# Supplementary material for: Shared and distinct interactions of type 1 and type 2 Epstein-Barr Nuclear Antigen 2 with the human genome
Source: BMC Genomics. 2024 Mar 12;25:273. doi: 10.1186/s12864-024-10183-8 (PMC10935964; doi:10.1186/s12864-024-10183-8)
Supplement: Supplementary file 12 — Supplementary Material 12. [file 12864_2024_10183_MOESM12_ESM.xlsx]

## Sheet: README
Shared and distinct interactions of type 1 and type 2 Epstein-Barr Nuclear Antigen 2 with the human genome
This document contains all datasets used, generated from the lab and public published datasets
Comments, additions, or subtractions should be addressed to the corresponding authors:
Leah Kottyan (Leah.Kottyan@cchmc.org)
Matt Weirauch (Matthew.Weirauch@cchmc.org)

## Sheet: Datasets
Source	Experiment	Dataset	Cell Line	Virus Type	Virus Strain	Molecule	GEO ID	SRRID
This Study	ATAC-seq	ATAC-seq AG876 Rep1	AG876	EBV2	AG876	None	GSM7854721
This Study	ATAC-seq	ATAC-seq AG876 Rep2	AG876	EBV2	AG876	None	GSM7854722
This Study	ChIP-seq	ChIP-seq BATF AG876 Rep1	AG876	EBV2	AG876	BATF	GSM7854729
This Study	ChIP-seq	ChIP-seq BATF AG876 Rep2	AG876	EBV2	AG876	BATF	GSM7854730
This Study	ChIP-seq	ChIP-seq EBF1 AG876 Rep1	AG876	EBV2	AG876	EBF1	GSM7854733
This Study	ChIP-seq	ChIP-seq EBF1 AG876 Rep2	AG876	EBV2	AG876	EBF1	GSM7854734
This Study	ChIP-seq	ChIP-seq EBNA2 AG876 Rep1	AG876	EBV2	AG876	EBNA2	GSM7854735
This Study	ChIP-seq	ChIP-seq EBNA2 AG876 Rep2	AG876	EBV2	AG876	EBNA2	GSM7854736
This Study	ChIP-seq	ChIP-seq JUNB AG876 Rep1	AG876	EBV2	AG876	JUNB	GSM7854741
This Study	ChIP-seq	ChIP-seq JUNB AG876 Rep2	AG876	EBV2	AG876	JUNB	GSM7854742
This Study	ChIP-seq	ChIP-seq RBPJ AG876 Rep1	AG876	EBV2	AG876	RBPJ	GSM7854745
This Study	ChIP-seq	ChIP-seq RBPJ AG876 Rep2	AG876	EBV2	AG876	RBPJ	GSM7854746
This Study	ChIP-seq	ChIP-seq SPI1 AG876 Rep1	AG876	EBV2	AG876	SPI1	GSM7854751
This Study	ChIP-seq	ChIP-seq SPI1 AG876 Rep2	AG876	EBV2	AG876	SPI1	GSM7854752
This Study	RNA-seq	RNA-seq AG876 Rep1	AG876	EBV2	AG876	None	GSM7854755
This Study	RNA-seq	RNA-seq AG876 Rep2	AG876	EBV2	AG876	None	GSM7854756
This Study	RNA-seq	RNA-seq AG876 Rep3	AG876	EBV2	AG876	None	GSM7854757
This Study	ATAC-seq	ATAC-seq GM12878 Rep1	GM12878	EBV1	B958	None	GSM7854725
This Study	ATAC-seq	ATAC-seq GM12878 Rep2	GM12878	EBV1	B958	None	GSM7854726
Public Data	ChIP-seq	GSM803538 GM12878 BATF Hudson Rep1	GM12878	EBV1	B958	BATF	GSM803538	SRR351894
Public Data	ChIP-seq	GSM803538 GM12878 BATF Hudson Rep2	GM12878	EBV1	B958	BATF	GSM803538	SRR351895
Public Data	ChIP-seq	GSM803386 GM12878 EBF1 Hudson Rep1	GM12878	EBV1	B958	EBF1	GSM803386	SRR351608
Public Data	ChIP-seq	GSM803386 GM12878 EBF1 Hudson Rep2	GM12878	EBV1	B958	EBF1	GSM803386	SRR351609
This Study	ChIP-seq	ChIP-seq EBNA2 GM12878 Rep1	GM12878	EBV1	B958	EBNA2	GSM7854739
This Study	ChIP-seq	ChIP-seq EBNA2 GM12878 Rep2	GM12878	EBV1	B958	EBNA2	GSM7854740
Public Data	ChIP-seq	GSM2534598 GM12878 JUNB Rep1	GM12878	EBV1	B958	JUNB	GSM2534598	SRR5339519
Public Data	ChIP-seq	GSM2534598 GM12878 JUNB Rep2	GM12878	EBV1	B958	JUNB	GSM2534598	SRR5339520
This Study	ChIP-seq	ChIP-seq RBPJ GM12878 Rep1	GM12878	EBV1	B958	RBPJ	GSM7854749
This Study	ChIP-seq	ChIP-seq RBPJ GM12878 Rep2	GM12878	EBV1	B958	RBPJ	GSM7854750
Public Data	ChIP-seq	GSM803531 GM12878 SPI1 Hudson Rep1	GM12878	EBV1	B958	SPI1	GSM803531	SRR351880
Public Data	ChIP-seq	GSM803531 GM12878 SPI1 Hudson Rep2	GM12878	EBV1	B958	SPI1	GSM803531	SRR351881
This Study	RNA-seq	RNA-seq GM12878 Rep1	GM12878	EBV1	B958	None	GSM7854761
This Study	RNA-seq	RNA-seq GM12878 Rep2	GM12878	EBV1	B958	None	GSM7854762
This Study	RNA-seq	RNA-seq GM12878 Rep3	GM12878	EBV1	B958	None	GSM7854763
This Study	ATAC-seq	ATAC-seq Jiyoye Rep1	Jiyoye	EBV2	Jiyoye	None	GSM7854723
This Study	ATAC-seq	ATAC-seq Jiyoye Rep2	Jiyoye	EBV2	Jiyoye	None	GSM7854724
This Study	ChIP-seq	ChIP-seq BATF Jiyoye Rep1	Jiyoye	EBV2	Jiyoye	BATF	GSM7854731
This Study	ChIP-seq	ChIP-seq BATF Jiyoye Rep2	Jiyoye	EBV2	Jiyoye	BATF	GSM7854732
This Study	ChIP-seq	ChIP-seq EBNA2 Jiyoye Rep1	Jiyoye	EBV2	Jiyoye	EBNA2	GSM7854737
This Study	ChIP-seq	ChIP-seq EBNA2 Jiyoye Rep2	Jiyoye	EBV2	Jiyoye	EBNA2	GSM7854738
This Study	ChIP-seq	ChIP-seq JUNB Jiyoye Rep1	Jiyoye	EBV2	Jiyoye	JUNB	GSM7854743
This Study	ChIP-seq	ChIP-seq JUNB Jiyoye Rep2	Jiyoye	EBV2	Jiyoye	JUNB	GSM7854744
This Study	ChIP-seq	ChIP-seq RBPJ Jiyoye Rep1	Jiyoye	EBV2	Jiyoye	RBPJ	GSM7854747
This Study	ChIP-seq	ChIP-seq RBPJ Jiyoye Rep2	Jiyoye	EBV2	Jiyoye	RBPJ	GSM7854748
This Study	ChIP-seq	ChIP-seq SPI1 Jiyoye Rep1	Jiyoye	EBV2	Jiyoye	SPI1	GSM7854753
This Study	ChIP-seq	ChIP-seq SPI1 Jiyoye Rep2	Jiyoye	EBV2	Jiyoye	SPI1	GSM7854754
This Study	RNA-seq	RNA-seq Jiyoye Rep1	Jiyoye	EBV2	Jiyoye	None	GSM7854758
This Study	RNA-seq	RNA-seq Jiyoye Rep2	Jiyoye	EBV2	Jiyoye	None	GSM7854759
This Study	RNA-seq	RNA-seq Jiyoye Rep3	Jiyoye	EBV2	Jiyoye	None	GSM7854760
Public Data	ChIP-seq	GSM1958039 LCL EBF1 Rep1	LCL	EBV1	Mutu	EBF1	GSM1958039	SRR2966744
Public Data	ATAC-seq	ATAC-seq Mutu-III Rep1	Mutu-III	EBV1	Mutu	None	GSM7854727
Public Data	ATAC-seq	ATAC-seq Mutu-III Rep2	Mutu-III	EBV1	Mutu	None	GSM7854728
Public Data	ChIP-seq	GSM1153765 Mutu-III EBNA2 Rep1	Mutu-III	EBV1	Mutu	EBNA2	GSM1153765	SRR873824
Public Data	RNA-seq	GSM4052463 Mutu-III Rep1	Mutu-III	EBV1	Mutu	None	GSM4052463	SRR10038130
Public Data	RNA-seq	GSM4052463 Mutu-III Rep2	Mutu-III	EBV1	Mutu	None	GSM4052463	SRR10038131
Public Data	RNA-seq	GSM4052463 Mutu-III Rep3	Mutu-III	EBV1	Mutu	None	GSM4052463	SRR10038132
Public Data	RNA-seq	GSM5373212 Ramos Rep 1	Ramos	EBV negative	N/A	None	GSM5373212	SRR14788297
Public Data	RNA-seq	GSM5373213 Ramos Rep 1	Ramos	EBV negative	N/A	None	GSM5373213	SRR14788298
