# Supplementary material for: Shared and distinct interactions of type 1 and type 2 Epstein-Barr Nuclear Antigen 2 with the human genome
Source: BMC Genomics. 2024 Mar 12;25:273. doi: 10.1186/s12864-024-10183-8 (PMC10935964; doi:10.1186/s12864-024-10183-8)
Supplement: Supplementary file 13 — Supplementary Material 13. [file 12864_2024_10183_MOESM13_ESM.xlsx]

## Sheet: README
Shared and distinct interactions of type 1 and type 2 Epstein-Barr Nuclear Antigen 2 with the human genome
This document contains the QC Summary Report for all ChIP, ATAC, and RNA-seq dataset used
Comments, additions, or subtractions should be addressed to the corresponding authors:
Leah Kottyan (Leah.Kottyan@cchmc.org)
Matt Weirauch (Matthew.Weirauch@cchmc.org)
The first tab contains the QC Summary Report for all ChIP-seq datasets used
The second tab contains the QC Summary Report for all ATAC-seq datasets used
The third tab contains the QC Summary Report for all RNA-seq datasets used

## Sheet: QC-ChIP-Summary
TF	Cell Line	Source	Sample	replicate	Number of reads in fastq	Number of mapped reads	% Mapped reads	% Duplicate reads	Total reads (filtered/deduped bam)	FRiP (macs2 raw peaks)	Number of IDR Overlap Peaks	Detailed QC Report	Data Quality Assessment	Library Complexity Assessment
BATF	AG876	This Study	ChIP-seq BATF AG876 Rep1	rep1	60729639	33160378	54.6	58.7541	9912909	0.0501478	6440	AG876.BATF.QC.html	Good	Good
BATF	AG876	This Study	ChIP-seq BATF AG876 Rep2	rep2	61122407	36071839	59	33.3208	17236033	0.0692088
EBF1	AG876	This Study	ChIP-seq EBF1 AG876 Rep1	rep1	43357455	30313620	69.9	49.1605	12130149	0.0607557	2615	AG876.EBF1.QC.html	Excellent	Good
EBF1	AG876	This Study	ChIP-seq EBF1 AG876 Rep2	rep2	44246218	32953728	74.5	47.9387	13740168	0.0585978
EBNA2	AG876	This Study	ChIP-seq EBNA2 AG876 Rep1	rep1	88775143	57599775	64.9	66.8472	13382381	0.0696884	3386	AG876.EBNA2.QC.html	Excellent	Fair
EBNA2	AG876	This Study	ChIP-seq EBNA2 AG876 Rep2	rep2	129453170	71075197	54.9	70.0706	13303383	0.071139
JUNB	AG876	This Study	ChIP-seq JUNB AG876 Rep1	rep1	54456308	27764130	51	21.4883	15304326	0.0574597	2597	AG876.JUNB.QC.html	Excellent	Excellent
JUNB	AG876	This Study	ChIP-seq JUNB AG876 Rep2	rep2	53490362	30060856	56.2	18.4663	16798094	0.0467609
RBPJ	AG876	This Study	ChIP-seq RBPJ AG876 Rep1	rep1	48192419	29190563	60.6	22.8313	15459939	0.0568733	2061	AG876.RBPJ.QC.html	Excellent	Excellent
RBPJ	AG876	This Study	ChIP-seq RBPJ AG876 Rep2	rep2	48036369	30233729	62.9	21.6486	16743517	0.0508172
SPI1	AG876	This Study	ChIP-seq SPI1 AG876 Rep1	rep1	60465826	37619052	62.2	33.1946	17664636	0.289258	48570	AG876.SPI1.QC.html	Excellent	Excellent
SPI1	AG876	This Study	ChIP-seq SPI1 AG876 Rep2	rep2	46039466	30112301	65.4	26.1407	15798761	0.265059
BATF	GM12878	Public Data	GSM803538 GM12878 BATF Hudson Rep1	rep1	27010619	18880610	69.9	5.3488	14178894	0.146753	39622	GM12878.BATF.QC.html	Excellent	Excellent
BATF	GM12878	Public Data	GSM803538 GM12878 BATF Hudson Rep2	rep2	24905567	19597024	78.7	6.0151	15195898	0.277615
EBF1	GM12878	Public Data	GSM803386 GM12878 EBF1 Hudson Rep1	rep1	48917076	31350904	64.1	9.1061	22752612	0.164908	46428	GM12878.EBF1.QC.html	Excellent	Excellent
EBF1	GM12878	Public Data	GSM803386 GM12878 EBF1 Hudson Rep2	rep2	22568457	17631857	78.1	6.5278	13581384	0.298828
EBNA2	GM12878	This Study	ChIP-seq EBNA2 GM12878 Rep1	rep1	9868211	8657667	87.7	54.6004	3388113	0.262452	3015	GM12878.EBNA2.QC.html	Good	Good
EBNA2	GM12878	This Study	ChIP-seq EBNA2 GM12878 Rep2	rep2	33811233	26467842	78.3	41.4906	12260518	0.139841
JUNB	GM12878	Public Data	GSM2534598 GM12878 JUNB Rep1	rep1	39679743	34078798	85.9	16.4238	25123874	0.141436	29653	GM12878.JUNB.QC.html	Excellent	Excellent
JUNB	GM12878	Public Data	GSM2534598 GM12878 JUNB Rep2	rep2	32445464	29306811	90.3	12.2313	22604704	0.14134
RBPJ	GM12878	This Study	ChIP-seq RBPJ GM12878 Rep1	rep1	97711028	63631398	65.1	42.5156	27431043	0.0376434	2768	GM12878.RBPJ.QC.html	Excellent	Excellent
RBPJ	GM12878	This Study	ChIP-seq RBPJ GM12878 Rep2	rep2	111996524	69072023	61.7	46.1749	27355225	0.0916645
SPI1	GM12878	Public Data	GSM803531 GM12878 SPI1 Hudson Rep1	rep1	60075486	17797141	29.6	37.9218	8297359	0.313131	46803	GM12878.SPI1.QC.html	Good	Excellent
SPI1	GM12878	Public Data	GSM803531 GM12878 SPI1 Hudson Rep2	rep2	53427565	30006490	56.2	18.2106	19604893	0.242281
BATF	Jiyoye	This Study	ChIP-seq BATF Jiyoye Rep1	rep1	53066139	30855280	58.1	26.6303	16405139	0.0615893	9130	Jiyoye.BATF.QC.html	Excellent	Excellent
BATF	Jiyoye	This Study	ChIP-seq BATF Jiyoye Rep2	rep2	62472635	35066165	56.1	32.414	17029036	0.13731
EBNA2	Jiyoye	This Study	ChIP-seq EBNA2 Jiyoye Rep1	rep1	83771792	57295010	68.4	54.3024	18825546	0.0457415	5004	Jiyoye.EBNA2.QC.html	Excellent	Fair
EBNA2	Jiyoye	This Study	ChIP-seq EBNA2 Jiyoye Rep2	rep2	96189511	64141263	66.7	67.0142	15178695	0.0663161
JUNB	Jiyoye	This Study	ChIP-seq JUNB Jiyoye Rep1	rep1	46506576	26009560	55.9	15.5929	15230261	0.127134	3492	Jiyoye.JUNB.QC.html	Excellent	Excellent
JUNB	Jiyoye	This Study	ChIP-seq JUNB Jiyoye Rep2	rep2	52281398	25761072	49.3	17.9359	14069640	0.0648007
RBPJ	Jiyoye	This Study	ChIP-seq RBPJ Jiyoye Rep1	rep1	58574828	25978738	44.4	26.5263	11186554	0.166794	4447	Jiyoye.RBPJ.QC.html	Excellent	Excellent
RBPJ	Jiyoye	This Study	ChIP-seq RBPJ Jiyoye Rep2	rep2	68803552	37840294	55	29.723	17638256	0.0675517
SPI1	Jiyoye	This Study	ChIP-seq SPI1 Jiyoye Rep1	rep1	49041870	33119686	67.5	29.5847	16782336	0.268041	46191	Jiyoye.SPI1.QC.html	Excellent	Excellent
SPI1	Jiyoye	This Study	ChIP-seq SPI1 Jiyoye Rep2	rep2	62811136	37735478	60.1	31.0221	17391562	0.256782
EBNA2	MutuIII	Public Data	GSM1153765 MutuIII EBNA2 Rep1	rep1	59748690	35794156	59.9	80.7105	5682180	0.347425	8739	MutuIII.EBNA2.QC.html	Good	Fair
EBF1	LCL	Public Data	GSM1958039 LCL EBF1 Rep1	rep1	44804569	43626038	97.4	40.549	22547130	0.113282		LCL.EBF1.QC.html	Excellent	Excellent

## Sheet: QC-ATAC-Summary
Cell Line	Source	Sample	replicate	Number of reads in fastq	Number of mapped reads	% Mapped reads	% Duplicate reads	Total reads (filtered/deduped bam)	FRiP (macs2 raw peaks)	TSS enrichment	Number of IDR Overlap Peaks	Detailed QC Report	Data Quality Assessment	Library Complexity Assessment
AG876	This Study	ATAC-seq AG876 Rep1	rep1	104904574	100150808	95.5	37.765	56258820	0.470077	21.1496	165241	AG876.ATAC.QC.html	Excellent	Good
AG876	This Study	ATAC-seq AG876 Rep2	rep2	93054604	88062574	94.6	34.2828	51841514	0.441804	20.3955
GM12878	This Study	ATAC-seq GM12878 Rep1	rep1	57406750	46238029	80.5	23.3502	30255554	0.30317	17.4709	83634	GM12878.ATAC.QC.html	Good	Excellent
GM12878	This Study	ATAC-seq GM12878 Rep2	rep2	42597348	38570955	90.5	18.1923	27130332	0.17689	11.6775
Jiyoye	This Study	ATAC-seq Jiyoye Rep1	rep1	149328556	141498184	94.8	39.7	76196282	0.461399	24.8865	174546	Jiyoye.ATAC.QC.html	Excellent	Good
Jiyoye	This Study	ATAC-seq Jiyoye Rep2	rep2	135306462	127346243	94.1	37.6809	71251096	0.461033	24.1089
MutuIII	Public Data	ATAC-seq MutuIII Rep1	rep1	86738420	84381554	97.3	53.5381	30181080	0.127759	7.14952	40314	MutuIII.ATAC.QC.html	Good	Excellent
MutuIII	Public Data	ATAC-seq MutuIII Rep2	rep2	85033888	82881250	97.5	58.5701	25747710	0.126536	7.99967

## Sheet: QC-RNA-Summary
Full MultiQC Report
Source	Sample Name	Total Raw Sequences	% BP Trimmed	% GC	% rRNA	% Uniquely Mapped Reads	M Uniquely Mapped Reads	M Mapped reads in bam file	M non-primary alignments	% Dups	dupInt	5'-3' bias	Median Read Length
This Study	AG876_RepA					0.821	40.4	85.3	7.6	0.253	0.0009	0.88
This Study	AG876_RepA_1	51.4	0.068	0.5									151 bp
This Study	AG876_RepA_2	51.4	0.068	0.5	0.03								151 bp
This Study	AG876_RepB					0.825	44.2	93	9.1	0.249	0.0008	0.86
This Study	AG876_RepB_1	56.1	0.075	0.5									151 bp
This Study	AG876_RepB_2	56.1	0.074	0.51	0.032								151 bp
This Study	AG876_RepC					0.826	42.2	88.6	7.7	0.232	0.0007	0.88
This Study	AG876_RepC_1	53.4	0.066	0.5									151 bp
This Study	AG876_RepC_2	53.4	0.066	0.51	0.032								151 bp
This Study	GM12878_RepA					0.848	70.1	147.9	14	0.284	0.0008	0.86
This Study	GM12878_RepA_1	87.3	0.072	0.5									151 bp
This Study	GM12878_RepA_2	87.3	0.071	0.51	0.038								151 bp
This Study	GM12878_RepB					0.827	59.6	126.5	14.5	0.293	0.0008	0.85
This Study	GM12878_RepB_1	76.6	0.073	0.51									151 bp
This Study	GM12878_RepB_2	76.6	0.072	0.52	0.042								151 bp
This Study	GM12878_RepC					0.854	49.9	105.5	10.7	0.266	0.0007	0.85
This Study	GM12878_RepC_1	61.6	0.068	0.5									151 bp
This Study	GM12878_RepC_2	61.6	0.068	0.5	0.038								151 bp
This Study	Jiyoye_RepA					0.846	45.9	97.2	10.4	0.249	0.0008	0.87
This Study	Jiyoye_RepA_1	56.4	0.067	0.49									151 bp
This Study	Jiyoye_RepA_2	56.4	0.068	0.49	0.029								151 bp
This Study	Jiyoye_RepB					0.843	42.5	90	9.5	0.289	0.0012	0.88
This Study	Jiyoye_RepB_1	52.7	0.069	0.49									151 bp
This Study	Jiyoye_RepB_2	52.7	0.069	0.49	0.029								151 bp
This Study	Jiyoye_RepC					0.843	95.9	202.8	22.2	0.282	0.001	0.85
This Study	Jiyoye_RepC_1	119.3	0.083	0.48									151 bp
This Study	Jiyoye_RepC_2	119.3	0.082	0.49	0.033								151 bp
Public Data	MutuIII_RepA	33.5	0.006	0.49	0.011	0.897	29.7	32.8	5.9	0.661	0.0002	0.98	76 bp
Public Data	MutuIII_RepB	33	0.006	0.49	0.011	0.898	29.3	32.5	5.8	0.654	0.0002	0.96	76 bp
Public Data	MutuIII_RepC	36.2	0.006	0.49	0.01	0.897	32.1	35.6	6.4	0.673	0.0002	0.98	76 bp
Public Data	Ramos_RepA					0.891	98.6	211.9	27.5	0.302	0.0005	1.02
Public Data	Ramos_RepA_1	118.4	0.07	0.49									125 bp
Public Data	Ramos_RepA_2	118.4	0.075	0.49	0.053								125 bp
Public Data	Ramos_RepB					0.89	100.5	215.8	28.9	0.305	0.0005	1.02
Public Data	Ramos_RepB_1	120.9	0.072	0.49									125 bp
Public Data	Ramos_RepB_2	120.9	0.077	0.49	0.053								125 bp
