# Supplementary material for: Shared and distinct interactions of type 1 and type 2 Epstein-Barr Nuclear Antigen 2 with the human genome
Source: BMC Genomics. 2024 Mar 12;25:273. doi: 10.1186/s12864-024-10183-8 (PMC10935964; doi:10.1186/s12864-024-10183-8)
Supplement: Supplementary file 14 — Supplementary Material 14. [file 12864_2024_10183_MOESM14_ESM.xlsx]

## Sheet: README
Shared and distinct interactions of type 1 and type 2 Epstein-Barr Nuclear Antigen 2 with the human genome
This document contains the HOMER TF motif enrichment results for ChIP-seq and ATAC-seq datasets.
Comments, additions, or subtractions should be addressed to the corresponding authors:
Leah Kottyan (Leah.Kottyan@cchmc.org)
Matt Weirauch (Matthew.Weirauch@cchmc.org)					The columns in the all tabs are identical:
					Motif Name	Name of motif for a set of transcription factors. A given motif can have multiple TFs when the TFs have similar DNA binding domains. See Cis-BP database.
					Consensus	The consensus DNA binding site (IUPAC format).
Sheet	Link	Sheet Name	Description		P-value	p-value calculated by HOMER.
1	Go To Sheet	README			Log P-value	The natural log of the HOMER p-value.
2	Go To Sheet	GM12878.EBNA2.idr	EBNA2 ChIP Peaks from GM12878 Cell Line		q-value (Benjamini)	Q-value from Benjamini adjustment.
3	Go To Sheet	MutuIII.EBNA2.idr	EBNA2 ChIP Peaks from Mutu-III Cell Line		# of Target Sequences with Motif	Number of input sequences containing this motif.
4	Go To Sheet	AG876.EBNA2.idr	EBNA2 ChIP Peaks from AG876 Cell Line		% of Target Sequences with Motif	Percent of input sequences containing this motif.
5	Go To Sheet	Jiyoye.EBNA2.idr	EBNA2 ChIP Peaks from Jiyoye Cell Line		# of Background Sequences with Motif	Number of background sequences containing this motif.
6	Go To Sheet	Shared.EBNA2.Peaks	Shared EBNA2 Peaks		% of Background Sequences with Motif	Percent of background sequences containing this motif.
7	Go To Sheet	Unique.EBNA2.T1.Peaks	EBNA2 Type 1 Specific Peaks		-log10(P-value)	The negative log of the HOMER p-value by base 10
8	Go To Sheet	Unique.EBNA2.T2.Peaks	EBNA2 Type 2 Specific Peaks		index	Rank of HOMER Motif Enrichment
9	Go To Sheet	Shared.EBNA2.Peaks.Chr.Ctl	Chromatin Controlled Shared EBNA2 Peaks
10	Go To Sheet	Unique.EBNA2.T1.Peaks.Chr.Ctl	Chromatin Controlled EBNA2 Type 1 Specific Peaks
11	Go To Sheet	Unique.EBNA2.T2.Peaks.Chr.Ctl	Chromatin Controlled EBNA2 Type 2 Specific Peaks
12	Go To Sheet	GSM803538.GM12878.BATF.idr	BATF ChIP Peaks from GM12878 Cell Line
13	Go To Sheet	AG876.BATF.idr	BATF ChIP Peaks from AG876 Cell Line
14	Go To Sheet	Jiyoye.BATF.idr	BATF ChIP Peaks from Jiyoye Cell Line
15	Go To Sheet	GSM803386.GM12878.EBF1.idr	EBF1 ChIP Peaks from GM12878 Cell Line
16	Go To Sheet	AG876.EBF1.idr	EBF1 ChIP Peaks from AG876 Cell Line
17	Go To Sheet	GSM1958039.LCL.EBF1.idr	EBF1 ChIP Peaks from an LCL from Mutu Virus
18	Go To Sheet	GSM2534598.GM12878.JUNB.idr	JUNB ChIP Peaks from GM12878 Cell Line
19	Go To Sheet	AG876.JUNB.idr	JUNB ChIP Peaks from AG876 Cell Line
20	Go To Sheet	Jiyoye.JUNB.idr	JUNB ChIP Peaks from Jiyoye Cell Line
21	Go To Sheet	GM12878.RBPJ.idr	RBPJ ChIP Peaks from GM12878 Cell Line
22	Go To Sheet	AG876.RBPJ.idr	RBPJ ChIP Peaks from AG876 Cell Line
23	Go To Sheet	Jiyoye.RBPJ.idr	RBPJ ChIP Peaks from Jiyoye Cell Line
24	Go To Sheet	GSM803531.GM12878.SPI1.idr	SPI1 ChIP Peaks from GM12878 Cell Line
25	Go To Sheet	AG876.SPI1.idr	SPI1 ChIP Peaks from AG876 Cell Line
26	Go To Sheet	Jiyoye.SPI1.idr	SPI1 ChIP Peaks from Jiyoye Cell Line
27	Go To Sheet	GM12878.ATAC.idr	ATAC Peaks from GM12878 Cell Line
28	Go To Sheet	MutuIII.ATAC.idr	ATAC Peaks from Mutu-III Cell Line
29	Go To Sheet	AG876.ATAC.idr	ATAC Peaks from AG876 Cell Line
30	Go To Sheet	Jiyoye.ATAC.idr	ATAC Peaks from Jiyoye Cell Line

## Sheet: GM12878.EBNA2.idr
Return to README
Motif Name	Consensus	P-value	Log P-value	q-value (Benjamini)	# of Target Sequences with Motif(of 3012)	% of Target Sequences with Motif	# of Background Sequences with Motif(of 45453)	% of Background Sequences with Motif	-log10(P-value)	index
M09519_2.00:RBPJ:RBPJL	HTTTCCCASG	0	-806.6	0	1771	58.74%	11113.3	24.40%	350.302	1
M10413_2.00:RBPJ	ASCGTGGGAAM	1e-290	-670	0	696	23.08%	1948.6	4.28%	290.977	2
M09021_2.00:RBPJ	TTTTCCCASGV	1e-265	-610.3	0	1745	57.88%	12550.5	27.56%	265.05	3
M10414_2.00:RBPJ	TTCCCACG	1e-227	-523.9	0	1208	40.07%	7112.8	15.62%	227.527	4
M09020_2.00:RBPJ	KTTCCCACGCY	1e-222	-511.5	0	1569	52.04%	11346.9	24.91%	222.142	5
M10415_2.00:RBPJ	ABTGTGGGAAMCK	1e-204	-471.3	0	444	14.73%	1067.3	2.34%	204.683	6
M09344_2.00:NFKB1:NFKB2	GGGRCTTYCCC	1e-170	-392.8	0	615	20.40%	2533.2	5.56%	170.591	7
M09356_2.00:NFKB1:NFKB2	GGGRCTTYCCC	1e-170	-392.8	0	615	20.40%	2533.2	5.56%	170.591	8
M00740_2.00:RBPJ	HDGTTCCCAC	1e-170	-392.2	0	2413	80.03%	25466.1	55.91%	170.33	9
M08105_2.00:RBPJ	NNTTCCCASV	1e-166	-383.4	0	2006	66.53%	18955.3	41.62%	166.509	10
M00742_2.00:RBPJ	NDTTCCCAC	1e-152	-351.7	0	2740	90.88%	32494	71.34%	152.741	11
M11242_2.00:RELA	GGGAMTTTCCCN	1e-140	-323.2	0	682	22.62%	3537.8	7.77%	140.364	12
M09355_2.00:RELA	GGGAMTTTCCC	1e-139	-321.8	0	587	19.47%	2716.8	5.96%	139.756	13
M09527_2.00:EBF1:EBF2:EBF3:EBF4	DGTCCCYRGGGA	1e-139	-321.8	0	489	16.22%	1933.5	4.24%	139.756	14
M08006_2.00:RELA	GGGRATTTCCM	1e-136	-314.7	0	454	15.06%	1708.8	3.75%	136.672	15
M08001_2.00:RELA	NRGGGRMTTTCCMVR	1e-134	-309.4	0	328	10.88%	893.5	1.96%	134.371	16
M00736_2.00:RBPJ	NNDTTCCCAC	1e-131	-303.6	0	2730	90.55%	33059.3	72.58%	131.852	17
M09626_2.00:RELA	WGGGGATTTCCC	1e-130	-301.6	0	445	14.76%	1706.9	3.75%	130.983	18
M09045_2.00:EBF1:EBF2:EBF3:EBF4	RGTCCCWGGGGAS	1e-129	-297.9	0	421	13.96%	1549.5	3.40%	129.376	19
M07999_2.00:RELA	AGGGRMTTTCCMVR	1e-129	-297.7	0	330	10.95%	944.7	2.07%	129.289	20
M09358_2.00:NFKB1:NFKB2	GGGAATTTCCC	1e-126	-291.1	0	412	13.67%	1516.8	3.33%	126.423	21
M10462_2.00:EBF1	ATTCCCYTGGGRN	1e-125	-288	0	816	27.06%	5128.6	11.26%	125.077	22
M08002_2.00:RELA	AGGGRMTTTCCMVVS	1e-124	-287.2	0	303	10.05%	819	1.80%	124.729	23
M10464_2.00:EBF1	TCCCHDGGG	1e-123	-283.8	0	1163	38.57%	9039.5	19.85%	123.253	24
M08000_2.00:RELA	HAGGGRATTTCCAV	1e-123	-283.6	0	340	11.28%	1058.3	2.32%	123.166	25
M11231_2.00:NFKB1:NFKB2	GGRAATTCCCCN	1e-122	-281.5	0	604	20.03%	3138.2	6.89%	122.254	26
M08455_2.00:RBPJ	AKYTMGKTTCCCACAV	1e-120	-277.3	0	244	8.09%	525.7	1.15%	120.43	27
M08003_2.00:RELA	AGGGGATTTCCMVV	1e-119	-274.7	0	307	10.18%	884.3	1.94%	119.301	28
M08007_2.00:RELA	AGGGRATTTCCAV	1e-119	-274.3	0	327	10.85%	1010.7	2.22%	119.127	29
M08004_2.00:RELA	HAGGGRMTTTCCMRR	1e-118	-273.8	0	307	10.18%	887.5	1.95%	118.91	30
M08008_2.00:RELA	RGGGGATTTCCMVVS	1e-118	-273.7	0	298	9.88%	833.8	1.83%	118.866	31
M10476_2.00:ELF5:SPI1:SPIB:SPIC	TTTCACTTC	1e-118	-272.5	0	472	15.66%	2071.8	4.55%	118.345	32
M08039_2.00:RELA	KGGAATTTCCC	1e-118	-272	0	613	20.33%	3291.2	7.23%	118.128	33
M08005_2.00:RELA	NAGGGRATTTCCAVN	1e-117	-271.6	0	308	10.22%	901.6	1.98%	117.954	34
M09044_2.00:EBF1	DGTCCCTGGGGACYT	1e-117	-269.9	0	327	10.85%	1027.9	2.26%	117.216	35
M07926_2.00:BCL11A:BCL11B	BTTTCASTTCCTCTT	1e-110	-253.6	0	323	10.71%	1066.2	2.34%	110.137	36
M09596_2.00:IRF1:IRF2	GAAASYGAAASY	1e-108	-249.3	0	1127	37.38%	9064.5	19.90%	108.27	37
M11237_2.00:RELA	GGGAATTTCC	1e-107	-247.4	0	461	15.29%	2135.5	4.69%	107.444	38
M08230_2.00:STAT1	AGTTTCRKTT	1e-106	-244.6	0	436	14.46%	1948.4	4.28%	106.228	39
M09351_2.00:RELA	MAGGGAATTTCCMV	1e-105	-242.4	0	285	9.45%	864.9	1.90%	105.273	40
M09495_2.00:BATF:BATF3	ATGASTCATH	1e-104	-240.1	0	770	25.54%	5131.5	11.27%	104.274	41
M10463_2.00:EBF1	TCYCAGGGGAATTB	1e-102	-235.5	0	463	15.36%	2230.9	4.90%	102.276	42
M02711_2.00:RELA	GGGAATTTCC	1e-100	-231.4	0	419	13.90%	1891.9	4.15%	100.496	43
M00741_2.00:RBPJ	NNKTTCCCAY	1e-95	-219.9	0	2737	90.78%	34686.4	76.16%	95.5014	44
M09494_2.00:FOS:FOSB:FOSL1:FOSL2	NNVTGASTCATN	1e-95	-219.5	0	874	28.99%	6503	14.28%	95.3276	45
M11235_2.00:REL:RELA	GGGGMTTTCC	1e-93	-214.3	0	775	25.70%	5471.1	12.01%	93.0693	46
M08838_2.00:JUN:JUNB:JUND	RTGACTCAB	1e-92	-213.7	0	960	31.84%	7567.2	16.61%	92.8087	47
M02710_2.00:REL:RELA	GGGGMTTTCC	1e-92	-212.2	0	775	25.70%	5495.9	12.07%	92.1573	48
M09490_2.00:FOS:FOSB:FOSL1:FOSL2	NNATGASTCATH	1e-91	-211.7	0	850	28.19%	6331.5	13.90%	91.9401	49
M00737_2.00:RBPJ	NNKTTCCCAY	1e-91	-210.8	0	2762	91.61%	35391	77.70%	91.5493	50
M09632_2.00:RUNX1:RUNX2:RUNX3	AAACCACARM	1e-91	-210.4	0	893	29.62%	6835.6	15.01%	91.3756	51
M09369_2.00:RUNX1:RUNX2:RUNX3	AAACCACARM	1e-90	-209	0	939	31.14%	7386.8	16.22%	90.7675	52
M10461_2.00:EBF1:EBF2:EBF3:EBF4	KTCCCTTGGGA	1e-90	-208.4	0	499	16.55%	2748.3	6.03%	90.507	53
M09243_2.00:IRF4:IRF8	RAAAGAGGAASTGAAACH	1e-87	-201.5	0	203	6.73%	515.5	1.13%	87.5103	54
M09595_2.00:IRF4:IRF8	ACTGAAACCA	1e-86	-199.4	0	1240	41.13%	11242.6	24.68%	86.5983	55
M03954_2.00:RELA	TGGGAWTTTCCCA	1e-86	-199.3	0	226	7.50%	656.1	1.44%	86.5549	56
M00735_2.00:RBPJ	NNKTTCCCAY	1e-85	-198	0	2774	92.01%	35890.9	78.80%	85.9903	57
M09235_2.00:IRF4:IRF8	RAAAGAGGAASTGAAASY	1e-85	-197.5	0	154	5.11%	279.9	0.61%	85.7732	58
M08069_2.00:FOS:FOSB:FOSL1:FOSL2	DVTGASTCATB	1e-85	-197.4	0	652	21.63%	4354.8	9.56%	85.7297	59
M04033_2.00:ATF3:JDP2	ATGACTCAY	1e-85	-197.2	0	572	18.97%	3545.7	7.78%	85.6429	60
M08802_2.00:FOS:FOSB:FOSL1:FOSL2	RTGACTCAB	1e-83	-192.4	0	868	28.79%	6790.9	14.91%	83.5583	61
M05836_2.00:JUN:JUNB:JUND	ATGACTCATH	1e-83	-191.9	0	502	16.65%	2916.5	6.40%	83.3411	62
M04805_2.00:SPI1:SPIB:SPIC	RAAWGMGGAAGTD	1e-82	-191.1	0	533	17.68%	3221.4	7.07%	82.9937	63
M09633_2.00:RUNX1:RUNX2:RUNX3	SAAACCACAG	1e-82	-189.5	0	751	24.91%	5507.6	12.09%	82.2988	64
M01000_2.00:JUN:JUNB:JUND	NATGACTCAY	1e-81	-188.1	0	689	22.85%	4850.3	10.65%	81.6908	65
M08806_2.00:JUN:JUNB:JUND	DRTGACTCATC	1e-78	-181.8	0	445	14.76%	2471.9	5.43%	78.9547	66
M08803_2.00:JUN:JUNB:JUND	DVTGACTCABH	1e-77	-178.6	0	713	23.65%	5226.9	11.48%	77.565	67
M08837_2.00:JUN:JUNB:JUND	RTGACTCABY	1e-77	-178.1	0	648	21.49%	4529	9.94%	77.3478	68
M09537_2.00:SPI1:SPIB:SPIC	AAAGRGGAAGTG	1e-76	-176.7	0	432	14.33%	2394.1	5.26%	76.7398	69
M04763_2.00:ELF1:ELF2:ELF4:ELK1:ELK3:ELK4:ERF:ERG:ETS1:ETS2:ETV1:ETV2:ETV3:ETV3L:ETV4:ETV5:FEV:FLI1:GABPA	RACMGGAAATS	1e-76	-175.2	0	766	25.41%	5860.6	12.87%	76.0884	70
M00738_2.00:RBPJ	KTTCCCAY	1e-75	-174.9	0	2814	93.33%	37210.3	81.70%	75.9581	71
M08070_2.00:JUN:JUNB:JUND	DGRTGACTCAK	1e-75	-174.3	0	523	17.35%	3285.6	7.21%	75.6975	72
M09538_2.00:ELF5:SPI1:SPIB:SPIC	AGAGGAAGTG	1e-75	-173.9	0	528	17.51%	3338.8	7.33%	75.5238	73
M04008_2.00:NFE2:NFE2L1:NFE2L2:NFE2L3	ATGACTCAY	1e-75	-173.3	0	421	13.96%	2322.1	5.10%	75.2632	74
M09489_2.00:ATF3:JDP2	DATGASTCATHN	1e-74	-172.2	0	519	17.21%	3266.6	7.17%	74.7855	75
M09352_2.00:NFKB1:RELA:RELB	GGGGGMTTTCCM	1e-74	-172	0	414	13.73%	2269.2	4.98%	74.6987	76
M09347_2.00:NFKB1:RELA:RELB	GGGGGMTTTCCM	1e-74	-172	0	414	13.73%	2269.2	4.98%	74.6987	77
M06018_2.00:JUN:JUNB:JUND	RATGASTCAYC	1e-74	-170.8	0	448	14.86%	2593.3	5.69%	74.1775	78
M02713_2.00:RELA	GGGGWTTTCC	1e-72	-168	0	496	16.45%	3080.5	6.76%	72.9615	79
M07838_2.00:JUN:JUNB:JUND	GRTGACTCAYC	1e-72	-167.3	0	421	13.96%	2372.3	5.21%	72.6575	80
M01307_2.00:RUNX1:RUNX2:RUNX3	NWAACCGCAA	1e-72	-166.7	0	947	31.41%	8113.5	17.81%	72.3969	81
M00739_2.00:RBPJ	NDTTCCCAY	1e-72	-166.7	0	2811	93.23%	37304.7	81.90%	72.3969	82
M09371_2.00:RUNX1:RUNX2:RUNX3	VAAACCACARM	1e-72	-166.4	0	765	25.37%	5971	13.11%	72.2666	83
M09594_2.00:IRF1:IRF2	GAAAGTGAAAGT	1e-72	-166	0	329	10.91%	1573.8	3.46%	72.0929	84
M08067_2.00:JUN:JUNB:JUND	DRTGACTCATS	1e-72	-165.9	0	399	13.23%	2182.2	4.79%	72.0495	85
M09691_2.00:RELA	BGGRTTTYCCC	1e-71	-165.1	0	725	24.05%	5537	12.16%	71.702	86
M08846_2.00:JUN:JUNB:JUND	RTGACTCAYCC	1e-71	-164.6	0	484	16.05%	2996.5	6.58%	71.4849	87
M08781_2.00:FOSL2	RATGACTCATYM	1e-71	-164.1	0	430	14.26%	2483.1	5.45%	71.2677	88
M04721_2.00:ELF1:ELF2:ELF4:ELK1:ELK3:ELK4:ERF:ERG:ETS1:ETS2:ETV1:ETV2:ETV3:ETV3L:ETV4:ETV5:FEV:FLI1:GABPA	RACAGGAAGTG	1e-70	-163	0	679	22.52%	5052.6	11.09%	70.79	89
M03470_2.00:RUNX1:RUNX2:RUNX3	WAACCGCAA	1e-69	-160.4	0	615	20.40%	4388.7	9.64%	69.6608	90
M08819_2.00:FOS:FOSB:FOSL1:FOSL2	GRTGACTCAYCC	1e-69	-160.1	0	395	13.10%	2194.2	4.82%	69.5305	91
M08805_2.00:FOS:FOSB:FOSL1:FOSL2	GRTGACTCAYYC	1e-69	-159.4	0	467	15.49%	2881	6.33%	69.2265	92
M08821_2.00:FOS:FOSB:FOSL1:FOSL2	GRTGACTCAYYC	1e-69	-159.4	0	467	15.49%	2881	6.33%	69.2265	93
M08797_2.00:JUN:JUNB:JUND	RRTGACTCAYC	1e-69	-159.3	0	482	15.99%	3029.2	6.65%	69.1831	94
M04753_2.00:ELF1:ELF2:ELF4:ELK1:ELK3:ELK4:ERF:ERG:ETS1:ETS2:ETV1:ETV2:ETV3:ETV3L:ETV4:ETV5:FEV:FLI1:GABPA	NACCGGAAGTR	1e-68	-156.8	0	739	24.51%	5809.2	12.75%	68.0974	95
M08191_2.00:PRDM1	ACTTTCAC	1e-67	-156.5	0	1389	46.07%	14046.8	30.84%	67.9671	96
M04806_2.00:SPI1:SPIB:SPIC	RAAWGRGGAAGTR	1e-67	-155.2	0	376	12.47%	2062.1	4.53%	67.4025	97
M09532_2.00:ELF1:ELF2:ELF4:ELK1:ELK3:ELK4:ERF:ERG:ETS1:ETS2:ETV1:ETV2:ETV3:ETV3L:ETV4:ETV5:FEV:FLI1:GABPA	ACAGGAAGTG	1e-67	-155	0	565	18.74%	3922	8.61%	67.3156	98
M08064_2.00:FOSL2	KGRTGACTCAB	1e-67	-154.8	0	424	14.06%	2510.1	5.51%	67.2288	99
M05838_2.00:JUN:JUNB:JUND	ATGACTCA	1e-67	-154.5	0	1162	38.54%	11044.3	24.25%	67.0985	100
M04777_2.00:ELF1:ELF2:ELF4:ELK1:ELK3:ELK4:ERF:ERG:ETS1:ETS2:ETV1:ETV2:ETV3:ETV3L:ETV4:ETV5:FEV:FLI1:GABPA	VACMGGAARTS	1e-66	-153.4	0	817	27.10%	6766.6	14.86%	66.6208	101
M08828_2.00:FOS:FOSB:FOSL1:FOSL2	GRTGACTCAYC	1e-66	-153.3	0	499	16.55%	3261.8	7.16%	66.5773	102
M04803_2.00:SPI1:SPIB:SPIC	DAWGCGGAAGTR	1e-66	-152.8	0	470	15.59%	2977	6.54%	66.3602	103
M07835_2.00:JUN:JUNB:JUND	GATGACTCATH	1e-66	-152.6	0	378	12.54%	2101.4	4.61%	66.2733	104
M10001_2.00:FOS:FOSB:FOSL1:FOSL2	TGAGTCAT	1e-64	-149.4	0	1339	44.41%	13512.9	29.67%	64.8836	105
M05699_2.00:NFKB1:NFKB2	MGGTRCTTCCCCB	1e-64	-149	0	206	6.83%	728	1.60%	64.7099	106
M08071_2.00:FOS:FOSB:FOSL1:FOSL2	RGTGACTCATV	1e-64	-148.5	0	427	14.16%	2598.7	5.71%	64.4927	107
M02258_2.00:IRF9	ADCGAAACY	1e-64	-147.8	0	1401	46.47%	14399.4	31.61%	64.1887	108
M09236_2.00:IRF4:IRF8	RAAAGRGGAAGTGAAASTRR	1e-63	-147	0	104	3.45%	163.9	0.36%	63.8413	109
M09246_2.00:IRF4:IRF8	RAAAGRGGAAGTGAAASTRR	1e-63	-147	0	104	3.45%	163.9	0.36%	63.8413	110
M05865_2.00:ELF1:ELF2:ELF4:ELK1:ELK3:ELK4:ERF:ERG:ETS1:ETS2:ETV1:ETV2:ETV3:ETV3L:ETV4:ETV5:FEV:FLI1:GABPA	ACCGGAAGTDN	1e-63	-146.7	0	521	17.28%	3559.6	7.82%	63.711	111
M11236_2.00:REL:RELA	GGGGAATTTCCC	1e-63	-146.1	0	388	12.87%	2250.1	4.94%	63.4504	112
M07827_2.00:FOS:FOSB:FOSL1:FOSL2	ATGACTCACYC	1e-63	-146.1	0	485	16.09%	3197.9	7.02%	63.4504	113
M07826_2.00:FOS:FOSB:FOSL1:FOSL2	GATGASTCACWSN	1e-63	-145.1	0	341	11.31%	1829.9	4.02%	63.0161	114
M09535_2.00:ELF1:ELF2:ELF4:ELK1:ELK3:ELK4:ERF:ERG:ETS1:ETS2:ETV1:ETV2:ETV3:ETV3L:ETV4:ETV5:FEV:FLI1:GABPA	RACCGGAAGT	1e-62	-144.9	0	629	20.86%	4739.1	10.40%	62.9293	115
M11228_2.00:NFKB1:NFKB2	GGGGATTCCC	1e-62	-144.5	0	212	7.03%	791.4	1.74%	62.7556	116
M10475_2.00:ELF5:SPI1:SPIB:SPIC	ACTTCCTCT	1e-62	-144.4	0	525	17.41%	3627	7.96%	62.7121	117
M05700_2.00:NFKB1:NFKB2	AGGTRCTTCCCCT	1e-61	-142.1	0	221	7.33%	868.1	1.91%	61.7132	118
M04341_2.00:JUN:JUNB:JUND	KATGACTCATM	1e-61	-141.5	0	284	9.42%	1365.7	3.00%	61.4527	119
M09373_2.00:RUNX1:RUNX2:RUNX3	VAAACCACAGRV	1e-61	-140.8	0	673	22.32%	5289.8	11.61%	61.1487	120
M08163_2.00:RUNX1:RUNX2:RUNX3	AAACCACAGAV	1e-60	-140	0	890	29.52%	7866	17.27%	60.8012	121
M04782_2.00:ELF1:ELF2:ELF4:ELK1:ELK3:ELK4:ERF:ERG:ETS1:ETS2:ETV1:ETV2:ETV3:ETV3L:ETV4:ETV5:FEV:FLI1:GABPA	NACCGGAAGYN	1e-60	-139.4	0	1165	38.64%	11385.7	25.00%	60.5407	122
M08795_2.00:FOS:FOSB:FOSL1:FOSL2	VTGACTCAY	1e-60	-138.9	0	1086	36.02%	10362.4	22.75%	60.3235	123
M10111_2.00:PRDM1	CACTTTCAC	1e-60	-138.7	0	567	18.81%	4143.1	9.10%	60.2366	124
M11230_2.00:NFKB1:NFKB2	DGGGGAMTTTCCBN	1e-59	-138	0	239	7.93%	1026.6	2.25%	59.9326	125
M10881_2.00:IRF1:IRF2	NRGAAAGTGAAAST	1e-59	-136.3	0	648	21.49%	5071.3	11.13%	59.1943	126
M09374_2.00:RUNX1:RUNX2:RUNX3	CWAACCACAGCC	1e-59	-135.9	0	597	19.80%	4507.5	9.90%	59.0206	127
M04291_2.00:ATF3:JDP2	NRTGASTCAYN	1e-58	-135	0	722	23.95%	5939.1	13.04%	58.6298	128
M02985_2.00:ELF1:ELF2:ELF4:ELK1:ELK3:ELK4:ERF:ERG:ETS1:ETS2:ETV1:ETV2:ETV3:ETV3L:ETV4:ETV5:FEV:FLI1:GABPA	ACCGGAARTV	1e-58	-134.8	0	446	14.79%	2925.3	6.42%	58.5429	129
M02963_2.00:EBF1	AKTCCCTDGGGAAT	1e-58	-134.7	0	133	4.41%	329.2	0.72%	58.4995	130
M05545_2.00:IRF1:IRF2	CGAAASYGAAAS	1e-57	-133.5	0	402	13.33%	2503.5	5.50%	57.9783	131
M09372_2.00:RUNX1:RUNX2:RUNX3	VAAACCACARRV	1e-57	-132.3	0	625	20.73%	4869.5	10.69%	57.4572	132
M04037_2.00:JUN:JUNB:JUND	ATGACKCAY	1e-57	-131.3	0	688	22.82%	5602.2	12.30%	57.0229	133
M09630_2.00:RUNX1:RUNX2:RUNX3	NWAACCACADNN	1e-56	-130.9	0	1396	46.30%	14715.5	32.31%	56.8491	134
M09536_2.00:ELF1:ELF2:ELF4:ELK1:ELK3:ELK4:ERF:ERG:ETS1:ETS2:ETV1:ETV2:ETV3:ETV3L:ETV4:ETV5:FEV:FLI1:GABPA	ACAGGAAGTG	1e-56	-130.5	0	823	27.30%	7215.6	15.84%	56.6754	135
M08825_2.00:ATF3:JDP2	VTGACTCAB	1e-56	-130.4	0	1015	33.67%	9617.1	21.11%	56.632	136
M04804_2.00:SPI1:SPIB:SPIC	AAWGRGGAAGTR	1e-56	-129.9	0	406	13.47%	2578.7	5.66%	56.4149	137
M04795_2.00:ELF1:ELF2:ELF4:ELK1:ELK3:ELK4:ERF:ERG:ETS1:ETS2:ETV1:ETV2:ETV3:ETV3L:ETV4:ETV5:FEV:FLI1:GABPA	RACCGGAAGTR	1e-55	-128.1	0	445	14.76%	2989.6	6.56%	55.6331	138
M04770_2.00:ELF1:ELF2:ELF4:ELK1:ELK3:ELK4:ERF:ERG:ETS1:ETS2:ETV1:ETV2:ETV3:ETV3L:ETV4:ETV5:FEV:FLI1:GABPA	NACCGGAARTV	1e-55	-128	0	450	14.93%	3041.5	6.68%	55.5897	139
M05864_2.00:ELF1:ELF2:ELF4:ELK1:ELK3:ELK4:ERF:ERG:ETS1:ETS2:ETV1:ETV2:ETV3:ETV3L:ETV4:ETV5:FEV:FLI1:GABPA	ACCGGAARTR	1e-55	-127.3	0	512	16.98%	3698	8.12%	55.2857	140
M07815_2.00:JUN:JUNB:JUND	ATGACTCAYCC	1e-54	-126.4	0	333	11.04%	1914.3	4.20%	54.8948	141
M02432_2.00:LCOR	VAYCGAAACT	1e-54	-125.1	0	850	28.19%	7643.5	16.78%	54.3302	142
M04742_2.00:EHF:ELF1:ELF2:ELF3:ELF4:ELF5:ELK1:ELK3:ELK4:ERF:ERG:ETS1:ETS2:ETV1:ETV2:ETV3:ETV3L:ETV4:ETV5:ETV6:ETV7:FEV:FLI1:GABPA:SPDEF	AAVCAGGAAGTR	1e-54	-124.6	0	533	17.68%	3959.3	8.69%	54.1131	143
M04342_2.00:JUN:JUNB:JUND	KATGASTCATM	1e-54	-124.5	0	239	7.93%	1109.4	2.44%	54.0697	144
M08073_2.00:JUN:JUNB:JUND	ARRRRATGASTCAT	1e-54	-124.5	0	345	11.44%	2043.4	4.49%	54.0697	145
M04755_2.00:ELF1:ELF2:ELF4:ELK1:ELK3:ELK4:ERF:ERG:ETS1:ETS2:ETV1:ETV2:ETV3:ETV3L:ETV4:ETV5:FEV:FLI1:GABPA	NRSCGGAAGTR	1e-54	-124.4	0	1110	36.82%	10977.1	24.10%	54.0262	146
M08320_2.00:IKZF1:IKZF2:IKZF3	TTCCCNKSC	1e-53	-123.2	0	2218	73.57%	27383.3	60.12%	53.5051	147
M09064_2.00:SPI1:SPIB:SPIC	ARAAAGAGGAAGTGAAA	1e-53	-123.2	0	122	4.05%	303.7	0.67%	53.5051	148
M04767_2.00:ELF1:ELF2:ELF4:ELK1:ELK3:ELK4:ERF:ERG:ETS1:ETS2:ETV1:ETV2:ETV3:ETV3L:ETV4:ETV5:FEV:FLI1:GABPA	GACCGGAAGTV	1e-53	-123.2	0	406	13.47%	2650	5.82%	53.5051	149
M07833_2.00:FOS:FOSB:FOSL1:FOSL2	GGGTGASTCAT	1e-53	-123	0	336	11.14%	1972.2	4.33%	53.4182	150
M04792_2.00:EHF:ELF1:ELF2:ELF4:ELK1:ELK3:ELK4:ERF:ERG:ETS1:ETS2:ETV1:ETV2:ETV3:ETV3L:ETV4:ETV5:FEV:FLI1:GABPA	RACCGGAAGTG	1e-53	-122.8	0	396	13.13%	2553.6	5.61%	53.3314	151
M07837_2.00:JUN:JUNB:JUND	RRRRRRATGASTCAT	1e-52	-121.6	0	266	8.82%	1355.1	2.98%	52.8102	152
M07817_2.00:JUN:JUNB:JUND	RTGASTCATCCYB	1e-52	-121.2	0	322	10.68%	1858.3	4.08%	52.6365	153
M09065_2.00:ELF5:SPI1:SPIB:SPIC	RRAAAGAGGAAGTGV	1e-52	-121	0	219	7.26%	972.4	2.14%	52.5496	154
M11229_2.00:NFKB1:NFKB2	GGGGACTTTCCA	1e-52	-120.6	0	171	5.67%	618.5	1.36%	52.3759	155
M04340_2.00:JUN:JUNB:JUND	GATGACKCATM	1e-52	-120	0	343	11.38%	2066.8	4.54%	52.1153	156
M07945_2.00:ELF5:SPI1:SPIB:SPIC	AAAGAGGAAGTGAAACYND	1e-52	-120	0	84	2.79%	130.7	0.29%	52.1153	157
M02991_2.00:ELF1:ERF:ETV6	MGCGGAAGTG	1e-51	-119.6	0	417	13.83%	2799.1	6.15%	51.9416	158
M07829_2.00:JUN:JUNB:JUND	NKRTGACTCATBCYY	1e-51	-119.6	0	286	9.49%	1545.2	3.39%	51.9416	159
M09047_2.00:ELF5:SPI1:SPIB:SPIC	AAAAAGAGGAAGTGRRR	1e-51	-119.6	0	159	5.27%	541	1.19%	51.9416	160
M02983_2.00:ELF1:ELF2:ELF4:ELK1:ELK3:ELK4:ERF:ERG:ETS1:ETS2:ETV1:ETV2:ETV3:ETV3L:ETV4:ETV5:FEV:FLI1:GABPA	ACCGGAAGTR	1e-51	-119.2	0	352	11.67%	2160.5	4.74%	51.7679	161
M01495_2.00:ELF1:ELF2:ELF4:ELK1:ELK3:ELK4:ERF:ERG:ETS1:ETS2:ETV1:ETV2:ETV3:ETV3L:ETV4:ETV5:ETV6:FEV:FLI1:GABPA	NACCGGAARY	1e-51	-119.1	0	1471	48.79%	16060.3	35.26%	51.7245	162
M01485_2.00:ELF1:ELF2:ELF4:ELK1:ELK3:ELK4:ERF:ERG:ETS1:ETS2:ETV1:ETV2:ETV3:ETV3L:ETV4:ETV5:FEV:FLI1:GABPA	ACCGGAAGT	1e-51	-117.6	0	574	19.04%	4510.7	9.90%	51.073	163
M04772_2.00:ELF1:ELF2:ELF4:ELK1:ELK3:ELK4:ERF:ERG:ETS1:ETS2:ETV1:ETV2:ETV3:ETV3L:ETV4:ETV5:FEV:FLI1:GABPA	VACAGGAARTG	1e-51	-117.6	0	735	24.38%	6381.3	14.01%	51.073	164
M03467_2.00:RUNX1:RUNX2:RUNX3	AAACCGCAAA	1e-50	-117.4	0	460	15.26%	3271.9	7.18%	50.9862	165
M01486_2.00:ELF1:ELF2:ELF4:ELK1:ELK3:ELK4:ERF:ERG:ETS1:ETS2:ETV1:ETV2:ETV3:ETV3L:ETV4:ETV5:FEV:FLI1:GABPA	NACCGGAARY	1e-50	-117.3	0	1500	49.75%	16521.2	36.27%	50.9427	166
M07812_2.00:FOSL2	DRTGASTCATCCTB	1e-50	-117.2	0	261	8.66%	1345.3	2.95%	50.8993	167
M10890_2.00:IRF4:IRF8	RAARTGAAACTG	1e-50	-116.7	0	193	6.40%	798	1.75%	50.6822	168
M04267_2.00:NFE2:NFE2L1:NFE2L2:NFE2L3	VATGASTCATB	1e-50	-116.6	0	316	10.48%	1844.8	4.05%	50.6387	169
M11349_2.00:STAT1	CAHTTCCS	1e-50	-116.4	0	1766	58.57%	20455.3	44.91%	50.5519	170
M00157_2.00:ELF1:ELF2:ELF4:ELK1:ELK3:ELK4:ERF:ERG:ETS1:ETS2:ETV1:ETV2:ETV3:ETV3L:ETV4:ETV5:FEV:FLI1:GABPA	NACCGGAAGT	1e-50	-116.1	0	431	14.30%	2984.3	6.55%	50.4216	171
M07821_2.00:BATF:BATF3	TGAGTCATAWCGARA	1e-50	-116.1	0	162	5.37%	577.8	1.27%	50.4216	172
M03465_2.00:RUNX1:RUNX2:RUNX3	AAACCGCAAA	1e-50	-116	0	436	14.46%	3037.6	6.67%	50.3782	173
M01487_2.00:ELF1:ELF2:ELF4:ELK1:ELK3:ELK4:ERF:ERG:ETS1:ETS2:ETV1:ETV2:ETV3:ETV3L:ETV4:ETV5:FEV:FLI1:GABPA	NACCGGAAGT	1e-50	-116	0	530	17.58%	4044.2	8.88%	50.3782	174
M01482_2.00:ELF1:ELF2:ELF4:ELK1:ELK3:ELK4:ERF:ERG:ETS1:ETS2:ETV1:ETV2:ETV3:ETV3L:ETV4:ETV5:FEV:FLI1:GABPA	ACCGGAAGT	1e-50	-115.9	0	467	15.49%	3364.9	7.39%	50.3347	175
M07814_2.00:JUN:JUNB:JUND	DMTGASTCATWTYGARANT	1e-49	-115	0	85	2.82%	143.4	0.31%	49.9439	176
M07944_2.00:ELF5:SPI1:SPIB:SPIC	VAAAAGAGGAAGTGAAAVH	1e-49	-114.9	0	84	2.79%	139	0.31%	49.9004	177
M08799_2.00:BATF:BATF3	MTGAGTCATAHYGAAAST	1e-49	-113.6	0	91	3.02%	172.4	0.38%	49.3359	178
M09528_2.00:ELF1:ELF2:ELF4:ELK1:ELK3:ELK4:ERF:ERG:ETS1:ETS2:ETV1:ETV2:ETV3:ETV3L:ETV4:ETV5:FEV:FLI1:GABPA	AACCGGAAGT	1e-48	-111.3	0	644	21.36%	5411.6	11.88%	48.337	179
M08826_2.00:BATF:BATF3	KASTCATAATGAAASTV	1e-48	-110.9	0	121	4.01%	336.6	0.74%	48.1633	180
M08794_2.00:BATF:BATF3	KASTCATAATGAAASTV	1e-48	-110.9	0	121	4.01%	336.6	0.74%	48.1633	181
M04799_2.00:ELF1:ELF2:ELF4:ELK1:ELK3:ELK4:ERF:ERG:ETS1:ETS2:ETV1:ETV2:ETV3:ETV3L:ETV4:ETV5:FEV:FLI1:GABPA	RACCGGAAGTR	1e-47	-110.5	0	334	11.08%	2073	4.55%	47.9895	182
M05546_2.00:IRF1:IRF2	CGAAAGYGAAAS	1e-47	-110	0	305	10.12%	1802.4	3.96%	47.7724	183
M08829_2.00:BATF:BATF3	CTGAGTCATWTYGARASH	1e-47	-109.9	0	108	3.58%	266	0.58%	47.729	184
M08881_2.00:BCL11A:BCL11B	YTYTCACTTCCTCTTTY	1e-47	-109.9	0	259	8.59%	1385	3.04%	47.729	185
M08083_2.00:PRDM1	TCACTTTCAC	1e-47	-108.9	0	735	24.38%	6537.9	14.35%	47.2947	186
M04724_2.00:EHF:ELF1:ELF2:ELF3:ELF4:ELF5:ELK1:ELK3:ELK4:ERF:ERG:ETS1:ETS2:ETV1:ETV2:ETV3:ETV3L:ETV4:ETV5:ETV6:ETV7:FEV:FLI1:GABPA:SPDEF	AAMCAGGAAGTR	1e-46	-108	0	375	12.44%	2505.7	5.50%	46.9038	187
M01491_2.00:EHF:ELF1:ELF2:ELF3:ELF4:ELF5:ETV6:ETV7	DNSCGGAART	1e-46	-107.7	0	1908	63.28%	22868.1	50.21%	46.7735	188
M05841_2.00:JUN:JUNB:JUND	GATGACTCATM	1e-46	-107.6	0	216	7.16%	1034.9	2.27%	46.7301	189
M04802_2.00:ELF1:ELF2:ELF4:ELK1:ELK3:ELK4:ERF:ERG:ETS1:ETS2:ETV1:ETV2:ETV3:ETV3L:ETV4:ETV5:FEV:FLI1:GABPA	GACCGGAAGTR	1e-46	-107.2	0	703	23.32%	6182.4	13.57%	46.5564	190
M01496_2.00:ELF1:ELF2:ELF4:ELK1:ELK3:ELK4:ERF:ERG:ETS1:ETS2:ETV1:ETV2:ETV3:ETV3L:ETV4:ETV5:FEV:FLI1:GABPA	NASCGGAART	1e-46	-106.3	0	1727	57.28%	20151.2	44.24%	46.1655	191
M11238_2.00:RELA	GGGRATTTC	1e-45	-105.4	0	648	21.49%	5558.5	12.20%	45.7746	192
M04769_2.00:ELF1:ELF2:ELF4:ELK1:ELK3:ELK4:ERF:ERG:ETS1:ETS2:ETV1:ETV2:ETV3:ETV3L:ETV4:ETV5:FEV:FLI1:GABPA	RACCGGAAGTN	1e-45	-105.2	0	349	11.58%	2275.1	5.00%	45.6878	193
M08019_2.00:STAT2	TTHAGTTTCRKTTTC	1e-45	-104.8	0	171	5.67%	698.7	1.53%	45.5141	194
M04287_2.00:ATF3:JDP2	GATGASTCATC	1e-45	-104.6	0	173	5.74%	714.5	1.57%	45.4272	195
M02861_2.00:ATF3:JDP2	ATGACTCAT	1e-45	-104.2	0	173	5.74%	716.7	1.57%	45.2535	196
M10888_2.00:IRF4:IRF8	KAAAMWGAAAVYA	1e-45	-104.2	0	902	29.92%	8712.5	19.13%	45.2535	197
M02836_2.00:ATF3:JDP2	ATGASTCAT	1e-45	-104.2	0	173	5.74%	716.7	1.57%	45.2535	198
M02838_2.00:ATF3:JDP2	ATGACTCAT	1e-45	-104.2	0	173	5.74%	716.7	1.57%	45.2535	199
M04718_2.00:EHF:ELF1:ELF2:ELF3:ELF4:ELF5:ELK1:ELK3:ELK4:ERF:ERG:ETS1:ETS2:ETV1:ETV2:ETV3:ETV3L:ETV4:ETV5:ETV6:ETV7:FEV:FLI1:GABPA:SPDEF	AAMCAGGAAGTR	1e-45	-103.9	0	342	11.34%	2220.5	4.88%	45.1232	200
M01489_2.00:ELF1:ELF2:ELF4:ELK1:ELK3:ELK4:ERF:ERG:ETS1:ETS2:ETV1:ETV2:ETV3:ETV3L:ETV4:ETV5:FEV:FLI1:GABPA	NRCCGGAART	1e-44	-103.4	0	652	21.63%	5640.7	12.38%	44.906	201
M02999_2.00:ELF1:ELF2:ELF4:ELK1:ELK3:ELK4:ERF:ERG:ETS1:ETS2:ETV1:ETV2:ETV3:ETV3L:ETV4:ETV5:FEV:FLI1:GABPA	ACCGGAAGTG	1e-44	-103	0	244	8.09%	1307.4	2.87%	44.7323	202
M02259_2.00:IRF5:IRF6	NAYCGAWACY	1e-44	-103	0	1226	40.66%	13044.2	28.64%	44.7323	203
M01478_2.00:ELF1:ELF2:ELF4:ELK1:ELK3:ELK4:ERF:ERG:ETS1:ETS2:ETV1:ETV2:ETV3:ETV3L:ETV4:ETV5:FEV:FLI1:GABPA	NRCCGGAAGT	1e-44	-102.8	0	654	21.69%	5675.4	12.46%	44.6455	204
M01481_2.00:ELF1:ELF2:ELF4:ELK1:ELK3:ELK4:ERF:ERG:ETS1:ETS2:ETV1:ETV2:ETV3:ETV3L:ETV4:ETV5:FEV:FLI1:GABPA	NRCCGGAAGT	1e-44	-102.6	0	538	17.84%	4330.6	9.51%	44.5586	205
M07978_2.00:IRF4:IRF8	ANTSHGGAAMTGAVWCAD	1e-44	-102	0	266	8.82%	1513.7	3.32%	44.298	206
M01816_2.00:JUN:JUNB:JUND	ATGACGYAW	1e-44	-101.9	0	1009	33.47%	10153.3	22.29%	44.2546	207
M07828_2.00:FOS:FOSB:FOSL1:FOSL2	BKRTGACTCATCCYY	1e-44	-101.9	0	221	7.33%	1117.6	2.45%	44.2546	208
M01475_2.00:ELF5:SPI1:SPIB:SPIC	ADGVGGAAGT	1e-44	-101.4	0	2078	68.92%	25728.6	56.49%	44.0375	209
M08814_2.00:FOS:FOSB:FOSL1:FOSL2	VTGACTCAB	1e-43	-100.8	0	1103	36.58%	11428.2	25.09%	43.7769	210
M07820_2.00:JUN:JUNB:JUND	KGATGACTCATNCYY	1e-43	-99.2	0	199	6.60%	952.6	2.09%	43.082	211
M08267_2.00:ZNF71	CAGTTTCRTTTTCC	1e-42	-98.93	0	143	4.74%	526.5	1.16%	42.9648	212
M09068_2.00:SPI1:SPIB:SPIC	AAAAGAGGAAGTGAAAV	1e-42	-98.55	0	89	2.95%	198.2	0.44%	42.7997	213
M09531_2.00:ELF1:ELF2:ELF4:ELK1:ELK3:ELK4:ERF:ERG:ETS1:ETS2:ETV1:ETV2:ETV3:ETV3L:ETV4:ETV5:FEV:FLI1:GABPA	RCCGGAAGTD	1e-42	-98.41	0	577	19.14%	4846	10.64%	42.7389	214
M02992_2.00:ELF1:ELF2:ELF4:ELK1:ELK3:ELK4:ERF:ERG:ETS1:ETS2:ETV1:ETV2:ETV3:ETV3L:ETV4:ETV5:FEV:FLI1:GABPA	ACCGGAARTV	1e-42	-96.91	0	311	10.32%	1989.2	4.37%	42.0875	215
M01864_2.00:EGR1:EGR2:EGR3:EGR4	CCCMCGCAN	1e-42	-96.84	0	1156	38.34%	12245.3	26.89%	42.0571	216
M02735_2.00:ELF1:ELF2:ELF4:ELK1:ELK3:ELK4:ERF:ERG:ETS1:ETS2:ETV1:ETV2:ETV3:ETV3L:ETV4:ETV5:FEV:FLI1:GABPA	ACCGGAAGT	1e-41	-96.06	0	290	9.62%	1794	3.94%	41.7183	217
M09052_2.00:ELF1:ELF2:ELF4:ELK1:ELK3:ELK4:ERF:ERG:ETS1:ETS2:ETV1:ETV2:ETV3:ETV3L:ETV4:ETV5:FEV:FLI1:GABPA	RGRCAGGAAGTGG	1e-41	-95.9	0	395	13.10%	2858.7	6.28%	41.6488	218
M02257_2.00:IRF9	AACGAAACTA	1e-41	-95.36	0	1484	49.22%	16890.3	37.08%	41.4143	219
M04774_2.00:ELF1:ELF2:ELF4:ELK1:ELK3:ELK4:ERF:ERG:ETS1:ETS2:ETV1:ETV2:ETV3:ETV3L:ETV4:ETV5:FEV:FLI1:GABPA	NACCGGAARTS	1e-41	-95.22	0	267	8.86%	1584.6	3.48%	41.3535	220
M01479_2.00:ELF1:ELF2:ELF4:ELK1:ELK3:ELK4:ERF:ERG:ETS1:ETS2:ETV1:ETV2:ETV3:ETV3L:ETV4:ETV5:FEV:FLI1:GABPA	NACCGGAAGT	1e-41	-95.22	0	378	12.54%	2688	5.90%	41.3535	221
M00158_2.00:EHF:ELF1:ELF2:ELF3:ELF4:ELF5:ETV6:ETV7:FEV	ANSCGGAAGT	1e-41	-95.15	0	1590	52.74%	18441.4	40.49%	41.3231	222
M02751_2.00:RUNX1:RUNX2:RUNX3	AACCRCAA	1e-41	-94.49	0	1148	38.08%	12197.5	26.78%	41.0365	223
M04708_2.00:ELF1:ELF2:ELF4:ELK1:ELK3:ELK4:ERF:ERG:ETS1:ETS2:ETV1:ETV2:ETV3:ETV3L:ETV4:ETV5:FEV:FLI1:GABPA	NRCCGGAWGYN	1e-40	-94.32	0	533	17.68%	4406.6	9.67%	40.9627	224
M09081_2.00:ELF1:ELF2:ELF4:ELK1:ELK3:ELK4:ERF:ERG:ETS1:ETS2:ETV1:ETV2:ETV3:ETV3L:ETV4:ETV5:ETV6:FEV:FLI1:GABPA	RRACMGGAAGYGRV	1e-40	-93.12	0	588	19.50%	5066.2	11.12%	40.4415	225
M03004_2.00:EHF:ELF1:ELF2:ELF4:ELK1:ELK3:ELK4:ERF:ERG:ETS1:ETS2:ETV1:ETV2:ETV3:ETV3L:ETV4:ETV5:FEV:FLI1:GABPA	ACCGGAAGTN	1e-40	-93.09	0	251	8.33%	1455.3	3.20%	40.4285	226
M02997_2.00:ELF1:ELF2:ELF4:ELK1:ELK3:ELK4:ERF:ERG:ETS1:ETS2:ETV1:ETV2:ETV3:ETV3L:ETV4:ETV5:FEV:FLI1:GABPA	ACCGGAARTV	1e-40	-93.01	0	279	9.25%	1719.9	3.78%	40.3937	227
M01484_2.00:EHF:ELF1:ELF2:ELF3:ELF4:ELF5:ETV6:ETV7:FEV	ANSCGGAAGT	1e-40	-92.44	0	1631	54.10%	19127.8	42.00%	40.1462	228
M04800_2.00:ELF1:ELF2:ELF4:ELK1:ELK3:ELK4:ERF:ERG:ETS1:ETS2:ETV1:ETV2:ETV3:ETV3L:ETV4:ETV5:FEV:FLI1:GABPA	NRCCGGAWGYR	1e-39	-92.06	0	522	17.31%	4317.3	9.48%	39.9812	229
M04289_2.00:ATF3:JDP2	VATGASTCATS	1e-39	-91.92	0	438	14.53%	3377	7.41%	39.9203	230
M04024_2.00:NFE2:NFE2L1:NFE2L2:NFE2L3	ATGACTCAT	1e-39	-91.91	0	210	6.97%	1098	2.41%	39.916	231
M09990_2.00:FOS:FOSB:FOSL1:FOSL2	RTGASTCAY	1e-39	-91.91	0	210	6.97%	1098	2.41%	39.916	232
M08188_2.00:ATF3:JDP2	GATGASTCAY	1e-39	-91.5	0	214	7.10%	1137	2.50%	39.7379	233
M03953_2.00:RELA	TGGGTTTTTCCCA	1e-39	-91.43	0	114	3.78%	365.3	0.80%	39.7075	234
M01805_2.00:FOS:FOSB:FOSL1:FOSL2	NNATGACKCAH	1e-39	-91.16	0	885	29.35%	8786.2	19.29%	39.5903	235
M09992_2.00:JUN:JUNB:JUND	TGACTCAN	1e-39	-90.74	0	1547	51.31%	17942.6	39.39%	39.4079	236
M04285_2.00:ATF3:JDP2	SATGASTCATC	1e-39	-90.66	0	232	7.69%	1303.7	2.86%	39.3731	237
M09938_2.00:BACH1:BACH2	CRTGAGTCATC	1e-39	-90.44	0	282	9.35%	1774.7	3.90%	39.2776	238
M11263_2.00:RUNX1:RUNX2:RUNX3	TGTGGT	1e-39	-90.28	0	2145	71.14%	27144.7	59.60%	39.2081	239
M03955_2.00:RELA	KGGGAATTCCCM	1e-38	-89.16	0	123	4.08%	435	0.95%	38.7217	240
M05540_2.00:IRF4:IRF8	NYGAAACTGAAACTR	1e-38	-88.62	0	132	4.38%	499.1	1.10%	38.4872	241
M01493_2.00:ELF1:ELF2:ELF4:ELK1:ELK3:ELK4:ERF:ERG:ETS1:ETS2:ETV1:ETV2:ETV3:ETV3L:ETV4:ETV5:FEV:FLI1:GABPA	NRCCGGAART	1e-38	-88.4	0	1644	54.53%	19444.2	42.69%	38.3916	242
M08232_2.00:ZNF200	ACTTCC	1e-38	-88.39	0	1929	63.98%	23778.7	52.21%	38.3873	243
M09968_2.00:JUN:JUNB:JUND	TGACTCAN	1e-37	-87.47	0	1644	54.53%	19473.9	42.76%	37.9877	244
M04732_2.00:ELF1:ELF2:ELF4:ELK1:ELK3:ELK4:ERF:ERG:ETS1:ETS2:ETV1:ETV2:ETV3:ETV3L:ETV4:ETV5:FEV:FLI1:GABPA	NRCCGGAAGTR	1e-37	-87.12	0	281	9.32%	1799.2	3.95%	37.8357	245
M09539_2.00:ELF1:ELF2:ELF4:ELK1:ELK3:ELK4:ERF:ERG:ETS1:ETS2:ETV1:ETV2:ETV3:ETV3L:ETV4:ETV5:FEV:FLI1:GABPA	DCCGGAARYN	1e-37	-86.81	0	1699	56.35%	20315.8	44.60%	37.7011	246
M08026_2.00:ELF5:SPI1:SPIB:SPIC	RAAAAGAGGAAGTGR	1e-37	-86.48	0	113	3.75%	379.3	0.83%	37.5578	247
M11255_2.00:RUNX1:RUNX2:RUNX3	DNTGTGGTTD	1e-37	-86.17	0	1650	54.73%	19603.4	43.04%	37.4232	248
M04330_2.00:JUN:JUNB:JUND	BATGASTCATS	1e-37	-85.6	0	183	6.07%	915.1	2.01%	37.1756	249
M01494_2.00:EHF:ELF1:ELF2:ELF3:ELF4:ELF5:ELK1:ELK3:ELK4:ERF:ERG:ETS1:ETS2:ETV1:ETV2:ETV3:ETV3L:ETV4:ETV5:ETV6:ETV7:FEV:FLI1:GABPA:SPDEF	WNCCGGAAGT	1e-37	-85.48	0	1407	46.67%	16074.9	35.29%	37.1235	250
M01001_2.00:JUN:JUNB:JUND	ATGACKCAH	1e-37	-85.41	0	993	32.94%	10345.3	22.71%	37.0931	251
M00175_2.00:IRF4:IRF8	NWNCGAAACY	1e-37	-85.3	0	1937	64.25%	24002.9	52.70%	37.0453	252
M10893_2.00:IRF1:IRF2	DNGAAAGTGAAAGYRA	1e-36	-84.48	0	302	10.02%	2037.3	4.47%	36.6892	253
M09988_2.00:FOS:FOSB:FOSL1:FOSL2	NSTGACTCAN	1e-36	-84.21	0	1442	47.83%	16616.2	36.48%	36.5719	254
M04711_2.00:ELF1:ELF2:ELF4:ELK1:ELK3:ELK4:ERF:ERG:ETS1:ETS2:ETV1:ETV2:ETV3:ETV3L:ETV4:ETV5:FEV:FLI1:GABPA	DACCGGAAGTD	1e-36	-84.14	0	247	8.19%	1502.1	3.30%	36.5415	255
M04768_2.00:ELF1:ELF2:ELF4:ELK1:ELK3:ELK4:ERF:ERG:ETS1:ETS2:ETV1:ETV2:ETV3:ETV3L:ETV4:ETV5:FEV:FLI1:GABPA	NACCGGAAGTR	1e-36	-83.82	0	278	9.22%	1805.5	3.96%	36.4026	256
M09053_2.00:EHF:ELF1:ELF2:ELF3:ELF4:ELF5:ETV6:ETV7:FEV	RAACCAGGAAGTRGS	1e-35	-82.62	0	236	7.83%	1413.1	3.10%	35.8814	257
M09071_2.00:EHF:ELF1:ELF2:ELF3:ELF4:ELF5:ETV6:ETV7:FEV	RAACCAGGAAGTRGS	1e-35	-82.62	0	236	7.83%	1413.1	3.10%	35.8814	258
M09078_2.00:ELF1:ELF2:ELF4:ELK1:ELK3:ELK4:ERF:ERG:ETS1:ETS2:ETV1:ETV2:ETV3:ETV3L:ETV4:ETV5:FEV:FLI1:GABPA	GRGRCAGGAAGTGG	1e-35	-81.98	0	300	9.95%	2046.8	4.49%	35.6035	259
M00174_2.00:IRF3	RAANGGAAAC	1e-35	-81.78	0	1566	51.94%	18499	40.62%	35.5166	260
M04720_2.00:ELF1:ELF2:ELF4:ELK1:ELK3:ELK4:ERF:ERG:ETS1:ETS2:ETV1:ETV2:ETV3:ETV3L:ETV4:ETV5:FEV:FLI1:GABPA	NACCGGAAGTR	1e-35	-80.83	0	247	8.19%	1535.6	3.37%	35.104	261
M02968_2.00:ELF1:ELF2:ELF4:ELK1:ELK3:ELK4:ERF:ERG:ETS1:ETS2:ETV1:ETV2:ETV3:ETV3L:ETV4:ETV5:FEV:FLI1:GABPA	ACCGGAAGTR	1e-35	-80.62	0	184	6.10%	961.9	2.11%	35.0128	262
M02254_2.00:IRF5:IRF6	NAYCGAWACT	1e-34	-80.53	0	570	18.91%	5085.6	11.17%	34.9737	263
M10833_2.00:POU2F1	TATGCAAATN	1e-34	-79.05	0	405	13.43%	3204.1	7.03%	34.331	264
M09484_2.00:BACH1:BACH2	TGACTCAGCA	1e-34	-78.81	0	320	10.61%	2291.5	5.03%	34.2267	265
M04266_2.00:NFE2:NFE2L1:NFE2L2:NFE2L3	VATGASTCATB	1e-34	-78.72	0	188	6.24%	1011.1	2.22%	34.1877	266
M02988_2.00:EHF:ELF1:ELF2:ELF3:ELF4:ELF5:ETV6:ETV7:SPI1:SPIC	ACCCGGAAGTD	1e-34	-78.71	0	434	14.39%	3534.5	7.76%	34.1833	267
M10482_2.00:ELF1:ELF2:ELF4:ELK1:ELK3:ELK4:ERF:ERG:ETS1:ETS2:ETV1:ETV2:ETV3:ETV3L:ETV4:ETV5:FEV:FLI1:GABPA	CACTTCCKGK	1e-33	-77.78	0	521	17.28%	4556	10.00%	33.7794	268
M10472_2.00:ELF5:SPI1:SPIB:SPIC	NNCHTYYACTTCCTCTTTT	1e-33	-77.69	0	191	6.33%	1046.8	2.30%	33.7403	269
M11262_2.00:RUNX1:RUNX2:RUNX3	TGTGGT	1e-33	-77.04	0	2205	73.13%	28549.6	62.68%	33.458	270
M09057_2.00:ELF1:ELF2:ELF4:ELK1:ELK3:ELK4:ERF:ERG:ETS1:ETS2:ETV1:ETV2:ETV3:ETV3L:ETV4:ETV5:FEV:FLI1:GABPA	RGRCAGGAAGYGG	1e-33	-76.91	0	715	23.71%	6945.9	15.25%	33.4016	271
M10511_2.00:ELF1:ELF2:ELF4:ELK1:ELK3:ELK4:ERF:ERG:ETS1:ETS2:ETV1:ETV2:ETV3:ETV3L:ETV4:ETV5:FEV:FLI1:GABPA	MACTTCCTKTB	1e-33	-76.79	0	1715	56.88%	20883.7	45.85%	33.3495	272
M11261_2.00:RUNX1:RUNX2:RUNX3	TGTGGTT	1e-33	-76.73	0	1671	55.42%	20224.7	44.40%	33.3234	273
M10520_2.00:ELF1:ELF2:ELF4:ELK1:ELK3:ELK4:ERF:ERG:ETS1:ETS2:ETV1:ETV2:ETV3:ETV3L:ETV4:ETV5:FEV:FLI1:GABPA	CMGGAAGC	1e-33	-76.57	0	949	31.48%	9992.5	21.94%	33.2539	274
M11256_2.00:RUNX1:RUNX2:RUNX3	AACCACAV	1e-33	-76.35	0	1854	61.49%	23015.9	50.53%	33.1584	275
M00173_2.00:IRF9	ANCGAAACY	1e-33	-76.25	0	2067	68.56%	26352.4	57.86%	33.115	276
M03007_2.00:ELF1:ELF2:ELF4:ELK1:ELK3:ELK4:ERF:ERG:ETS1:ETS2:ETV1:ETV2:ETV3:ETV3L:ETV4:ETV5:FEV:FLI1:GABPA	ACCGGAAGTN	1e-32	-75.97	0	371	12.31%	2876.9	6.32%	32.9934	277
M02712_2.00:RELA	SGGGTTTTTCCS	1e-32	-75.22	0	224	7.43%	1372.8	3.01%	32.6676	278
M10493_2.00:ELF1:ELF2:ELF4:ELK1:ELK3:ELK4:ERF:ERG:ETS1:ETS2:ETV1:ETV2:ETV3:ETV3L:ETV4:ETV5:FEV:FLI1:GABPA	ACCGGAAGYV	1e-32	-74.73	0	934	30.98%	9842.7	21.61%	32.4548	279
M04743_2.00:EHF:ELF1:ELF2:ELF3:ELF4:ELF5:ELK1:ELK3:ELK4:ERF:ERG:ETS1:ETS2:ETV1:ETV2:ETV3:ETV3L:ETV4:ETV5:ETV6:ETV7:FEV:FLI1:GABPA:SPDEF	RABSCGGAAGTG	1e-32	-74.5	0	456	15.12%	3856.9	8.47%	32.3549	280
M08027_2.00:ELF5:SPI1:SPIB:SPIC	AAAAAGAGGAAGTGR	1e-32	-74.01	0	247	8.19%	1607.7	3.53%	32.1421	281
M04284_2.00:JUN:JUNB:JUND	SATGACTCATS	1e-31	-73.4	0	261	8.66%	1753.7	3.85%	31.8772	282
M09967_2.00:JUN:JUNB:JUND	AGTCATAHTGAA	1e-31	-73.35	0	275	9.12%	1895.5	4.16%	31.8555	283
M04735_2.00:ELF1:ELF2:ELF4:ELK1:ELK3:ELK4:ERF:ERG:ETS1:ETS2:ETV1:ETV2:ETV3:ETV3L:ETV4:ETV5:FEV:FLI1:GABPA	VACCGGAAGTN	1e-31	-73.15	0	252	8.36%	1666.4	3.66%	31.7686	284
M11244_2.00:RELA	YGRGAAAAHCM	1e-31	-73.14	0	843	27.96%	8683.8	19.07%	31.7643	285
M09067_2.00:ELF1:ELF2:ELF4:ELK1:ELK3:ELK4:ERF:ERG:ETS1:ETS2:ETV1:ETV2:ETV3:ETV3L:ETV4:ETV5:FEV:FLI1:GABPA	RRARACAGGAARTRGS	1e-31	-72.99	0	201	6.67%	1178.1	2.59%	31.6992	286
M09048_2.00:ELF1:ELF2:ELF4:ELK1:ELK3:ELK4:ERF:ERG:ETS1:ETS2:ETV1:ETV2:ETV3:ETV3L:ETV4:ETV5:FEV:FLI1:GABPA	RRARACAGGAARTRGS	1e-31	-72.99	0	201	6.67%	1178.1	2.59%	31.6992	287
M10485_2.00:EHF:ELF1:ELF2:ELF3:ELF4:ELF5:ELK1:ELK3:ELK4:ERF:ERG:ETS1:ETS2:ETV1:ETV2:ETV3:ETV3L:ETV4:ETV5:ETV6:ETV7:FEV:FLI1:GABPA:SPDEF	DVCAGGAAGTGS	1e-31	-72.86	0	1078	35.75%	11841.9	26.00%	31.6427	288
M03011_2.00:EHF:ELF1:ELF2:ELF3:ELF4:ELF5:ETV6:ETV7:SPI1:SPIC	ACCCGGAAGTD	1e-31	-72.52	0	637	21.13%	6068.4	13.32%	31.495	289
M06188_2.00:ELF1:ELF2:ELF4:ELK1:ELK3:ELK4:ERF:ERG:ETS1:ETS2:ETV1:ETV2:ETV3:ETV3L:ETV4:ETV5:FEV:FLI1:GABPA	ACCGGAART	1e-31	-72.3	0	299	9.92%	2156.2	4.73%	31.3995	290
M07972_2.00:POU2F2	ATATGCAAAT	1e-31	-72.27	0	402	13.33%	3278.1	7.20%	31.3865	291
M07973_2.00:POU2F2	ATATGCAAAT	1e-31	-72.27	0	402	13.33%	3278.1	7.20%	31.3865	292
M02994_2.00:ELF1:ELF2:ELF4:ELK1:ELK3:ELK4:ERF:ERG:ETS1:ETS2:ETV1:ETV2:ETV3:ETV3L:ETV4:ETV5:FEV:FLI1:GABPA	ACCGGAARTG	1e-31	-71.94	0	171	5.67%	918	2.02%	31.2431	293
M04709_2.00:ELF1:ELF2:ELF4:ELK1:ELK3:ELK4:ERF:ERG:ETS1:ETS2:ETV1:ETV2:ETV3:ETV3L:ETV4:ETV5:FEV:FLI1:GABPA	VRCMGGAAGTR	1e-31	-71.82	0	1460	48.42%	17275.4	37.93%	31.191	294
M08112_2.00:ELF1:ELF2:ELF4:ELK1:ELK3:ELK4:ERF:ERG:ETS1:ETS2:ETV1:ETV2:ETV3:ETV3L:ETV4:ETV5:FEV:FLI1:GABPA	RCCGGAAGTGG	1e-31	-71.48	0	250	8.29%	1665.9	3.66%	31.0434	295
M00233_2.00:EGR1:EGR2:EGR3:EGR4	CGCCCMCGCD	1e-30	-71.16	0	1088	36.09%	12029.6	26.41%	30.9044	296
M06189_2.00:ELF1:ELF2:ELF4:ELK1:ELK3:ELK4:ERF:ERG:ETS1:ETS2:ETV1:ETV2:ETV3:ETV3L:ETV4:ETV5:ETV6:FEV:FLI1:GABPA	ACCGGAAGT	1e-30	-71.14	0	200	6.63%	1186.6	2.61%	30.8957	297
M01720_2.00:ARNT:ARNT2	KCACRTGAAT	1e-30	-71.08	0	1188	39.40%	13418.1	29.46%	30.8697	298
M01477_2.00:ELF1:ELF2:ELF4:ELK1:ELK3:ELK4:ERF:ERG:ETS1:ETS2:ETV1:ETV2:ETV3:ETV3L:ETV4:ETV5:FEV:FLI1:GABPA	NRBCGGAARY	1e-30	-70.5	0	2110	69.98%	27239.5	59.81%	30.6178	299
M02989_2.00:EHF:ELF1:ELF2:ELF3:ELF4:ELF5:ETV6:ETV7:SPI1:SPIC	ACCCGGAAGTD	1e-30	-70.33	0	543	18.01%	4963.8	10.90%	30.5439	300
M04725_2.00:EHF:ELF1:ELF2:ELF3:ELF4:ELF5:ELK1:ELK3:ELK4:ERF:ERG:ETS1:ETS2:ETV1:ETV2:ETV3:ETV3L:ETV4:ETV5:ETV6:ETV7:FEV:FLI1:GABPA:SPDEF	RAYGCGGAAGTR	1e-30	-70.05	0	239	7.93%	1572.1	3.45%	30.4223	301
M07946_2.00:ELF5:SPI1:SPIB:SPIC	AAAAAGAGGAAGTGV	1e-30	-69.92	0	82	2.72%	248.9	0.55%	30.3659	302
M07975_2.00:POU2F2	ATATGCAAATNAR	1e-30	-69.9	0	287	9.52%	2062.7	4.53%	30.3572	303
M07974_2.00:POU2F2	ATATGCAAATNAR	1e-30	-69.9	0	287	9.52%	2062.7	4.53%	30.3572	304
M05835_2.00:FOSL2	ATGASTCA	1e-30	-69.76	0	1690	56.05%	20750.2	45.56%	30.2964	305
M08161_2.00:NFKB1:RELA:RELB	GRATTCCCCNN	1e-30	-69.4	0	403	13.37%	3337.9	7.33%	30.14	306
M08185_2.00:BACH1:BACH2	TGACTCAGCA	1e-29	-69	0	130	4.31%	595.9	1.31%	29.9663	307
M04759_2.00:EHF:ELF1:ELF2:ELF3:ELF4:ELF5:ETV6:ETV7:SPI1:SPIC	AASGAGGAAGTR	1e-29	-68.58	0	469	15.56%	4115.4	9.04%	29.7839	308
M04760_2.00:ELF1:ELF2:ELF4:ELK1:ELK3:ELK4:ERF:ERG:ETS1:ETS2:ETV1:ETV2:ETV3:ETV3L:ETV4:ETV5:FEV:FLI1:GABPA	VACCGGAARTS	1e-29	-68.44	0	191	6.33%	1128.3	2.48%	29.7231	309
M09060_2.00:EHF:ELF1:ELF2:ELF3:ELF4:ELF5:ETV6:ETV7	RAACVAGGAAGTRG	1e-29	-68.4	0	365	12.11%	2926.7	6.43%	29.7057	310
M09066_2.00:EHF:ELF1:ELF2:ELF3:ELF4:ELF5:ETV6:ETV7	RAACVAGGAAGTRG	1e-29	-68.4	0	365	12.11%	2926.7	6.43%	29.7057	311
M00995_2.00:JUN:JUNB:JUND	ATGACKCAW	1e-29	-68.38	0	1083	35.92%	12045.4	26.45%	29.6971	312
M04283_2.00:JUN:JUNB:JUND	SATGASTCATC	1e-29	-68.34	0	264	8.76%	1844.1	4.05%	29.6797	313
M03006_2.00:ELF1:ELF2:ELF4:ELK1:ELK3:ELK4:ERF:ERG:ETS1:ETS2:ETV1:ETV2:ETV3:ETV3L:ETV4:ETV5:FEV:FLI1:GABPA	ACCGGAAGTR	1e-29	-68.3	0	249	8.26%	1692.2	3.72%	29.6623	314
M04081_2.00:MLX	TCACRTGM	1e-29	-68.23	0	1434	47.56%	17019.1	37.37%	29.6319	315
M01483_2.00:ELF1:ELF2:ELF4:ELK1:ELK3:ELK4:ERF:ERG:ETS1:ETS2:ETV1:ETV2:ETV3:ETV3L:ETV4:ETV5:FEV:FLI1:GABPA	NACCGGAAGT	1e-29	-67.88	0	316	10.48%	2397	5.26%	29.4799	316
M10474_2.00:ELF5:SPI1:SPIB:SPIC	AAAAWGVGGAAGTRGNG	1e-29	-67.65	0	133	4.41%	628.2	1.38%	29.38	317
M03446_2.00:NFKB1:NFKB2	AGGGGAWTCCCCT	1e-29	-67.36	0	75	2.49%	215.1	0.47%	29.2541	318
M09049_2.00:EHF:ELF1:ELF2:ELF3:ELF4:ELF5:ELK1:ELK3:ELK4:ERF:ERG:ETS1:ETS2:ETV1:ETV2:ETV3:ETV3L:ETV4:ETV5:ETV6:ETV7:FEV:FLI1:GABPA:SPDEF	RAVCCGGAAGTGR	1e-29	-67.24	0	276	9.15%	1982.7	4.35%	29.202	319
M04719_2.00:EHF:ELF1:ELF2:ELF3:ELF4:ELF5:ELK1:ELK3:ELK4:ERF:ERG:ETS1:ETS2:ETV1:ETV2:ETV3:ETV3L:ETV4:ETV5:ETV6:ETV7:FEV:FLI1:GABPA:SPDEF	RAYGCGGAAGTR	1e-29	-67.15	0	325	10.78%	2505.8	5.50%	29.1629	320
M10515_2.00:EHF:ELF1:ELF2:ELF3:ELF4:ELF5:ETV6:ETV7	CCCGGAARTA	1e-29	-66.87	0	960	31.84%	10413.3	22.86%	29.0413	321
M11260_2.00:RUNX1:RUNX2:RUNX3	NNNHAACCACAGRSN	1e-29	-66.82	0	875	29.02%	9276.1	20.37%	29.0196	322
M01492_2.00:EHF:ELF1:ELF2:ELF3:ELF4:ELF5:ELK1:ELK3:ELK4:ERF:ERG:ETS1:ETS2:ETV1:ETV2:ETV3:ETV3L:ETV4:ETV5:ETV6:ETV7:FEV:FLI1:GABPA:SPDEF	DNCCGGAAGT	1e-28	-66.46	0	1725	57.21%	21397.1	46.98%	28.8632	323
M04757_2.00:EHF:ELF1:ELF2:ELF3:ELF4:ELF5:ETV6:ETV7:SPI1:SPIC	AACVAGGAAGTR	1e-28	-66.27	0	519	17.21%	4757.9	10.45%	28.7807	324
M00177_2.00:IRF5	NANCGAAACY	1e-28	-66.01	0	1601	53.10%	19553.7	42.93%	28.6678	325
M04336_2.00:FOS:FOSB:FOSL1:FOSL2	GRTGASTCATM	1e-28	-66	0	318	10.55%	2447	5.37%	28.6634	326
M10886_2.00:IRF4:IRF8	AAGTTTC	1e-28	-65.92	0	683	22.65%	6801.8	14.93%	28.6287	327
M00776_2.00:EGR1:EGR2:EGR3:EGR4	MCGCCCACGC	1e-28	-65.82	0	770	25.54%	7923.1	17.40%	28.5853	328
M09075_2.00:ELF1:ELF2:ELF4:ELK1:ELK3:ELK4:ERF:ERG:ETS1:ETS2:ETV1:ETV2:ETV3:ETV3L:ETV4:ETV5:FEV:FLI1:GABPA	GRRCCGGAAGYGG	1e-28	-64.95	0	325	10.78%	2538.3	5.57%	28.2074	329
M04396_2.00:PRDM1	NCACTTTCMCTH	1e-28	-64.93	0	473	15.69%	4233.9	9.30%	28.1987	330
M09244_2.00:IRF7	GAAASYGAAA	1e-28	-64.73	0	1074	35.62%	12035.6	26.42%	28.1119	331
M09238_2.00:IRF7	GAAASYGAAA	1e-28	-64.73	0	1074	35.62%	12035.6	26.42%	28.1119	332
M05832_2.00:MAX	CACGTG	1e-28	-64.71	0	1474	48.89%	17726.7	38.92%	28.1032	333
M04333_2.00:FOS:FOSB:FOSL1:FOSL2	SATGAWTCATC	1e-28	-64.62	0	348	11.54%	2798	6.14%	28.0641	334
M02832_2.00:NFE2:NFE2L1:NFE2L2:NFE2L3	VATGACTCATC	1e-28	-64.53	0	110	3.65%	467.9	1.03%	28.025	335
M09475_2.00:MITF:TFE3:TFEB:TFEC	GTCACATGAY	1e-28	-64.53	0	494	16.38%	4492.8	9.86%	28.025	336
M09533_2.00:EHF:ELF1:ELF2:ELF3:ELF4:ELF5:ETV6:ETV7:FEV	AVCAGGAAGT	1e-27	-64.41	0	1183	39.24%	13563.3	29.78%	27.9729	337
M05542_2.00:IRF4:IRF8	NCGAAACYGAAACYR	1e-27	-63.7	0	99	3.28%	390.4	0.86%	27.6646	338
M09989_2.00:FOS:FOSB:FOSL1:FOSL2	TGACTCAD	1e-27	-63.56	0	1475	48.92%	17782	39.04%	27.6038	339
M09971_2.00:BATF:BATF3	GWDATGAGTC	1e-27	-63.45	0	840	27.86%	8907.7	19.56%	27.556	340
M09218_2.00:POU2F2	AYATGCAAATK	1e-27	-63.27	0	546	18.11%	5150.8	11.31%	27.4778	341
M09224_2.00:POU2F2	AYATGCAAATK	1e-27	-63.27	0	546	18.11%	5150.8	11.31%	27.4778	342
M11259_2.00:RUNX1:RUNX2:RUNX3	HAACCACAG	1e-27	-63.01	0	1410	46.77%	16854.6	37.01%	27.3649	343
M08832_2.00:BACH1:BACH2	RTGACTCAGCA	1e-27	-62.84	0	242	8.03%	1687.4	3.70%	27.2911	344
M09667_2.00:EHF:ELF1:ELF2:ELF3:ELF4:ELF5:ELK1:ELK3:ELK4:ERF:ERG:ETS1:ETS2:ETV1:ETV2:ETV3:ETV3L:ETV4:ETV5:ETV6:ETV7:FEV:FLI1:GABPA:SPDEF	AAHCMGGAAGT	1e-27	-62.83	0	560	18.57%	5332	11.71%	27.2867	345
M09534_2.00:EHF:ELF1:ELF2:ELF3:ELF4:ELF5:ETV6:ETV7:SPI1:SPIC	ACVAGGAAGT	1e-27	-62.34	0	413	13.70%	3577.5	7.85%	27.0739	346
M07957_2.00:ELF1:ELF2:ELF4:ELK1:ELK3:ELK4:ERF:ERG:ETS1:ETS2:ETV1:ETV2:ETV3:ETV3L:ETV4:ETV5:FEV:FLI1:GABPA	CCGGAAGTGG	1e-26	-61.96	0	271	8.99%	2000.9	4.39%	26.9089	347
M04083_2.00:MLX	KRTCACRTGKR	1e-26	-61.7	0	836	27.73%	8904.3	19.55%	26.796	348
M00375_2.00:EGR1:EGR2:EGR3:EGR4	GCCCMCGCN	1e-26	-61.14	0	1691	56.09%	21082.3	46.29%	26.5528	349
M02897_2.00:ZNF75A:ZNF75D	TGTGGGAAAAGC	1e-26	-61.1	0	99	3.28%	404.7	0.89%	26.5354	350
M04716_2.00:EHF:ELF1:ELF2:ELF3:ELF4:ELF5:ELK1:ELK3:ELK4:ERF:ERG:ETS1:ETS2:ETV1:ETV2:ETV3:ETV3L:ETV4:ETV5:ETV6:ETV7:FEV:FLI1:GABPA:SPDEF	NAMSCGGAAGTR	1e-26	-61.1	0	203	6.73%	1317.6	2.89%	26.5354	351
M10002_2.00:FOS:FOSB:FOSL1:FOSL2	TGACTCAB	1e-26	-60.33	0	1705	56.55%	21324.7	46.82%	26.201	352
M08065_2.00:BACH1:BACH2	SATGACTCAGCANW	1e-25	-59.39	0	125	4.15%	620.9	1.36%	25.7927	353
M01822_2.00:JUN:JUNB:JUND	ATGACTCAH	1e-25	-59.3	0	472	15.66%	4336.2	9.52%	25.7537	354
M09506_2.00:EGR1:EGR2:EGR3:EGR4	CRCCCACGCA	1e-25	-59.15	0	423	14.03%	3755.5	8.25%	25.6885	355
M02748_2.00:NFATC1:NFATC2:NFATC3:NFATC4	GGAAHTTTCC	1e-25	-58.99	0	401	13.30%	3500.3	7.69%	25.619	356
M09054_2.00:EHF:ELF1:ELF2:ELF3:ELF4:ELF5:ETV6:ETV7:SPI1:SPIC	GGAASSAGGAAGTGR	1e-25	-58.58	0	322	10.68%	2605.5	5.72%	25.441	357
M06453_2.00:T:TBX19	AWGTGCRA	1e-25	-58.57	0	1533	50.85%	18822	41.32%	25.4366	358
M00778_2.00:EGR1:EGR2:EGR3:EGR4	CGCCCACGCA	1e-25	-58.45	0	294	9.75%	2298.8	5.05%	25.3845	359
M09960_2.00:NFE2:NFE2L1:NFE2L2:NFE2L3	ATGACTCAG	1e-25	-58.43	0	453	15.02%	4126.2	9.06%	25.3758	360
M11241_2.00:RELA	AAAGTCCC	1e-24	-57.24	0	396	13.13%	3475.4	7.63%	24.859	361
M09486_2.00:NFE2:NFE2L1:NFE2L2:NFE2L3	GATGACTCAGCA	1e-24	-57.08	0	87	2.89%	338.6	0.74%	24.7895	362
M04764_2.00:ELF1:ELF2:ELF4:ELK1:ELK3:ELK4:ERF:ERG:ETS1:ETS2:ETV1:ETV2:ETV3:ETV3L:ETV4:ETV5:FEV:FLI1:GABPA	VACCGGAAGTG	1e-24	-57.05	0	141	4.68%	776.8	1.71%	24.7765	363
M08140_2.00:POU2F2	ATATGCAAATKMR	1e-24	-56.95	0	283	9.39%	2201.4	4.83%	24.7331	364
M00805_2.00:IRF1:IRF2	AAANYGAAAS	1e-24	-56.92	0	2111	70.02%	27762.3	60.95%	24.72	365
M10481_2.00:ELF1:ELF2:ELF4:ELK1:ELK3:ELK4:ERF:ERG:ETS1:ETS2:ETV1:ETV2:ETV3:ETV3L:ETV4:ETV5:FEV:FLI1:GABPA	CMGGAARTR	1e-24	-56.22	0	866	28.72%	9469.4	20.79%	24.416	366
M07816_2.00:JUN:JUNB:JUND	TGATGACTCATNYHY	1e-24	-55.92	0	105	3.48%	481.8	1.06%	24.2857	367
M09500_2.00:PRDM1	ACTTTCACTTTC	1e-24	-55.66	0	339	11.24%	2846.1	6.25%	24.1728	368
M09515_2.00:EGR1:EGR2:EGR3:EGR4	YCCGCCCACGCN	1e-24	-55.56	0	312	10.35%	2543	5.58%	24.1294	369
M07958_2.00:ELF1:ELF2:ELF4:ELK1:ELK3:ELK4:ERF:ERG:ETS1:ETS2:ETV1:ETV2:ETV3:ETV3L:ETV4:ETV5:FEV:FLI1:GABPA	GRCCGGAAGTG	1e-24	-55.29	0	177	5.87%	1127.7	2.48%	24.0121	370
M09070_2.00:ELF1:ELF2:ELF4:ELK1:ELK3:ELK4:ERF:ERG:ETS1:ETS2:ETV1:ETV2:ETV3:ETV3L:ETV4:ETV5:FEV:FLI1:GABPA	ACCGGAAGTGR	1e-23	-55.24	0	201	6.67%	1364.7	3.00%	23.9904	371
M02979_2.00:ELF1:ELF2:ELF4:ELK1:ELK3:ELK4:ERF:ERG:ETS1:ETS2:ETV1:ETV2:ETV3:ETV3L:ETV4:ETV5:FEV:FLI1:GABPA	ACCGGAAGTD	1e-23	-55.15	0	173	5.74%	1090.7	2.39%	23.9513	372
M09370_2.00:RUNX1:RUNX2:RUNX3	MMAAACCACARACM	1e-23	-54.73	0	355	11.77%	3046.5	6.69%	23.7689	373
M00155_2.00:ELF5:SPI1:SPIB:SPIC	WDRVGGAAST	1e-23	-54.49	0	2373	78.71%	32131	70.55%	23.6647	374
M09046_2.00:ELF1:ELF2:ELF4:ELK1:ELK3:ELK4:ERF:ERG:ETS1:ETS2:ETV1:ETV2:ETV3:ETV3L:ETV4:ETV5:FEV:FLI1:GABPA	GRCCGGAAGTG	1e-23	-54.2	0	295	9.78%	2376.1	5.22%	23.5388	375
M03964_2.00:RUNX1:RUNX2:RUNX3	WAACCGCAAAA	1e-23	-54.09	0	209	6.93%	1460	3.21%	23.491	376
M02260_2.00:IRF5:IRF6	RCCGAAACYN	1e-23	-53.84	0	962	31.91%	10850.4	23.82%	23.3824	377
M03001_2.00:ELF1:ELF2:ELF4:ELK1:ELK3:ELK4:ERF:ERG:ETS1:ETS2:ETV1:ETV2:ETV3:ETV3L:ETV4:ETV5:FEV:FLI1:GABPA	ACCGGAAGTR	1e-23	-53.58	0	175	5.80%	1126.7	2.47%	23.2695	378
M08854_2.00:PRDM1	YCACTTTCACTTTC	1e-23	-53.54	0	195	6.47%	1324.7	2.91%	23.2521	379
M08995_2.00:PRDM1	YCACTTTCACTTTC	1e-23	-53.54	0	195	6.47%	1324.7	2.91%	23.2521	380
M04722_2.00:EHF:ELF1:ELF2:ELF3:ELF4:ELF5:ELK1:ELK3:ELK4:ERF:ERG:ETS1:ETS2:ETV1:ETV2:ETV3:ETV3L:ETV4:ETV5:ETV6:ETV7:FEV:FLI1:GABPA:SPDEF	NAMSCGGAAGTR	1e-23	-53.29	0	191	6.33%	1287.6	2.83%	23.1436	381
M10503_2.00:ELF1:ELF2:ELF4:ELK1:ELK3:ELK4:ERF:ERG:ETS1:ETS2:ETV1:ETV2:ETV3:ETV3L:ETV4:ETV5:FEV:FLI1:GABPA	CMGGAAGTSAB	1e-23	-53.21	0	552	18.31%	5461.4	11.99%	23.1088	382
M10003_2.00:FOS:FOSB:FOSL1:FOSL2	TGAGTCAK	1e-22	-52.42	0	1452	48.16%	17868.4	39.23%	22.7657	383
M10487_2.00:EHF:ELF1:ELF2:ELF3:ELF4:ELF5:ELK1:ELK3:ELK4:ERF:ERG:ETS1:ETS2:ETV1:ETV2:ETV3:ETV3L:ETV4:ETV5:ETV6:ETV7:FEV:FLI1:GABPA:SPDEF	RDAAGAGGAART	1e-22	-51.62	0	597	19.80%	6072.2	13.33%	22.4183	384
M10744_2.00:NKX2-1:NKX2-2:NKX2-3:NKX2-4:NKX2-5:NKX2-6:NKX2-8	TSCCACTTGA	1e-22	-51.44	0	764	25.34%	8254.3	18.12%	22.3401	385
M01842_2.00:JUN:JUNB:JUND	ATGACKCAH	1e-22	-51.14	0	1424	47.23%	17509.5	38.44%	22.2098	386
M04397_2.00:PRDM1	YCACTTTCACTY	1e-22	-50.96	0	322	10.68%	2736.6	6.01%	22.1316	387
M03008_2.00:SPI1:SPIB:SPIC	AAAAAGCGGAAGTA	1e-22	-50.93	0	77	2.55%	298.5	0.66%	22.1186	388
M00122_2.00:MAX	NNCACGTGB	1e-21	-50.53	0	1606	53.27%	20228.1	44.41%	21.9449	389
M09063_2.00:ELF1:ELF2:ELF4:ELK1:ELK3:ELK4:ERF:ERG:ETS1:ETS2:ETV1:ETV2:ETV3:ETV3L:ETV4:ETV5:FEV:FLI1:GABPA	RRGSAGGAAGTGRR	1e-21	-50.43	0	909	30.15%	10240.9	22.48%	21.9015	390
M02964_2.00:ELF1:ELF2:ELF4:ELK1:ELK3:ELK4:ERF:ERG:ETS1:ETS2:ETV1:ETV2:ETV3:ETV3L:ETV4:ETV5:FEV:FLI1:GABPA	ACCGGAAGTR	1e-21	-50.36	0	190	6.30%	1312.1	2.88%	21.8711	391
M08793_2.00:NFE2:NFE2L1:NFE2L2:NFE2L3	VVATGACTCAGCA	1e-21	-50.21	0	117	3.88%	622.6	1.37%	21.8059	392
M08787_2.00:BACH1:BACH2	RTGACTCAGCA	1e-21	-49.95	0	221	7.33%	1639	3.60%	21.693	393
M03306_2.00:POU2F3	TATGCAAAT	1e-21	-49.8	0	594	19.70%	6083.6	13.36%	21.6279	394
M04756_2.00:EHF:ELF1:ELF2:ELF3:ELF4:ELF5:ETV6:ETV7:SPI1:SPIC	NABGMGGAAGTR	1e-21	-49.77	0	1093	36.25%	12813	28.13%	21.6148	395
M09589_2.00:POU2F2	ATATGCAAAT	1e-21	-49.4	0	251	8.33%	1968.2	4.32%	21.4541	396
M09959_2.00:NFE2:NFE2L1:NFE2L2:NFE2L3	TGCTGAGTCAY	1e-21	-49.17	0	191	6.33%	1337.5	2.94%	21.3543	397
M08713_2.00:HIF1A	GKACGTGC	1e-21	-49.16	0	902	29.92%	10188.1	22.37%	21.3499	398
M08750_2.00:HIF1A	GKACGTGC	1e-21	-49.16	0	902	29.92%	10188.1	22.37%	21.3499	399
M09051_2.00:ELF1:ELF2:ELF4:ELK1:ELK3:ELK4:ERF:ERG:ETS1:ETS2:ETV1:ETV2:ETV3:ETV3L:ETV4:ETV5:FEV:FLI1:GABPA	ACCGGAAGTGV	1e-21	-49.14	0	162	5.37%	1048.5	2.30%	21.3412	400
M10880_2.00:IRF1:IRF2	CTTTCACTTTCANT	1e-21	-48.85	0	156	5.17%	993.8	2.18%	21.2153	401
M10494_2.00:ELF1:ELF2:ELF4:ELK1:ELK3:ELK4:ERF:ERG:ETS1:ETS2:ETV1:ETV2:ETV3:ETV3L:ETV4:ETV5:FEV:FLI1:GABPA	VNACMGGAWRTTN	1e-21	-48.81	0	1019	33.80%	11814.8	25.94%	21.1979	402
M03298_2.00:POU2F2	WTATGCAAATK	1e-20	-48.27	0	477	15.82%	4647.7	10.20%	20.9634	403
M08273_2.00:ZNF200	RCTTCCGGYBBS	1e-20	-47.78	0	265	8.79%	2148.4	4.72%	20.7506	404
M04079_2.00:MITF:TFEC	AHCATGTGACY	1e-20	-47.71	0	398	13.20%	3694.3	8.11%	20.7202	405
M04710_2.00:ELF1:ELF2:ELF4:ELK1:ELK3:ELK4:ERF:ERG:ETS1:ETS2:ETV1:ETV2:ETV3:ETV3L:ETV4:ETV5:FEV:FLI1:GABPA	NACCGGAAGTD	1e-20	-47.69	0	158	5.24%	1025.6	2.25%	20.7115	406
M10016_2.00:MAF:MAFA:MAFB:MAFG:MAFK	TGASTCAGCDY	1e-20	-46.75	0	251	8.33%	2010.6	4.41%	20.3033	407
M11254_2.00:RUNX1:RUNX2:RUNX3	TGTGGTBNV	1e-20	-46.73	0	1547	51.31%	19509.7	42.83%	20.2946	408
M10260_2.00:ZNF217	ATTCCVAC	1e-20	-46.69	0	1530	50.75%	19258.1	42.28%	20.2772	409
M05468_2.00:POU2F3	DTATGCWAATN	1e-20	-46.65	0	619	20.53%	6494.1	14.26%	20.2598	410
M09056_2.00:ELF1:ELF2:ELF4:ELK1:ELK3:ELK4:ERF:ERG:ETS1:ETS2:ETV1:ETV2:ETV3:ETV3L:ETV4:ETV5:FEV:FLI1:GABPA	GVVRCCGGAAGTGV	1e-20	-46.14	0	119	3.95%	674.5	1.48%	20.0383	411
M00938_2.00:MAX	CCACGTGC	1e-19	-45.94	0	926	30.71%	10631.7	23.34%	19.9515	412
M09488_2.00:BACH1:BACH2	ATGACTCAGCANWWT	1e-19	-45.91	0	50	1.66%	142	0.31%	19.9385	413
M11257_2.00:RUNX1:RUNX2:RUNX3	ACCACAAA	1e-19	-45.83	0	1342	44.51%	16531.2	36.30%	19.9037	414
M10187_2.00:BCL11A:BCL11B	GGAAGTGAA	1e-19	-45.6	0	1925	63.85%	25307.3	55.56%	19.8038	415
M04115_2.00:MAX	AKCACATGGY	1e-19	-45.46	0	1186	39.34%	14298.1	31.39%	19.743	416
M00832_2.00:TBX1:TBX10	AGGTGTGAANN	1e-19	-45.33	0	724	24.01%	7915.9	17.38%	19.6866	417
M10508_2.00:ELF1:ELF2:ELF4:ELK1:ELK3:ELK4:ERF:ERG:ETS1:ETS2:ETV1:ETV2:ETV3:ETV3L:ETV4:ETV5:FEV:FLI1:GABPA	CACTTCCGGYBC	1e-19	-45.16	0	178	5.90%	1255.5	2.76%	19.6127	418
M05446_2.00:POU2F2	DTATGCWAATB	1e-19	-45.01	0	514	17.05%	5194.1	11.40%	19.5476	419
M02969_2.00:ELF1:ELF2:ELF4:ELK1:ELK3:ELK4:ERF:ERG:ETS1:ETS2:ETV1:ETV2:ETV3:ETV3L:ETV4:ETV5:FEV:FLI1:GABPA	ACCGGAAGTD	1e-19	-45	0	149	4.94%	967.2	2.12%	19.5433	420
M05550_2.00:IRF9	RCGAAACTGAAACTN	1e-19	-44.85	0	76	2.52%	324.5	0.71%	19.4781	421
M08141_2.00:POU5F1	WWATGCAAATN	1e-19	-44.73	0	776	25.74%	8631.6	18.95%	19.426	422
M10621_2.00:GTF2I	VAGGAAGTGA	1e-19	-44.69	0	1598	53.00%	20360.5	44.70%	19.4086	423
M03239_2.00:POU5F1B	TATGCAAAT	1e-19	-44.61	0	631	20.93%	6711.1	14.73%	19.3739	424
M11240_2.00:RELA	AAATCCCCT	1e-19	-44.32	0	362	12.01%	3336.2	7.32%	19.2479	425
M09818_2.00:AHR	GVSTTGCGTGNSWVBRB	1e-19	-44.25	0	140	4.64%	888.5	1.95%	19.2175	426
M09529_2.00:EHF:ELF1:ELF2:ELF3:ELF4:ELF5:ELK1:ELK3:ELK4:ERF:ERG:ETS1:ETS2:ETV1:ETV2:ETV3:ETV3L:ETV4:ETV5:ETV6:ETV7:FEV:FLI1:GABPA:SPDEF	AVCCGGAAGT	1e-19	-44.07	0	221	7.33%	1724.5	3.79%	19.1394	427
M10819_2.00:POU2F2	NDAWATGCAAATYA	1e-19	-44	0	372	12.34%	3463.4	7.60%	19.109	428
M10108_2.00:PRDM1	RGRAAGTGAAAG	1e-19	-43.89	0	641	21.26%	6864.8	15.07%	19.0612	429
M09975_2.00:BACH1:BACH2	ANSATGAGTCATGVT	1e-19	-43.76	0	64	2.12%	242.5	0.53%	19.0047	430
M09069_2.00:ELF1:ELF2:ELF4:ELK1:ELK3:ELK4:ERF:ERG:ETS1:ETS2:ETV1:ETV2:ETV3:ETV3L:ETV4:ETV5:FEV:FLI1:GABPA	GGMRCCGGAAGTGV	1e-18	-43.74	0	102	3.38%	544	1.19%	18.996	431
M10499_2.00:ELF1:ELF2:ELF4:ELK1:ELK3:ELK4:ERF:ERG:ETS1:ETS2:ETV1:ETV2:ETV3:ETV3L:ETV4:ETV5:FEV:FLI1:GABPA	RCAGGAAGTGVKTGS	1e-18	-43.71	0	226	7.50%	1784.6	3.92%	18.983	432
M10301_2.00:IKZF1:IKZF2:IKZF3	NHTTGGGAATRCC	1e-18	-43.37	0	244	8.09%	1988.5	4.37%	18.8354	433
M07952_2.00:ELF1:ELF2:ELF4:ELK1:ELK3:ELK4:ERF:ERG:ETS1:ETS2:ETV1:ETV2:ETV3:ETV3L:ETV4:ETV5:FEV:FLI1:GABPA	VRCCGGAAGTG	1e-18	-43.34	0	159	5.27%	1085.2	2.38%	18.8223	434
M10495_2.00:ELF1:ELF2:ELF4:ELK1:ELK3:ELK4:ERF:ERG:ETS1:ETS2:ETV1:ETV2:ETV3:ETV3L:ETV4:ETV5:FEV:FLI1:GABPA	BVKACCGGAWGTNRGW	1e-18	-43.07	0	183	6.07%	1334.2	2.93%	18.7051	435
M05821_2.00:TBX1:TBX10	KDAGGTGTGAAR	1e-18	-43.03	0	256	8.49%	2128.8	4.67%	18.6877	436
M05544_2.00:IRF4:IRF8	RYGAAACTGAAACTA	1e-18	-42.76	0	52	1.72%	166.2	0.36%	18.5704	437
M05887_2.00:NFKB1:NFKB2	VGGGRNTTYCCCB	1e-18	-42.75	0	485	16.09%	4888.5	10.73%	18.5661	438
M09050_2.00:EHF:ELF1:ELF2:ELF3:ELF4:ELF5:ELK1:ELK3:ELK4:ERF:ERG:ETS1:ETS2:ETV1:ETV2:ETV3:ETV3L:ETV4:ETV5:ETV6:ETV7:FEV:FLI1:GABPA:SPDEF	GAACCCGGAAGTGS	1e-18	-42.33	0	122	4.05%	737.6	1.62%	18.3837	439
M09350_2.00:REL:RELA	TGGMATTTCCCTWCH	1e-18	-42.33	0	131	4.34%	823	1.81%	18.3837	440
M09353_2.00:REL:RELA	TGGMATTTCCCTWCH	1e-18	-42.33	0	131	4.34%	823	1.81%	18.3837	441
M11239_2.00:RELA	BCWGGGGANTT	1e-18	-41.99	0	2075	68.82%	27823.5	61.09%	18.236	442
M10815_2.00:PAX4	DTTTTCCACCY	1e-18	-41.9	0	500	16.58%	5101.4	11.20%	18.1969	443
M07953_2.00:ELF1:ELF2:ELF4:ELK1:ELK3:ELK4:ERF:ERG:ETS1:ETS2:ETV1:ETV2:ETV3:ETV3L:ETV4:ETV5:FEV:FLI1:GABPA	VRCCGGAAGTG	1e-18	-41.47	0	159	5.27%	1108.6	2.43%	18.0102	444
M04089_2.00:MITF:TFEB	ANCATGTGACN	1e-17	-41.42	0	353	11.71%	3292.8	7.23%	17.9885	445
M04438_2.00:EGR1:EGR2:EGR3:EGR4	CCCGCCCACGCVC	1e-17	-41.38	0	432	14.33%	4260.6	9.35%	17.9711	446
M08302_2.00:EGR1:EGR2:EGR3:EGR4	CGCCCCCGC	1e-17	-41.26	0	623	20.66%	6710.2	14.73%	17.919	447
M03725_2.00:ELF1:ELF2:ELF4:ELK1:ELK3:ELK4:ERF:ERG:ETS1:ETS2:ETV1:ETV2:ETV3:ETV3L:ETV4:ETV5:FEV:FLI1:GABPA	ACCGGAAGTG	1e-17	-40.84	0	170	5.64%	1229.7	2.70%	17.7366	448
M01490_2.00:EHF:ELF1:ELF2:ELF3:ELF4:ELF5:ETV6:ETV7:SPI1:SPIC	ANVMGGAAGT	1e-17	-40.3	0	2117	70.22%	28567.5	62.72%	17.5021	449
M04125_2.00:ARNTL	NKCACRTGAC	1e-17	-39.93	0	801	26.57%	9139.5	20.07%	17.3414	450
M04503_2.00:ZNF75A:ZNF75D	MGCTTTTCCCACAM	1e-17	-39.76	0	78	2.59%	373	0.82%	17.2675	451
M08789_2.00:NFE2:NFE2L1:NFE2L2:NFE2L3	ATGACTCAGCARWT	1e-17	-39.7	0	56	1.86%	206.2	0.45%	17.2415	452
M09865_2.00:ARNT:ARNT2	YRCGTGSS	1e-17	-39.15	0	930	30.85%	10945.7	24.03%	17.0026	453
M05529_2.00:IRF5:IRF6	ACCGAAACT	1e-16	-39.14	0	73	2.42%	336.8	0.74%	16.9983	454
M03333_2.00:IRF5	AACCGAAACYA	1e-16	-38.87	0	77	2.55%	370.2	0.81%	16.881	455
M06192_2.00:ELF1:ELF2:ELF4:ELK1:ELK3:ELK4:ERF:ERG:ETS1:ETS2:ETV1:ETV2:ETV3:ETV3L:ETV4:ETV5:ETV6:FEV:FLI1:GABPA	ACCGGAART	1e-16	-38.83	0	156	5.17%	1111.7	2.44%	16.8637	456
M06073_2.00:EGR1:EGR2:EGR3:EGR4	NHMCGCCCACGCMM	1e-16	-38.59	0	326	10.81%	3031.3	6.66%	16.7594	457
M04439_2.00:EGR1:EGR2:EGR3:EGR4	MMCGCCCACGCAC	1e-16	-38.52	0	125	4.15%	805.8	1.77%	16.729	458
M03308_2.00:POU2F1	AWTATGCAAATT	1e-16	-38.51	0	275	9.12%	2430.4	5.34%	16.7247	459
M04541_2.00:ZNF282	NTTCCCACAACACG	1e-16	-38.38	0	127	4.21%	826.8	1.82%	16.6682	460
M03317_2.00:POU3F4	TATGCAAAT	1e-16	-38.13	0	355	11.77%	3392	7.45%	16.5596	461
M10519_2.00:SPI1:SPIB:SPIC	AAAAAGMGGAAGTWNCW	1e-16	-38.08	0	71	2.35%	327.1	0.72%	16.5379	462
M10838_2.00:POU2F1	TNATTTGCATWW	1e-16	-37.84	0	697	23.12%	7808.7	17.14%	16.4337	463
M08113_2.00:ELF1:ELF2:ELF4:ELK1:ELK3:ELK4:ERF:ERG:ETS1:ETS2:ETV1:ETV2:ETV3:ETV3L:ETV4:ETV5:FEV:FLI1:GABPA	CCGGAAGTGGV	1e-16	-37.64	0	150	4.98%	1065.7	2.34%	16.3468	464
M04077_2.00:USF2	RCCATGTGACM	1e-16	-37.48	0	252	8.36%	2184.1	4.80%	16.2774	465
M04046_2.00:TFAP2A:TFAP2B:TFAP2C:TFAP2D:TFAP2E	YGCCBNVGGCR	1e-16	-37.28	0	881	29.22%	10340.1	22.70%	16.1905	466
M09239_2.00:IRF9	GAAAGCGAAACT	1e-16	-37.1	0	124	4.11%	811.9	1.78%	16.1123	467
M09240_2.00:IRF9	GAAAGCGAAACT	1e-16	-37.1	0	124	4.11%	811.9	1.78%	16.1123	468
M08843_2.00:NFE2:NFE2L1:NFE2L2:NFE2L3	ATGACTCAGCARWW	1e-16	-37.1	0	56	1.86%	219.4	0.48%	16.1123	469
M01809_2.00:FOS:FOSB:FOSL1:FOSL2	GATGACGY	1e-15	-36.78	0	716	23.75%	8102.4	17.79%	15.9734	470
M10504_2.00:ELF1:ELF2:ELF4:ELK1:ELK3:ELK4:ERF:ERG:ETS1:ETS2:ETV1:ETV2:ETV3:ETV3L:ETV4:ETV5:FEV:FLI1:GABPA	CACTTCCGG	1e-15	-35.89	0	157	5.21%	1162	2.55%	15.5868	471
M11243_2.00:RELA	GGGTTTTTCCV	1e-15	-35.85	0	111	3.68%	699.4	1.54%	15.5695	472
M11421_2.00:LTF	GGCACTTGC	1e-15	-35.84	0	1204	39.93%	14974.6	32.88%	15.5651	473
M08095_2.00:ZBTB7A	BSCACTTCCGGSN	1e-15	-35.82	0	166	5.51%	1257.9	2.76%	15.5564	474
M10488_2.00:ELF1:ELF2:ELF4:ELK1:ELK3:ELK4:ERF:ERG:ETS1:ETS2:ETV1:ETV2:ETV3:ETV3L:ETV4:ETV5:FEV:FLI1:GABPA	YSMRCCGGAAGTNM	1e-15	-35.69	0	166	5.51%	1260	2.77%	15.5	475
M11370_2.00:STAT3	TTCYGGGAAN	1e-15	-35.48	0	839	27.83%	9832.7	21.59%	15.4088	476
M08231_2.00:TBP:TBPL2	TATTTGCATA	1e-15	-35.36	0	469	15.56%	4893.7	10.74%	15.3567	477
M03005_2.00:ELF5:ETV7:SPI1:SPIB:SPIC	AAAAAGMGGAAGTA	1e-15	-35.26	0	130	4.31%	892.5	1.96%	15.3132	478
M06190_2.00:ELF1:ELF2:ELF4:ELK1:ELK3:ELK4:ERF:ERG:ETS1:ETS2:ETV1:ETV2:ETV3:ETV3L:ETV4:ETV5:FEV:FLI1:GABPA	CCGGAAAT	1e-15	-35.15	0	169	5.61%	1299.9	2.85%	15.2655	479
M09631_2.00:RUNX1:RUNX2:RUNX3	ACCACATCCTGY	1e-15	-34.93	0	125	4.15%	846.1	1.86%	15.1699	480
M00622_2.00:EGR1:EGR2:EGR3:EGR4	CGCCCACG	1e-15	-34.81	0	735	24.38%	8433.1	18.52%	15.1178	481
M10478_2.00:ELF1:ELF2:ELF4:ELK1:ELK3:ELK4:ERF:ERG:ETS1:ETS2:ETV1:ETV2:ETV3:ETV3L:ETV4:ETV5:FEV:FLI1:GABPA	AAHAACAGGAAGTG	1e-15	-34.73	0	188	6.24%	1512.6	3.32%	15.083	482
M10471_2.00:EHF:ELF1:ELF2:ELF3:ELF4:ELF5:ETV6:ETV7:SPIC	YTACTTCCTG	1e-14	-34.51	0	126	4.18%	862	1.89%	14.9875	483
M05548_2.00:IRF7	HNGAAAGTGAAAGTR	1e-14	-34.3	0	118	3.91%	784.7	1.72%	14.8963	484
M05549_2.00:IRF9	DCGAAACCGAAACTD	1e-14	-34.29	0	43	1.43%	144	0.32%	14.892	485
M03009_2.00:ELF5:ETV7:SPI1:SPIB:SPIC	AAAAAGMGGAAGTA	1e-14	-34.23	0	51	1.69%	198.4	0.44%	14.8659	486
M10189_2.00:EGR1:EGR2:EGR3:EGR4	TGCGTGGGCGK	1e-14	-34.22	0	131	4.34%	915.2	2.01%	14.8616	487
M04791_2.00:EHF:ELF1:ELF2:ELF4:ELK1:ELK3:ELK4:ERF:ERG:ETS1:ETS2:ETV1:ETV2:ETV3:ETV3L:ETV4:ETV5:FEV:FLI1:GABPA	NACCGGAAGTG	1e-14	-34.19	0	128	4.25%	885.5	1.94%	14.8485	488
M02967_2.00:ELF1:ELF2:ELF4:ELK1:ELK3:ELK4:ERF:ERG:ETS1:ETS2:ETV1:ETV2:ETV3:ETV3L:ETV4:ETV5:FEV:FLI1:GABPA	AACCGGAAATA	1e-14	-34.02	0	86	2.85%	485.7	1.07%	14.7747	489
M04780_2.00:ELF1:ELF2:ELF4:ELK1:ELK3:ELK4:ERF:ERG:ETS1:ETS2:ETV1:ETV2:ETV3:ETV3L:ETV4:ETV5:FEV:FLI1:GABPA	NRCCGGAAGYV	1e-14	-33.79	0	266	8.82%	2422.2	5.32%	14.6748	490
M07683_2.00:ZNF75A:ZNF75D	GTGGGAAAGCCT	1e-14	-33.6	0	78	2.59%	419	0.92%	14.5923	491
M06555_2.00:PAX3:PAX7	WGTAACHGT	1e-14	-33.38	0	1199	39.77%	15019.5	32.98%	14.4967	492
M04746_2.00:EHF:ELF1:ELF2:ELF3:ELF4:ELF5:ELK1:ELK3:ELK4:ERF:ERG:ETS1:ETS2:ETV1:ETV2:ETV3:ETV3L:ETV4:ETV5:ETV6:ETV7:FEV:FLI1:GABPA:SPDEF	AACCCGGAAGTR	1e-14	-33.37	0	165	5.47%	1283.8	2.82%	14.4924	493
M05536_2.00:IRF5	VCGAAACCGAAACY	1e-14	-33.35	0	78	2.59%	420.6	0.92%	14.4837	494
M02996_2.00:ELF1:ELF2:ELF4:ELK1:ELK3:ELK4:ERF:ERG:ETS1:ETS2:ETV1:ETV2:ETV3:ETV3L:ETV4:ETV5:FEV:FLI1:GABPA	ACCGGAAGTR	1e-14	-33.2	0	125	4.15%	867.1	1.90%	14.4186	495
M04437_2.00:EGR1:EGR2:EGR3:EGR4	CMCGCCCACGCVC	1e-14	-33.18	0	261	8.66%	2376.6	5.22%	14.4099	496
M09945_2.00:NFE2:NFE2L1:NFE2L2:NFE2L3	MTGCTGAGTCATK	1e-14	-33.1	0	158	5.24%	1212.2	2.66%	14.3751	497
M04758_2.00:EHF:ELF1:ELF2:ELF3:ELF4:ELF5:ETV6:ETV7:SPI1:SPIC	GACCCGGAAGTD	1e-14	-33.08	0	139	4.61%	1012.7	2.22%	14.3665	498
M09991_2.00:FOS:FOSB:FOSL1:FOSL2	ACTCACCA	1e-14	-32.92	0	688	22.82%	7868.2	17.28%	14.297	499
M10246_2.00:SALL2	GGGTGGG	1e-14	-32.84	0	1375	45.61%	17614.7	38.67%	14.2622	500
M04049_2.00:TFAP2A:TFAP2B:TFAP2C:TFAP2D:TFAP2E	NSCCTNAGGSV	1e-14	-32.64	0	1243	41.23%	15693.7	34.46%	14.1754	501
M09869_2.00:USF1:USF2	CCACGTGH	1e-14	-32.54	0	1327	44.01%	16924.4	37.16%	14.1319	502
M11227_2.00:NFKB1:RELA:RELB	GGAAAGTCCCYTBYGC	1e-14	-32.49	0	92	3.05%	555	1.22%	14.1102	503
M04744_2.00:EHF:ELF1:ELF2:ELF3:ELF4:ELF5:ELK1:ELK3:ELK4:ERF:ERG:ETS1:ETS2:ETV1:ETV2:ETV3:ETV3L:ETV4:ETV5:ETV6:ETV7:FEV:FLI1:GABPA:SPDEF	WAMCCGGAAGTR	1e-14	-32.48	0	145	4.81%	1083.5	2.38%	14.1059	504
M05875_2.00:POU5F1	WWTATGYAAATT	1e-14	-32.45	0	497	16.48%	5345.3	11.74%	14.0929	505
M11366_2.00:STAT6	TTCYCMGGAAD	1e-13	-32.02	0	817	27.10%	9671.8	21.23%	13.9061	506
M04072_2.00:TFAP4	AHCATATGDT	1e-13	-31.94	0	890	29.52%	10690.8	23.47%	13.8714	507
M10136_2.00:MZF1	TGGGGAG	1e-13	-31.86	0	2098	69.59%	28683.5	62.98%	13.8366	508
M08816_2.00:NFE2:NFE2L1:NFE2L2:NFE2L3	ATGACTCAGCARWW	1e-13	-31.86	0	129	4.28%	925.1	2.03%	13.8366	509
M04796_2.00:ELF1:ELF2:ELF4:ELK1:ELK3:ELK4:ERF:ERG:ETS1:ETS2:ETV1:ETV2:ETV3:ETV3L:ETV4:ETV5:FEV:FLI1:GABPA	NACCGGAAGTR	1e-13	-31.71	0	119	3.95%	825.8	1.81%	13.7715	510
M05455_2.00:POU1F1	DTATGCAAATKAGB	1e-13	-31.58	0	100	3.32%	639.6	1.40%	13.715	511
M04504_2.00:ZNF75A:ZNF75D	MGCTTTTCCCACAC	1e-13	-31.56	0	50	1.66%	205.9	0.45%	13.7063	512
M09925_2.00:NFE2:NFE2L1:NFE2L2:NFE2L3	TGYYDAGTCATT	1e-13	-31.51	0	408	13.53%	4228.4	9.28%	13.6846	513
M03323_2.00:POU2F2	TATGCAAAT	1e-13	-31.11	0	203	6.73%	1744.9	3.83%	13.5109	514
M07845_2.00:PRDM1	TCACTTTCACTTTYH	1e-13	-31.09	0	105	3.48%	693.1	1.52%	13.5022	515
M02778_2.00:MITF:TFEC	ATCACGTGAY	1e-13	-31.01	0	463	15.36%	4950.7	10.87%	13.4675	516
M09413_2.00:STAT4	TTTCYYGGAAR	1e-13	-30.87	0	1006	33.37%	12374.1	27.17%	13.4067	517
M09348_2.00:NFKB1:NFKB2	MTTTCCCT	1e-13	-30.61	0	2175	72.14%	29970.8	65.80%	13.2938	518
M05860_2.00:EGR1:EGR2:EGR3:EGR4	NNCCGCCCACGCA	1e-13	-30.6	0	155	5.14%	1218.5	2.68%	13.2894	519
M10834_2.00:POU2F1	TNATTTGCATW	1e-13	-30.28	0	691	22.92%	8013.9	17.60%	13.1504	520
M05486_2.00:POU3F1	DTATGCWAATKAS	1e-13	-30.13	0	335	11.11%	3348.1	7.35%	13.0853	521
M03314_2.00:POU3F2	WTATGCWAATTA	1e-13	-30.09	0	210	6.97%	1844.3	4.05%	13.0679	522
M02970_2.00:ELF1:ELF2:ELF4:ELK1:ELK3:ELK4:ERF:ERG:ETS1:ETS2:ETV1:ETV2:ETV3:ETV3L:ETV4:ETV5:FEV:FLI1:GABPA	ACCGGAAGTG	1e-13	-30.04	0	125	4.15%	908.6	1.99%	13.0462	523
M04542_2.00:ZNF282	TTTCCCACAACACD	1e-12	-29.56	0	152	5.04%	1202.6	2.64%	12.8377	524
M09428_2.00:EOMES:TBR1:TBX21	GGAGGTGTGARD	1e-12	-29.49	0	1168	38.74%	14765.5	32.42%	12.8073	525
M00159_2.00:ELF1:ELF2:ELF4:SPDEF	WNCCGGATNY	1e-12	-29.49	0	1267	42.02%	16204.7	35.58%	12.8073	526
M05449_2.00:POU2F2	WTATGCAAATK	1e-12	-29.2	0	124	4.11%	909.1	2.00%	12.6814	527
M01498_2.00:MAX	CCACGTGN	1e-12	-29.1	0	1511	50.12%	19831	43.54%	12.638	528
M10501_2.00:EHF:ELF1:ELF2:ELF3:ELF4:ELF5:ETV6:ETV7:SPI1:SPIC	AWAAGGAAGTW	1e-12	-28.97	0	879	29.15%	10671.4	23.43%	12.5815	529
M09976_2.00:BACH1:BACH2	GCTGAGTCAYGST	1e-12	-28.82	0	61	2.02%	310.6	0.68%	12.5164	530
M09073_2.00:ELF1:ELF2:ELF4:ELK1:ELK3:ELK4:ERF:ERG:ETS1:ETS2:ETV1:ETV2:ETV3:ETV3L:ETV4:ETV5:FEV:FLI1:GABPA	CAGGAAGT	1e-12	-28.76	0	1936	64.21%	26317.8	57.78%	12.4903	531
M10473_2.00:ELF5:SPI1:SPIB:SPIC	AGAGGAAG	1e-12	-28.56	0	1726	57.25%	23102.8	50.72%	12.4035	532
M02679_2.00:EHF:ELF1:ELF2:ELF3:ELF4:ELF5:ELK1:ELK3:ELK4:ERF:ERG:ETS1:ETS2:ETV1:ETV2:ETV3:ETV3L:ETV4:ETV5:ETV6:ETV7:FEV:FLI1:GABPA:SPDEF	CCGGAAG	1e-12	-28.46	0	1428	47.36%	18630.4	40.90%	12.36	533
M09866_2.00:ARNT:ARNT2	CACGTA	1e-12	-28.44	0	1177	39.04%	14950.9	32.83%	12.3513	534
M04754_2.00:ELF1:ELF2:ELF4:ELK1:ELK3:ELK4:ERF:ERG:ETS1:ETS2:ETV1:ETV2:ETV3:ETV3L:ETV4:ETV5:FEV:FLI1:GABPA	NRCCGGAAGTR	1e-12	-28.34	0	223	7.40%	2032.3	4.46%	12.3079	535
M10891_2.00:IRF4:IRF8	AGTTTCA	1e-12	-28.2	0	2386	79.14%	33497.2	73.54%	12.2471	536
M08077_2.00:NFE2:NFE2L1:NFE2L2:NFE2L3	CASVATGACTCAGCA	1e-12	-27.99	0	47	1.56%	203.5	0.45%	12.1559	537
M02663_2.00:MZF1	TCCCCA	1e-12	-27.99	0	2255	74.79%	31389.4	68.92%	12.1559	538
M01972_2.00:ELF1:ELF2:ELF4:ELK1:ELK3:ELK4:ERF:ERG:ETS1:ETS2:ETV1:ETV2:ETV3:ETV3L:ETV4:ETV5:ETV6:FEV:FLI1:GABPA	CCGGAAGT	1e-12	-27.94	0	128	4.25%	969.2	2.13%	12.1342	539
M00752_2.00:MLX	CACGTGNHN	1e-12	-27.8	0	1270	42.12%	16339.2	35.87%	12.0734	540
M09062_2.00:ELF1:ELF2:ELF4:ELK1:ELK3:ELK4:ERF:ERG:ETS1:ETS2:ETV1:ETV2:ETV3:ETV3L:ETV4:ETV5:FEV:FLI1:GABPA	VRCAGGAAGKR	1e-12	-27.77	0	1620	53.73%	21541.5	47.30%	12.0604	541
M04059_2.00:MITF:TFE3	NGTCACATGBY	1e-12	-27.65	0	271	8.99%	2624.7	5.76%	12.0082	542
M01971_2.00:ELF1:ELF2:ELF4:ELK1:ELK3:ELK4:ERF:ERG:ETS1:ETS2:ETV1:ETV2:ETV3:ETV3L:ETV4:ETV5:FEV:FLI1:GABPA	CCGGAAGT	1e-11	-27.46	0	121	4.01%	902.2	1.98%	11.9257	543
M04070_2.00:TFAP4	AMCATATGKT	1e-11	-27.02	0	726	24.08%	8632	18.95%	11.7346	544
M09523_2.00:E2F1:E2F2:E2F3:E2F4:E2F5:E2F6	GGCGGGAARN	1e-11	-26.98	0	731	24.25%	8702.9	19.11%	11.7173	545
M04047_2.00:TFAP2A:TFAP2B:TFAP2C:TFAP2D:TFAP2E	YSCCTSAGGSR	1e-11	-26.97	0	602	19.97%	6939.9	15.24%	11.7129	546
M04068_2.00:TFAP4	AHCATATGDT	1e-11	-26.83	0	738	24.48%	8805.6	19.33%	11.6521	547
M10514_2.00:ELF1:ELF2:ELF4:ELK1:ELK3:ELK4:ERF:ERG:ETS1:ETS2:ETV1:ETV2:ETV3:ETV3L:ETV4:ETV5:FEV:FLI1:GABPA	CWTCCKGT	1e-11	-26.69	0	855	28.36%	10442.5	22.93%	11.5913	548
M07803_2.00:MYC	CACGTGSH	1e-11	-26.3	0	992	32.90%	12401.6	27.23%	11.4219	549
M10281_2.00:EGR1:EGR2:EGR3:EGR4	DCMCGCCCACTBMH	1e-11	-26.25	0	326	10.81%	3344.3	7.34%	11.4002	550
M05541_2.00:IRF4:IRF8	NCGAAACCGAAACYR	1e-11	-26.22	0	33	1.09%	112.9	0.25%	11.3872	551
M04091_2.00:HES1:HES4	CVCACGYRCC	1e-11	-26.14	0	1133	37.58%	14436.3	31.70%	11.3525	552
M05476_2.00:POU3F2	WTATGCWAATKAG	1e-11	-25.86	0	122	4.05%	937	2.06%	11.2309	553
M09425_2.00:EOMES:TBR1:TBX21	GDGDAGGTGTGAR	1e-11	-25.86	0	645	21.39%	7570.9	16.62%	11.2309	554
M04740_2.00:EHF:ELF1:ELF2:ELF3:ELF4:ELF5:ELK1:ELK3:ELK4:ERF:ERG:ETS1:ETS2:ETV1:ETV2:ETV3:ETV3L:ETV4:ETV5:ETV6:ETV7:FEV:FLI1:GABPA:SPDEF	WACCCGGAAGTR	1e-11	-25.77	0	123	4.08%	948.3	2.08%	11.1918	555
M08740_2.00:MITF:TFE3:TFEB:TFEC	TCACGTGACC	1e-11	-25.7	0	191	6.33%	1713.5	3.76%	11.1614	556
M00121_2.00:MAX	SCACGTGNN	1e-11	-25.67	0	1446	47.96%	19057.5	41.84%	11.1483	557
M09061_2.00:EHF:ELF1:ELF2:ELF4:ELK1:ELK3:ELK4:ERF:ERG:ETS1:ETS2:ETV1:ETV2:ETV3:ETV3L:ETV4:ETV5:FEV:FLI1:GABPA	GCVGGAAGYG	1e-11	-25.6	0	1379	45.74%	18067.6	39.67%	11.1179	558
M09082_2.00:EHF:ELF1:ELF2:ELF4:ELK1:ELK3:ELK4:ERF:ERG:ETS1:ETS2:ETV1:ETV2:ETV3:ETV3L:ETV4:ETV5:FEV:FLI1:GABPA	GCVGGAAGYG	1e-11	-25.6	0	1379	45.74%	18067.6	39.67%	11.1179	559
M00125_2.00:ATF3:JDP2	DRTGACGYVN	1e-11	-25.45	0	1490	49.42%	19726.8	43.31%	11.0528	560
M04793_2.00:ELF1:ELF2:ELF4:ELK1:ELK3:ELK4:ERF:ERG:ETS1:ETS2:ETV1:ETV2:ETV3:ETV3L:ETV4:ETV5:FEV:FLI1:GABPA	NACCGGAAGTR	1e-10	-25.27	0	100	3.32%	714.4	1.57%	10.9746	561
M10505_2.00:ELF1:ELF2:ELF4:ELK1:ELK3:ELK4:ERF:ERG:ETS1:ETS2:ETV1:ETV2:ETV3:ETV3L:ETV4:ETV5:FEV:FLI1:GABPA	AACCGGAAG	1e-10	-25.27	0	134	4.44%	1075.3	2.36%	10.9746	562
M03984_2.00:T:TBX19	AGGTGTGAAAT	1e-10	-24.92	0	266	8.82%	2633.4	5.78%	10.8226	563
M09600_2.00:MYBL2	NHAACBGYYV	1e-10	-24.9	0	1966	65.21%	27008.8	59.30%	10.8139	564
M10667_2.00:BARHL1:BARHL2:BARX1:BARX2:BSX:DLX1:DLX2:DLX3:DLX4:DLX5:DLX6:EVX1:EVX2:GBX1:GBX2:HMX1:HMX2:HMX3:HOXA1:HOXA2:HOXA3:HOXB1:HOXB2:HOXB3:HOXD1:HOXD3:MEOX1:MEOX2:MNX1:MSX1:MSX2:NANOG:NANOGP8:PDX1:VENTX	TGCATATCA	1e-10	-24.78	0	1156	38.34%	14845.7	32.59%	10.7618	565
M08316_2.00:ZNF18	CCWGTTCACACC	1e-10	-24.75	0	232	7.69%	2222.2	4.88%	10.7488	566
M09473_2.00:CLOCK	CACGTGDC	1e-10	-24.69	0	510	16.92%	5793.8	12.72%	10.7227	567
M07699_2.00:ZNF766	GGTTTMT	1e-10	-24.69	0	610	20.23%	7143.9	15.68%	10.7227	568
M11291_2.00:NFIA:NFIB:NFIC:NFIX	TTGGCANNDHKCCAA	1e-10	-24.62	0	77	2.55%	493	1.08%	10.6923	569
M07956_2.00:ELF1:ELF2:ELF4:ELK1:ELK3:ELK4:ERF:ERG:ETS1:ETS2:ETV1:ETV2:ETV3:ETV3L:ETV4:ETV5:FEV:FLI1:GABPA	GGVRCCGGAAGTG	1e-10	-24.49	0	78	2.59%	504.4	1.11%	10.6359	570
M05833_2.00:MITF:TFE3:TFEB:TFEC	CACGTGAC	1e-10	-24.45	0	519	17.21%	5923.6	13.01%	10.6185	571
M10835_2.00:POU2F1	RDRHATGCAAATYAS	1e-10	-24.38	0	187	6.20%	1694.3	3.72%	10.5881	572
M08994_2.00:EGR1:EGR2:EGR3:EGR4	CCCCCRCCCACRCM	1e-10	-24.37	0	258	8.56%	2549.6	5.60%	10.5838	573
M00773_2.00:MZF1	RATCCCCM	1e-10	-24.24	0	741	24.58%	8967.7	19.69%	10.5273	574
M05496_2.00:POU3F4	DTATGCWAATKAG	1e-10	-23.95	0	120	3.98%	944.3	2.07%	10.4014	575
M09072_2.00:ELF1:ELF2:ELF4:ELK1:ELK3:ELK4:ERF:ERG:ETS1:ETS2:ETV1:ETV2:ETV3:ETV3L:ETV4:ETV5:FEV:FLI1:GABPA	GGSRCCGGAAGYGG	1e-10	-23.86	0	147	4.88%	1244.8	2.73%	10.3623	576
M05539_2.00:IRF4:IRF8	HCGAAACCGAAACYR	1e-10	-23.81	0	19	0.63%	39.1	0.09%	10.3406	577
M08800_2.00:BACH1:BACH2	SSVTGACTCAGCA	1e-10	-23.79	0	124	4.11%	990.9	2.18%	10.3319	578
M08184_2.00:BACH1:BACH2	GTCACGTG	1e-10	-23.54	0	637	21.13%	7563	16.60%	10.2233	579
M07602_2.00:ZNF18	RGTGTGAACHGGNGB	1e-10	-23.31	0	241	7.99%	2368.7	5.20%	10.1234	580
M03315_2.00:POU3F1	WTATGCWAATTA	1e-10	-23.12	0	296	9.82%	3058.4	6.71%	10.0409	581
M05538_2.00:IRF5	VCGAAACCGAAACT	1e-09	-23.02	0	33	1.09%	127.3	0.28%	9.99746	582
M10883_2.00:IRF3	TBMBTTTCSCTTT	1e-09	-23.01	0	592	19.64%	6971.6	15.31%	9.99312	583
M04147_2.00:USF1:USF2	ACCATGTGACV	1e-09	-22.96	0	214	7.10%	2048.3	4.50%	9.9714	584
M02256_2.00:IRF5	AHCGAAACTR	1e-09	-22.71	0	157	5.21%	1380.4	3.03%	9.86283	585
M09530_2.00:ELF1:ELF2:ELF4:SPDEF	AVCAGGAWST	1e-09	-22.69	0	757	25.11%	9266.5	20.34%	9.85414	586
M03560_2.00:EOMES:TBR1:TBX21	AGGTGTGAAA	1e-09	-22.61	0	265	8.79%	2684.6	5.89%	9.8194	587
M04747_2.00:EHF:ELF1:ELF2:ELF3:ELF4:ELF5:ELK1:ELK3:ELK4:ERF:ERG:ETS1:ETS2:ETV1:ETV2:ETV3:ETV3L:ETV4:ETV5:ETV6:ETV7:FEV:FLI1:GABPA:SPDEF	AATGCGGAAGTG	1e-09	-22.56	0	83	2.75%	576.7	1.27%	9.79768	588
M10015_2.00:MAF:MAFA:MAFB:MAFG:MAFK	TGCTGASTC	1e-09	-22.47	0	188	6.24%	1749	3.84%	9.7586	589
M09059_2.00:ELF1:ELF2:ELF4:ELK1:ELK3:ELK4:ERF:ERG:ETS1:ETS2:ETV1:ETV2:ETV3:ETV3L:ETV4:ETV5:FEV:FLI1:GABPA	GRCCGGAAGTGG	1e-09	-22.24	0	88	2.92%	631.2	1.39%	9.65871	590
M02965_2.00:ELF5:SPI1:SPIB:SPIC	AAAAAGCGGAAGTA	1e-09	-22.16	0	27	0.90%	90.3	0.20%	9.62397	591
M00139_2.00:ZNF281	CCWCCCCCMH	1e-09	-22.04	0	1160	38.47%	15064.1	33.07%	9.57185	592
M09079_2.00:EHF:ELF1:ELF2:ELF3:ELF4:ELF5:ELK1:ELK3:ELK4:ERF:ERG:ETS1:ETS2:ETV1:ETV2:ETV3:ETV3L:ETV4:ETV5:ETV6:ETV7:FEV:FLI1:GABPA:SPDEF	GAACCCGGAAGTGG	1e-09	-21.69	0	62	2.06%	381.4	0.84%	9.41985	593
M11224_2.00:NFAT5	GGAAAAYWCYAB	1e-09	-21.54	0	524	17.38%	6112	13.42%	9.3547	594
M09944_2.00:NFE2:NFE2L1:NFE2L2:NFE2L3	CRTGACTCAGCAR	1e-09	-21.43	0	133	4.41%	1131.6	2.48%	9.30693	595
M09808_2.00:HIF1A	SBACGTGCV	1e-09	-21.34	0	923	30.61%	11685.5	25.66%	9.26784	596
M00249_2.00:WT1	NCTCCCCCGCN	1e-09	-21.32	0	487	16.15%	5621.7	12.34%	9.25916	597
M08056_2.00:USF1:USF2	GGTCACGTGRY	1e-09	-20.96	0	200	6.63%	1928.2	4.23%	9.10281	598
M11252_2.00:RUNX1:RUNX2:RUNX3	CCACACCAYDG	1e-09	-20.84	0	620	20.56%	7455.7	16.37%	9.0507	599
M03733_2.00:ELF1:ELF2:ELF4:ELK1:ELK3:ELK4:ERF:ERG:ETS1:ETS2:ETV1:ETV2:ETV3:ETV3L:ETV4:ETV5:FEV:FLI1:GABPA	ACCGKAAGTG	1e-09	-20.8	0	111	3.68%	897.9	1.97%	9.03333	600
M03732_2.00:ELF1:ELF2:ELF4:ELK1:ELK3:ELK4:ERF:ERG:ETS1:ETS2:ETV1:ETV2:ETV3:ETV3L:ETV4:ETV5:ETV6:FEV:FLI1:GABPA	DACCGGAAGTG	1e-08	-20.71	0	79	2.62%	559.3	1.23%	8.99424	601
M10109_2.00:PRDM1	VAGRAAGKGAAAGG	1e-08	-20.61	0	168	5.57%	1553	3.41%	8.95081	602
M05547_2.00:IRF7	HCGAAAVCGAAAVTA	1e-08	-20.51	0	57	1.89%	346.1	0.76%	8.90738	603
M08189_2.00:NFE2:NFE2L1:NFE2L2:NFE2L3	TGACTCGGCA	1e-08	-20.47	0	222	7.36%	2211	4.85%	8.89001	604
M10198_2.00:EGR1:EGR2:EGR3:EGR4	HGTGGGHGGG	1e-08	-20.32	0	1172	38.87%	15346.1	33.69%	8.82486	605
M06186_2.00:EHF:ELF1:ELF2:ELF3:ELF4:ELF5:ELK1:ELK3:ELK4:ERF:ERG:ETS1:ETS2:ETV1:ETV2:ETV3:ETV3L:ETV4:ETV5:ETV6:ETV7:FEV:FLI1:GABPA:SPDEF	AACAGGAAGT	1e-08	-20.32	0	705	23.38%	8661.5	19.02%	8.82486	606
M06072_2.00:EGR1:EGR2:EGR3:EGR4	CCMCGCCCACRCAC	1e-08	-20.31	0	202	6.70%	1969.8	4.32%	8.82052	607
M04440_2.00:EGR1:EGR2:EGR3:EGR4	HMCGCCCACGCAH	1e-08	-20.26	0	72	2.39%	494	1.08%	8.79881	608
M11052_2.00:MYB:MYBL1	RSNGNCAGTTR	1e-08	-20.2	0	1240	41.13%	16350.9	35.90%	8.77275	609
M06193_2.00:ELF1:ELF2:ELF4:ELK1:ELK3:ELK4:ERF:ERG:ETS1:ETS2:ETV1:ETV2:ETV3:ETV3L:ETV4:ETV5:FEV:FLI1:GABPA	ACCGGAAGTVV	1e-08	-20.19	0	64	2.12%	416.4	0.91%	8.76841	610
M10110_2.00:PRDM1	SRGGAAGTGAAAGTRA	1e-08	-20.14	0	100	3.32%	788.6	1.73%	8.74669	611
M02781_2.00:MITF:TFEB	RTCACGTGAC	1e-08	-20.12	0	272	9.02%	2846.4	6.25%	8.738	612
M00114_2.00:TFAP2A:TFAP2B:TFAP2C:TFAP2D:TFAP2E	THGCCTSAGG	1e-08	-19.98	0	982	32.57%	12611.5	27.69%	8.6772	613
M09647_2.00:EOMES:TBR1:TBX21:TBX5	AGGTGTTAAT	1e-08	-19.95	0	417	13.83%	4741.3	10.41%	8.66417	614
M09510_2.00:ZNF143:ZNF76	ATTTCCCAGVAKSCY	1e-08	-19.64	0	174	5.77%	1647.2	3.62%	8.52954	615
M00111_2.00:TFAP2A:TFAP2B:TFAP2C:TFAP2D:TFAP2E	HGCCYBAGGS	1e-08	-19.55	0	1333	44.21%	17766	39.01%	8.49046	616
M10820_2.00:POU2F2	ATTTGCA	1e-08	-19.54	0	1379	45.74%	18448.7	40.51%	8.48611	617
M10830_2.00:POU2F1	MKVATTTGCATATT	1e-08	-19.3	0	77	2.55%	557.7	1.22%	8.38188	618
M09242_2.00:IRF1:IRF2	RAAANTGAAASTGAAASTRA	1e-08	-19.3	0	37	1.23%	180.6	0.40%	8.38188	619
M04730_2.00:ELF1:ELF2:ELF4:ELK1:ELK3:ELK4:ERF:ERG:ETS1:ETS2:ETV1:ETV2:ETV3:ETV3L:ETV4:ETV5:FEV:FLI1:GABPA	NACCGGAAGTR	1e-08	-19.03	0	104	3.45%	850.9	1.87%	8.26462	620
M02733_2.00:EHF:ELF1:ELF2:ELF3:ELF4:ELF5:ETV6:ETV7:FEV	ACCCGGAAGT	1e-08	-18.97	0	125	4.15%	1087.6	2.39%	8.23857	621
M11362_2.00:STAT4	TTCCVAGAADHMMA	1e-08	-18.85	0	252	8.36%	2632.1	5.78%	8.18645	622
M09636_2.00:NFIA:NFIB:NFIC:NFIX	CYTGGCABNSTGCCAR	1e-08	-18.74	0	78	2.59%	575.4	1.26%	8.13868	623
M02980_2.00:ELF1:ELF2:ELF4:ELK1:ELK3:ELK4:ERF:ERG:ETS1:ETS2:ETV1:ETV2:ETV3:ETV3L:ETV4:ETV5:FEV:FLI1:GABPA	ACCGGAAGTD	1e-08	-18.63	0	68	2.26%	474.3	1.04%	8.09091	624
M04733_2.00:ELF1:ELF2:ELF4:ELK1:ELK3:ELK4:ERF:ERG:ETS1:ETS2:ETV1:ETV2:ETV3:ETV3L:ETV4:ETV5:FEV:FLI1:GABPA	ACCGGAAGTR	1e-08	-18.62	0	73	2.42%	525.7	1.15%	8.08656	625
M04048_2.00:TFAP2A:TFAP2B:TFAP2C:TFAP2D:TFAP2E	HSCCYNMGGSN	1e-08	-18.61	0	1786	59.24%	24648.7	54.12%	8.08222	626
M09414_2.00:STAT6	YTTCCTGAGAA	1e-08	-18.6	0	436	14.46%	5051.9	11.09%	8.07788	627
M07813_2.00:NFE2:NFE2L1:NFE2L2:NFE2L3	VATGACTCAGCADWTTY	1e-08	-18.53	0	24	0.80%	86	0.19%	8.04748	628
M01715_2.00:MITF:TFE3:TFEB:TFEC	BCDCGTGAYN	1e-07	-18.41	0	779	25.84%	9806.2	21.53%	7.99536	629
M10739_2.00:SIX1:SIX2:SIX4:SIX5	GGGARTTGT	1e-07	-18.4	0	356	11.81%	3994.9	8.77%	7.99102	630
M02678_2.00:SPI1:SPIB:SPIC	AGAGGAA	1e-07	-18.34	0	2251	74.66%	31903.3	70.05%	7.96496	631
M01736_2.00:MITF:TFEC	NCACGTGAYN	1e-07	-18.3	0	1038	34.43%	13525.9	29.70%	7.94759	632
M02255_2.00:IRF7	GAARCGAAAR	1e-07	-18.29	0	1586	52.60%	21634.6	47.50%	7.94325	633
M02773_2.00:MITF:TFE3	AYCACGTGAC	1e-07	-17.97	0	304	10.08%	3329.7	7.31%	7.80427	634
M01028_2.00:EOMES:TBR1:TBX21	WTMACACCTH	1e-07	-17.94	0	1414	46.90%	19080.8	41.89%	7.79124	635
M03448_2.00:NFKB1:NFKB2	AGGGGAWTCCCCT	1e-07	-17.94	0	16	0.53%	39.4	0.09%	7.79124	636
M10836_2.00:POU2F1	ATGCAAATW	1e-07	-17.9	0	1155	38.31%	15256.8	33.50%	7.77387	637
M09469_2.00:MYF5:MYF6:MYOD1:MYOG	AACAGCTG	1e-07	-17.89	0	702	23.28%	8750.7	19.21%	7.76953	638
M10889_2.00:IRF4:IRF8	GAAARTA	1e-07	-17.89	0	2073	68.76%	29133.6	63.96%	7.76953	639
M07949_2.00:EHF:ELF1:ELF2:ELF3:ELF4:ELF5:ELK1:ELK3:ELK4:ERF:ERG:ETS1:ETS2:ETV1:ETV2:ETV3:ETV3L:ETV4:ETV5:ETV6:ETV7:FEV:FLI1:GABPA:SPDEF	ACCCGGAAGTG	1e-07	-17.83	0	83	2.75%	641.6	1.41%	7.74347	640
M10360_2.00:ZNF467	TGGGAGCTCCCC	1e-07	-17.82	0	27	0.90%	111.3	0.24%	7.73913	641
M00176_2.00:IRF5:IRF6	NRNCGAWACY	1e-07	-17.8	0	1725	57.21%	23776.4	52.20%	7.73044	642
M07787_2.00:USF2	GGTCACGTGRC	1e-07	-17.74	0	122	4.05%	1077.6	2.37%	7.70438	643
M03010_2.00:ELF1:ELF2:ELF4:ELK1:ELK3:ELK4:ERF:ERG:ETS1:ETS2:ETV1:ETV2:ETV3:ETV3L:ETV4:ETV5:FEV:FLI1:GABPA	ACCGGAAGTD	1e-07	-17.66	0	66	2.19%	466.5	1.02%	7.66964	644
M09547_2.00:FOXO1:FOXO3:FOXO4:FOXO6	GTAAACAG	1e-07	-17.59	0	969	32.14%	12573.7	27.61%	7.63924	645
M09648_2.00:EOMES:TBR1:TBX21	AGGTGTGAAM	1e-07	-17.58	0	937	31.08%	12112.7	26.59%	7.6349	646
M01302_2.00:PAX1:PAX2:PAX3:PAX5:PAX6:PAX8:PAX9	SRWSCGTGAC	1e-07	-17.45	0	602	19.97%	7377.4	16.20%	7.57844	647
M04066_2.00:TFAP4	AHCATATGDT	1e-07	-17.36	0	780	25.87%	9882.8	21.70%	7.53935	648
M09424_2.00:STAT4	TTTCCYGGAA	1e-07	-17.35	0	929	30.81%	12012.3	26.37%	7.53501	649
M02792_2.00:USF1:USF2	RTCACGTGAY	1e-07	-17.31	0	289	9.59%	3159	6.94%	7.51764	650
M09972_2.00:BATF:BATF3	AAGTTTCA	1e-07	-17.3	0	387	12.84%	4451	9.77%	7.51329	651
M09453_2.00:TFAP4	NAHCAGCTGD	1e-07	-17.24	0	824	27.33%	10515.4	23.09%	7.48724	652
M05797_2.00:TBX15:TBX18:TBX20:TBX22	RRAGGTGTGAAR	1e-07	-17.15	0	280	9.29%	3047.4	6.69%	7.44815	653
M01728_2.00:MITF:TFEB	CACGTGAC	1e-07	-17.14	0	480	15.92%	5713.7	12.54%	7.44381	654
M01802_2.00:XBP1	NHNACGTRD	1e-07	-17	0	1448	48.03%	19656.2	43.16%	7.38301	655
M07980_2.00:BORCS8-MEF2B:MEF2A:MEF2B:MEF2C:MEF2D	DDKCYAAAAATAGMH	1e-07	-17	0	246	8.16%	2615.1	5.74%	7.38301	656
M03563_2.00:EOMES:TBR1:TBX21:TBX5	AAGGTGTGAAAWN	1e-07	-16.96	0	143	4.74%	1340.4	2.94%	7.36563	657
M08129_2.00:GRHL1:GRHL2	NNAAACTGGTTTKNC	1e-07	-16.84	0	87	2.89%	700.7	1.54%	7.31352	658
M10496_2.00:ELF1:ELF2:ELF4:ELK1:ELK3:ELK4:ERF:ERG:ETS1:ETS2:ETV1:ETV2:ETV3:ETV3L:ETV4:ETV5:FEV:FLI1:GABPA	AGGAAGT	1e-07	-16.84	0	2089	69.29%	29458.2	64.68%	7.31352	659
M09803_2.00:TFAP4	VDCAGCTGKK	1e-07	-16.83	0	1170	38.81%	15550.3	34.14%	7.30918	660
M09657_2.00:TWIST1:TWIST2	AACATRTGYBRR	1e-07	-16.75	0	409	13.57%	4769.4	10.47%	7.27443	661
M08882_2.00:EGR1:EGR2:EGR3:EGR4	CYYCCGCCCMCGCHCHC	1e-07	-16.72	0	170	5.64%	1673	3.67%	7.2614	662
M04114_2.00:MAX	NRCACGTGNY	1e-07	-16.67	0	558	18.51%	6808.8	14.95%	7.23969	663
M04505_2.00:ZNF75A:ZNF75D	MGCTTTTCCCACAC	1e-07	-16.67	0	19	0.63%	61.2	0.13%	7.23969	664
M07790_2.00:MXI1	VVAVCCACGTG	1e-07	-16.66	0	386	12.80%	4464.5	9.80%	7.23535	665
M09817_2.00:AHR	CTTGCGTGMGN	1e-07	-16.64	0	318	10.55%	3562	7.82%	7.22666	666
M04195_2.00:BHLHA15	AVCAGCTGTY	1e-07	-16.61	0	851	28.23%	10940.9	24.02%	7.21363	667
M05462_2.00:POU4F3	TYATGCATDA	1e-07	-16.6	0	341	11.31%	3867.2	8.49%	7.20929	668
M04729_2.00:EHF:ELF1:ELF2:ELF3:ELF4:ELF5:ELK1:ELK3:ELK4:ERF:ERG:ETS1:ETS2:ETV1:ETV2:ETV3:ETV3L:ETV4:ETV5:ETV6:ETV7:FEV:FLI1:GABPA:SPDEF	AATSCGGAAGTR	1e-07	-16.51	0	77	2.55%	597.1	1.31%	7.1702	669
M06185_2.00:ELF1:ELF2:ELF4:ELK1:ELK3:ELK4:ERF:ERG:ETS1:ETS2:ETV1:ETV2:ETV3:ETV3L:ETV4:ETV5:ETV6:ETV7:FEV:FLI1:GABPA	ACCGGAAGT	1e-07	-16.48	0	109	3.62%	953.4	2.09%	7.15717	670
M08776_2.00:ARNTL	CCACGTGMC	1e-07	-16.44	0	566	18.77%	6931.4	15.22%	7.1398	671
M04118_2.00:MYF5:MYOD1:MYOG	BAACAGCTGTYV	1e-07	-16.37	0	286	9.49%	3153.7	6.92%	7.1094	672
M00113_2.00:TFAP2A:TFAP2B:TFAP2C:TFAP2D:TFAP2E	YGCCCGAGGC	1e-07	-16.23	0	740	24.54%	9383.6	20.60%	7.0486	673
M05535_2.00:IRF5	CCGAAACCGAAACY	1e-07	-16.18	0	19	0.63%	63.6	0.14%	7.02688	674
M04120_2.00:MYF5:MYOD1:MYOG	BAACAGCTGTYV	1e-07	-16.18	0	282	9.35%	3108.6	6.83%	7.02688	675
M11363_2.00:STAT4	TTMHRRGAAA	1e-06	-16.11	0	1304	43.25%	17579.1	38.60%	6.99648	676
M10513_2.00:ELF1:ELF2:ELF4:ELK1:ELK3:ELK4:ERF:ERG:ETS1:ETS2:ETV1:ETV2:ETV3:ETV3L:ETV4:ETV5:FEV:FLI1:GABPA	VACCGGAAGTV	1e-06	-16.08	0	56	1.86%	385.4	0.85%	6.98346	677
M01753_2.00:MAX	VCACGTGGN	1e-06	-16.06	0	1587	52.64%	21815.6	47.90%	6.97477	678
M02764_2.00:TFAP2A:TFAP2B:TFAP2C:TFAP2D:TFAP2E	TGCCCYBVGGGCA	1e-06	-15.92	0	217	7.20%	2281.2	5.01%	6.91397	679
M04888_2.00:GRHL1	AAACCGGTTT	1e-06	-15.91	0	262	8.69%	2858.9	6.28%	6.90963	680
M08201_2.00:FOXA1:FOXA2:FOXA3	GTAAACAG	1e-06	-15.9	0	1145	37.98%	15250.8	33.48%	6.90528	681
M04121_2.00:MYF5:MYOD1:MYOG	YAACAGCTGTCG	1e-06	-15.89	0	133	4.41%	1246.9	2.74%	6.90094	682
M09463_2.00:MYF5:MYF6:MYOD1:MYOG	BAACAGCTGT	1e-06	-15.83	0	414	13.73%	4878.4	10.71%	6.87488	683
M03726_2.00:ELF1:ELF2:ELF4:ELK1:ELK3:ELK4:ERF:ERG:ETS1:ETS2:ETV1:ETV2:ETV3:ETV3L:ETV4:ETV5:FEV:FLI1:GABPA	GACCGGAAGTS	1e-06	-15.82	0	49	1.63%	319.7	0.70%	6.87054	684
M08709_2.00:MITF:TFE3	TCACGTGACC	1e-06	-15.7	0	101	3.35%	877.2	1.93%	6.81842	685
M08743_2.00:MITF:TFE3:TFEB:TFEC	TCACGTGACC	1e-06	-15.7	0	101	3.35%	877.2	1.93%	6.81842	686
M10517_2.00:ELF1:ELF2:ELF4:ELK1:ELK3:ELK4:ERF:ERG:ETS1:ETS2:ETV1:ETV2:ETV3:ETV3L:ETV4:ETV5:FEV:FLI1:GABPA	AGGAAGT	1e-06	-15.68	0	2462	81.66%	35459.6	77.85%	6.80974	687
M01716_2.00:MNT	NCACGTGNN	1e-06	-15.59	0	1070	35.49%	14176	31.12%	6.77065	688
M03588_2.00:TFAP2A:TFAP2B:TFAP2E	TGCCCBVGGGCA	1e-06	-15.51	0	253	8.39%	2756.8	6.05%	6.73591	689
M03605_2.00:TWIST1:TWIST2	AACACATGTT	1e-06	-15.45	0	381	12.64%	4451	9.77%	6.70985	690
M09491_2.00:MAF:MAFA:MAFB:MAFG:MAFK	TGCTGASTCAGC	1e-06	-15.4	0	74	2.45%	582	1.28%	6.68814	691
M10945_2.00:BORCS8-MEF2B:MEF2A:MEF2B:MEF2C:MEF2D	DDKCTATTTTTRGM	1e-06	-15.39	0	243	8.06%	2631	5.78%	6.68379	692
M07709_2.00:ZKSCAN5	TCACCTCCY	1e-06	-15.35	0	522	17.31%	6380.4	14.01%	6.66642	693
M05852_2.00:ZSCAN4	GCACACACTGNMA	1e-06	-15.28	0	243	8.06%	2636	5.79%	6.63602	694
M03550_2.00:EOMES:TBR1:TBX21	AAGGTGTGAA	1e-06	-15.27	0	247	8.19%	2687.7	5.90%	6.63168	695
M07948_2.00:EHF:ELF1:ELF2:ELF3:ELF4:ELF5:ELK1:ELK3:ELK4:ERF:ERG:ETS1:ETS2:ETV1:ETV2:ETV3:ETV3L:ETV4:ETV5:ETV6:ETV7:FEV:FLI1:GABPA:SPDEF	GAACCCGGAAGTGG	1e-06	-15.19	0	50	1.66%	336.5	0.74%	6.59693	696
M01735_2.00:CLOCK	NVCACGTGBN	1e-06	-15.14	0	1029	34.13%	13610.9	29.88%	6.57522	697
M02814_2.00:ASCL1:ASCL2	ARCAGCTGCT	1e-06	-15.14	0	360	11.94%	4182.2	9.18%	6.57522	698
M10851_2.00:POU5F1	TKWWATGCAAATK	1e-06	-15.06	0	314	10.41%	3572.7	7.84%	6.54047	699
M08901_2.00:ZNF18	CCAGTTCACACC	1e-06	-15.06	0	240	7.96%	2604.3	5.72%	6.54047	700
M00119_2.00:BHLHE40:BHLHE41	DCACGTGMC	1e-06	-15.05	0	483	16.02%	5858.7	12.86%	6.53613	701
M03547_2.00:EOMES:TBR1:TBX21	RAGGTGTGAA	1e-06	-15.03	0	285	9.45%	3191.9	7.01%	6.52745	702
M09458_2.00:TCF12:TCF3:TCF4	CARCAGCTGB	1e-06	-15	0	706	23.42%	8977.1	19.71%	6.51442	703
M10479_2.00:ELF1:ELF2:ELF4:ELK1:ELK3:ELK4:ERF:ERG:ETS1:ETS2:ETV1:ETV2:ETV3:ETV3L:ETV4:ETV5:FEV:FLI1:GABPA	CTTCCTGT	1e-06	-15	0	1473	48.86%	20184.9	44.32%	6.51442	704
M09497_2.00:MAF:MAFA:MAFB:MAFG:MAFK:NRL	TGAGTCAGCA	1e-06	-14.98	0	287	9.52%	3219.6	7.07%	6.50573	705
M09478_2.00:ARNTL	CACGTGNC	1e-06	-14.94	0	666	22.09%	8415.5	18.48%	6.48836	706
M00156_2.00:EHF:ELF1:ELF2:ELF3:ELF4:ELF5:ETV6:ETV7	ANVMGGAART	1e-06	-14.93	0	2444	81.06%	35219.3	77.33%	6.48402	707
M00229_2.00:EGR2	NMMCACGCA	1e-06	-14.84	0	1527	50.65%	21007.7	46.12%	6.44493	708
M02731_2.00:PRDM1	CACTTTCACTTT	1e-06	-14.82	0	35	1.16%	198.7	0.44%	6.43624	709
M10516_2.00:EHF:ELF1:ELF2:ELF3:ELF4:ELF5:ETV6:ETV7	CAGGAAAYD	1e-06	-14.81	0	2250	74.63%	32136.9	70.56%	6.4319	710
M09237_2.00:IRF1:IRF2	RAAARWGAAAGTGAAAGTRR	1e-06	-14.68	0	29	0.96%	147.2	0.32%	6.37544	711
M09245_2.00:IRF1:IRF2	RAAARWGAAAGTGAAAGTRR	1e-06	-14.68	0	29	0.96%	147.2	0.32%	6.37544	712
M10196_2.00:EGR1:EGR2:EGR3:EGR4	GCGGGGGCGG	1e-06	-14.62	0	194	6.43%	2031.2	4.46%	6.34939	713
M07763_2.00:ZNF705G	AGAGGTTTCTT	1e-06	-14.62	0	111	3.68%	1015.7	2.23%	6.34939	714
M10518_2.00:ELF1:ELF2:ELF4:ELK1:ELK3:ELK4:ERF:ERG:ETS1:ETS2:ETV1:ETV2:ETV3:ETV3L:ETV4:ETV5:FEV:FLI1:GABPA	ACWTCCT	1e-06	-14.61	0	2048	67.93%	28988.9	63.65%	6.34504	715
M04225_2.00:OLIG2:OLIG3	AACAKMTGTT	1e-06	-14.49	0	419	13.90%	5010.5	11.00%	6.29293	716
M04183_2.00:MSC:TCF21	HAACAGCTGTTN	1e-06	-14.45	0	325	10.78%	3744.8	8.22%	6.27556	717
M09167_2.00:DUX1_HUMAN:DUX3_HUMAN:DUX4	TAAYCTAATCA	1e-06	-14.42	0	85	2.82%	720.2	1.58%	6.26253	718
M03301_2.00:POU1F1	AWTATGCAAATTAG	1e-06	-14.41	0	62	2.06%	469.6	1.03%	6.25818	719
M09643_2.00:STAT6	ABTTCYYRRGAA	1e-06	-14.4	0	432	14.33%	5192.8	11.40%	6.25384	720
M03319_2.00:POU3F3	ATTATGCWAATTW	1e-06	-14.36	0	126	4.18%	1199.3	2.63%	6.23647	721
M10168_2.00:GLI1:GLI2:GLI3	GTGGGTGGT	1e-06	-14.33	0	761	25.24%	9802.3	21.52%	6.22344	722
M09454_2.00:HIF1A	TACGTGCV	1e-06	-14.29	0	480	15.92%	5857.1	12.86%	6.20607	723
M05747_2.00:NFIA:NFIB:NFIC:NFIX	BTTGGCNNNGTGCCARN	1e-06	-14.28	0	51	1.69%	357.8	0.79%	6.20173	724
M07713_2.00:ZNF585A	TCTGTWCTC	1e-06	-14.25	0	942	31.24%	12411.1	27.25%	6.1887	725
M09282_2.00:ESR1:ESR2:NR1D1:NR1D2:NR1H2:NR1H3:NR1H4:NR2C1:NR2C2:NR2F1:NR2F2:NR2F6:NR4A1:NR4A2:NR4A3:NR5A1:NR5A2:NR6A1:PPARA:PPARD:PPARG:RARA:RARB:RARG:RORA:RORB:RORC:RXRA:RXRB:RXRG:THRB	GAAASTRGGTCA	1e-06	-14.22	0	242	8.03%	2660.8	5.84%	6.17567	726
M09324_2.00:ESR1:ESR2:NR1D1:NR1D2:NR1H2:NR1H3:NR1H4:NR2C1:NR2C2:NR2F1:NR2F2:NR2F6:NR4A1:NR4A2:NR4A3:NR5A1:NR5A2:NR6A1:PPARA:PPARD:PPARG:RARA:RARB:RARG:RORA:RORB:RORC:RXRA:RXRB:RXRG:THRA:THRB	GAAASTRGGTCA	1e-06	-14.22	0	242	8.03%	2660.8	5.84%	6.17567	727
M04887_2.00:GRHL1	AAACCGGTTT	1e-06	-14.04	0	117	3.88%	1099.1	2.41%	6.09749	728
M04247_2.00:BACH1:BACH2	AAANCATGASTCATSNTTT	1e-06	-14.03	0	14	0.46%	40.1	0.09%	6.09315	729
M10469_2.00:EBF1:EBF2:EBF3:EBF4	VDCDABTCCCYAGGGARBDKGB	1e-06	-14.03	0	14	0.46%	40.2	0.09%	6.09315	730
M10852_2.00:POU5F1	NATGCAADNN	1e-05	-13.8	0	1257	41.69%	17062.5	37.46%	5.99326	731
M05794_2.00:EOMES:TBR1:TBX21	RAGGTGTGAA	1e-05	-13.71	0	339	11.24%	3965	8.71%	5.95418	732
M00217_2.00:ZNF200	NWWCTCAATWN	1e-05	-13.68	0	1118	37.08%	15022	32.98%	5.94115	733
M04122_2.00:MYF5:MYOD1:MYOG	BAACAGCTGTYV	1e-05	-13.68	0	292	9.68%	3338.3	7.33%	5.94115	734
M02982_2.00:ELF1:ELF2:ELF4:ELK1:ELK3:ELK4:ERF:ERG:ETS1:ETS2:ETV1:ETV2:ETV3:ETV3L:ETV4:ETV5:FEV:FLI1:GABPA	ACCGGAAGTR	1e-05	-13.66	0	51	1.69%	365.3	0.80%	5.93246	735
M11223_2.00:NFATC1:NFATC2:NFATC3:NFATC4	GGAAAA	1e-05	-13.63	0	2574	85.37%	37414.3	82.14%	5.91943	736
M11217_2.00:NFATC1:NFATC2:NFATC3:NFATC4	GGAAAA	1e-05	-13.63	0	2574	85.37%	37414.3	82.14%	5.91943	737
M11221_2.00:NFATC1:NFATC2:NFATC3:NFATC4	GGAAAA	1e-05	-13.63	0	2574	85.37%	37414.3	82.14%	5.91943	738
M04728_2.00:EHF:ELF1:ELF2:ELF3:ELF4:ELF5:ELK1:ELK3:ELK4:ERF:ERG:ETS1:ETS2:ETV1:ETV2:ETV3:ETV3L:ETV4:ETV5:ETV6:ETV7:FEV:FLI1:GABPA:SPDEF	AACCAGGAAGTR	1e-05	-13.6	0	67	2.22%	535.4	1.18%	5.9064	739
M10944_2.00:BORCS8-MEF2B:MEF2A:MEF2B:MEF2C:MEF2D	AWGCTAWAAATAGAWYB	1e-05	-13.58	0	33	1.09%	191.1	0.42%	5.89772	740
M03335_2.00:IRF4:IRF8	HCGAAACCGAAACT	1e-05	-13.58	0	18	0.60%	68.5	0.15%	5.89772	741
M09360_2.00:NFATC1:NFATC2:NFATC3:NFATC4	GASTCABWTTTTCCA	1e-05	-13.57	0	56	1.86%	418.5	0.92%	5.89338	742
M10195_2.00:EGR1:EGR2:EGR3:EGR4	GCGGGGGCGG	1e-05	-13.55	0	234	7.76%	2581.8	5.67%	5.88469	743
M09758_2.00:TFAP2A:TFAP2B:TFAP2C:TFAP2D:TFAP2E	SGCCSCRGGCN	1e-05	-13.54	0	716	23.75%	9213.1	20.23%	5.88035	744
M03024_2.00:FOXO1:FOXO3:FOXO4:FOXO6	TTTCCCCACACG	1e-05	-13.54	0	62	2.06%	482.2	1.06%	5.88035	745
M11431_2.00:GTF2B	CACTATRAAAG	1e-05	-13.5	0	563	18.67%	7056	15.49%	5.86298	746
M11354_2.00:STAT1	TTCYGGGAAA	1e-05	-13.45	0	662	21.96%	8452.7	18.56%	5.84126	747
M04197_2.00:BHLHA15	AACAGCTGTT	1e-05	-13.42	0	476	15.79%	5849.3	12.84%	5.82823	748
M08726_2.00:BHLHE40:BHLHE41	RGCACGTGAS	1e-05	-13.41	0	236	7.83%	2612.3	5.74%	5.82389	749
M02874_2.00:PRDM1	NCACTTTCACTTTCW	1e-05	-13.38	0	37	1.23%	230.1	0.51%	5.81086	750
M02743_2.00:POU2F2	TATGCAAATW	1e-05	-13.34	0	417	13.83%	5041.1	11.07%	5.79349	751
M09874_2.00:NEUROD1:NEUROD2:NEUROD4:NEUROD6	BTSCWGCTGKSY	1e-05	-13.3	0	987	32.74%	13135.2	28.84%	5.77612	752
M09460_2.00:USF1:USF2	YCACGTGACS	1e-05	-13.3	0	190	6.30%	2023	4.44%	5.77612	753
M01721_2.00:MLX	NCACGTGMHH	1e-05	-13.29	0	967	32.07%	12846	28.20%	5.77177	754
M02797_2.00:NHLH1:NHLH2	MGCAGCTGCG	1e-05	-13.23	0	224	7.43%	2463.8	5.41%	5.74572	755
M09080_2.00:EHF:ELF1:ELF2:ELF3:ELF4:ELF5:ELK1:ELK3:ELK4:ERF:ERG:ETS1:ETS2:ETV1:ETV2:ETV3:ETV3L:ETV4:ETV5:ETV6:ETV7:FEV:FLI1:GABPA:SPDEF	TRNCAGGAAGTRRVT	1e-05	-13.22	0	130	4.31%	1276.5	2.80%	5.74137	756
M10863_2.00:HSF1:HSF2:HSF4	AGAABGTTCG	1e-05	-13.22	0	524	17.38%	6527.6	14.33%	5.74137	757
M09751_2.00:TFAP2A:TFAP2B:TFAP2C:TFAP2D:TFAP2E	GCCYSRGGS	1e-05	-13.21	0	1265	41.96%	17228.8	37.83%	5.73703	758
M04101_2.00:MYF5:MYF6:MYOD1:MYOG	BAACAGCTGTYV	1e-05	-13.12	0	69	2.29%	565.5	1.24%	5.69794	759
M04116_2.00:MYF5:MYOD1:MYOG	BAACAGCTGTTR	1e-05	-13.07	0	310	10.28%	3604	7.91%	5.67623	760
M04168_2.00:ATOH1	AACAGCTGTC	1e-05	-13.06	0	251	8.33%	2822.1	6.20%	5.67189	761
M09806_2.00:TFAP4	CWCAGCTGGT	1e-05	-13.05	0	667	22.12%	8549.5	18.77%	5.66754	762
M01751_2.00:ARNTL	DCACGTGACN	1e-05	-13.04	0	227	7.53%	2509.1	5.51%	5.6632	763
M01752_2.00:USF2	MMCACGTGAY	1e-05	-13.03	0	200	6.63%	2160.5	4.74%	5.65886	764
M11234_2.00:NFATC1:NFATC2:NFATC3:NFATC4	TTTCCAN	1e-05	-13.01	0	2570	85.24%	37391.5	82.09%	5.65017	765
M04124_2.00:ARNTL	GTCACGTGMN	1e-05	-13.01	0	242	8.03%	2706.7	5.94%	5.65017	766
M08255_2.00:ZNF519	CWCTTCCGGT	1e-05	-13	0	257	8.52%	2903.7	6.38%	5.64583	767
M08728_2.00:CLOCK	TSBKCACGTGKCTG	1e-05	-13	0	249	8.26%	2798.5	6.14%	5.64583	768
M08760_2.00:CLOCK	TSBKCACGTGKCTG	1e-05	-13	0	249	8.26%	2798.5	6.14%	5.64583	769
M01806_2.00:ATF1:CREB1:CREM	RTGACGTVN	1e-05	-12.99	0	681	22.59%	8752.4	19.22%	5.64149	770
M04152_2.00:HEY1	GACACGTGCC	1e-05	-12.92	0	240	7.96%	2683.4	5.89%	5.61108	771
M04086_2.00:MYF5:MYF6:MYOG	YAACAGCTGACR	1e-05	-12.88	0	158	5.24%	1632.7	3.58%	5.59371	772
M10296_2.00:SP1:SP3:SP4:SP5:SP8:SP9	AAAGGGG	1e-05	-12.86	0	1156	38.34%	15646.8	34.35%	5.58503	773
M09416_2.00:STAT2	STTTCAGTTTCATTTTCYY	1e-05	-12.84	0	51	1.69%	376.6	0.83%	5.57634	774
M09423_2.00:STAT2	STTTCAGTTTCATTTTCYY	1e-05	-12.84	0	51	1.69%	376.6	0.83%	5.57634	775
M11248_2.00:RFX1:RFX2:RFX3:RFX4:RFX6	GTTGCYAGGGAAAC	1e-05	-12.68	0	79	2.62%	685.1	1.50%	5.50685	776
M10837_2.00:POU2F1	ATTTGCATW	1e-05	-12.6	0	1091	36.19%	14711.1	32.30%	5.47211	777
M00756_2.00:NHLH1:NHLH2	NGCAGCTGTN	1e-05	-12.58	0	1010	33.50%	13527.9	29.70%	5.46342	778
M01143_2.00:CREB3L1:CREB3L2:CREB3L4	KACGTGGC	1e-05	-12.56	0	548	18.18%	6902.7	15.16%	5.45474	779
M01210_2.00:CXXC4:CXXC5:TET3	NNDACGTN	1e-05	-12.55	0	1754	58.18%	24638.5	54.10%	5.4504	780
M06008_2.00:ARNT:ARNT2	GTACGTGAC	1e-05	-12.53	0	68	2.26%	564.8	1.24%	5.44171	781
M10000_2.00:FOS:FOSB:FOSL1:FOSL2	ACTCATG	1e-05	-12.49	0	326	10.81%	3846.2	8.44%	5.42434	782
M07630_2.00:ZNF561	TTTCTGC	1e-05	-12.49	0	1057	35.06%	14222.3	31.23%	5.42434	783
M08062_2.00:TCF12:TCF3:TCF4	RACAGCTGSNS	1e-05	-12.43	0	662	21.96%	8520.4	18.71%	5.39828	784
M09760_2.00:TFAP2A:TFAP2B:TFAP2C:TFAP2D:TFAP2E	HNTGCCCTGRGGCC	1e-05	-12.37	0	221	7.33%	2456.3	5.39%	5.37222	785
M00180_2.00:MYB:MYBL1	YAACGGHYN	1e-05	-12.36	0	701	23.25%	9080.4	19.94%	5.36788	786
M04185_2.00:MSC:TCF21	NAACAGCTGTTR	1e-05	-12.35	0	351	11.64%	4191.7	9.20%	5.36354	787
M03475_2.00:NFIA:NFIB:NFIC:NFIX	YTGGCDNNDTGCCAA	1e-05	-12.35	0	49	1.63%	362.8	0.80%	5.36354	788
M04752_2.00:ELF1:ELF2:ELF4:ELK1:ELK3:ELK4:ERF:ERG:ETS1:ETS2:ETV1:ETV2:ETV3:ETV3L:ETV4:ETV5:FEV:FLI1:GABPA	NACCGGAAGTG	1e-05	-12.35	0	49	1.63%	362.2	0.80%	5.36354	789
M09854_2.00:MYC	HSCACGTGGS	1e-05	-12.32	0	441	14.63%	5426.1	11.91%	5.35051	790
M10345_2.00:KLF13:KLF9	AGGGCGGGTG	1e-05	-12.27	0	96	3.18%	891.5	1.96%	5.32879	791
M02796_2.00:NHLH1:NHLH2	CGCAGCTGCG	1e-05	-12.22	0	224	7.43%	2501.9	5.49%	5.30708	792
M10291_2.00:WT1	CGCCCCCGCS	1e-05	-12.18	0	319	10.58%	3766.2	8.27%	5.28971	793
M09868_2.00:USF1:USF2	WDRHCACGTGDYHW	1e-05	-12.14	0.0001	317	10.51%	3741.2	8.21%	5.27234	794
M01742_2.00:MYF5:MYF6:MYOG	AACAGCTGW	1e-05	-12.1	0.0001	730	24.21%	9513.3	20.89%	5.25496	795
M08212_2.00:BORCS8-MEF2B:MEF2A:MEF2B:MEF2C:MEF2D	CTATWWATAG	1e-05	-12.09	0.0001	143	4.74%	1468.8	3.22%	5.25062	796
M02465_2.00:GMEB1:GMEB2	YKACGTAN	1e-05	-11.98	0.0001	1141	37.84%	15499.5	34.03%	5.20285	797
M04210_2.00:ASCL1:ASCL2	VGCAGCTGCY	1e-05	-11.96	0.0001	632	20.96%	8126.6	17.84%	5.19416	798
M04249_2.00:BACH1:BACH2	AAANCATGASTCATSVTTT	1e-05	-11.92	0.0001	10	0.33%	24.3	0.05%	5.17679	799
M03557_2.00:TBX2:TBX3:TBX4:TBX5	WAGGTGTGAAA	1e-05	-11.85	0.0001	328	10.88%	3904.5	8.57%	5.14639	800
M08229_2.00:STAT1	TTTCCBGGAA	1e-05	-11.83	0.0001	381	12.64%	4627.6	10.16%	5.1377	801
M10170_2.00:GLIS3	WYSCCCCCWGCTG	1e-05	-11.8	0.0001	266	8.82%	3073.4	6.75%	5.12467	802
M04172_2.00:OLIG2:OLIG3	AACAGCTGYT	1e-05	-11.73	0.0001	493	16.35%	6183.8	13.58%	5.09427	803
M07724_2.00:ZNF695	TTCCTCY	1e-05	-11.68	0.0001	1013	33.60%	13644.3	29.96%	5.07256	804
M03072_2.00:GRHL1	RAACCGGTTT	1e-05	-11.67	0.0001	82	2.72%	740.1	1.62%	5.06822	805
M09455_2.00:EPAS1	GCACGTACCC	1e-05	-11.62	0.0001	226	7.50%	2551.3	5.60%	5.0465	806
M10939_2.00:BORCS8-MEF2B:MEF2A:MEF2B:MEF2C:MEF2D	YTAAAAATAGCY	1e-05	-11.57	0.0001	123	4.08%	1236	2.71%	5.02479	807
M09379_2.00:NFIA:NFIB:NFIC:NFIX	YTGGCANCNTGCCAA	1e-05	-11.57	0.0001	66	2.19%	559.4	1.23%	5.02479	808
M09383_2.00:NFIA:NFIB:NFIC:NFIX	YTGGCANCNTGCCAA	1e-05	-11.57	0.0001	66	2.19%	559.4	1.23%	5.02479	809
M09837_2.00:MAX	CCRGCCACGTGC	1e-05	-11.56	0.0001	141	4.68%	1459.5	3.20%	5.02044	810
M03585_2.00:TFAP2A:TFAP2B:TFAP2E	TGCCCBVGGGCA	1e-05	-11.52	0.0001	216	7.16%	2424.1	5.32%	5.00307	811
M11428_2.00:POU2AF1	ATATGCAAATC	0.0001	-11.43	0.0001	141	4.68%	1463.3	3.21%	4.96399	812
M04123_2.00:MYF5:MYOD1:MYOG	BAACAGCTGTCR	0.0001	-11.4	0.0001	258	8.56%	2984.9	6.55%	4.95096	813
M09468_2.00:NPAS2	GTCACGTGGM	0.0001	-11.37	0.0001	417	13.83%	5148.1	11.30%	4.93793	814
M10542_2.00:FOXA1:FOXA2:FOXA3:FOXB1	WAAGTAAAC	0.0001	-11.31	0.0001	905	30.02%	12099.3	26.56%	4.91187	815
M04084_2.00:MYF5:MYF6:MYOG	BAACAGCTGACG	0.0001	-11.31	0.0001	151	5.01%	1593.6	3.50%	4.91187	816
M08977_2.00:GFI1:GFI1B	AAATCACAGC	0.0001	-11.3	0.0001	655	21.72%	8499.4	18.66%	4.90753	817
M10602_2.00:GCM1:GCM2	RCCCGCAT	0.0001	-11.27	0.0001	1086	36.02%	14750.5	32.39%	4.8945	818
M03876_2.00:ALX1:ALX3:ALX4:ARX:BARX1:BARX2:BSX:DLX1:DLX2:DLX3:DLX4:DLX5:DLX6:DRGX:EMX1:EMX2:EN1:EN2:ESX1:EVX1:EVX2:GBX1:GBX2:GSX1:GSX2:HESX1:HOXA1:HOXA2:HOXA3:HOXB1:HOXB2:HOXB3:HOXD3:ISL1:ISL2:ISX:LBX1:LBX2:LHX1:LHX2:LHX3:LHX4:LHX5:LHX6:LHX8:LHX9:LMX1A:LMX1B:MEOX1:MIXL1:MNX1:MSX1:MSX2:NKX1-1:NKX1-2:NOBOX:NOTO:OTP:PDX1:PHOX2A:PHOX2B:PROP1:PRRX1:PRRX2:RAX:RAX2:SEBOX:SHOX:SHOX2:UNCX:VAX1:VAX2:VSX1:V…	TAATTAAATTA	0.0001	-11.24	0.0001	119	3.95%	1195.8	2.63%	4.88147	819
M07791_2.00:MAX	SASCACGTGACYB	0.0001	-11.23	0.0001	164	5.44%	1762	3.87%	4.87713	820
M04071_2.00:TFAP4	AWCAGCTGWT	0.0001	-11.12	0.0001	604	20.03%	7786.3	17.10%	4.82935	821
M08765_2.00:MITF:TFE3:TFEB:TFEC	YCACGTGACY	0.0001	-11.11	0.0001	648	21.49%	8413.6	18.47%	4.82501	822
M10507_2.00:ELF1:ELF2:ELF4:ELK1:ELK3:ELK4:ERF:ERG:ETS1:ETS2:ETV1:ETV2:ETV3:ETV3L:ETV4:ETV5:FEV:FLI1:GABPA	RCCGGAAGTGCA	0.0001	-11.1	0.0001	83	2.75%	764.4	1.68%	4.82067	823
M04354_2.00:MAF:MAFA:MAFB:MAFG:MAFK:NRL	NTGCTGASTCAGCAN	0.0001	-11.1	0.0001	25	0.83%	141.6	0.31%	4.82067	824
M04099_2.00:MYF5:MYF6:MYOD1:MYOG	BAACAGCTGTYR	0.0001	-11.1	0.0001	103	3.42%	1003.6	2.20%	4.82067	825
M05360_2.00:ALX1:ALX3:ALX4:ARX:BARX1:BARX2:BSX:DRGX:EMX1:EMX2:EN1:EN2:ESX1:EVX1:EVX2:GBX1:GBX2:GSX1:GSX2:HESX1:HOXA2:HOXA3:HOXB2:HOXB3:HOXD3:ISX:LBX1:LBX2:LHX1:LHX2:LHX3:LHX4:LHX5:LHX6:LHX8:LHX9:LMX1A:LMX1B:MEOX1:MIXL1:MNX1:MSX1:MSX2:NKX1-1:NKX1-2:NOBOX:NOTO:OTP:PDX1:PHOX2A:PHOX2B:PROP1:PRRX1:PRRX2:RAX:RAX2:SEBOX:SHOX:SHOX2:UNCX:VAX1:VAX2:VSX1:VSX2:ZFHX2	TAATTNAATTA	0.0001	-11.09	0.0001	90	2.99%	847.7	1.86%	4.81633	826
M01064_2.00:MEIS3	TGACRTCT	0.0001	-11.08	0.0001	775	25.70%	10235.4	22.47%	4.81198	827
M04052_2.00:TFAP2A:TFAP2B:TFAP2C:TFAP2D:TFAP2E	TGCCTSAGGCW	0.0001	-11.08	0.0001	359	11.91%	4366.9	9.59%	4.81198	828
M10879_2.00:IRF1:IRF2	GAAAAGYGAAACC	0.0001	-11.06	0.0001	52	1.72%	413.8	0.91%	4.8033	829
M10502_2.00:ELF1:ELF2:ELF4:ELK1:ELK3:ELK4:ERF:ERG:ETS1:ETS2:ETV1:ETV2:ETV3:ETV3L:ETV4:ETV5:FEV:FLI1:GABPA	MGGAAGT	0.0001	-11.02	0.0002	2113	70.08%	30301.1	66.53%	4.78593	830
M04100_2.00:MYF5:MYF6:MYOD1:MYOG	CAACAGCTGTCG	0.0001	-10.99	0.0002	39	1.29%	277.5	0.61%	4.7729	831
M08276_2.00:PRDM1	YYYTCACTTTCHCTT	0.0001	-10.97	0.0002	426	14.13%	5296.2	11.63%	4.76421	832
M03968_2.00:NFIA:NFIB:NFIC:NFIX	TTGGCANNNTGCCAA	0.0001	-10.97	0.0002	36	1.19%	247.7	0.54%	4.76421	833
M07903_2.00:CTCF	CGCCMYCTRGTGG	0.0001	-10.96	0.0002	84	2.79%	779.5	1.71%	4.75987	834
M07954_2.00:ELF1:ELF2:ELF4:ELK1:ELK3:ELK4:ERF:ERG:ETS1:ETS2:ETV1:ETV2:ETV3:ETV3L:ETV4:ETV5:FEV:FLI1:GABPA	GVRCCGGAAGTGGN	0.0001	-10.94	0.0002	59	1.96%	492.8	1.08%	4.75118	835
M04087_2.00:MYF5:MYF6:MYOG	BAACAGCTGTCR	0.0001	-10.94	0.0002	184	6.10%	2029.1	4.46%	4.75118	836
M08290_2.00:MAZ	CCCCCTCCC	0.0001	-10.91	0.0002	640	21.23%	8313.2	18.25%	4.73815	837
M10483_2.00:EHF:ELF1:ELF2:ELF3:ELF4:ELF5:ELK1:ELK3:ELK4:ERF:ERG:ETS1:ETS2:ETV1:ETV2:ETV3:ETV3L:ETV4:ETV5:ETV6:ETV7:FEV:FLI1:GABPA:SPDEF	ACTTCCGGG	0.0001	-10.9	0.0002	127	4.21%	1304.2	2.86%	4.73381	838
M01171_2.00:PLAGL2	NGGGCCCCCT	0.0001	-10.87	0.0002	335	11.11%	4049.8	8.89%	4.72078	839
M03471_2.00:GMEB1:GMEB2	TTACGTAM	0.0001	-10.81	0.0002	321	10.65%	3861.2	8.48%	4.69472	840
M05955_2.00:TWIST1:TWIST2	ACCAGATGTB	0.0001	-10.8	0.0002	363	12.04%	4436.4	9.74%	4.69038	841
M02458_2.00:GMEB1:GMEB2	YBACGTAMN	0.0001	-10.77	0.0002	712	23.62%	9353.9	20.54%	4.67735	842
M04085_2.00:MYF5:MYF6:MYOG	BAACAGCTGWCR	0.0001	-10.77	0.0002	201	6.67%	2257.5	4.96%	4.67735	843
M05054_2.00:BARX1:BARX2:BSX:EMX1:EMX2:EN1:EN2:EVX1:EVX2:GBX1:GBX2:GSX1:GSX2:HMX1:HMX2:HMX3:HOXA1:HOXA2:HOXA3:HOXA4:HOXA5:HOXA6:HOXA7:HOXA9:HOXB1:HOXB2:HOXB3:HOXB4:HOXB5:HOXB6:HOXB7:HOXB8:HOXB9:HOXC4:HOXC5:HOXC6:HOXC8:HOXC9:HOXD1:HOXD3:HOXD4:HOXD8:HOXD9:ISX:MEOX1:MEOX2:MNX1:NKX1-1:NKX1-2:NOTO:OTP:PDX1:VAX1:VAX2:VENTX	STAATTAS	0.0001	-10.73	0.0002	880	29.19%	11783	25.87%	4.65998	844
M04462_2.00:EGR1:EGR2:EGR3:EGR4	YCCGCCCACGCAC	0.0001	-10.73	0.0002	48	1.59%	375.2	0.82%	4.65998	845
M06163_2.00:KLF1:KLF12:KLF2:KLF3:KLF4:KLF5:KLF6:KLF7	GRCHACGCCC	0.0001	-10.73	0.0002	495	16.42%	6274.1	13.77%	4.65998	846
M00112_2.00:TFAP2A:TFAP2B:TFAP2C:TFAP2D:TFAP2E	CCTSAGGCNA	0.0001	-10.73	0.0002	818	27.13%	10884.3	23.90%	4.65998	847
M08761_2.00:BHLHE40:BHLHE41	GCACGTGAC	0.0001	-10.72	0.0002	251	8.33%	2921.4	6.41%	4.65564	848
M06020_2.00:CREB3L1:CREB3L2	GVTBACGTGGCA	0.0001	-10.7	0.0002	57	1.89%	474.4	1.04%	4.64695	849
M09092_2.00:FOXH1	SAATCCACA	0.0001	-10.7	0.0002	565	18.74%	7263.5	15.95%	4.64695	850
M07818_2.00:JUN:JUNB:JUND	BGATGACKYMAYCYY	0.0001	-10.65	0.0002	132	4.38%	1374.2	3.02%	4.62524	851
M11376_2.00:EOMES:TBX2:TBX20:TBX3:TBX4:TBX5	YMTTCTCACACCTGH	0.0001	-10.65	0.0002	104	3.45%	1027.1	2.25%	4.62524	852
M11359_2.00:STAT5A	TTCYYAGAAAY	0.0001	-10.64	0.0002	456	15.12%	5734	12.59%	4.62089	853
M07591_2.00:ZIM3	RGSTTTCTGTTK	0.0001	-10.63	0.0002	139	4.61%	1463.7	3.21%	4.61655	854
M03340_2.00:BORCS8-MEF2B:MEF2A:MEF2B:MEF2C:MEF2D	KCTAWAAATAGA	0.0001	-10.63	0.0002	101	3.35%	991.1	2.18%	4.61655	855
M09198_2.00:SIX1:SIX2:SIX4:SIX5	WGAAACCTGASACC	0.0001	-10.63	0.0002	194	6.43%	2171.9	4.77%	4.61655	856
M01823_2.00:ATF2:CREB5	TKACGTCATN	0.0001	-10.62	0.0002	358	11.87%	4377.8	9.61%	4.61221	857
M08811_2.00:MAF:MAFA:MAFB:MAFG:MAFK:NRL	CTGASTCAGCA	0.0001	-10.61	0.0002	533	17.68%	6817.5	14.97%	4.60786	858
M08847_2.00:MAF:MAFA:MAFB:MAFG:MAFK:NRL	CTGASTCAGCA	0.0001	-10.61	0.0002	533	17.68%	6817.5	14.97%	4.60786	859
M00168_2.00:GCM1:GCM2	NATGCGGGY	0.0001	-10.56	0.0002	1157	38.37%	15860	34.82%	4.58615	860
M08349_2.00:EGR1:EGR2:EGR3:EGR4	CGCCCCCDC	0.0001	-10.55	0.0002	865	28.69%	11580.7	25.43%	4.58181	861
M04097_2.00:CCDC169-SOHLH2:SOHLH2	HBCACGTGCA	0.0001	-10.5	0.0002	534	17.71%	6838.1	15.01%	4.56009	862
M00231_2.00:EGR1:EGR2:EGR3	CCCMCGCA	0.0001	-10.5	0.0002	799	26.50%	10628.8	23.34%	4.56009	863
M08748_2.00:ASCL1:ASCL2	CTGCASCTGCYBCY	0.0001	-10.5	0.0002	263	8.72%	3092.7	6.79%	4.56009	864
M05990_2.00:PTF1A	AACACCTGWCA	0.0001	-10.42	0.0003	508	16.85%	6477.3	14.22%	4.52535	865
M08214_2.00:BORCS8-MEF2B:MEF2A:MEF2B:MEF2C:MEF2D	YTAWWWWTAR	0.0001	-10.42	0.0003	317	10.51%	3827.7	8.40%	4.52535	866
M03561_2.00:EOMES:TBR1:TBX21	AAGGTGTGAAA	0.0001	-10.42	0.0003	68	2.26%	604.6	1.33%	4.52535	867
M09457_2.00:MYC	CACGTGGB	0.0001	-10.41	0.0003	318	10.55%	3841.3	8.43%	4.52101	868
M09087_2.00:FOXO1:FOXO3:FOXO4:FOXO6:FOXP4	DGTAAACARS	0.0001	-10.41	0.0003	807	26.77%	10751.9	23.61%	4.52101	869
M11163_2.00:AR:NR3C1:NR3C2:PGR	AGAACAGVSSNNNNN	0.0001	-10.39	0.0003	993	32.94%	13462	29.56%	4.51232	870
M03073_2.00:GRHL1	HAAACCGGTTTT	0.0001	-10.36	0.0003	47	1.56%	370.7	0.81%	4.49929	871
M10122_2.00:REST	ACAGCGW	0.0001	-10.34	0.0003	622	20.63%	8098.1	17.78%	4.4906	872
M11053_2.00:MYB:MYBL1	NNGNCAGTTGSN	0.0001	-10.33	0.0003	1024	33.96%	13922.1	30.57%	4.48626	873
M04050_2.00:TFAP2A:TFAP2B:TFAP2C:TFAP2D:TFAP2E	YGCCTSAGGCR	0.0001	-10.3	0.0003	373	12.37%	4602.5	10.10%	4.47323	874
M04098_2.00:MYF5:MYF6:MYOD1:MYOG	CAACAGCTGTCG	0.0001	-10.29	0.0003	44	1.46%	339.7	0.75%	4.46889	875
M04105_2.00:MYF5:MYF6:MYOD1:MYOG	BAACAGCTGTYV	0.0001	-10.27	0.0003	87	2.89%	831.1	1.82%	4.4602	876
M01915_2.00:FBXL19:KDM2A:KDM2B	NNNNCGNNNN	0.0001	-10.26	0.0003	859	28.49%	11518.8	25.29%	4.45586	877
M00240_2.00:GFI1:GFI1B	NBAAATCTGRN	0.0001	-10.25	0.0003	946	31.38%	12786.2	28.07%	4.45152	878
M01206_2.00:JRKL:TIGD2	NNCRCGGATA	0.0001	-10.23	0.0003	478	15.85%	6068.8	13.32%	4.44283	879
M04073_2.00:TFAP4	AWCAGCTGWT	0.0001	-10.21	0.0003	303	10.05%	3647.8	8.01%	4.43415	880
M04749_2.00:ELF1:ELF2:ELF4:SPDEF	NAMCAGGATGTD	0.0001	-10.2	0.0003	215	7.13%	2465.3	5.41%	4.4298	881
M05537_2.00:IRF5	CCGAAACCGAAACY	0.0001	-10.2	0.0003	6	0.20%	9.6	0.02%	4.4298	882
M10446_2.00:E2F1:E2F2:E2F3:E2F4:E2F5:E2F6	CGTTTCYN	0.0001	-10.19	0.0003	2682	88.96%	39415.1	86.54%	4.42546	883
M09459_2.00:ARNT:ARNT2	GCACGTAY	0.0001	-10.19	0.0003	652	21.63%	8538.6	18.75%	4.42546	884
M09814_2.00:USF2	NNVCCACGTGACC	0.0001	-10.18	0.0003	241	7.99%	2812.5	6.17%	4.42112	885
M08732_2.00:ARNT:ARNT2	STACGTGCC	0.0001	-10.18	0.0003	362	12.01%	4457.3	9.79%	4.42112	886
M08061_2.00:MYF5:MYF6:MYOD1:MYOG	RACAGCTGSNS	0.0001	-10.16	0.0003	716	23.75%	9458.5	20.77%	4.41243	887
M01114_2.00:MLX	NDTCACGTGN	0.0001	-10.12	0.0003	292	9.68%	3503	7.69%	4.39506	888
M01743_2.00:MLXIP	ACACGTGC	0.0001	-10.12	0.0003	292	9.68%	3503	7.69%	4.39506	889
M04080_2.00:MLX	BCACGTGN	0.0001	-10.12	0.0003	292	9.68%	3503	7.69%	4.39506	890
M08351_2.00:ZBTB42	CACAKCTGG	0.0001	-10.11	0.0004	751	24.91%	9966.6	21.88%	4.39072	891
M08055_2.00:ASCL1:ASCL2	SSAGCAGCTGGNV	0.0001	-10.1	0.0004	295	9.78%	3544.9	7.78%	4.38637	892
M04187_2.00:MSC:TCF21	YAACAGCTGTTR	0.0001	-10.1	0.0004	181	6.00%	2022.4	4.44%	4.38637	893
M09979_2.00:ATF3:JDP2	ATKRCGTCAGS	0.0001	-10.09	0.0004	552	18.31%	7121.9	15.64%	4.38203	894
M04067_2.00:TFAP4	AWCAGCTGWT	0.0001	-10.08	0.0004	316	10.48%	3831.5	8.41%	4.37769	895
M09110_2.00:FOXO1:FOXO3:FOXO4:FOXO6:FOXP4	WGTAAACARS	0.0001	-10.03	0.0004	700	23.22%	9238.8	20.28%	4.35597	896
M10133_2.00:MZF1	RGTGGGGA	0.0001	-9.993	0.0004	1800	59.70%	25579.8	56.16%	4.3399	897
M08142_2.00:IRF1:IRF2	AAAVWGAAAGTGAAAGTAAAN	0.0001	-9.976	0.0004	32	1.06%	220	0.48%	4.33252	898
M08268_2.00:ZNF273	BTCAGCAGCTGCTVYTK	0.0001	-9.946	0.0004	100	3.32%	997.9	2.19%	4.31949	899
M09601_2.00:MYB:MYBL1	YAACBGCC	0.0001	-9.937	0.0004	467	15.49%	5933.3	13.03%	4.31558	900
M08122_2.00:FOXO1:FOXO3:FOXO4:FOXO6	WGTAAACAGGA	0.0001	-9.929	0.0004	422	14.00%	5304.6	11.65%	4.31211	901
M02762_2.00:TFAP2A:TFAP2B:TFAP2C:TFAP2D:TFAP2E	TGCCYBRGGGCA	0.0001	-9.924	0.0004	262	8.69%	3106	6.82%	4.30994	902
M01804_2.00:ATF1:CREB1:CREM	RTGACGTA	0.0001	-9.915	0.0004	206	6.83%	2358.5	5.18%	4.30603	903
M01973_2.00:EHF:ELF1:ELF2:ELF4:ELK1:ELK3:ELK4:ERF:ERG:ETS1:ETS2:ETV1:ETV2:ETV3:ETV3L:ETV4:ETV5:FEV:FLI1:GABPA	WCCGGAAGH	0.0001	-9.911	0.0004	1091	36.19%	14946.6	32.82%	4.30429	904
M08768_2.00:MYCN	CCACGTGS	0.0001	-9.909	0.0004	518	17.18%	6653.4	14.61%	4.30342	905
M09216_2.00:PAX2:PAX4:PAX6	TTMCGCTTGAST	0.0001	-9.908	0.0004	276	9.15%	3296.1	7.24%	4.30299	906
M09217_2.00:PAX2:PAX4:PAX6	TTMCGCTTGAST	0.0001	-9.908	0.0004	276	9.15%	3296.1	7.24%	4.30299	907
M07569_2.00:ZNF343	CGCTTCCCC	0.0001	-9.905	0.0004	644	21.36%	8445.6	18.54%	4.30169	908
M02786_2.00:MAX	AMCACGTGBY	0.0001	-9.899	0.0004	277	9.19%	3310.2	7.27%	4.29908	909
M08706_2.00:TFAP2A:TFAP2B:TFAP2C:TFAP2D:TFAP2E	BGSCCTGRGGCCR	0.0001	-9.89	0.0004	413	13.70%	5181.4	11.38%	4.29517	910
M04748_2.00:ELF1:ELF2:ELF4:SPDEF	NAMCCGGATGTN	0.0001	-9.878	0.0004	131	4.34%	1386.8	3.04%	4.28996	911
M08710_2.00:TCF12:TCF3:TCF4	CACAGCTGCAG	0.0001	-9.855	0.0004	657	21.79%	8635.1	18.96%	4.27997	912
M09407_2.00:LEF1:TCF7:TCF7L1:TCF7L2	CTGCAGCTGTG	0.0001	-9.855	0.0004	657	21.79%	8635.1	18.96%	4.27997	913
M04174_2.00:OLIG2:OLIG3	AACAKATGGT	0.0001	-9.85	0.0004	517	17.15%	6643.3	14.59%	4.2778	914
M05967_2.00:NEUROG2	TGACATVTGG	0.0001	-9.847	0.0004	227	7.53%	2640.1	5.80%	4.2765	915
M07822_2.00:ATF3:JDP2	GGTCACGTGRC	0.0001	-9.785	0.0005	78	2.59%	735.5	1.61%	4.24957	916
M08801_2.00:ATF3:JDP2	GGTSACGTGAB	0.0001	-9.776	0.0005	169	5.61%	1878	4.12%	4.24566	917
M10754_2.00:BARHL1:BARHL2:BSX:DLX2:EMX1:EMX2:EN1:EN2:GBX1:GBX2:GSX1:GSX2:HMX1:HMX2:HMX3:HOXA3:HOXA4:HOXA5:HOXB3:HOXB4:HOXB5:HOXC4:HOXC5:HOXD3:HOXD4:LBX2:MEOX1:MEOX2:MNX1:MSX1:MSX2:NANOG:NANOGP8:NKX1-1:NKX1-2:PDX1:TLX1:TLX2:TLX3:VAX1:VAX2:VENTX	CAAGTGCGTG	0.0001	-9.766	0.0005	20	0.66%	108.5	0.24%	4.24132	918
M07789_2.00:USF2	GGTCACGTGRCCV	0.0001	-9.755	0.0005	52	1.72%	435.9	0.96%	4.23654	919
M02756_2.00:TFAP2A:TFAP2B:TFAP2C:TFAP2D:TFAP2E	TGCCCBRGGGCA	0.0001	-9.729	0.0005	185	6.14%	2089.3	4.59%	4.22525	920
M01917_2.00:TET1	GGGGGGGA	0.0001	-9.726	0.0005	618	20.50%	8087.9	17.76%	4.22395	921
M04813_2.00:FOXO1:FOXO3:FOXO4:FOXO6:FOXP4	WTCCCCACACR	0.0001	-9.721	0.0005	219	7.26%	2539.8	5.58%	4.22178	922
M09973_2.00:BATF:BATF3	AAATGACTG	0.0001	-9.715	0.0005	227	7.53%	2646.4	5.81%	4.21917	923
M00775_2.00:ZBTB1	NHCCCGCAHN	0.0001	-9.714	0.0005	738	24.48%	9811.7	21.54%	4.21874	924
M11219_2.00:NFATC1:NFATC2:NFATC3:NFATC4	DGGAAAAN	0.0001	-9.713	0.0005	2303	76.38%	33389.1	73.31%	4.2183	925
M09108_2.00:FOXO1:FOXO3:FOXO4:FOXO6	GTAAACAGGM	0.0001	-9.696	0.0005	1281	42.49%	17783.3	39.04%	4.21092	926
M10894_2.00:IRF7	TRGGAAATCGAAABTKRS	0.0001	-9.667	0.0005	24	0.80%	145.1	0.32%	4.19832	927
M09836_2.00:MAX	AACACGT	0.0001	-9.622	0.0006	248	8.23%	2932.7	6.44%	4.17878	928
M09559_2.00:DBX2:NKX3-1:NKX3-2	TTAAGTGCTT	0.0001	-9.621	0.0006	647	21.46%	8510.5	18.69%	4.17835	929
M02708_2.00:NR2E3	AAGCTTG	0.0001	-9.593	0.0006	468	15.52%	5970.1	13.11%	4.16619	930
M09041_2.00:E2F1:E2F2:E2F3:E2F4:E2F5:E2F6	GRGGGCGGGAAR	0.0001	-9.59	0.0006	193	6.40%	2200.3	4.83%	4.16488	931
M05586_2.00:HNF4A:HNF4G:NR2E1	ADAAGTCAM	0.0001	-9.581	0.0006	1642	54.46%	23218.8	50.98%	4.16098	932
M04131_2.00:HEY1:HEY2:HEYL	SACACGTGCC	0.0001	-9.568	0.0006	279	9.25%	3354.1	7.36%	4.15533	933
M00143_2.00:ZNF740	CCCCCCCANN	0.0001	-9.567	0.0006	985	32.67%	13419.4	29.46%	4.1549	934
M09812_2.00:USF2	GTCACGTGA	0.0001	-9.544	0.0006	66	2.19%	599.2	1.32%	4.14491	935
M09805_2.00:TFAP4	MCAGCTGYGGBCN	0.0001	-9.511	0.0006	356	11.81%	4413.6	9.69%	4.13057	936
M09841_2.00:ARNTL	AGCCACGTGA	0.0001	-9.505	0.0006	102	3.38%	1034.3	2.27%	4.12797	937
M07641_2.00:ZNF266	ANTACTCACAGGYCC	0.0001	-9.504	0.0006	45	1.49%	362.7	0.80%	4.12753	938
M08996_2.00:EGR1:EGR2:EGR3:EGR4	CCCCGCCCMCGCMC	0.0001	-9.454	0.0006	110	3.65%	1135.2	2.49%	4.10582	939
M02789_2.00:CLOCK	AACACGTGTY	0.0001	-9.444	0.0006	137	4.54%	1477.1	3.24%	4.10148	940
M02027_2.00:GCM1:GCM2	ATGCGGGT	0.0001	-9.44	0.0007	1003	33.27%	13695	30.07%	4.09974	941
M08739_2.00:BHLHA15	GCAGCAGCTGG	0.0001	-9.423	0.0007	341	11.31%	4211.9	9.25%	4.09236	942
M08774_2.00:BHLHA15	GCAGCAGCTGG	0.0001	-9.423	0.0007	341	11.31%	4211.9	9.25%	4.09236	943
M09037_2.00:E2F1:E2F2:E2F3:E2F4:E2F5:E2F6	RGGGGGCGGGAMNN	0.0001	-9.42	0.0007	128	4.25%	1363.4	2.99%	4.09105	944
M07538_2.00:TWIST1:TWIST2	CAACAYATGCGA	0.0001	-9.414	0.0007	143	4.74%	1555.3	3.41%	4.08845	945
M05956_2.00:TWIST1:TWIST2	CAACAYATGCGA	0.0001	-9.414	0.0007	143	4.74%	1555.3	3.41%	4.08845	946
M10943_2.00:BORCS8-MEF2B:MEF2A:MEF2B:MEF2C:MEF2D	RDTCTATTTATAGCTT	0.0001	-9.397	0.0007	29	0.96%	196.7	0.43%	4.08107	947
M05748_2.00:NFIA:NFIB:NFIC:NFIX	NTTGGCRNNDTGCCAAN	0.0001	-9.393	0.0007	35	1.16%	257.9	0.57%	4.07933	948
M05458_2.00:POU1F1	WTATGCAAATKAGN	0.0001	-9.361	0.0007	24	0.80%	149	0.33%	4.06543	949
M04103_2.00:MYF5:MYF6:MYOD1:MYOG	NAACAGCTGTYV	0.0001	-9.357	0.0007	137	4.54%	1480.8	3.25%	4.06369	950
M02774_2.00:MNT	AVCACGTGCH	0.0001	-9.354	0.0007	282	9.35%	3406.9	7.48%	4.06239	951
M02022_2.00:GCM1:GCM2	NNATGCGGGY	0.0001	-9.339	0.0007	950	31.51%	12927.8	28.38%	4.05588	952
M05492_2.00:POU3F4	GCTTGCATAATK	0.0001	-9.339	0.0007	118	3.91%	1239.9	2.72%	4.05588	953
M05798_2.00:TBX15:TBX18:TBX20:TBX22	NRAGGTGTGAAA	0.0001	-9.324	0.0007	200	6.63%	2304.5	5.06%	4.04936	954
M04166_2.00:ATOH1	AACAGCTGTC	0.0001	-9.312	0.0007	198	6.57%	2278.2	5.00%	4.04415	955
M04273_2.00:FOS:FOSB:FOSL1:FOSL2	GATGACGTCATC	0.0001	-9.31	0.0007	55	1.82%	477.6	1.05%	4.04328	956
M09621_2.00:TP53	NRRRCATGYCYRGRCATGYY	0.0001	-9.304	0.0007	19	0.63%	103.1	0.23%	4.04068	957
M05746_2.00:NFIA:NFIB:NFIC:NFIX	NTTGGCDNNDTGCCARN	0.0001	-9.291	0.0007	41	1.36%	323	0.71%	4.03503	958
M09788_2.00:MLXIPL	CACGTGMCHYCB	0.0001	-9.248	0.0008	195	6.47%	2241.9	4.92%	4.01636	959
M01147_2.00:ATF2	NATGACGTMN	0.0001	-9.247	0.0008	579	19.20%	7567.1	16.61%	4.01592	960
M04211_2.00:ASCL1:ASCL2	RGCAGCTGCY	0.0001	-9.246	0.0008	498	16.52%	6417.6	14.09%	4.01549	961
M10240_2.00:ZNF148	YCCTCCCCCA	0.0001	-9.228	0.0008	785	26.04%	10532.9	23.13%	4.00767	962
M03264_2.00:ALX1:ALX3:ALX4:ARX:BARHL1:BARHL2:BARX1:BARX2:BSX:DLX1:DLX2:DLX3:DLX4:DLX5:DLX6:DRGX:EMX1:EMX2:EN1:EN2:ESX1:EVX1:EVX2:GBX1:GBX2:GSX1:GSX2:HESX1:HOXA1:HOXA2:HOXA3:HOXB1:HOXB2:HOXB3:HOXD3:ISX:LBX1:LBX2:LHX1:LHX2:LHX3:LHX4:LHX5:LHX6:LHX8:LHX9:LMX1A:LMX1B:MEOX1:MIXL1:MNX1:MSX1:MSX2:NKX1-1:NKX1-2:NOBOX:NOTO:OTP:PDX1:PHOX2A:PHOX2B:PROP1:PRRX1:PRRX2:RAX:RAX2:SEBOX:SHOX:SHOX2:UNCX:VAX1:VAX2:VS…	NTAATTAAATTAN	0.001	-9.197	0.0008	130	4.31%	1396.4	3.07%	3.99421	963
M08712_2.00:TFAP4	VAWCAGCTGG	0.001	-9.175	0.0008	609	20.20%	8002	17.57%	3.98465	964
M11353_2.00:STAT1	TTCYRGGAAR	0.001	-9.151	0.0008	870	28.86%	11775.4	25.85%	3.97423	965
M11069_2.00:MYB:MYBL1:MYBL2	YSYAACGGH	0.001	-9.135	0.0009	450	14.93%	5748.7	12.62%	3.96728	966
M08721_2.00:MYF5:MYF6:MYOD1:MYOG	CHGCAGCTGTCCY	0.001	-9.129	0.0009	337	11.18%	4173	9.16%	3.96467	967
M08755_2.00:MYF5:MYF6:MYOD1:MYOG	CHGCAGCTGTCCY	0.001	-9.129	0.0009	337	11.18%	4173	9.16%	3.96467	968
M04051_2.00:TFAP2A:TFAP2B:TFAP2C:TFAP2D:TFAP2E	YGCCTSRGGGCA	0.001	-9.112	0.0009	242	8.03%	2876.7	6.32%	3.95729	969
M10950_2.00:SRF	CCWTATAWG	0.001	-9.101	0.0009	204	6.77%	2367.2	5.20%	3.95251	970
M10684_2.00:SIX1:SIX2:SIX4:SIX5	CTCAGRTTTCH	0.001	-9.054	0.0009	506	16.78%	6544.8	14.37%	3.9321	971
M10490_2.00:ELF1:ELF2:ELF4:ELK1:ELK3:ELK4:ERF:ERG:ETS1:ETS2:ETV1:ETV2:ETV3:ETV3L:ETV4:ETV5:FEV:FLI1:GABPA	AACCGGAAGTR	0.001	-9.03	0.0009	12	0.40%	48	0.11%	3.92168	972
M04549_2.00:ZNF274	NRCGAGAACTCAYACN	0.001	-8.978	0.001	29	0.96%	201.4	0.44%	3.8991	973
M00239_2.00:GFI1:GFI1B	NDAAATCTGRN	0.001	-8.937	0.001	879	29.15%	11926	26.18%	3.88129	974
M09476_2.00:MYCN	CCACGTGGYB	0.001	-8.91	0.0011	223	7.40%	2630.6	5.78%	3.86956	975
M09505_2.00:MAZ	CCCCCCCC	0.001	-8.904	0.0011	944	31.31%	12880.3	28.28%	3.86696	976
M04133_2.00:HEY1:HEY2:HEYL	GRCACGTGCC	0.001	-8.893	0.0011	230	7.63%	2725.2	5.98%	3.86218	977
M10859_2.00:HSF1:HSF2:HSF4	VGAABNTTCK	0.001	-8.876	0.0011	817	27.10%	11028.1	24.21%	3.8548	978
M09418_2.00:STAT6	SAKTTCTBWGGAAR	0.001	-8.876	0.0011	209	6.93%	2444.2	5.37%	3.8548	979
M08704_2.00:TFAP2A:TFAP2B:TFAP2C:TFAP2D:TFAP2E	GCCTCAGGSCAT	0.001	-8.866	0.0011	315	10.45%	3886	8.53%	3.85045	980
M09113_2.00:FOXI1:FOXJ3:FOXK1:FOXK2	RNGTAAACAVS	0.001	-8.846	0.0011	1074	35.62%	14798.3	32.49%	3.84177	981
M11226_2.00:NFAT5	KGKAWTTTTCCAB	0.001	-8.783	0.0012	166	5.51%	1878.1	4.12%	3.81441	982
M04154_2.00:HEY1	GRCACGTGCC	0.001	-8.761	0.0012	227	7.53%	2691	5.91%	3.80485	983
M03114_2.00:ALX1:ALX3:ALX4:ARX:BARX1:BARX2:BSX:DLX1:DLX2:DLX3:DLX6:DRGX:EMX1:EMX2:EN1:EN2:ESX1:EVX1:EVX2:GBX1:GBX2:GSX1:GSX2:HESX1:HOXA2:HOXA3:HOXB2:HOXB3:HOXD3:ISX:LBX1:LBX2:LHX1:LHX2:LHX3:LHX4:LHX5:LHX6:LHX8:LHX9:LMX1A:LMX1B:MEOX1:MIXL1:MNX1:MSX1:MSX2:NKX1-1:NKX1-2:NOBOX:NOTO:OTP:PDX1:PHOX2A:PHOX2B:PROP1:PRRX1:PRRX2:RAX:RAX2:SEBOX:SHOX:SHOX2:UNCX:VAX1:VAX2:VSX1:VSX2:ZFHX2:ZFHX3	TAATTRRATTA	0.001	-8.746	0.0012	175	5.80%	1998.6	4.39%	3.79834	984
M02886_2.00:EGR1:EGR2:EGR3:EGR4	NHMCGCCCACGCAHH	0.001	-8.722	0.0013	23	0.76%	145.5	0.32%	3.78792	985
M03722_2.00:ELF1:ELF2:ELF4:ELK1:ELK3:ELK4:ERF:ERG:ETS1:ETS2:ETV1:ETV2:ETV3:ETV3L:ETV4:ETV5:ETV6:ETV7:FEV:FLI1:GABPA	AAACCGGAAGTA	0.001	-8.719	0.0013	18	0.60%	99.7	0.22%	3.78661	986
M07890_2.00:CTCF	YGCCMYCTRGTGG	0.001	-8.712	0.0013	82	2.72%	810.5	1.78%	3.78357	987
M02645_2.00:ELF1:ELF2:ELF4:ELK1:ELK3:ELK4:ERF:ERG:ETS1:ETS2:ETV1:ETV2:ETV3:ETV3L:ETV4:ETV5:FEV:FLI1:GABPA	VCGGATAYH	0.001	-8.684	0.0013	640	21.23%	8485.3	18.63%	3.77141	988
M10194_2.00:EGR1:EGR2:EGR3:EGR4	TGCGTGCGY	0.001	-8.676	0.0013	143	4.74%	1582.6	3.47%	3.76794	989
M00755_2.00:MITF:TFEC	RTCACGTGAY	0.001	-8.662	0.0013	490	16.25%	6346.5	13.93%	3.76186	990
M09077_2.00:EHF:ELF1:ELF2:ELF3:ELF4:ELF5:ETV6:ETV7	RCAGGAARK	0.001	-8.626	0.0014	1936	64.21%	27802.6	61.04%	3.74622	991
M10610_2.00:TFCP2:UBP1	GCHCDACCCAG	0.001	-8.592	0.0014	428	14.20%	5476.6	12.02%	3.73146	992
M02536_2.00:THAP12	NNCCCGCCGGHW	0.001	-8.585	0.0015	165	5.47%	1873.8	4.11%	3.72842	993
M11258_2.00:RUNX1:RUNX2:RUNX3	TGTGGT	0.001	-8.571	0.0015	1995	66.17%	28715.1	63.05%	3.72234	994
M09880_2.00:MITF:TFE3:TFEB:TFEC	RKCACATGAYN	0.001	-8.539	0.0015	1069	35.46%	14755.2	32.40%	3.70844	995
M07979_2.00:BORCS8-MEF2B:MEF2A:MEF2B:MEF2C:MEF2D	DDKCYAAAAATAGMH	0.001	-8.528	0.0015	266	8.82%	3232.5	7.10%	3.70366	996
M01741_2.00:MITF:TFE3:TFEB:TFEC	NCACGTGAYN	0.001	-8.498	0.0016	721	23.91%	9669.2	21.23%	3.69063	997
M05831_2.00:MYF5:MYF6:MYOG	YAACAGTTGWY	0.001	-8.495	0.0016	488	16.19%	6330.3	13.90%	3.68933	998
M03385_2.00:NR2C1:NR2F1:NR2F2:NR2F6:NR4A1:NR4A2:NR4A3:PPARD:RARG:RORA:RORB:RORC:RXRA:RXRB:RXRG	TTTAAAGGTCA	0.001	-8.459	0.0016	89	2.95%	903.7	1.98%	3.6737	999
M05402_2.00:DUXA	TAAYBTAATCA	0.001	-8.411	0.0017	95	3.15%	979.7	2.15%	3.65285	1000
M03464_2.00:RUNX1:RUNX2:RUNX3	WAACCGCAAACCGCAA	0.001	-8.407	0.0017	5	0.17%	8.1	0.02%	3.65111	1001
M09943_2.00:NFE2:NFE2L1:NFE2L2:NFE2L3	YTGCTGAGTCASB	0.001	-8.394	0.0017	267	8.86%	3253.9	7.14%	3.64547	1002
M04302_2.00:ATF2:CREB5	NATGACRTCATY	0.001	-8.355	0.0018	74	2.45%	722.7	1.59%	3.62853	1003
M02776_2.00:TFAP4	AWCAGCTGAT	0.001	-8.338	0.0018	157	5.21%	1778.6	3.90%	3.62115	1004
M09846_2.00:MYCN	YMCCACGTGYMN	0.001	-8.334	0.0018	259	8.59%	3147.4	6.91%	3.61941	1005
M00618_2.00:OSR2	NGCTACYGT	0.001	-8.325	0.0019	394	13.07%	5017.6	11.02%	3.6155	1006
M11118_2.00:NR1H4:NR1I2:NR1I3:VDR	DGGTTCANNSRG	0.001	-8.3	0.0019	535	17.74%	7013.9	15.40%	3.60464	1007
M05257_2.00:DBX2:NKX3-1:NKX3-2	TTAACGAG	0.001	-8.294	0.0019	895	29.68%	12221.8	26.83%	3.60204	1008
M04208_2.00:ASCL1:ASCL2	RGCAGCTGCY	0.001	-8.284	0.0019	663	21.99%	8850.8	19.43%	3.5977	1009
M03586_2.00:TFAP2A:TFAP2B:TFAP2E	WGCCYYNRRGGCA	0.001	-8.265	0.002	207	6.87%	2446.1	5.37%	3.58944	1010
M11211_2.00:PAX1:PAX2:PAX3:PAX5:PAX6:PAX7:PAX8:PAX9	GTCACGCTT	0.001	-8.239	0.002	213	7.06%	2528.7	5.55%	3.57815	1011
M07841_2.00:MAF:MAFA:MAFB:MAFG:MAFK	GCTGASTCAGCAAWT	0.001	-8.23	0.002	21	0.70%	131.4	0.29%	3.57424	1012
M08390_2.00:ZSCAN5C	GYTTTRTTGACTCAC	0.001	-8.228	0.002	50	1.66%	441	0.97%	3.57337	1013
M09842_2.00:BHLHE40:BHLHE41	TCACGTGAC	0.001	-8.222	0.002	164	5.44%	1875.6	4.12%	3.57077	1014
M05543_2.00:IRF4:IRF8	HCGAAACCGAAACTA	0.001	-8.216	0.0021	6	0.20%	13.1	0.03%	3.56816	1015
M08182_2.00:MXI1	CCACGTGG	0.001	-8.189	0.0021	340	11.28%	4272.2	9.38%	3.55644	1016
M08135_2.00:DUX1_HUMAN:DUX3_HUMAN:DUX4	TAATYYAATCA	0.001	-8.184	0.0021	181	6.00%	2102.1	4.62%	3.55427	1017
M07955_2.00:ELF1:ELF2:ELF4:ELK1:ELK3:ELK4:ERF:ERG:ETS1:ETS2:ETV1:ETV2:ETV3:ETV3L:ETV4:ETV5:FEV:FLI1:GABPA	CGGVRCCGGAAGTGV	0.001	-8.179	0.0021	31	1.03%	232.6	0.51%	3.55209	1018
M08733_2.00:USF1:USF2	GGTCACGTGRCC	0.001	-8.178	0.0021	68	2.26%	654.7	1.44%	3.55166	1019
M04512_2.00:KLF15	GCCACGCCCCCC	0.001	-8.135	0.0022	119	3.95%	1292	2.84%	3.53299	1020
M04117_2.00:MYF5:MYOD1:MYOG	CAACAGCTGWCG	0.001	-8.124	0.0022	82	2.72%	826.5	1.81%	3.52821	1021
M04371_2.00:MAF:MAFA:MAFB:MAFG:MAFK	YACGTCAGCA	0.001	-8.116	0.0023	480	15.92%	6245.3	13.71%	3.52473	1022
M09835_2.00:MAX	RRAHCACGTGDTYY	0.001	-8.095	0.0023	54	1.79%	490	1.08%	3.51561	1023
M05348_2.00:NKX2-1:NKX2-2:NKX2-3:NKX2-4:NKX2-5:NKX2-6:NKX2-8	CTCAACGAS	0.001	-8.059	0.0024	221	7.33%	2645.1	5.81%	3.49998	1024
M11222_2.00:NFATC1:NFATC2:NFATC3:NFATC4	GGAAAAWNTN	0.001	-8.059	0.0024	2037	67.56%	29417.7	64.59%	3.49998	1025
M09260_2.00:MYB:MYBL1	YCAACTGYCWCY	0.001	-8.058	0.0024	386	12.80%	4923.9	10.81%	3.49954	1026
M01906_2.00:FBXL19:KDM2A:KDM2B	CGTACGTA	0.001	-8.054	0.0024	57	1.89%	526.9	1.16%	3.49781	1027
M10465_2.00:EBF1	CCCNGGGGNGCW	0.001	-8.042	0.0024	1315	43.62%	18463.1	40.54%	3.4926	1028
M02753_2.00:TFAP2A:TFAP2B:TFAP2C:TFAP2D:TFAP2E	TGCCCYRRGGCA	0.001	-8.01	0.0025	187	6.20%	2190.3	4.81%	3.4787	1029
M04092_2.00:MSC:TCF21	CAACAGCTGTTA	0.001	-7.997	0.0025	129	4.28%	1426.9	3.13%	3.47305	1030
M09827_2.00:EPAS1	ACGTGBGN	0.001	-7.974	0.0026	1265	41.96%	17724.7	38.92%	3.46306	1031
M04189_2.00:MSC:TCF21	YAACAGCTGTTR	0.001	-7.974	0.0026	63	2.09%	599.2	1.32%	3.46306	1032
M09964_2.00:ATF4	SMTTACRTCABC	0.001	-7.949	0.0026	218	7.23%	2610.2	5.73%	3.45221	1033
M00179_2.00:MYB:MYBL1	YAACGGHCNN	0.001	-7.943	0.0026	484	16.05%	6315.6	13.87%	3.4496	1034
M11156_2.00:HNF4A:HNF4G:NR2E1:NR2F1:NR2F2:NR2F6:NR6A1:RXRA:RXRB:RXRG	AGCAAACA	0.001	-7.938	0.0027	374	12.40%	4763.2	10.46%	3.44743	1035
M02021_2.00:GCM1:GCM2	ATGCGGGYNN	0.001	-7.935	0.0027	1247	41.36%	17460.1	38.33%	3.44613	1036
M01718_2.00:TWIST1:TWIST2	MACATATGGN	0.001	-7.932	0.0027	507	16.82%	6643.6	14.59%	3.44482	1037
M11423_2.00:DNTTIP1	GTTGCATG	0.001	-7.927	0.0027	417	13.83%	5368.3	11.79%	3.44265	1038
M04259_2.00:ATF1:CREB1:CREM	NGTGACGTA	0.001	-7.89	0.0028	147	4.88%	1665.7	3.66%	3.42658	1039
M05533_2.00:IRF3	AGGAAACGGAAACCGAAACW	0.001	-7.866	0.0028	4	0.13%	5.8	0.01%	3.41616	1040
M03841_2.00:ALX1:ALX3:ALX4:ARX:BARHL1:BARHL2:BARX1:BARX2:BSX:DRGX:EMX1:EMX2:EN1:EN2:ESX1:EVX1:EVX2:GBX1:GBX2:GSX1:GSX2:HESX1:HOXA2:HOXA3:HOXB2:HOXB3:HOXD3:ISX:LBX1:LBX2:LHX1:LHX2:LHX3:LHX4:LHX5:LHX6:LHX8:LHX9:LMX1A:LMX1B:MEOX1:MEOX2:MIXL1:MNX1:MSX1:MSX2:NKX1-1:NKX1-2:NOBOX:NOTO:OTP:PDX1:PHOX2A:PHOX2B:PROP1:PRRX1:PRRX2:RAX:RAX2:SEBOX:SHOX:SHOX2:UNCX:VAX1:VAX2:VSX1:VSX2:ZFHX2	NTAATTSGATTAS	0.001	-7.863	0.0028	97	3.22%	1022	2.24%	3.41486	1041
M09867_2.00:USF1:USF2	RGRYCACGTGRYCY	0.001	-7.831	0.0029	57	1.89%	531.1	1.17%	3.40096	1042
M07810_2.00:USF1:USF2	GGTCACGTGRC	0.001	-7.772	0.0031	66	2.19%	640.1	1.41%	3.37534	1043
M04352_2.00:MAF:MAFA:MAFB:MAFG:MAFK:NRL	NTGCTGASTCAGCAN	0.001	-7.728	0.0033	22	0.73%	146.4	0.32%	3.35623	1044
M03620_2.00:PTF1A	GWCAGCTGHC	0.001	-7.714	0.0033	688	22.82%	9262.8	20.34%	3.35015	1045
M10190_2.00:EGR1:EGR2:EGR3:EGR4	CCGCCCCCG	0.001	-7.692	0.0034	72	2.39%	715.3	1.57%	3.34059	1046
M02780_2.00:MYF5:MYF6:MYOG	AACAGCTGTT	0.001	-7.658	0.0035	122	4.05%	1348.1	2.96%	3.32583	1047
M04550_2.00:ZNF274	HRYGAGAACTCATACN	0.001	-7.646	0.0035	25	0.83%	177.7	0.39%	3.32062	1048
M09417_2.00:STAT5A:STAT5B	ATTTCYAAGAAA	0.001	-7.644	0.0035	362	12.01%	4615.6	10.13%	3.31975	1049
M09421_2.00:STAT5A:STAT5B	ATTTCYAAGAAA	0.001	-7.644	0.0035	362	12.01%	4615.6	10.13%	3.31975	1050
M00650_2.00:MYT1L:ST18	AAAGTTTG	0.001	-7.64	0.0035	1299	43.08%	18269.9	40.11%	3.31801	1051
M07997_2.00:PAX1:PAX2:PAX3:PAX5:PAX6:PAX7:PAX8:PAX9	CAGCSAAGCGTGACC	0.001	-7.635	0.0035	24	0.80%	167.8	0.37%	3.31584	1052
M04191_2.00:HES7	VRCACGTGCC	0.001	-7.628	0.0036	200	6.63%	2383	5.23%	3.3128	1053
M02229_2.00:IRX1:IRX3:IRX6	NKTACATGTTY	0.001	-7.617	0.0036	421	13.96%	5447.4	11.96%	3.30802	1054
M08725_2.00:ARNTL	RGTCACGTGGM	0.001	-7.603	0.0036	403	13.37%	5194.8	11.41%	3.30194	1055
M01746_2.00:MSC:TCF21	AACATATGK	0.001	-7.595	0.0037	460	15.26%	6001.9	13.18%	3.29847	1056
M03572_2.00:TBX1:TBX10	AGGTGTGA	0.001	-7.58	0.0037	727	24.11%	9840.8	21.61%	3.29195	1057
M10353_2.00:PLAGL2	TGGGGAACCCCA	0.001	-7.567	0.0038	10	0.33%	41.9	0.09%	3.28631	1058
M04128_2.00:MYCN	RMCACGTGCC	0.001	-7.537	0.0039	291	9.65%	3633.2	7.98%	3.27328	1059
M07793_2.00:MAX	DGCACGTGGCY	0.001	-7.515	0.004	320	10.61%	4037.2	8.86%	3.26372	1060
M03067_2.00:GCM1:GCM2	BATGCGGGTA	0.001	-7.511	0.004	170	5.64%	1986.3	4.36%	3.26199	1061
M09627_2.00:RFX1:RFX2:RFX3:RFX4:RFX6	CGGTTGCCATGGCAAC	0.001	-7.506	0.004	11	0.36%	49.9	0.11%	3.25981	1062
M07905_2.00:CTCF	YGCCCYCTRGTG	0.001	-7.506	0.004	147	4.88%	1681.5	3.69%	3.25981	1063
M06012_2.00:ARNT:ARNT2	RTACGTGACC	0.001	-7.501	0.004	45	1.49%	398.3	0.87%	3.25764	1064
M04088_2.00:MITF:TFEB	CGCACGTGACN	0.001	-7.488	0.004	70	2.32%	696.5	1.53%	3.252	1065
M10258_2.00:SP7:SP8:SP9	CCGCCCCCKVG	0.001	-7.473	0.0041	589	19.54%	7855.4	17.25%	3.24548	1066
M08912_2.00:ZNF528	TCAGAAATGGCTTCCCTGGG	0.001	-7.468	0.0041	6	0.20%	15.5	0.03%	3.24331	1067
M05839_2.00:JUN:JUNB:JUND	ATGACGTCAT	0.001	-7.453	0.0042	79	2.62%	808.4	1.77%	3.2368	1068
M04230_2.00:ATF1:CREB1:CREM	BRTGACATCACN	0.001	-7.451	0.0042	190	6.30%	2257.1	4.96%	3.23593	1069
M00807_2.00:MYBL2	TAACGGTYN	0.001	-7.387	0.0045	534	17.71%	7073.2	15.53%	3.20813	1070
M10509_2.00:ELF1:ELF2:ELF4:ELK1:ELK3:ELK4:ERF:ERG:ETS1:ETS2:ETV1:ETV2:ETV3:ETV3L:ETV4:ETV5:FEV:FLI1:GABPA	MGVSRGGAAG	0.001	-7.375	0.0045	1861	61.72%	26793.9	58.83%	3.20292	1071
M10298_2.00:SP1:SP3:SP4:SP5:SP8:SP9	VGGGGCGGGGC	0.001	-7.367	0.0045	378	12.54%	4859.8	10.67%	3.19945	1072
M07824_2.00:ATF3:JDP2	GGTCACGTGAC	0.001	-7.355	0.0046	60	1.99%	578.8	1.27%	3.19424	1073
M01511_2.00:NFATC2	WTTTTCCGTT	0.001	-7.347	0.0046	768	25.47%	10459.1	22.96%	3.19076	1074
M08823_2.00:BACH1:BACH2	ACCRTGACTCAGCA	0.001	-7.342	0.0046	11	0.36%	50.5	0.11%	3.18859	1075
M09792_2.00:TCF12:TCF3:TCF4	GGMCASCTGCNGV	0.001	-7.312	0.0048	679	22.52%	9169.3	20.13%	3.17556	1076
M05534_2.00:IRF3	AGGAAAGGGAAASBGAAACD	0.001	-7.302	0.0048	8	0.27%	28	0.06%	3.17122	1077
M07795_2.00:MAX	RVSCACGTGG	0.001	-7.249	0.0051	348	11.54%	4446.2	9.76%	3.1482	1078
M04301_2.00:ATF2:CREB5	NATGACGTCATN	0.001	-7.22	0.0052	69	2.29%	691.8	1.52%	3.13561	1079
M00346_2.00:PAX1:PAX2:PAX3:PAX5:PAX6:PAX7:PAX8:PAX9	SGTCACGSTY	0.001	-7.204	0.0053	368	12.21%	4730.1	10.39%	3.12866	1080
M03194_2.00:ALX1:ALX3:ALX4:ARX:BARX1:BARX2:BSX:DLX1:DLX2:DLX3:DLX6:DRGX:EMX1:EMX2:EN1:EN2:ESX1:EVX1:EVX2:GBX1:GBX2:GSX1:GSX2:HESX1:HOXA2:HOXA3:HOXB2:HOXB3:HOXD3:ISX:LBX1:LBX2:LHX1:LHX2:LHX3:LHX4:LHX5:LHX6:LHX8:LHX9:LMX1A:LMX1B:MEOX1:MIXL1:MNX1:MSX1:MSX2:NKX1-1:NKX1-2:NOBOX:NOTO:OTP:PDX1:PHOX2A:PHOX2B:PROP1:PRRX1:PRRX2:RAX:RAX2:SEBOX:SHOX:SHOX2:UNCX:VAX1:VAX2:VSX1:VSX2:ZFHX2:ZFHX3	TAATTARATTA	0.001	-7.19	0.0054	188	6.24%	2243.4	4.93%	3.12258	1081
M08317_2.00:KLF10:KLF11	GCCMCGCCCCCNSCC	0.001	-7.185	0.0054	115	3.81%	1275.2	2.80%	3.12041	1082
M04506_2.00:ZNF75A:ZNF75D	RTGTGGGAAAAGCT	0.001	-7.183	0.0054	11	0.36%	51.5	0.11%	3.11954	1083
M09362_2.00:RFX1:RFX2:RFX3:RFX4:RFX6	CKGTTGCCATGGCAACVG	0.001	-7.183	0.0054	11	0.36%	51.6	0.11%	3.11954	1084
M07654_2.00:ZNF223	YGCCCCCTDGTGGC	0.001	-7.173	0.0054	68	2.26%	680.5	1.49%	3.11519	1085
M04082_2.00:MLX	HGCACGTGMYM	0.001	-7.165	0.0055	241	7.99%	2966.3	6.51%	3.11172	1086
M05741_2.00:NFIA:NFIB:NFIC:NFIX	STTGGCRBBGTGCCARB	0.001	-7.157	0.0055	24	0.80%	173.4	0.38%	3.10825	1087
M02026_2.00:GCM2	ATGCGGGY	0.001	-7.151	0.0056	559	18.54%	7452.8	16.36%	3.10564	1088
M11165_2.00:AR:NR3C1:NR3C2:PGR	GWDCWTNNTGTTCTN	0.001	-7.138	0.0056	318	10.55%	4034.9	8.86%	3.09999	1089
M04223_2.00:OLIG2:OLIG3	AACAGCTGTT	0.001	-7.115	0.0057	257	8.52%	3189.6	7.00%	3.09001	1090
M04069_2.00:TFAP4	ATCAGCTGAT	0.001	-7.114	0.0057	133	4.41%	1513.4	3.32%	3.08957	1091
M03568_2.00:TBX15:TBX18:TBX20:TBX4:TBX5	WAGGTGTGAAG	0.001	-7.108	0.0058	120	3.98%	1343.9	2.95%	3.08697	1092
M08133_2.00:SIX1:SIX2:SIX4:SIX5	NNCTGAAACCTGATMC	0.001	-7.108	0.0058	27	0.90%	205.8	0.45%	3.08697	1093
M02766_2.00:TFAP2A:TFAP2B:TFAP2C:TFAP2D:TFAP2E	TGCCCBVGGGCA	0.001	-7.104	0.0058	153	5.07%	1778.5	3.90%	3.08523	1094
M00823_2.00:RFX5:RFX7	GTTGCTANGB	0.001	-7.092	0.0059	779	25.84%	10645.7	23.37%	3.08002	1095
M03849_2.00:ALX1:ALX3:ALX4:ARX:BARX1:BARX2:BSX:DLX1:DLX2:DLX3:DLX4:DLX5:DLX6:DRGX:EMX1:EMX2:EN1:EN2:ESX1:EVX1:EVX2:GBX1:GBX2:GSX1:GSX2:HESX1:HOXA1:HOXA2:HOXA3:HOXB1:HOXB2:HOXB3:HOXD3:ISX:LBX1:LBX2:LHX1:LHX2:LHX3:LHX4:LHX5:LHX6:LHX8:LHX9:LMX1A:LMX1B:MEOX1:MIXL1:MNX1:MSX1:MSX2:NKX1-1:NKX1-2:NOBOX:NOTO:OTP:PDX1:PHOX2A:PHOX2B:PROP1:PRRX1:PRRX2:RAX:RAX2:SEBOX:SHOX:SHOX2:UNCX:VAX1:VAX2:VSX1:VSX2:ZFHX2:…	STAATTMGATTAN	0.001	-7.09	0.0059	125	4.15%	1409.2	3.09%	3.07915	1096
M05884_2.00:NR1D2:NR2C1:NR2C2:NR2F1:NR2F2:NR2F6:NR4A1:PPARA:PPARD:PPARG:RARA:RARB:RARG:RORA:RORB:RORC:RXRA:RXRB:RXRG:THRA	AWNTRGGTCANT	0.001	-7.084	0.0059	503	16.68%	6655.4	14.61%	3.07654	1097
M09651_2.00:T:TBX19	NTTMRCACNNNVSTGYKAANT	0.001	-7.004	0.0064	24	0.80%	175.2	0.38%	3.0418	1098
M10292_2.00:WT1	GCGGGGGCGGGG	0.001	-7.004	0.0064	177	5.87%	2104.1	4.62%	3.0418	1099
M08017_2.00:STAT3	CATTTCCYGGAANNB	0.001	-7.002	0.0064	216	7.16%	2633	5.78%	3.04093	1100
M08018_2.00:STAT3	CATTTCCYGGAANNB	0.001	-7.002	0.0064	216	7.16%	2633	5.78%	3.04093	1101
M10290_2.00:WT1	GSGGGKGGGGGS	0.001	-6.985	0.0065	485	16.09%	6406.2	14.07%	3.03355	1102
M07611_2.00:ZNF12	YNYTYSTYNCAGCAGCWG	0.001	-6.969	0.0066	80	2.65%	835.6	1.83%	3.0266	1103
M09853_2.00:MYC	CACGTGGC	0.001	-6.969	0.0066	1043	34.59%	14539.1	31.92%	3.0266	1104
M05500_2.00:POU3F4	TTATGCWAATKAG	0.001	-6.969	0.0066	19	0.63%	125.1	0.27%	3.0266	1105
M07901_2.00:CTCF	CCCYCTRGTGG	0.001	-6.953	0.0067	218	7.23%	2663.7	5.85%	3.01965	1106
M10299_2.00:SP1:SP3:SP4:SP5:SP8:SP9	GGGGCGGGGC	0.001	-6.939	0.0067	412	13.67%	5371.2	11.79%	3.01357	1107
M01497_2.00:MAX	NCACATGBH	0.001	-6.938	0.0067	1827	60.60%	26326.1	57.80%	3.01314	1108
M03705_2.00:KLF15	RCCACRCCCMC	0.01	-6.898	0.007	376	12.47%	4865.7	10.68%	2.99576	1109
M08060_2.00:MYF5:MYOD1:MYOG	RGNRACAGCTGCN	0.01	-6.89	0.0071	650	21.56%	8789.5	19.30%	2.99229	1110
M08049_2.00:HIF1A	GBACGTGCNB	0.01	-6.883	0.0071	277	9.19%	3480.4	7.64%	2.98925	1111
M09628_2.00:RFX1:RFX2:RFX3:RFX4:RFX6	KGTTGCCATGGCAAC	0.01	-6.875	0.0072	13	0.43%	71	0.16%	2.98577	1112
M08871_2.00:KLF1:KLF12:KLF2:KLF3:KLF4:KLF5:KLF6:KLF7:KLF8	CCCGGCCMCRCCCH	0.01	-6.873	0.0072	182	6.04%	2178.6	4.78%	2.98491	1113
M00215_2.00:EOMES:TBR1:TBX21:TBX5	AGGTGTGAAN	0.01	-6.857	0.0073	1000	33.17%	13916.3	30.55%	2.97796	1114
M05719_2.00:RFX1:RFX2:RFX3:RFX4:RFX6	SGTTRCCATGGYAACV	0.01	-6.842	0.0074	17	0.56%	107.4	0.24%	2.97144	1115
M05490_2.00:POU3F1	TTATGCWAATKAG	0.01	-6.833	0.0074	27	0.90%	209.3	0.46%	2.96753	1116
M04136_2.00:ASCL1:ASCL2	RGCAGCTGCH	0.01	-6.803	0.0077	821	27.23%	11289.2	24.79%	2.95451	1117
M04296_2.00:CREB3L2:CREB3L4	GRTGACGTCAYC	0.01	-6.8	0.0077	67	2.22%	678.4	1.49%	2.9532	1118
M04451_2.00:ZNF384	TTTTTYNNNNBNNNNNRAAAAA	0.01	-6.783	0.0078	145	4.81%	1686.6	3.70%	2.94582	1119
M09456_2.00:BHLHE40:BHLHE41	KCACGTGMCN	0.01	-6.769	0.0079	242	8.03%	3003.5	6.59%	2.93974	1120
M09617_2.00:ESR1:ESR2:NR1D1:NR1D2:NR1H2:NR1H3:NR1H4:NR2C1:NR2C2:NR2F1:NR2F2:NR2F6:NR4A1:NR4A2:NR4A3:NR5A1:NR5A2:NR6A1:PPARA:PPARD:PPARG:RARA:RARB:RARG:RORA:RORB:RORC:RXRA:RXRB:RXRG:THRA:THRB	AAYTAGGTCA	0.01	-6.763	0.0079	190	6.30%	2292.8	5.03%	2.93713	1121
M05530_2.00:IRF5:IRF6	ACCGATACC	0.01	-6.753	0.008	77	2.55%	804.8	1.77%	2.93279	1122
M00345_2.00:PAX1:PAX2:PAX3:PAX5:PAX6:PAX7:PAX8:PAX9	NCGTCACGST	0.01	-6.715	0.0083	112	3.71%	1254.8	2.75%	2.91629	1123
M01731_2.00:NPAS2	NSCACGTGTN	0.01	-6.712	0.0083	423	14.03%	5545.4	12.18%	2.91498	1124
M02020_2.00:GCM1:GCM2	NATGCGGGY	0.01	-6.666	0.0087	1279	42.42%	18085.6	39.71%	2.89501	1125
M09692_2.00:SMAD1:SMAD3:SMAD5:SMAD9	GCYGCCGKCGCSBC	0.01	-6.665	0.0087	43	1.43%	392.2	0.86%	2.89457	1126
M04252_2.00:ATF2	BRTKACGTCAYN	0.01	-6.665	0.0087	137	4.54%	1585.8	3.48%	2.89457	1127
M04129_2.00:CLOCK	GMCACGTGYN	0.01	-6.664	0.0087	249	8.26%	3106.9	6.82%	2.89414	1128
M05690_2.00:PAX1:PAX2:PAX3:PAX5:PAX6:PAX7:PAX8:PAX9	BCRNTCAWGCGTGACSN	0.01	-6.66	0.0087	8	0.27%	31.7	0.07%	2.8924	1129
M08181_2.00:MXI1	SGTTGCCATGGCGAC	0.01	-6.648	0.0088	17	0.56%	109.5	0.24%	2.88719	1130
M04130_2.00:CLOCK	NACRCATGTY	0.01	-6.642	0.0089	968	32.11%	13468	29.57%	2.88458	1131
M09076_2.00:EHF:ELF1:ELF2:ELF3:ELF4:ELF5:ETV6:ETV7:SPI1:SPIC	GGAAGRAGGAAGARGRR	0.01	-6.632	0.009	161	5.34%	1907.7	4.19%	2.88024	1132
M00733_2.00:TBR1	AGGTGTGAAN	0.01	-6.63	0.009	588	19.50%	7917.8	17.38%	2.87937	1133
M03336_2.00:IRF4:IRF8	HCGAAACCGAAACT	0.01	-6.624	0.009	4	0.13%	7.1	0.02%	2.87677	1134
M04839_2.00:FOXC1:FOXC2:FOXD1:FOXD2:FOXD3:FOXD4:FOXD4L1:FOXD4L3:FOXD4L4:FOXD4L5:FOXD4L6:FOXE1:FOXG1:FOXI1:FOXI2:FOXI3:FOXJ3:FOXK2:FOXL1:FOXL2:FOXS1	VACRCAAACAC	0.01	-6.603	0.0092	846	28.06%	11677.6	25.64%	2.86765	1135
M10715_2.00:ALX1:ALX3:ALX4:ARX:BARHL1:BARHL2:BARX1:BARX2:BSX:DLX1:DLX2:DLX3:DLX4:DLX5:DLX6:DRGX:EMX1:EMX2:EN1:EN2:ESX1:EVX1:EVX2:GBX1:GBX2:GSX1:GSX2:HESX1:HMX1:HMX2:HMX3:HOXA1:HOXA2:HOXA3:HOXB1:HOXB2:HOXB3:HOXD1:HOXD3:ISX:LBX1:LBX2:LHX1:LHX2:LHX3:LHX4:LHX5:LHX9:MEOX1:MEOX2:MIXL1:MNX1:MSX1:MSX2:NANOG:NANOGP8:NKX1-1:NKX1-2:NOBOX:OTP:PDX1:PHOX2A:PHOX2B:PROP1:PRRX1:PRRX2:RAX:RAX2:SEBOX:SHOX:SHOX2:UNC…	CNGTAAWTG	0.01	-6.583	0.0094	1085	35.99%	15206.7	33.39%	2.85896	1136
M09826_2.00:EPAS1	GKACGTGCHB	0.01	-6.57	0.0095	464	15.39%	6141.1	13.48%	2.85331	1137
M05470_2.00:POU4F1	ATGCATWATGCAT	0.01	-6.567	0.0095	59	1.96%	586.9	1.29%	2.85201	1138
M11360_2.00:STAT5A	NNATTTCTARGAA	0.01	-6.561	0.0096	251	8.33%	3141	6.90%	2.84941	1139
M04553_2.00:KLF17	CACCACSCACCCMTY	0.01	-6.554	0.0096	93	3.08%	1014.1	2.23%	2.84637	1140
M02870_2.00:MAF:MAFA:MAFB:MAFG:MAFK:NRL	ANTGCTGASTCAGCANW	0.01	-6.528	0.0099	12	0.40%	64.6	0.14%	2.83507	1141
M10197_2.00:EGR1:EGR2:EGR3:EGR4	DTGCGTGGGCGK	0.01	-6.527	0.0099	19	0.63%	130.8	0.29%	2.83464	1142
M05703_2.00:NFATC1:NFATC2:NFATC3:NFATC4	AKTTTCCGTT	0.01	-6.526	0.0099	629	20.86%	8520.2	18.71%	2.83421	1143
M02888_2.00:KLF14:KLF16	GCCACGCCCCC	0.01	-6.515	0.01	265	8.79%	3337.1	7.33%	2.82943	1144
M00137_2.00:ZIC1:ZIC2:ZIC3:ZIC4:ZIC5	HCCYGCKGNG	0.01	-6.512	0.01	1509	50.05%	21557.7	47.33%	2.82813	1145
M02024_2.00:GCM1:GCM2	ATGCGGGT	0.01	-6.482	0.0103	309	10.25%	3953.8	8.68%	2.8151	1146
M07928_2.00:EGR1:EGR2:EGR3:EGR4	CYCCGCCCCCGCVCC	0.01	-6.469	0.0104	36	1.19%	315.6	0.69%	2.80945	1147
M02935_2.00:ZNF740	VCCCCCCCAC	0.01	-6.468	0.0104	432	14.33%	5693.8	12.50%	2.80902	1148
M08879_2.00:KLF1:KLF12:KLF2:KLF3:KLF4:KLF5:KLF6:KLF7:KLF8	GCCCCGCCCCK	0.01	-6.433	0.0108	142	4.71%	1662.7	3.65%	2.79382	1149
M05883_2.00:ESR1:ESR2:NR1D1:NR1D2:NR1H2:NR1H3:NR1H4:NR2C1:NR2C2:NR2F1:NR2F2:NR2F6:NR4A1:NR4A2:NR4A3:NR5A1:NR5A2:NR6A1:PPARA:PPARD:PPARG:RARA:RARB:RARG:RORA:RORB:RORC:RXRA:RXRB:RXRG:THRA:THRB	AWTTAGGTCAH	0.01	-6.43	0.0108	337	11.18%	4350.6	9.55%	2.79251	1150
M09479_2.00:USF2	ACCACGTGAC	0.01	-6.415	0.011	540	17.91%	7245.5	15.91%	2.786	1151
M08187_2.00:ATF3:JDP2	GTCACGTG	0.01	-6.41	0.011	375	12.44%	4888.3	10.73%	2.78383	1152
M04119_2.00:MYF5:MYOD1:MYOG	YRACAGCTGTCG	0.01	-6.41	0.011	111	3.68%	1253.9	2.75%	2.78383	1153
M09796_2.00:SREBF1:SREBF2	GTTGCCATGGCGAC	0.01	-6.357	0.0116	18	0.60%	122.8	0.27%	2.76081	1154
M04814_2.00:FOXO1:FOXO3:FOXO4:FOXO6:FOXP4	HTCCCCACACS	0.01	-6.352	0.0116	404	13.40%	5305	11.65%	2.75864	1155
M01722_2.00:HEY1:HEY2:HEYL	GCACGTGTC	0.01	-6.35	0.0116	324	10.75%	4173.9	9.16%	2.75777	1156
M02787_2.00:ARNTL	GTCACGTGAC	0.01	-6.34	0.0118	15	0.50%	93.5	0.21%	2.75343	1157
M00235_2.00:OVOL2	HCCGTTANNH	0.01	-6.339	0.0118	302	10.02%	3865.2	8.49%	2.75299	1158
M05044_2.00:NKX2-1:NKX2-2:NKX2-3:NKX2-4:NKX2-5:NKX2-6:NKX2-8	CTCAACGAC	0.01	-6.339	0.0118	215	7.13%	2657.3	5.83%	2.75299	1159
M04288_2.00:ATF3:JDP2	GATGACRTCATC	0.01	-6.323	0.0119	51	1.69%	495.2	1.09%	2.74604	1160
M02885_2.00:EGR1:EGR2:EGR3:EGR4	ACGCCCACGCA	0.01	-6.311	0.0121	23	0.76%	174.4	0.38%	2.74083	1161
M10137_2.00:PATZ1	DGGGGGGGGGCCA	0.01	-6.309	0.0121	134	4.44%	1561.8	3.43%	2.73996	1162
M06010_2.00:ARNT:ARNT2	TGCGTGAC	0.01	-6.308	0.0121	227	7.53%	2824.5	6.20%	2.73953	1163
M07796_2.00:MAX	CCACGTGRYC	0.01	-6.307	0.0121	176	5.84%	2126.6	4.67%	2.7391	1164
M11107_2.00:HNF4A:HNF4G:NR2E1:NR2F1:NR2F2:NR2F6:NR6A1:RXRB:RXRG	AAGTCCAG	0.01	-6.303	0.0121	404	13.40%	5308.7	11.66%	2.73736	1165
M09261_2.00:MYB:MYBL1	CCAACTGCCWCY	0.01	-6.285	0.0123	370	12.27%	4827.2	10.60%	2.72954	1166
M05432_2.00:PAX4	TTCACGCWTSAVYGCRCM	0.01	-6.274	0.0124	8	0.27%	33.2	0.07%	2.72476	1167
M10269_2.00:ZBTB33	TCTCGCGAG	0.01	-6.274	0.0124	8	0.27%	33.5	0.07%	2.72476	1168
M10934_2.00:BORCS8-MEF2B:MEF2A:MEF2B:MEF2C:MEF2D	STCTAAAAATAACCCT	0.01	-6.274	0.0124	8	0.27%	33.3	0.07%	2.72476	1169
M05469_2.00:POU2F3	DTATGCGCATAH	0.01	-6.273	0.0124	120	3.98%	1377.8	3.03%	2.72433	1170
M07871_2.00:CTCF	GCCMCCTGGTGGCCR	0.01	-6.271	0.0124	31	1.03%	262.8	0.58%	2.72346	1171
M05403_2.00:DUXA	TAATYTAATCA	0.01	-6.269	0.0125	148	4.91%	1750.1	3.84%	2.72259	1172
M03443_2.00:PAX1:PAX2:PAX3:PAX5:PAX6:PAX7:PAX8:PAX9	RNKCANTSAWGCGTGACS	0.01	-6.25	0.0127	5	0.17%	13.1	0.03%	2.71434	1173
M11051_2.00:MYB:MYBL1	CCCAACTGVCN	0.01	-6.243	0.0128	806	26.73%	11130.4	24.44%	2.7113	1174
M11225_2.00:NFAT5	AVTGGAAARTTMCM	0.01	-6.215	0.0131	112	3.71%	1274.3	2.80%	2.69914	1175
M05888_2.00:RFX1:RFX2:RFX3:RFX4:RFX6	BGTTGCCATGGYRAC	0.01	-6.215	0.0131	31	1.03%	263.5	0.58%	2.69914	1176
M08738_2.00:ATOH1	AGCAGATGG	0.01	-6.18	0.0135	780	25.87%	10756.3	23.62%	2.68394	1177
M08779_2.00:ATOH1	AGCAGATGG	0.01	-6.18	0.0135	780	25.87%	10756.3	23.62%	2.68394	1178
M10008_2.00:MAF:MAFA:MAFB:MAFG:MAFK:NRL	GGTCAGCAG	0.01	-6.18	0.0135	399	13.23%	5247.9	11.52%	2.68394	1179
M03337_2.00:IRF7	MCGAAAGCGAAAVT	0.01	-6.176	0.0136	32	1.06%	275.4	0.60%	2.6822	1180
M05849_2.00:ZNF282	CMTCCCACACC	0.01	-6.17	0.0136	357	11.84%	4652.7	10.22%	2.6796	1181
M03331_2.00:IRF3	VSGAAAMGGAAACCGAAACTR	0.01	-6.168	0.0137	2	0.07%	0.7	0.00%	2.67873	1182
M08338_2.00:ZNF692	GGYGGGGCCCACC	0.01	-6.164	0.0137	100	3.32%	1119	2.46%	2.67699	1183
M09451_2.00:TFAP2A:TFAP2B:TFAP2C:TFAP2D:TFAP2E	SCCTSAGGSCAW	0.01	-6.158	0.0138	343	11.38%	4455.9	9.78%	2.67439	1184
M04295_2.00:CREB3L2:CREB3L4	CGCCACGTGGCM	0.01	-6.154	0.0138	61	2.02%	623	1.37%	2.67265	1185
M05481_2.00:POU3F2	TTATGCWAATGAG	0.01	-6.135	0.0141	20	0.66%	145	0.32%	2.6644	1186
M07799_2.00:MYC	GRSCACGTGG	0.01	-6.113	0.0144	301	9.98%	3867.6	8.49%	2.65484	1187
M10933_2.00:BORCS8-MEF2B:MEF2A:MEF2B:MEF2C:MEF2D	CKGTYTAAAAATAACYCA	0.01	-6.101	0.0145	18	0.60%	125.6	0.28%	2.64963	1188
M04231_2.00:XBP1	GRTGACGTGKCV	0.01	-6.097	0.0146	66	2.19%	686.2	1.51%	2.64789	1189
M08172_2.00:STAT3	YTTCCCAGAAR	0.01	-6.088	0.0147	413	13.70%	5454.2	11.98%	2.64398	1190
M09843_2.00:BHLHE40:BHLHE41	CSCACGTGACC	0.01	-6.08	0.0148	260	8.62%	3296.9	7.24%	2.64051	1191
M04750_2.00:ELF1:ELF2:ELF4:SPDEF	NAMCCGGATGTD	0.01	-6.064	0.015	90	2.99%	993.2	2.18%	2.63356	1192
M09480_2.00:ATOH1	VNRVCAGCTGGY	0.01	-6.053	0.0152	484	16.05%	6473.4	14.21%	2.62878	1193
M07986_2.00:AR:NR3C1:NR3C2:PGR	RGAACATTCTGTTC	0.01	-6.05	0.0152	67	2.22%	700.1	1.54%	2.62748	1194
M03878_2.00:ALX1:ALX3:ALX4:ARX:BARX1:BARX2:BSX:DLX1:DLX2:DLX3:DLX4:DLX5:DLX6:DRGX:EMX1:EMX2:EN1:EN2:ESX1:EVX1:EVX2:GBX1:GBX2:GSX1:GSX2:HESX1:HOXA1:HOXA2:HOXA3:HOXB1:HOXB2:HOXB3:HOXD3:ISL1:ISL2:ISX:LBX1:LBX2:LHX1:LHX2:LHX3:LHX4:LHX5:LHX6:LHX8:LHX9:LMX1A:LMX1B:MEOX1:MIXL1:MNX1:MSX1:MSX2:NKX1-1:NKX1-2:NOBOX:NOTO:OTP:PDX1:PHOX2A:PHOX2B:PROP1:PRRX1:PRRX2:RAX:RAX2:SEBOX:SHOX:SHOX2:UNCX:VAX1:VAX2:VSX1:V…	TAATTAAATTA	0.01	-6.043	0.0153	148	4.91%	1761.8	3.87%	2.62444	1195
M09129_2.00:ALX1:ALX3:ALX4:ARX:BARHL1:BARHL2:BARX1:BARX2:BSX:DLX1:DLX2:DLX3:DLX4:DLX5:DLX6:DRGX:EMX2:EN1:EN2:GBX1:GBX2:GSX1:GSX2:HOXA1:HOXA2:HOXA3:HOXB1:HOXB2:HOXB3:HOXD1:HOXD3:ISX:LHX1:LHX5:MEOX1:MEOX2:MNX1:MSX1:MSX2:NANOG:NANOGP8:NKX1-1:NKX1-2:PDX1:PHOX2A:PHOX2B:PROP1:PRRX1:PRRX2:SHOX:SHOX2:UNCX:VAX1:VAX2:VSX1:VSX2	GMTAATTACW	0.01	-6.042	0.0153	442	14.66%	5872.1	12.89%	2.62401	1196
M09172_2.00:ALX1:ALX3:ALX4:ARX:BARHL1:BARHL2:BARX1:BARX2:BSX:DLX1:DLX2:DLX3:DLX4:DLX5:DLX6:DRGX:EMX2:EN1:EN2:GBX1:GBX2:GSX1:GSX2:HOXA1:HOXA2:HOXA3:HOXB1:HOXB2:HOXB3:HOXD1:HOXD3:ISX:LHX1:LHX5:MEOX1:MEOX2:MNX1:MSX1:MSX2:NANOG:NANOGP8:NKX1-1:NKX1-2:PDX1:PHOX2A:PHOX2B:PROP1:PRRX1:PRRX2:SHOX:SHOX2:UNCX:VAX1:VAX2:VSX1:VSX2	GMTAATTACW	0.01	-6.042	0.0153	442	14.66%	5872.1	12.89%	2.62401	1197
M10489_2.00:ELF1:ELF2:ELF4:ELK1:ELK3:ELK4:ERF:ERG:ETS1:ETS2:ETV1:ETV2:ETV3:ETV3L:ETV4:ETV5:FEV:FLI1:GABPA	AACCGGAAGTR	0.01	-6.019	0.0156	6	0.20%	20.6	0.05%	2.61402	1198
M04952_2.00:MEIS3	TGACASSTGTCA	0.01	-6.017	0.0157	67	2.22%	701.7	1.54%	2.61315	1199
M03595_2.00:TFAP4	AACAGCTGAT	0.01	-6	0.0159	106	3.52%	1204.8	2.65%	2.60577	1200
M09419_2.00:STAT3	CAYTTCCMGGAA	0.01	-5.998	0.0159	333	11.04%	4326.9	9.50%	2.6049	1201
M08727_2.00:MYCN	SCCCACGTGGCC	0.01	-5.995	0.016	120	3.98%	1389.6	3.05%	2.6036	1202
M09181_2.00:ALX1:ALX3:ALX4:ARX:BARHL1:BARHL2:BARX1:BARX2:BSX:DLX1:DLX2:DLX3:DLX4:DLX5:DLX6:DRGX:EMX1:EMX2:EN1:EN2:ESX1:EVX1:EVX2:GBX1:GBX2:GSX1:GSX2:HOXA1:HOXA2:HOXA3:HOXA4:HOXA5:HOXB1:HOXB2:HOXB3:HOXB4:HOXB5:HOXC4:HOXC5:HOXD1:HOXD3:HOXD4:ISX:MEOX1:MEOX2:MIXL1:MNX1:MSX1:MSX2:NANOG:NANOGP8:NKX1-1:NKX1-2:OTP:PDX1:PHOX2A:PHOX2B:PROP1:PRRX1:PRRX2:RAX:RAX2:SEBOX:SHOX:SHOX2:UNCX:VAX1:VAX2:VENTX:VSX1:VS…	KYTAATTGTTTT	0.01	-5.989	0.016	440	14.59%	5848.3	12.84%	2.60099	1203
M02818_2.00:BHLHE40:BHLHE41	VKCACGTGMC	0.01	-5.983	0.0161	139	4.61%	1643.7	3.61%	2.59838	1204
M02788_2.00:BHLHE40:BHLHE41	VKCACGTGMC	0.01	-5.974	0.0163	138	4.58%	1630.6	3.58%	2.59448	1205
M10664_2.00:BARHL1:BARHL2:BARX1:BARX2:BSX:DLX1:DLX2:DLX3:DLX4:DLX5:DLX6:EVX1:EVX2:GBX1:GBX2:HMX1:HMX2:HMX3:HOXA1:HOXA2:HOXA3:HOXB1:HOXB2:HOXB3:HOXD1:HOXD3:MEOX1:MEOX2:MNX1:MSX1:MSX2:NANOG:NANOGP8:PDX1:VENTX	GGGVCCATTTCC	0.01	-5.972	0.0163	120	3.98%	1390.5	3.05%	2.59361	1206
M03099_2.00:HOXA13:HOXB13:HOXC13:HOXD13	SCTCGTAAAAH	0.01	-5.966	0.0164	119	3.95%	1377.3	3.02%	2.591	1207
M09966_2.00:JUN:JUNB:JUND	RTGACGTCA	0.01	-5.942	0.0168	165	5.47%	1996.6	4.38%	2.58058	1208
M04292_2.00:ATF3:JDP2	NRTGACRTCAYN	0.01	-5.939	0.0168	233	7.73%	2930.7	6.43%	2.57927	1209
M09266_2.00:AR:NR3C1:NR3C2:PGR	RGAACATTYTGTTCTY	0.01	-5.932	0.0169	33	1.09%	291.4	0.64%	2.57623	1210
M09961_2.00:NFE2:NFE2L1:NFE2L2:NFE2L3	CATGACTCAGCAVWCC	0.01	-5.932	0.0169	33	1.09%	291.2	0.64%	2.57623	1211
M08919_2.00:OVOL1	ACAGTTACA	0.01	-5.928	0.0169	411	13.63%	5439.8	11.94%	2.5745	1212
M08974_2.00:OVOL1	ACAGTTACA	0.01	-5.928	0.0169	411	13.63%	5439.8	11.94%	2.5745	1213
M04321_2.00:ATF3:JDP2	GATGACGTCATC	0.01	-5.925	0.017	39	1.29%	361.8	0.79%	2.57319	1214
M04271_2.00:BATF:BATF3	GATGACGTCAYC	0.01	-5.917	0.0171	70	2.32%	742.4	1.63%	2.56972	1215
M07784_2.00:TFAP2A:TFAP2B:TFAP2C:TFAP2D:TFAP2E	RBNGCCTSAGGGCAN	0.01	-5.911	0.0172	169	5.61%	2052.5	4.51%	2.56711	1216
M09036_2.00:E2F1:E2F2:E2F3:E2F4:E2F5:E2F6	GGGGGCGGGAARD	0.01	-5.878	0.0177	134	4.44%	1581.2	3.47%	2.55278	1217
M09420_2.00:STAT5A:STAT5B	TTCCARGAAA	0.01	-5.874	0.0178	320	10.61%	4152	9.12%	2.55105	1218
M00784_2.00:ZNF740	CCCCCCCAYN	0.01	-5.866	0.0179	620	20.56%	8456.4	18.57%	2.54757	1219
M03041_2.00:FOXO4	TTTCCCCACACG	0.01	-5.861	0.018	55	1.82%	556.4	1.22%	2.5454	1220
M09089_2.00:FOXP1:FOXP2:FOXP3:FOXP4	DGTAAACAR	0.01	-5.839	0.0184	1127	37.38%	15922.1	34.96%	2.53585	1221
M02023_2.00:GCM1:GCM2	NATRCGGGTD	0.01	-5.83	0.0185	720	23.88%	9917.3	21.77%	2.53194	1222
M09821_2.00:MYF5:MYF6:MYOD1:MYOG	TGACAGCTGSWGB	0.01	-5.821	0.0187	211	7.00%	2633.9	5.78%	2.52803	1223
M07947_2.00:EHF:ELF1:ELF2:ELF3:ELF4:ELF5:ELK1:ELK3:ELK4:ERF:ERG:ETS1:ETS2:ETV1:ETV2:ETV3:ETV3L:ETV4:ETV5:ETV6:ETV7:FEV:FLI1:GABPA:SPDEF	SGRACCCGGAAGTGG	0.01	-5.821	0.0187	26	0.86%	214.7	0.47%	2.52803	1224
M09143_2.00:MEIS1:MEIS2:MEIS3:PKNOX1:PKNOX2:TGIF1:TGIF2	TTGACAGSTGTCM	0.01	-5.813	0.0188	75	2.49%	809.9	1.78%	2.52455	1225
M09189_2.00:MEIS1:MEIS2:MEIS3:PKNOX1:PKNOX2:TGIF1:TGIF2	TTGACAGSTGTCM	0.01	-5.813	0.0188	75	2.49%	809.9	1.78%	2.52455	1226
M04881_2.00:GCM1:GCM2	ATGCGGGTR	0.01	-5.81	0.0188	247	8.19%	3133.3	6.88%	2.52325	1227
M03344_2.00:BORCS8-MEF2B:MEF2A:MEF2B:MEF2C:MEF2D	RCTAWAAATAGC	0.01	-5.808	0.0188	37	1.23%	340.9	0.75%	2.52238	1228
M05808_2.00:EOMES:TBR1:TBX21:TBX5	DAGGTGTGAW	0.01	-5.802	0.0189	739	24.51%	10198.4	22.39%	2.51978	1229
M03021_2.00:FOXO1:FOXO3:FOXO4:FOXO6:FOXP4	TTTCCCCACAC	0.01	-5.799	0.019	104	3.45%	1186.6	2.61%	2.51847	1230
M00234_2.00:OVOL2	HCCGTTANNH	0.01	-5.769	0.0195	347	11.51%	4542.6	9.97%	2.50544	1231
M02801_2.00:MSC:TCF21	AACAGCTGTT	0.01	-5.762	0.0197	122	4.05%	1426.3	3.13%	2.5024	1232
M09813_2.00:USF2	AAGTCACG	0.01	-5.761	0.0197	100	3.32%	1135.5	2.49%	2.50197	1233
M07929_2.00:EGR1:EGR2:EGR3:EGR4	CCCCCSCCCCCGCCCMCGCM	0.01	-5.759	0.0197	24	0.80%	193.6	0.43%	2.5011	1234
M05501_2.00:POU5F1	NATTATGCWAATKARG	0.01	-5.753	0.0198	32	1.06%	283.2	0.62%	2.4985	1235
M08321_2.00:ZNF281	BBCCCCTCCCCC	0.01	-5.742	0.02	241	7.99%	3054.8	6.71%	2.49372	1236
M04244_2.00:CREB3:CREB3L1	GRTGACRTCAYC	0.01	-5.74	0.02	54	1.79%	547.6	1.20%	2.49285	1237
M07788_2.00:USF2	GGTCACGTGRCSV	0.01	-5.735	0.0201	41	1.36%	389.6	0.86%	2.49068	1238
M08459_2.00:MEF2A:MEF2C	NDTTCTATWWATAGAYYV	0.01	-5.733	0.0201	13	0.43%	80.2	0.18%	2.48981	1239
M08884_2.00:EGR1:EGR2:EGR3:EGR4	CCCCDCCCMCWCCCCCYC	0.01	-5.725	0.0203	140	4.64%	1669.2	3.66%	2.48634	1240
M03865_2.00:ALX1:ALX3:ALX4:ARX:BARX1:BARX2:BSX:DLX2:DLX3:DRGX:EMX1:EMX2:EN1:EN2:ESX1:EVX1:EVX2:GBX1:GBX2:GSX1:GSX2:HESX1:HOXA2:HOXA3:HOXB2:HOXB3:HOXD3:ISX:LBX1:LBX2:LHX1:LHX2:LHX3:LHX4:LHX5:LHX6:LHX8:LHX9:LMX1A:LMX1B:MEOX1:MIXL1:MNX1:MSX1:MSX2:NKX1-1:NKX1-2:NOBOX:NOTO:OTP:PDX1:PHOX2A:PHOX2B:PROP1:PRRX1:PRRX2:RAX:RAX2:SEBOX:SHOX:SHOX2:UNCX:VAX1:VAX2:VSX1:VSX2:ZFHX2	SSTAATTGCG	0.01	-5.724	0.0203	464	15.39%	6216.8	13.65%	2.4859	1241
M07767_2.00:ZNF736	AAAARCCCCAGA	0.01	-5.71	0.0205	59	1.96%	610.4	1.34%	2.47982	1242
M10731_2.00:DBX2:NKX3-1:NKX3-2	NCACTTAKTCN	0.01	-5.706	0.0206	830	27.53%	11544.9	25.35%	2.47808	1243
M03648_2.00:ATF3:FOSB:JDP2	SRTGACGTCAYS	0.01	-5.703	0.0207	80	2.65%	877	1.93%	2.47678	1244
M11198_2.00:TP53	AGACATGYCY	0.01	-5.695	0.0208	798	26.47%	11075.7	24.32%	2.47331	1245
M11054_2.00:MYB:MYBL1	VYYAACTGSC	0.01	-5.68	0.0211	1107	36.72%	15645.1	34.35%	2.46679	1246
M02449_2.00:RFX1:RFX2:RFX3:RFX4:RFX6	BGTTGCYADG	0.01	-5.67	0.0213	602	19.97%	8215.3	18.04%	2.46245	1247
M02777_2.00:TFAP4	AACAGCTGWT	0.01	-5.667	0.0213	170	5.64%	2079.7	4.57%	2.46115	1248
M07696_2.00:ZKSCAN3	GGCTAGCCC	0.01	-5.666	0.0214	91	3.02%	1022	2.24%	2.46071	1249
M10738_2.00:SIX1:SIX2:SIX4:SIX5	GARTTGTAG	0.01	-5.662	0.0214	246	8.16%	3129.7	6.87%	2.45898	1250
M06436_2.00:PAX1:PAX2:PAX3:PAX5:PAX6:PAX7:PAX8:PAX9	VNNMNNCANYCAASCGTGA	0.01	-5.661	0.0214	34	1.13%	308.6	0.68%	2.45854	1251
M10484_2.00:EHF:ELF1:ELF2:ELF3:ELF4:ELF5:ELK1:ELK3:ELK4:ERF:ERG:ETS1:ETS2:ETV1:ETV2:ETV3:ETV3L:ETV4:ETV5:ETV6:ETV7:FEV:FLI1:GABPA:SPDEF	AACCCGGAAGTR	0.01	-5.655	0.0215	39	1.29%	367.6	0.81%	2.45594	1252
M04094_2.00:MSC:TCF21	CAACAGCTGTTR	0.01	-5.653	0.0216	44	1.46%	428	0.94%	2.45507	1253
M04460_2.00:ZSCAN5	NYGTCCCYCCCCAAAKCY	0.01	-5.65	0.0216	43	1.43%	415.9	0.91%	2.45376	1254
M09378_2.00:NFIA:NFIB:NFIC:NFIX	CYTGGCHCCCTGCCARG	0.01	-5.65	0.0216	63	2.09%	662.1	1.45%	2.45376	1255
M04324_2.00:ATF3:JDP2	GATGACATCATC	0.01	-5.647	0.0216	55	1.82%	562.1	1.23%	2.45246	1256
M03478_2.00:NFIA:NFIB:NFIC:NFIX	TTGGCAHNDTGCCAR	0.01	-5.646	0.0216	22	0.73%	173.8	0.38%	2.45203	1257
M04265_2.00:ATF1:CREB1:CREM	NRTGACGTCAYN	0.01	-5.645	0.0217	111	3.68%	1286	2.82%	2.45159	1258
M03836_2.00:ALX1:ALX3:ALX4:ARX:BARHL1:BARHL2:BARX1:BARX2:BSX:DLX1:DLX2:DLX3:DLX4:DLX5:DLX6:DRGX:EMX1:EMX2:EN1:EN2:ESX1:EVX1:EVX2:GBX1:GBX2:GSX1:GSX2:HESX1:HMX1:HMX2:HMX3:HOXA1:HOXA2:HOXA3:HOXA4:HOXA5:HOXB1:HOXB2:HOXB3:HOXB4:HOXB5:HOXC4:HOXC5:HOXD1:HOXD3:HOXD4:ISX:LBX1:LBX2:LHX2:LHX3:LHX4:LHX9:MEOX1:MEOX2:MIXL1:MNX1:MSX1:MSX2:NANOG:NANOGP8:NKX1-1:NKX1-2:NOBOX:NOTO:OTP:PDX1:PHOX2A:PHOX2B:PROP1:PRRX…	SSTAATTGCN	0.01	-5.621	0.0222	644	21.36%	8831.5	19.39%	2.44117	1259
M01935_2.00:DMRT1:DMRT2:DMRT3:DMRTA2:DMRTB1:DMRTC2	TGTAWCWWWT	0.01	-5.618	0.0222	1273	42.22%	18130.5	39.81%	2.43987	1260
M03174_2.00:ALX1:ALX3:ALX4:ARX:BARX1:BARX2:BSX:DLX2:DLX3:DLX5:DRGX:EMX1:EMX2:EN1:EN2:ESX1:EVX1:EVX2:GBX1:GBX2:GSX1:GSX2:HESX1:HOXA2:HOXA3:HOXB2:HOXB3:HOXD3:ISX:LBX1:LBX2:LHX1:LHX2:LHX3:LHX4:LHX5:LHX6:LHX8:LHX9:LMX1A:LMX1B:MEOX1:MIXL1:MNX1:MSX1:MSX2:NKX1-1:NKX1-2:NOBOX:NOTO:OTP:PDX1:PHOX2A:PHOX2B:PROP1:PRRX1:PRRX2:RAX:RAX2:SEBOX:SHOX:SHOX2:UNCX:VAX1:VAX2:VSX1:VSX2:ZFHX2:ZFHX3	NTAATTDRATTAD	0.01	-5.605	0.0225	138	4.58%	1648.2	3.62%	2.43422	1261
M09211_2.00:MEIS1:MEIS2:MEIS3:PKNOX1:PKNOX2:TGIF1:TGIF2:TGIF2LX:TGIF2LY	TGACAGCTG	0.01	-5.604	0.0225	619	20.53%	8469.1	18.59%	2.43379	1262
M04338_2.00:FOS:FOSB:FOSL1:FOSL2	AATGACACG	0.01	-5.603	0.0225	381	12.64%	5039.4	11.06%	2.43335	1263
M05420_2.00:PAX3:PAX7	BBGTCACGSTTATTAD	0.01	-5.586	0.0228	8	0.27%	37.5	0.08%	2.42597	1264
M04078_2.00:MITF:TFEC	MVCACGTGACV	0.01	-5.547	0.0237	61	2.02%	640.5	1.41%	2.40903	1265
M03074_2.00:TFCP2:UBP1	RAACCGGTTT	0.01	-5.537	0.024	104	3.45%	1197.6	2.63%	2.40469	1266
M08253_2.00:ZNF692	GGYGGGGCCCACC	0.01	-5.534	0.024	88	2.92%	987.7	2.17%	2.40339	1267
M02759_2.00:TFAP2A:TFAP2B:TFAP2C:TFAP2D:TFAP2E	TGCCCYAGGGCA	0.01	-5.533	0.024	243	8.06%	3096.5	6.80%	2.40295	1268
M05315_2.00:IRX2:IRX4:IRX5	DCATGTWNWACATGH	0.01	-5.524	0.0242	56	1.86%	578.5	1.27%	2.39904	1269
M04090_2.00:HES1:HES4	GVCACGYGCC	0.01	-5.505	0.0247	198	6.57%	2473.3	5.43%	2.39079	1270
M09336_2.00:TP63:TP73	RRRCATGYCCAGACATGYC	0.01	-5.492	0.0249	15	0.50%	102.5	0.23%	2.38515	1271
M09339_2.00:TP63:TP73	RRRCATGYCCAGACATGYC	0.01	-5.492	0.0249	15	0.50%	102.5	0.23%	2.38515	1272
M09828_2.00:MXI1	CBGTYGCCATGGCAA	0.01	-5.492	0.0249	15	0.50%	102.5	0.22%	2.38515	1273
M08173_2.00:STAT6	BWBTTCCTGAGAAVT	0.01	-5.485	0.0251	174	5.77%	2144.1	4.71%	2.38211	1274
M04270_2.00:BATF:BATF3	SRTGACGTCAYC	0.01	-5.483	0.0251	61	2.02%	642.4	1.41%	2.38124	1275
M04290_2.00:ATF3:JDP2	NRTGACGTCAYS	0.01	-5.474	0.0253	126	4.18%	1493.8	3.28%	2.37733	1276
M01808_2.00:ATF2:CREB5	NATGACGTMA	0.01	-5.474	0.0253	427	14.16%	5708.9	12.53%	2.37733	1277
M08115_2.00:FOXC2:FOXJ3:FOXK2:FOXP1:FOXP2:FOXP3:FOXP4	NDGTAAACAGDN	0.01	-5.437	0.0263	287	9.52%	3720.4	8.17%	2.36126	1278
M02770_2.00:TFAP2A:TFAP2B:TFAP2C:TFAP2D:TFAP2E	TGCCCYSRGGGCA	0.01	-5.427	0.0265	81	2.69%	900.9	1.98%	2.35692	1279
M08208_2.00:SIX1:SIX2:SIX4:SIX5	GARTTGTAGT	0.01	-5.423	0.0266	56	1.86%	581	1.28%	2.35518	1280
M08256_2.00:ZNF454	GWGCYTT	0.01	-5.417	0.0267	870	28.86%	12168.7	26.72%	2.35257	1281
M08345_2.00:GLIS1	CBCYSCGGGRGGCC	0.01	-5.416	0.0267	201	6.67%	2520.8	5.53%	2.35214	1282
M03723_2.00:EHF:ELF1:ELF2:ELF3:ELF4:ELF5:ELK1:ELK3:ELK4:ERF:ERG:ETS1:ETS2:ETV1:ETV2:ETV3:ETV3L:ETV4:ETV5:ETV6:ETV7:FEV:FLI1:GABPA:SPDEF	AACCCGGAAGTR	0.01	-5.413	0.0268	26	0.86%	221	0.49%	2.35084	1283
M02767_2.00:TFAP2A:TFAP2B:TFAP2C:TFAP2D:TFAP2E	TGCCCYSRGGGCA	0.01	-5.407	0.0269	57	1.89%	594.7	1.31%	2.34823	1284
M03079_2.00:ALX1:ALX3:ALX4:ARX:BARX1:BARX2:BSX:DLX2:DLX3:DLX5:DRGX:EMX1:EMX2:EN1:EN2:ESX1:EVX1:EVX2:GBX1:GBX2:GSX1:GSX2:HESX1:HOXA2:HOXA3:HOXB2:HOXB3:HOXD3:ISX:LBX1:LBX2:LHX1:LHX2:LHX3:LHX4:LHX5:LHX6:LHX8:LHX9:LMX1A:LMX1B:MEOX1:MIXL1:MNX1:MSX1:MSX2:NKX1-1:NKX1-2:NOBOX:NOTO:OTP:PDX1:PHOX2A:PHOX2B:PROP1:PRRX1:PRRX2:RAX:RAX2:SEBOX:SHOX:SHOX2:UNCX:VAX1:VAX2:VSX1:VSX2:ZFHX2:ZFHX3	NTAATTNRATTAD	0.01	-5.404	0.027	173	5.74%	2135.1	4.69%	2.34693	1285
M10544_2.00:FOXA1:FOXA2:FOXA3:FOXB1	AWGTAAACAN	0.01	-5.398	0.0271	631	20.93%	8666.6	19.03%	2.34432	1286
M04322_2.00:ATF3:JDP2	GATGACRTCATC	0.01	-5.397	0.0271	38	1.26%	362	0.79%	2.34389	1287
M10166_2.00:SP1:SP3:SP4:SP8:SP9	GCCCCGCCCCS	0.01	-5.389	0.0273	291	9.65%	3780.8	8.30%	2.34041	1288
M01203_2.00:CENPBD1	NTTACGTAR	0.01	-5.384	0.0274	539	17.88%	7331.9	16.10%	2.33824	1289
M08747_2.00:AHR	GCACGCAAH	0.01	-5.377	0.0276	406	13.47%	5416.8	11.89%	2.3352	1290
M08716_2.00:AHR	GCACGCAAH	0.01	-5.377	0.0276	406	13.47%	5416.8	11.89%	2.3352	1291
M09838_2.00:MYF5:MYOD1:MYOG	SRACAGGTGKTG	0.01	-5.366	0.0279	269	8.92%	3473	7.63%	2.33042	1292
M11245_2.00:RFX1:RFX2:RFX3:RFX4:RFX6	MGTTACTAGGCAAM	0.01	-5.358	0.0281	52	1.72%	534	1.17%	2.32695	1293
M10237_2.00:ZNF281	TGGGGGAGGGG	0.01	-5.336	0.0287	265	8.79%	3418.9	7.51%	2.3174	1294
M11210_2.00:PAX1:PAX2:PAX3:PAX5:PAX6:PAX7:PAX8:PAX9	GTCACGCTTGGCTGCYCH	0.01	-5.322	0.029	10	0.33%	57	0.13%	2.31132	1295
M03020_2.00:FOXO1:FOXO3:FOXO4:FOXO6:FOXP4	GTAAACAA	0.01	-5.316	0.0292	211	7.00%	2665.9	5.85%	2.30871	1296
M00706_2.00:PAX2:PAX5:PAX6:PAX8	ACGCGTGACG	0.01	-5.315	0.0292	59	1.96%	622.9	1.37%	2.30828	1297
M07798_2.00:BHLHE40:BHLHE41	GCACGTGACB	0.01	-5.313	0.0292	174	5.77%	2154.5	4.73%	2.30741	1298
M10233_2.00:ZBTB7B	SCCCTCCCC	0.01	-5.311	0.0293	732	24.28%	10152.7	22.29%	2.30654	1299
M04261_2.00:ATF1:CREB1:CREM	BRTGACGCGTD	0.01	-5.299	0.0296	157	5.21%	1922.2	4.22%	2.30133	1300
M02772_2.00:MLXIPL	ATCACGTGAT	0.01	-5.296	0.0297	83	2.75%	931.4	2.05%	2.30002	1301
M00136_2.00:MTF1	CGTGYGCAM	0.01	-5.293	0.0297	30	1.00%	269.1	0.59%	2.29872	1302
M04294_2.00:CREB3L2:CREB3L4	YGCCACGTCACC	0.01	-5.278	0.0302	46	1.53%	461.8	1.01%	2.29221	1303
M09219_2.00:POU2F1	AATSGAATGSAAAYAW	0.01	-5.275	0.0302	86	2.85%	971.9	2.13%	2.2909	1304
M11068_2.00:MYB:MYBL1:MYBL2	AATAACGGAA	0.01	-5.274	0.0302	249	8.26%	3198.1	7.02%	2.29047	1305
M05412_2.00:PAX2:PAX4:PAX6	TCACGCATSAVTGCVCN	0.01	-5.273	0.0302	20	0.66%	157.2	0.35%	2.29003	1306
M05000_2.00:HOXA10:HOXA4:HOXA5:HOXA6:HOXA7:HOXA9:HOXB4:HOXB5:HOXB6:HOXB7:HOXB8:HOXB9:HOXC10:HOXC4:HOXC5:HOXC6:HOXC8:HOXC9:HOXD10:HOXD4:HOXD8:HOXD9:MNX1:PDX1	WTAACGAC	0.01	-5.263	0.0305	728	24.15%	10099.6	22.17%	2.28569	1307
M05471_2.00:POU4F1	ATGCATAATTNAT	0.01	-5.252	0.0308	87	2.89%	985.7	2.16%	2.28091	1308
M05696_2.00:NFATC1:NFATC2:NFATC3:NFATC4	WKTTTCCGTN	0.01	-5.251	0.0308	802	26.60%	11187.4	24.56%	2.28048	1309
M02750_2.00:RFX1:RFX2:RFX3:RFX4:RFX6	GTTRCCATGG	0.01	-5.249	0.0309	126	4.18%	1504.1	3.30%	2.27961	1310
M04194_2.00:ATOH7	AMCATATGKY	0.01	-5.245	0.031	362	12.01%	4799.4	10.54%	2.27787	1311
M08391_2.00:ZBTB48	ACGGTCCCTAR	0.01	-5.243	0.031	571	18.94%	7810.7	17.15%	2.27701	1312
M10279_2.00:EGR1:EGR2:EGR3:EGR4	VTGCGTGGGCGT	0.01	-5.23	0.0314	14	0.46%	95.1	0.21%	2.27136	1313
M09270_2.00:AR:NR3C1:NR3C2:PGR	RGRACAKTSTGTTCY	0.01	-5.227	0.0315	71	2.35%	778.1	1.71%	2.27006	1314
M10740_2.00:MEIS1:MEIS2:MEIS3:PKNOX1:PKNOX2:TGIF1:TGIF2:TGIF2LX:TGIF2LY	AGCTGTCANDA	0.01	-5.223	0.0316	318	10.55%	4175.6	9.17%	2.26832	1315
M05192_2.00:PKNOX1:PKNOX2:TGIF1:TGIF2:TGIF2LX:TGIF2LY	TGACAGCTGTCA	0.01	-5.185	0.0328	38	1.26%	366.5	0.80%	2.25182	1316
M03567_2.00:TBX15:TBX18:TBX20:TBX4:TBX5	GNAAAGGTGTGAAVK	0.01	-5.179	0.033	57	1.89%	601.3	1.32%	2.24921	1317
M08817_2.00:MAF:MAFA:MAFB:MAFG:MAFK	ARTGCTGACTCAGCARWTWH	0.01	-5.145	0.034	6	0.20%	25	0.05%	2.23445	1318
M09364_2.00:RFX5:RFX7	GTCABCTGTTGCYAGGSAGA	0.01	-5.145	0.034	6	0.20%	24	0.05%	2.23445	1319
M09139_2.00:BARHL1:BARHL2:BARX1:BARX2:BSX:DLX1:DLX2:DLX3:DLX4:DLX5:DLX6:EVX1:EVX2:GBX1:GBX2:HMX1:HMX2:HMX3:HOXA1:HOXA2:HOXA3:HOXB1:HOXB2:HOXB3:HOXD1:HOXD3:MEOX1:MEOX2:MNX1:MSX1:MSX2:NANOG:NANOGP8:PDX1:VENTX	ATTTGCATNACAAAGGV	0.01	-5.145	0.034	35	1.16%	331.2	0.73%	2.23445	1320
M10135_2.00:MZF1	GTGGGGAGGR	0.01	-5.139	0.0342	1053	34.93%	14914.6	32.75%	2.23184	1321
M04035_2.00:FOS:FOSB:FOSL1:FOSL2	ATGACGTCAT	0.01	-5.137	0.0343	21	0.70%	170.2	0.37%	2.23097	1322
M02919_2.00:ZSCAN4	TGCACACACTGAAAA	0.01	-5.133	0.0344	8	0.27%	40.6	0.09%	2.22923	1323
M09499_2.00:AC023509.3:ATF2:ATF7	NGRTGACGTCAY	0.01	-5.127	0.0345	156	5.17%	1918.2	4.21%	2.22663	1324
M07807_2.00:USF1:USF2	GGTCACGTGRCSSSS	0.01	-5.118	0.0348	25	0.83%	215	0.47%	2.22272	1325
M08245_2.00:ZNF41	TGGTGSYTTAYTYCC	0.01	-5.116	0.0349	64	2.12%	692.6	1.52%	2.22185	1326
M04269_2.00:BATF:BATF3	GATGACGTCATC	0.01	-5.108	0.0351	47	1.56%	478.3	1.05%	2.21838	1327
M08719_2.00:EPAS1	GTACGTGMC	0.01	-5.107	0.0351	310	10.28%	4071.9	8.94%	2.21794	1328
M07797_2.00:MAX	CCACGTGNYYC	0.01	-5.106	0.0351	210	6.97%	2665.6	5.85%	2.21751	1329
M07802_2.00:MYC	VCCACGTGGYY	0.01	-5.105	0.0351	297	9.85%	3887.5	8.54%	2.21707	1330
M08249_2.00:ZNF528	CAGAAATGGCTTCC	0.01	-5.087	0.0357	10	0.33%	58.8	0.13%	2.20926	1331
M05354_2.00:POU6F1	DTAATGAGAW	0.01	-5.084	0.0358	617	20.46%	8497.2	18.66%	2.20795	1332
M04286_2.00:ATF3:JDP2	SRTGACGTCAYS	0.01	-5.077	0.0361	61	2.02%	655.4	1.44%	2.20491	1333
M04751_2.00:ELF1:ELF2:ELF4:SPDEF	DAMCMGGATGTR	0.01	-5.076	0.0361	134	4.44%	1621.3	3.56%	2.20448	1334
M07987_2.00:AR:NR3C1:NR3C2:PGR	BNMNRGRACATTCTGTTCYYN	0.01	-5.072	0.0362	15	0.50%	107.7	0.24%	2.20274	1335
M03122_2.00:ALX1:ALX3:ALX4:ARX:BARX1:BARX2:BSX:DLX2:DLX3:DRGX:EMX1:EMX2:EN1:EN2:ESX1:EVX1:EVX2:GBX1:GBX2:GSX1:GSX2:HESX1:HOXA2:HOXA3:HOXB2:HOXB3:HOXD3:ISX:LBX1:LBX2:LHX1:LHX2:LHX3:LHX4:LHX5:LHX6:LHX8:LHX9:LMX1A:LMX1B:MEOX1:MIXL1:MNX1:MSX1:MSX2:NKX1-1:NKX1-2:NOBOX:NOTO:OTP:PDX1:PHOX2A:PHOX2B:PROP1:PRRX1:PRRX2:RAX:RAX2:SEBOX:SHOX:SHOX2:UNCX:VAX1:VAX2:VSX1:VSX2:ZFHX2	TAATTARATTA	0.01	-5.069	0.0363	157	5.21%	1935.5	4.25%	2.20144	1336
M04181_2.00:NEUROG2:NEUROG3	RACATATGTY	0.01	-5.067	0.0363	283	9.39%	3692.3	8.11%	2.20057	1337
M02025_2.00:GCM1:GCM2	NATGCGGGTD	0.01	-5.065	0.0363	603	20.00%	8295.9	18.21%	2.1997	1338
M11164_2.00:AR:NR3C1:NR3C2:PGR	AGWACATKWTGTTCT	0.01	-5.063	0.0364	25	0.83%	216.1	0.47%	2.19883	1339
M09924_2.00:FOSL2	TGASTCAYCN	0.01	-5.057	0.0366	965	32.01%	13619.1	29.90%	2.19623	1340
M05886_2.00:AR:NR3C1:NR3C2:PGR	RGTACATTNTGTTCY	0.01	-5.052	0.0368	57	1.89%	605.5	1.33%	2.19406	1341
M07878_2.00:CTCF	GCGCCCCCTGGTGGC	0.01	-5.034	0.0374	18	0.60%	139.3	0.31%	2.18624	1342
M04170_2.00:ARNT:ARNT2	GTCACGTGMN	0.01	-5.031	0.0375	151	5.01%	1855.9	4.07%	2.18494	1343
M00991_2.00:ATF1:CREB1:CREM	NSGTGACGTCR	0.01	-5.027	0.0376	155	5.14%	1910.8	4.20%	2.1832	1344
M03482_2.00:SMAD1:SMAD3:SMAD9	YGTCTAGACA	0.01	-5.005	0.0384	27	0.90%	241	0.53%	2.17364	1345
M03332_2.00:IRF5	CCGAAACCGAAACT	0.01	-4.992	0.0389	8	0.27%	41.6	0.09%	2.168	1346
M04053_2.00:TFAP2A:TFAP2B:TFAP2C:TFAP2D:TFAP2E	HGCCTBAGGGCA	0.01	-4.992	0.0389	255	8.46%	3303.6	7.25%	2.168	1347
M04299_2.00:ATF2:CREB5	NRTGACGTCAYN	0.01	-4.99	0.0389	159	5.27%	1967.4	4.32%	2.16713	1348
M03945_2.00:PAX1:PAX2:PAX3:PAX5:PAX6:PAX7:PAX8:PAX9	RTCATGCGTGACG	0.01	-4.979	0.0393	26	0.86%	229.7	0.50%	2.16235	1349
M09222_2.00:POU5F1	CCWTTGTTATGCAAAT	0.01	-4.979	0.0393	26	0.86%	229.5	0.50%	2.16235	1350
M10266_2.00:HIC1	BNGGGKTGCCCGCNSGCS	0.01	-4.973	0.0395	34	1.13%	323.9	0.71%	2.15975	1351
M08876_2.00:KLF1:KLF12:KLF2:KLF3:KLF4:KLF5:KLF6:KLF7:KLF8	CCCRGCCCCGCCCHBCCCC	0.01	-4.964	0.0398	60	1.99%	646.5	1.42%	2.15584	1352
M08982_2.00:KLF1:KLF12:KLF2:KLF3:KLF4:KLF5:KLF6:KLF7:KLF8	CCCRGCCCCGCCCHBCCCC	0.01	-4.964	0.0398	60	1.99%	646.5	1.42%	2.15584	1353
M10709_2.00:MEIS1:MEIS2:MEIS3:PKNOX1:PKNOX2:TGIF1:TGIF2	HHVTGACAGRDS	0.01	-4.957	0.04	618	20.50%	8526.4	18.72%	2.1528	1354
M05806_2.00:TBX6	TTMACACCTH	0.01	-4.955	0.0401	981	32.54%	13870.1	30.45%	2.15193	1355
M03223_2.00:MEIS1:MEIS2:MEIS3:PKNOX1:PKNOX2:TGIF1:TGIF2:TGIF2LX:TGIF2LY	TGACAGCTGTCA	0.01	-4.955	0.0401	6	0.20%	25.2	0.06%	2.15193	1356
M04533_2.00:ZBTB43	AGTGCCAYANHNRCAGCACT	0.01	-4.938	0.0407	7	0.23%	33.9	0.07%	2.14455	1357
M04351_2.00:MAF:MAFA:MAFB:MAFG:MAFK:NRL	HGTCAGCANWWTT	0.01	-4.935	0.0408	112	3.71%	1331	2.92%	2.14324	1358
M11206_2.00:PAX1:PAX2:PAX3:PAX5:PAX6:PAX7:PAX8:PAX9	WCABTVWTGCGTGADHTV	0.01	-4.929	0.041	35	1.16%	336.8	0.74%	2.14064	1359
M08350_2.00:ZBTB18	CACAKCTGG	0.01	-4.924	0.0412	603	20.00%	8311.7	18.25%	2.13847	1360
M02727_2.00:MITF:TFEB	RTCACGTGAY	0.01	-4.915	0.0415	55	1.82%	584.1	1.28%	2.13456	1361
M09956_2.00:ATF1:CREB1:CREM	NVRTGACGTSMV	0.01	-4.909	0.0418	229	7.60%	2944.1	6.46%	2.13195	1362
M04193_2.00:ATOH7	AMCATATGKY	0.01	-4.896	0.0422	404	13.40%	5432.6	11.93%	2.12631	1363
M09624_2.00:PAX1:PAX2:PAX3:PAX5:PAX6:PAX7:PAX8:PAX9	SCAGYCADGCATGAC	0.01	-4.878	0.043	78	2.59%	882.5	1.94%	2.11849	1364
M00757_2.00:XBP1	NVTGACGTDN	0.01	-4.873	0.0432	989	32.80%	14000.7	30.74%	2.11632	1365
M08050_2.00:USF2	NRRYCACGTGACCNNN	0.01	-4.868	0.0434	39	1.29%	386.6	0.85%	2.11415	1366
M03468_2.00:RUNX1:RUNX2:RUNX3	WAACCGCAAACCGCAR	0.01	-4.857	0.0438	3	0.10%	6.9	0.02%	2.10937	1367
M05141_2.00:MEIS1:MEIS2:MEIS3:PKNOX1:PKNOX2:TGIF1:TGIF2	TGACAGCTGTCA	0.01	-4.852	0.044	31	1.03%	290.8	0.64%	2.1072	1368
M04158_2.00:NPAS2	NRCACGTGKC	0.01	-4.852	0.044	180	5.97%	2265.2	4.97%	2.1072	1369
M05715_2.00:RFX1:RFX2:RFX3:RFX4:RFX6	SGTTGCCATGGCAACS	0.01	-4.84	0.0445	9	0.30%	52	0.11%	2.10199	1370
M08369_2.00:ZNF33A	TCAGTGCAC	0.01	-4.837	0.0446	126	4.18%	1526	3.35%	2.10068	1371
M04250_2.00:ATF2	NRTGACGTCAYN	0.01	-4.837	0.0446	108	3.58%	1283	2.82%	2.10068	1372
M03626_2.00:SREBF1:SREBF2	ATCACGTGAY	0.01	-4.835	0.0446	57	1.89%	612.6	1.34%	2.09981	1373
M04218_2.00:HES5	VCACACKT	0.01	-4.816	0.0454	1947	64.58%	28442.1	62.45%	2.09156	1374
M08174_2.00:STAT4	YBVTTTCCYGGAAR	0.01	-4.8	0.0461	249	8.26%	3233.2	7.10%	2.08461	1375
M05495_2.00:POU3F4	DTATGCGCATAW	0.01	-4.793	0.0464	186	6.17%	2352.2	5.16%	2.08157	1376
M03901_2.00:PAX6	VATTAYTCACGCWTGAN	0.01	-4.792	0.0464	13	0.43%	90.4	0.20%	2.08114	1377
M08094_2.00:ZBTB33	YTCTCGCGAGAYYTS	0.01	-4.792	0.0464	13	0.43%	90.2	0.20%	2.08114	1378
M08299_2.00:KLF1:KLF12:KLF2:KLF3:KLF4:KLF5:KLF6:KLF7:KLF8	CCCGGCCCCGCCCCB	0.01	-4.79	0.0464	70	2.32%	781.6	1.72%	2.08027	1379
M04967_2.00:ALX1:ALX3:ALX4:ARX:BARHL1:BARHL2:BARX1:BARX2:BSX:DLX1:DLX2:DLX3:DLX4:DLX5:DLX6:DRGX:EMX1:EMX2:EN1:EN2:ESX1:EVX1:EVX2:GBX1:GBX2:GSX1:GSX2:HESX1:HOXA1:HOXA2:HOXA3:HOXA4:HOXA5:HOXB1:HOXB2:HOXB3:HOXB4:HOXB5:HOXC4:HOXC5:HOXD1:HOXD3:HOXD4:ISX:LHX1:LHX3:LHX4:LHX5:MEOX1:MEOX2:MIXL1:MNX1:MSX1:MSX2:NANOG:NANOGP8:NKX1-1:NKX1-2:NOTO:OTP:PDX1:PHOX2A:PHOX2B:PROP1:PRRX1:PRRX2:RAX:RAX2:SEBOX:SHOX:SHO…	YTAATGAC	0.01	-4.789	0.0464	640	21.23%	8867.6	19.47%	2.07984	1380
M04279_2.00:MAF:MAFA:MAFB:NRL	CGTCAGCANWTTT	0.01	-4.781	0.0468	50	1.66%	525.1	1.15%	2.07636	1381
M09412_2.00:STAT5A	TTTCCTRGAA	0.01	-4.775	0.047	342	11.34%	4555.5	10.00%	2.07376	1382
M05139_2.00:MEIS1:MEIS2:MEIS3:PKNOX1:PKNOX2:TGIF1:TGIF2	TGACAGCTGTCA	0.01	-4.769	0.0473	51	1.69%	538.5	1.18%	2.07115	1383
M05874_2.00:PAX3:PAX7	ATTMGTCACGSTT	0.01	-4.763	0.0475	20	0.66%	165.1	0.36%	2.06854	1384
M09008_2.00:KLF1:KLF12:KLF2:KLF3:KLF4:KLF5:KLF6:KLF7	CCCRGCCMCRCCCH	0.01	-4.756	0.0479	208	6.90%	2661.7	5.84%	2.0655	1385
M04446_2.00:OVOL2	WWWCCGTTATNTN	0.01	-4.752	0.048	61	2.02%	666.5	1.46%	2.06377	1386
M03226_2.00:ALX1:ALX3:ALX4:ARX:BARX1:BARX2:BSX:DLX2:DLX3:DLX5:DRGX:EMX1:EMX2:EN1:EN2:ESX1:EVX1:EVX2:GBX1:GBX2:GSX1:GSX2:HESX1:HOXA2:HOXA3:HOXB2:HOXB3:HOXD3:ISX:LBX1:LBX2:LHX1:LHX2:LHX3:LHX4:LHX5:LHX6:LHX8:LHX9:LMX1A:LMX1B:MEOX1:MIXL1:MNX1:MSX1:MSX2:NKX1-1:NKX1-2:NOBOX:NOTO:OTP:PDX1:PHOX2A:PHOX2B:PROP1:PRRX1:PRRX2:RAX:RAX2:SEBOX:SHOX:SHOX2:UNCX:VAX1:VAX2:VSX1:VSX2:ZFHX2:ZFHX3	NTAATTARATTAN	0.01	-4.751	0.048	195	6.47%	2480.1	5.45%	2.06333	1387
M04373_2.00:MAF:MAFA:MAFB:MAFG:MAFK	YAHGTCAGCA	0.01	-4.748	0.0481	568	18.84%	7821.4	17.17%	2.06203	1388
M11205_2.00:PAX1:PAX2:PAX3:PAX5:PAX6:PAX7:PAX8:PAX9	CANTNHYGCGTGART	0.01	-4.746	0.0482	149	4.94%	1844.2	4.05%	2.06116	1389
M04282_2.00:JUN:JUNB:JUND	SGTGACGTCATS	0.01	-4.742	0.0483	38	1.26%	377.3	0.83%	2.05942	1390
M09579_2.00:SIX1:SIX2:SIX4:SIX5	GWAAYHTGABMC	0.01	-4.74	0.0484	219	7.26%	2816.6	6.18%	2.05856	1391
M09485_2.00:ATF1:CREB1:CREM	GATGACGTCA	0.01	-4.731	0.0488	200	6.63%	2551.3	5.60%	2.05465	1392
M08162_2.00:RFX1:RFX2:RFX3:RFX4:RFX6	GTTGCCATGGMRAC	0.01	-4.73	0.0488	29	0.96%	269.1	0.59%	2.05421	1393
M04714_2.00:EHF:ELF1:ELF2:ELF3:ELF4:ELF5:ETV6:ETV7:SPIC	SMGGAAGTACTTCCKS	0.01	-4.724	0.0491	8	0.27%	43.1	0.09%	2.05161	1394
M10829_2.00:POU2F1	DHATRWWTATGCAAATTHAWHGA	0.01	-4.716	0.0495	32	1.06%	305.8	0.67%	2.04813	1395
M04995_2.00:ALX1:ALX3:ALX4:ARX:DRGX:EN1:EN2:ESX1:ISX:LHX2:LHX3:LHX4:LHX6:LHX8:LHX9:LMX1A:LMX1B:MIXL1:OTP:PHOX2A:PHOX2B:PROP1:PRRX1:PRRX2:RAX:RAX2:SEBOX:SHOX:SHOX2:UNCX:VSX1:VSX2:ZFHX2	YTAACGAG	0.01	-4.71	0.0497	250	8.29%	3254.2	7.14%	2.04553	1396
M02541_2.00:THAP12	CCCGCGGG	0.01	-4.707	0.0498	13	0.43%	92	0.20%	2.04422	1397
M04849_2.00:FOXO4	RCGTMAACAN	0.01	-4.705	0.0499	654	21.69%	9082.4	19.94%	2.04336	1398
M07875_2.00:CTCF	GCGCCCCCTGGTGGC	0.01	-4.702	0.05	20	0.66%	166.2	0.36%	2.04205	1399
M02469_2.00:GMEB1:GMEB2	HGACGTAC	0.01	-4.698	0.0502	406	13.47%	5481	12.03%	2.04032	1400
M05858_2.00:ZNF682	GGYYAAGCCCC	0.01	-4.696	0.0502	493	16.35%	6737.5	14.79%	2.03945	1401
M07965_2.00:GATA1:GATA2:GATA3:GATA4:GATA5:GATA6	SAGATARGMATCTST	0.01	-4.694	0.0503	52	1.72%	553.8	1.22%	2.03858	1402
M05266_2.00:ALX1:ALX3:ALX4:ARX:BARHL1:BARHL2:BARX1:BARX2:BSX:DLX1:DLX2:DLX3:DLX4:DLX5:DLX6:DRGX:EMX1:EMX2:EN1:EN2:ESX1:EVX1:EVX2:GBX1:GBX2:GSX1:GSX2:HESX1:HMX1:HMX2:HMX3:HOXA1:HOXA2:HOXA3:HOXA4:HOXA5:HOXB1:HOXB2:HOXB3:HOXB4:HOXB5:HOXC4:HOXC5:HOXD1:HOXD3:HOXD4:ISX:LBX1:LBX2:LHX2:LHX3:LHX4:LHX9:MEOX1:MEOX2:MIXL1:MNX1:MSX1:MSX2:NANOG:NANOGP8:NKX1-1:NKX1-2:NOBOX:NOTO:OTP:PDX1:PHOX2A:PHOX2B:PROP1:PRRX…	HTAACGAG	0.01	-4.689	0.0505	872	28.92%	12293	26.99%	2.03641	1403
M10359_2.00:ZIC1:ZIC2:ZIC3:ZIC4:ZIC5	CCCGCTGGG	0.01	-4.688	0.0505	442	14.66%	6000	13.17%	2.03597	1404
M05270_2.00:ALX1:ALX3:ALX4:ARX:BARHL1:BARHL2:BARX1:BARX2:BSX:DLX1:DLX2:DLX3:DLX4:DLX5:DLX6:DRGX:EMX1:EMX2:EN1:EN2:ESX1:EVX1:EVX2:GBX1:GBX2:GSX1:GSX2:HESX1:HMX1:HMX2:HMX3:HOXA1:HOXA2:HOXA3:HOXA4:HOXA5:HOXB1:HOXB2:HOXB3:HOXB4:HOXB5:HOXC4:HOXC5:HOXD1:HOXD3:HOXD4:ISX:LBX1:LBX2:LHX2:LHX3:LHX4:LHX9:MEOX1:MEOX2:MIXL1:MNX1:MSX1:MSX2:NANOG:NANOGP8:NKX1-1:NKX1-2:NOBOX:NOTO:OTP:PDX1:PHOX2A:PHOX2B:PROP1:PRRX…	NTAAYGAB	0.01	-4.686	0.0506	1184	39.27%	16931.9	37.17%	2.0351	1405
M07911_2.00:CTCF	RGCGCCCCCTGGTGGCCR	0.01	-4.684	0.0506	15	0.50%	112.3	0.25%	2.03424	1406
M09517_2.00:ZFX:ZFY	CYAGGCCT	0.01	-4.683	0.0507	788	26.14%	11053	24.27%	2.0338	1407
M08714_2.00:LYL1:TAL1:TAL2	SAGGAAACAGCTGG	0.01	-4.675	0.051	295	9.78%	3894.3	8.55%	2.03033	1408
M08763_2.00:LYL1:TAL1:TAL2	SAGGAAACAGCTGG	0.01	-4.675	0.051	295	9.78%	3894.3	8.55%	2.03033	1409
M00132_2.00:OSR1:OSR2	DGCTACYGTT	0.01	-4.671	0.0512	646	21.43%	8969.7	19.69%	2.02859	1410
M04461_2.00:EGR1:EGR2:EGR3:EGR4	CMCGCCCACGCAM	0.01	-4.656	0.0519	16	0.53%	123.4	0.27%	2.02208	1411
M04328_2.00:FOS:FOSB:FOSL1:FOSL2	GATGACRTCATC	0.01	-4.655	0.0519	45	1.49%	466.4	1.02%	2.02164	1412
M04583_2.00:EGR1:EGR2:EGR3:EGR4	HMCGCCCACGCAM	0.01	-4.649	0.0522	14	0.46%	102.9	0.23%	2.01904	1413
M07882_2.00:CTCF	YGCCMYCTGGTG	0.01	-4.633	0.053	106	3.52%	1265	2.78%	2.01209	1414
M03888_2.00:PAX3:PAX7	GCGTGACGAATB	0.01	-4.633	0.053	30	1.00%	283.8	0.62%	2.01209	1415
M07800_2.00:MYC	GMSCACGTGGC	0.01	-4.615	0.0539	201	6.67%	2573.1	5.65%	2.00427	1416
M05407_2.00:HOXA3:HOXA4:HOXA5:HOXA6:HOXA7:HOXB3:HOXB4:HOXB5:HOXB6:HOXB7:HOXB8:HOXC4:HOXC5:HOXC6:HOXC8:HOXD3:HOXD4:HOXD8:PDX1	SYTAATTACC	0.01	-4.61	0.0541	339	11.24%	4527.1	9.94%	2.0021	1417
M03606_2.00:TWIST1:TWIST2	MVACACGACGCA	0.1	-4.605	0.0543	78	2.59%	893.7	1.96%	1.99993	1418
M11250_2.00:RFX5:RFX7	AACTGATG	0.1	-4.596	0.0548	287	9.52%	3787.9	8.32%	1.99602	1419
M04850_2.00:FOXO4	AYGTAAACAN	0.1	-4.594	0.0549	787	26.10%	11050.7	24.26%	1.99515	1420
M09406_2.00:LEF1:TCF7:TCF7L1:TCF7L2	BCCTTTGATST	0.1	-4.59	0.0551	490	16.25%	6705.7	14.72%	1.99341	1421
M09101_2.00:FOXP1:FOXP2:FOXP3:FOXP4	WGTAAACAV	0.1	-4.586	0.0552	1426	47.30%	20576.4	45.18%	1.99167	1422
M10156_2.00:CTCF	ACTAGAGG	0.1	-4.586	0.0552	96	3.18%	1133.6	2.49%	1.99167	1423
M04855_2.00:FOXC1:FOXC2:FOXD1:FOXD2:FOXD3:FOXD4:FOXD4L1:FOXD4L3:FOXD4L4:FOXD4L5:FOXD4L6:FOXE1:FOXE3:FOXF1:FOXF2:FOXG1:FOXI1:FOXI2:FOXI3:FOXJ3:FOXL1:FOXL2:FOXS1	VYWAYGTAAACA	0.1	-4.576	0.0557	487	16.15%	6663.7	14.63%	1.98733	1424
M09858_2.00:TCF12:TCF3:TCF4	GCCAGCTG	0.1	-4.563	0.0564	395	13.10%	5335.1	11.71%	1.98169	1425
M08289_2.00:CTCF	RGCGCCCCCTGSYGG	0.1	-4.562	0.0564	22	0.73%	191.7	0.42%	1.98125	1426
M01812_2.00:CREB3L1:CREB3L2:CREB3L4	ACACGTGGC	0.1	-4.558	0.0566	138	4.58%	1704.4	3.74%	1.97951	1427
M03956_2.00:RELA	GGGAAAWWWWWWTTTTCCC	0.1	-4.542	0.0574	13	0.43%	93.7	0.21%	1.97257	1428
M05328_2.00:ALX1:ALX3:ALX4:ARX:BARX1:BARX2:BSX:DLX2:DLX3:DLX5:DRGX:EMX1:EMX2:EN1:EN2:ESX1:EVX1:EVX2:GBX1:GBX2:GSX1:GSX2:HESX1:HOXA2:HOXA3:HOXB2:HOXB3:HOXD3:ISX:LBX1:LBX2:LHX1:LHX2:LHX3:LHX4:LHX5:LHX6:LHX8:LHX9:LMX1A:LMX1B:MEOX1:MIXL1:MNX1:MSX1:MSX2:NKX1-1:NKX1-2:NOBOX:NOTO:OTP:PDX1:PHOX2A:PHOX2B:PROP1:PRRX1:PRRX2:RAX:RAX2:SEBOX:SHOX:SHOX2:UNCX:VAX1:VAX2:VSX1:VSX2:ZFHX2:ZFHX3	TAATCTAATTA	0.1	-4.542	0.0574	13	0.43%	93.7	0.21%	1.97257	1429
M08791_2.00:ATF1:CREB1:CREM	TGACGTCAYYN	0.1	-4.538	0.0576	155	5.14%	1939.8	4.26%	1.97083	1430
M08824_2.00:ATF1:CREB1:CREM	TGACGTCAYYN	0.1	-4.538	0.0576	155	5.14%	1939.8	4.26%	1.97083	1431
M08130_2.00:SIX1:SIX2:SIX4:SIX5	GWAACCTGATA	0.1	-4.52	0.0586	132	4.38%	1624.4	3.57%	1.96301	1432
M01821_2.00:ATF1:CREB1:CREM	KATGACGTAA	0.1	-4.515	0.0588	74	2.45%	844	1.85%	1.96084	1433
M02734_2.00:ELF1:ELF2:ELF4:ELK1:ELK3:ELK4:ERF:ERG:ETS1:ETS2:ETV1:ETV2:ETV3:ETV3L:ETV4:ETV5:FEV:FLI1:GABPA	CGGATATCCG	0.1	-4.513	0.0589	34	1.13%	334.5	0.73%	1.95997	1434
M07998_2.00:PAX1:PAX2:PAX3:PAX5:PAX6:PAX7:PAX8:PAX9	GCAGCSRAGCGTGAC	0.1	-4.508	0.0592	17	0.56%	136.3	0.30%	1.9578	1435
M00824_2.00:GMEB1:GMEB2	YKACGYAN	0.1	-4.505	0.0593	1241	41.16%	17811.4	39.11%	1.9565	1436
M03459_2.00:RFX5:RFX7	SGTTGCCATGGYAACS	0.1	-4.496	0.0598	7	0.23%	36.6	0.08%	1.95259	1437
M03460_2.00:RFX5:RFX7	SGTTGCCATGGYAACS	0.1	-4.496	0.0598	7	0.23%	36.6	0.08%	1.95259	1438
M05880_2.00:ESR1:ESR2:NR1D1:NR1D2:NR1H2:NR1H3:NR1H4:NR2C1:NR2C2:NR2F1:NR2F2:NR2F6:NR4A1:NR4A2:NR4A3:NR5A1:NR5A2:NR6A1:PPARA:PPARD:PPARG:RARA:RARB:RARG:RORA:RORB:RORC:RXRA:RXRB:RXRG:THRB	NWAWNTAGGTCA	0.1	-4.494	0.0598	284	9.42%	3753.8	8.24%	1.95172	1439
M04741_2.00:EHF:ELF1:ELF2:ELF3:ELF4:ELF5:ELK1:ELK3:ELK4:ERF:ERG:ETS1:ETS2:ETV1:ETV2:ETV3:ETV3L:ETV4:ETV5:ETV6:ETV7:FEV:FLI1:GABPA:SPDEF	RAYGCGGAAGTR	0.1	-4.493	0.0598	50	1.66%	534.4	1.17%	1.95129	1440
M07872_2.00:CTCF	RSYGCCMCCTGGTGG	0.1	-4.491	0.0599	36	1.19%	359.7	0.79%	1.95042	1441
M09366_2.00:RFX1:RFX2:RFX3:RFX4:RFX6	HCYSGTTKCCATGGCAACVGCS	0.1	-4.471	0.0611	5	0.17%	20	0.04%	1.94173	1442
M01738_2.00:BHLHE40:BHLHE41	KCACGTGN	0.1	-4.47	0.0611	1957	64.91%	28648	62.90%	1.9413	1443
M00190_2.00:GMEB1:GMEB2	YKACGYANN	0.1	-4.47	0.0611	1342	44.51%	19331.7	42.44%	1.9413	1444
M10826_2.00:POU2F1	HKVAATATGCAAATTTSNN	0.1	-4.459	0.0617	24	0.80%	216.5	0.48%	1.93652	1445
M10937_2.00:BORCS8-MEF2B:MEF2A:MEF2B:MEF2C:MEF2D	NNDKGTKCTAWAAATAGMMHNN	0.1	-4.449	0.0623	16	0.53%	126.9	0.28%	1.93218	1446
M09431_2.00:T:TBX19	CAKRAATTSACASACAWRTGBWAAA	0.1	-4.443	0.0626	3	0.10%	7.1	0.02%	1.92957	1447
M04611_2.00:ZNF396	STTTCGKACAB	0.1	-4.443	0.0626	17	0.56%	137.2	0.30%	1.92957	1448
M05207_2.00:MEIS1:MEIS2:MEIS3:PKNOX1:PKNOX2:TGIF1:TGIF2:TGIF2LX:TGIF2LY	TGACAGCTGTCA	0.1	-4.434	0.0631	44	1.46%	460.9	1.01%	1.92566	1449
M09386_2.00:LEF1:TCF7:TCF7L1:TCF7L2	TBCCTTTGATGTGGTT	0.1	-4.423	0.0637	51	1.69%	549.6	1.21%	1.92088	1450
M00759_2.00:ATF4	NNATTACGYAHNN	0.1	-4.421	0.0638	283	9.39%	3745.5	8.22%	1.92002	1451
M10681_2.00:NKX2-1:NKX2-2:NKX2-3:NKX2-4:NKX2-5:NKX2-6:NKX2-8	TTAAGTRSTT	0.1	-4.418	0.064	200	6.63%	2573.8	5.65%	1.91871	1452
M04132_2.00:HEY1:HEY2:HEYL	BACACGTGCV	0.1	-4.413	0.0642	537	17.81%	7408.1	16.26%	1.91654	1453
M04883_2.00:GCM1:GCM2	RTGCGGGTG	0.1	-4.41	0.0644	680	22.55%	9500.7	20.86%	1.91524	1454
M05414_2.00:PAX2:PAX4:PAX6	DYACGCWTSANTGCRCN	0.1	-4.409	0.0644	24	0.80%	217.9	0.48%	1.9148	1455
M08720_2.00:MXI1	SCACGTGGSNGSSGS	0.1	-4.393	0.0654	98	3.25%	1169.9	2.57%	1.90786	1456
M08754_2.00:MXD1:MXI1	SCACGTGGSNGSSGS	0.1	-4.393	0.0654	98	3.25%	1169.9	2.57%	1.90786	1457
M11200_2.00:TP53	GGRCATGYCYGGRCWTGYCY	0.1	-4.389	0.0656	9	0.30%	55.1	0.12%	1.90612	1458
M11120_2.00:AR:NR3C1:NR3C2:PGR	GGTACAAWVTGTTCTK	0.1	-4.376	0.0664	21	0.70%	183.9	0.40%	1.90047	1459
M04242_2.00:CREB3:CREB3L1	BKMCACGTGGCR	0.1	-4.374	0.0665	75	2.49%	863.7	1.90%	1.8996	1460
M03104_2.00:BARHL1:BARHL2:BARX1:BARX2:BSX:DLX2:DLX3:EMX1:EMX2:ESX1:EVX1:EVX2:GBX1:GBX2:HESX1:HMX1:HMX2:HMX3:HOXA1:HOXA2:HOXA3:HOXA4:HOXA5:HOXB1:HOXB2:HOXB3:HOXB4:HOXB5:HOXC4:HOXC5:HOXD1:HOXD12:HOXD3:HOXD4:LBX1:LBX2:MEOX1:MEOX2:MNX1:MSX1:MSX2:NANOG:NANOGP8:NKX1-1:NKX1-2:PDX1:RAX:RAX2:TLX1:TLX3:VENTX	KTAATTACGSTAATTAV	0.1	-4.359	0.0674	7	0.23%	38	0.08%	1.89309	1461
M04263_2.00:ATF1:CREB1:CREM	BGTGACGTA	0.1	-4.349	0.0681	366	12.14%	4939.5	10.84%	1.88875	1462
M08116_2.00:FOXP1:FOXP2:FOXP3:FOXP4	AWGTAAACARA	0.1	-4.347	0.0681	471	15.62%	6456.8	14.18%	1.88788	1463
M09126_2.00:GRHL1:GRHL2	AACCKGTTTKDC	0.1	-4.321	0.0699	201	6.67%	2594.8	5.70%	1.87659	1464
M09427_2.00:T:TBX19	TTVRCAGGDARGTGTGAADT	0.1	-4.316	0.0702	16	0.53%	128.4	0.28%	1.87441	1465
M04240_2.00:CREB3:CREB3L1	BKMCACGTGGCR	0.1	-4.3	0.0713	90	2.99%	1066.4	2.34%	1.86747	1466
M07550_2.00:CTCF	SYGCCMCCTRSTGGC	0.1	-4.293	0.0718	48	1.59%	515.6	1.13%	1.86443	1467
M08037_2.00:TP63:TP73	GCATGTCCMGRCATG	0.1	-4.287	0.0721	72	2.39%	827.5	1.82%	1.86182	1468
M00341_2.00:PAX2:PAX6	STCCCCGGSC	0.1	-4.286	0.0722	251	8.33%	3302.5	7.25%	1.86139	1469
M04344_2.00:MAF:MAFA:MAFB:MAFG:MAFK:NRL	HGTCAGCAN	0.1	-4.285	0.0722	1007	33.40%	14352	31.51%	1.86095	1470
M04686_2.00:DMRT1:DMRT2:DMRT3:DMRTA2:DMRTC2	AATGTATCAATT	0.1	-4.278	0.0726	90	2.99%	1067.9	2.34%	1.85791	1471
M09777_2.00:ZBED6	CRGGCTCGCCBS	0.1	-4.268	0.0733	176	5.84%	2248.9	4.94%	1.85357	1472
M05475_2.00:POU3F2	TTATGCGCATAW	0.1	-4.255	0.0742	62	2.06%	697	1.53%	1.84792	1473
M04102_2.00:MYF5:MYF6:MYOD1:MYOG	CAACAGCTGTCG	0.1	-4.252	0.0744	35	1.16%	353.2	0.78%	1.84662	1474
M05272_2.00:ALX1:ALX3:ALX4:ARX:BARX1:BARX2:BSX:DLX1:DLX2:DLX3:DLX4:DLX5:DLX6:DRGX:EMX1:EMX2:EN1:EN2:ESX1:EVX1:EVX2:GBX1:GBX2:GSX1:GSX2:HMX1:HMX3:HOXA1:HOXA2:HOXA3:HOXA4:HOXA5:HOXB1:HOXB2:HOXB3:HOXB4:HOXB5:HOXC4:HOXC5:HOXD1:HOXD3:HOXD4:ISX:LHX3:LHX4:MEOX1:MIXL1:MNX1:MSX1:MSX2:NKX1-1:NKX1-2:NOTO:OTP:PDX1:PHOX2A:PHOX2B:PROP1:PRRX1:PRRX2:RAX:RAX2:SEBOX:SHOX:SHOX2:UNCX:VAX1:VAX2:VENTX:VSX1:VSX2	HTAAYGAB	0.1	-4.247	0.0748	1266	41.99%	18226.3	40.02%	1.84445	1475
M03474_2.00:GMEB1:GMEB2	TTACGTAA	0.1	-4.242	0.0751	101	3.35%	1217.9	2.67%	1.84228	1476
M08089_2.00:CTCFL	RSYGCCCCCTGGYG	0.1	-4.239	0.0752	47	1.56%	505	1.11%	1.84097	1477
M04262_2.00:ATF1:CREB1:CREM	BRTGACATCACV	0.1	-4.236	0.0754	90	2.99%	1069.9	2.35%	1.83967	1478
M09845_2.00:BHLHE40:BHLHE41	SYSTCACGTGABCN	0.1	-4.219	0.0767	32	1.06%	317	0.70%	1.83229	1479
M05807_2.00:EOMES:TBR1:TBX21:TBX5	DAGGTGTGAA	0.1	-4.208	0.0774	631	20.93%	8807.7	19.34%	1.82751	1480
M05285_2.00:SIX1:SIX2:SIX4:SIX5	NRYGATACGG	0.1	-4.203	0.0778	311	10.32%	4164.9	9.14%	1.82534	1481
M10188_2.00:EGR1:EGR2:EGR3:EGR4	WTGCGTGGGCGT	0.1	-4.203	0.0778	14	0.46%	108.6	0.24%	1.82534	1482
M04584_2.00:EGR1:EGR2:EGR3:EGR4	HCCGCCCACGCAH	0.1	-4.163	0.0809	10	0.33%	68	0.15%	1.80797	1483
M09262_2.00:MYB:MYBL1	BCBSCAACYGCCACY	0.1	-4.16	0.0811	50	1.66%	545.4	1.20%	1.80667	1484
M10743_2.00:NKX2-1:NKX2-2:NKX2-3:NKX2-4:NKX2-5:NKX2-6:NKX2-8	CTTAATTG	0.1	-4.156	0.0813	566	18.77%	7862.3	17.26%	1.80493	1485
M03343_2.00:BORCS8-MEF2B:MEF2A:MEF2B:MEF2C:MEF2D	DCTAWAAATAGM	0.1	-4.146	0.0821	55	1.82%	610.9	1.34%	1.80058	1486
M04096_2.00:CCDC169-SOHLH2:SOHLH2	YGCACGTGCN	0.1	-4.14	0.0825	128	4.25%	1591.1	3.49%	1.79798	1487
M09411_2.00:STAT1	CCCMTTTCCHGGAAAWCHC	0.1	-4.124	0.0838	16	0.53%	131.1	0.29%	1.79103	1488
M04357_2.00:MAFF	NTGCTGASTCAGCAN	0.1	-4.123	0.0838	15	0.50%	120.9	0.27%	1.7906	1489
M07865_2.00:CTCF	MYRGCGCCCCCTGGTG	0.1	-4.123	0.0838	30	1.00%	295.7	0.65%	1.7906	1490
M08744_2.00:ASCL1:ASCL2	AGCAGCTGB	0.1	-4.121	0.0838	822	27.26%	11633	25.54%	1.78973	1491
M04032_2.00:ATF3:JDP2	GTGACGTCAT	0.1	-4.121	0.0838	91	3.02%	1088.1	2.39%	1.78973	1492
M02768_2.00:TFAP2A:TFAP2B:TFAP2C:TFAP2D:TFAP2E	TGCCYBRGGGCA	0.1	-4.115	0.0843	154	5.11%	1952	4.29%	1.78712	1493
M09552_2.00:GATA1:GATA2:GATA3:GATA4:GATA5:GATA6	AGATSTNDNNDSAGATAASN	0.1	-4.112	0.0845	28	0.93%	271.6	0.60%	1.78582	1494
M09276_2.00:NR1D1:NR1D2:NR2C2:NR2F1:NR2F2:NR2F6:PPARA:PPARD:RARA:RARB:RARG:RORA:RORB:RORC	RGGNMASTGGGTCAGRRRG	0.1	-4.105	0.0848	49	1.63%	534.8	1.17%	1.78278	1495
M09310_2.00:NR1D1:NR1D2:NR2C2:NR2F1:NR2F2:NR2F6:PPARA:PPARD:RARA:RARB:RARG:RORA:RORB:RORC	RGGNMASTGGGTCAGRRRG	0.1	-4.105	0.0848	49	1.63%	534.8	1.17%	1.78278	1496
M09313_2.00:NR1D1:NR1D2:NR2C1:NR2C2:NR2F1:NR2F2:NR2F6:PPARA:PPARD:PPARG:RARA:RARB:RARG:RORA:RORB:RORC	RRRRAAGTGGGTCASWGGR	0.1	-4.105	0.0848	49	1.63%	534.3	1.17%	1.78278	1497
M07494_2.00:RFX1:RFX2:RFX3:RFX4	SGTTGCYA	0.1	-4.104	0.0848	534	17.71%	7401.8	16.25%	1.78234	1498
M08601_2.00:RFX1:RFX2:RFX3:RFX4	GGTTGCYA	0.1	-4.104	0.0848	534	17.71%	7401.8	16.25%	1.78234	1499
M05937_2.00:TFAP4	RAMCAGCTGAT	0.1	-4.099	0.0852	237	7.86%	3119.7	6.85%	1.78017	1500
M09340_2.00:TP53	GGACATGCCCRGGCADGCCC	0.1	-4.091	0.0858	3	0.10%	8.2	0.02%	1.7767	1501
M05813_2.00:TBX15:TBX18:TBX20:TBX4:TBX5	RAGGTGTGAAGGTGTGAA	0.1	-4.091	0.0858	3	0.10%	8.3	0.02%	1.7767	1502
M10892_2.00:IRF1:IRF2	GAAAAGYGAAASC	0.1	-4.081	0.0866	13	0.43%	99.8	0.22%	1.77236	1503
M05993_2.00:FERD3L	GTRACAGCTG	0.1	-4.076	0.087	574	19.04%	7989.6	17.54%	1.77018	1504
M05851_2.00:ZNF135	GGCTCGACCTCAAAG	0.1	-4.072	0.0872	17	0.56%	143.9	0.32%	1.76845	1505
M03278_2.00:ALX1:ALX3:ALX4:ARX:BARX1:BARX2:BSX:DLX2:DLX3:DLX5:DRGX:EMX1:EMX2:EN1:EN2:ESX1:EVX1:EVX2:GBX1:GBX2:GSX1:GSX2:HESX1:HOXA2:HOXA3:HOXB2:HOXB3:HOXD3:ISX:LBX1:LBX2:LHX1:LHX2:LHX3:LHX4:LHX5:LHX6:LHX8:LHX9:LMX1A:LMX1B:MEOX1:MIXL1:MNX1:MSX1:MSX2:NKX1-1:NKX1-2:NOBOX:NOTO:OTP:PDX1:PHOX2A:PHOX2B:PROP1:PRRX1:PRRX2:RAX:RAX2:SEBOX:SHOX:SHOX2:UNCX:VAX1:VAX2:VSX1:VSX2:ZFHX2:ZFHX3	DTAATTDAATTAN	0.1	-4.068	0.0876	155	5.14%	1969.7	4.32%	1.76671	1506
M10239_2.00:ZNF148	CCCCKCCCCCNC	0.1	-4.062	0.088	344	11.41%	4651.2	10.21%	1.7641	1507
M08718_2.00:MITF:TFEB	CACGTGACY	0.1	-4.062	0.088	46	1.53%	497.7	1.09%	1.7641	1508
M08753_2.00:MITF:TFEB	CACGTGACY	0.1	-4.062	0.088	46	1.53%	497.7	1.09%	1.7641	1509
M09318_2.00:AR:NR3C1:NR3C2:PGR	RGRACABTCTGTYCY	0.1	-4.061	0.088	70	2.32%	810.4	1.78%	1.76367	1510
M03674_2.00:OSR2	GCTACCGYRTTACGCR	0.1	-4.058	0.0881	2	0.07%	3.3	0.01%	1.76237	1511
M06431_2.00:NR2E1	AAAAGTCAAM	0.1	-4.05	0.0888	330	10.95%	4451.3	9.77%	1.75889	1512
M05033_2.00:MEIS1:MEIS2:MEIS3:PKNOX1:PKNOX2:TGIF1:TGIF2:TGIF2LX:TGIF2LY	TGACABVTGTCA	0.1	-4.049	0.0888	62	2.06%	705.7	1.55%	1.75846	1513
M08421_2.00:NKX2-1:NKX2-2:NKX2-3:NKX2-4:NKX2-5:NKX2-6:NKX2-8	TBTCAAGTGG	0.1	-4.042	0.0893	344	11.41%	4653	10.22%	1.75542	1514
M10204_2.00:RREB1	GRGWGGGGTTGGGGGG	0.1	-4.04	0.0895	93	3.08%	1119.2	2.46%	1.75455	1515
M07922_2.00:CTCF	CGCCCCCTGGTGG	0.1	-4.038	0.0896	45	1.49%	485.7	1.07%	1.75368	1516
M07562_2.00:ZKSCAN2:ZSCAN29	RAAAAAAAC	0.1	-4.037	0.0897	1921	63.71%	28166.5	61.84%	1.75325	1517
M00242_2.00:KLF10:KLF11	CCGCCCCC	0.1	-4.036	0.0897	432	14.33%	5925.2	13.01%	1.75281	1518
M00241_2.00:KLF10:KLF11	CCGCCCCC	0.1	-4.027	0.0904	513	17.01%	7104.8	15.60%	1.7489	1519
M05689_2.00:PAX1:PAX2:PAX3:PAX5:PAX6:PAX7:PAX8:PAX9	GCANTCAWGCGTGACGR	0.1	-4.017	0.0912	8	0.27%	49.4	0.11%	1.74456	1520
M08036_2.00:TP63:TP73	RGACATGCCCAGRCATGYC	0.1	-4.017	0.0912	8	0.27%	49.9	0.11%	1.74456	1521
M04020_2.00:ATF6:ATF6B	YGRTGACGTCATCA	0.1	-3.991	0.0935	6	0.20%	31.5	0.07%	1.73327	1522
M00818_2.00:NR2C1:NR2F1:NR2F2:NR2F6:NR4A1:NR4A2:NR4A3:PPARD:RARG:RORA:RORB:RORC:RXRA:RXRB:RXRG	AAAGGTCA	0.1	-3.988	0.0938	716	23.75%	10086.1	22.14%	1.73197	1523
M03640_2.00:CREB3L1:CREB3L2	TGATGACGTCATCA	0.1	-3.988	0.0938	4	0.13%	15.4	0.03%	1.73197	1524
M05162_2.00:ALX1:ALX3:ALX4:ARX:BARHL1:BARHL2:BARX1:BARX2:BSX:DLX1:DLX2:DLX3:DLX4:DLX5:DLX6:DRGX:EMX1:EMX2:EN1:EN2:ESX1:EVX1:EVX2:GBX1:GBX2:GSX1:GSX2:HMX1:HMX2:HMX3:HOXA1:HOXA2:HOXA3:HOXA4:HOXA5:HOXA6:HOXA7:HOXB1:HOXB2:HOXB3:HOXB4:HOXB5:HOXB6:HOXB7:HOXB8:HOXC4:HOXC5:HOXC6:HOXD1:HOXD3:HOXD4:HOXD8:ISX:LHX3:LHX4:MEOX1:MEOX2:MIXL1:MNX1:MSX1:MSX2:NANOG:NANOGP8:NKX1-1:NKX1-2:NOBOX:NOTO:OTP:PDX1:PHOX2A:P…	YTAATGAY	0.1	-3.988	0.0938	603	20.00%	8425.2	18.50%	1.73197	1525
M01727_2.00:HES7	GGCACGCGYC	0.1	-3.988	0.0938	304	10.08%	4084.6	8.97%	1.73197	1526
M04684_2.00:DMRT1:DMRT2:DMRT3:DMRTA2:DMRTB1:DMRTC2	NATGTAGCRATT	0.1	-3.978	0.0945	335	11.11%	4530.8	9.95%	1.72762	1527
M05503_2.00:POU5F1	NATTATGCWAATKARG	0.1	-3.977	0.0945	20	0.66%	179.9	0.39%	1.72719	1528
M04300_2.00:ATF2:CREB5	NATGACATCAYY	0.1	-3.962	0.0958	108	3.58%	1327.7	2.92%	1.72067	1529
M10864_2.00:HSF1:HSF2:HSF4	GAANHTTCTRGA	0.1	-3.925	0.0994	586	19.44%	8184.2	17.97%	1.70461	1530
M04023_2.00:ATF1:CREB1:CREM	RTGACGTAGG	0.1	-3.921	0.0997	70	2.32%	816.2	1.79%	1.70287	1531
M02454_2.00:RFX1:RFX2:RFX3:RFX4:RFX6:RFX8	BGTTGCYANG	0.1	-3.916	0.1002	832	27.60%	11810.5	25.93%	1.7007	1532
M01733_2.00:CCDC169-SOHLH2:SOHLH2	NGYMCGTGCN	0.1	-3.915	0.1002	639	21.19%	8963.4	19.68%	1.70026	1533
M09409_2.00:SOX1:SOX10:SOX11:SOX12:SOX13:SOX14:SOX15:SOX17:SOX18:SOX2:SOX21:SOX3:SOX30:SOX4:SOX5:SOX6:SOX7:SOX8:SOX9:SRY	TTTGCATDACAAWGGA	0.1	-3.914	0.1003	29	0.96%	288.2	0.63%	1.69983	1534
M09753_2.00:TFAP2A:TFAP2B:TFAP2C:TFAP2D:TFAP2E	GCCYGCRGSC	0.1	-3.908	0.1008	833	27.63%	11826.5	25.97%	1.69722	1535
M02912_2.00:ZIC1:ZIC2:ZIC3:ZIC4	GACCCCCCGCTGYGH	0.1	-3.898	0.1018	17	0.56%	146.8	0.32%	1.69288	1536
M05413_2.00:PAX2:PAX4:PAX6	TYACGCATGANYGMACA	0.1	-3.896	0.1018	10	0.33%	70.5	0.15%	1.69201	1537
M05743_2.00:SMAD1:SMAD5	YGTCTAGACA	0.1	-3.894	0.1021	37	1.23%	388.2	0.85%	1.69114	1538
M07881_2.00:CTCF	CGCCCCCTGGTGGCC	0.1	-3.89	0.1024	24	0.80%	228.9	0.50%	1.68941	1539
M08925_2.00:ZBTB33	BTCTCGCGAGAYYTS	0.1	-3.886	0.1027	12	0.40%	91.1	0.20%	1.68767	1540
M10009_2.00:MAF:MAFA:MAFB:MAFG:MAFK:NRL	TCTGCTGASCYB	0.1	-3.884	0.1029	307	10.18%	4137.5	9.08%	1.6868	1541
M07794_2.00:MAX	GGGTCACGTGGBS	0.1	-3.865	0.1047	77	2.55%	912.9	2.00%	1.67855	1542
M10813_2.00:PAX4	VAYHYCCACCCB	0.1	-3.861	0.1051	977	32.40%	13971.8	30.68%	1.67681	1543
M07686_2.00:ZFP69	TAKCTTGTTTCCAGYCAC	0.1	-3.855	0.1057	6	0.20%	32.1	0.07%	1.67421	1544
M03113_2.00:ALX1:ALX3:ALX4:ARX:BARX1:BARX2:BSX:DLX1:DLX2:DLX3:DLX6:DRGX:EMX1:EMX2:EN1:EN2:ESX1:EVX1:EVX2:GBX1:GBX2:GSX1:GSX2:HESX1:HOXA2:HOXA3:HOXB2:HOXB3:HOXD3:ISX:LBX1:LBX2:LHX1:LHX2:LHX3:LHX4:LHX5:LHX6:LHX8:LHX9:LMX1A:LMX1B:MEOX1:MIXL1:MNX1:MSX1:MSX2:NKX1-1:NKX1-2:NOBOX:NOTO:OTP:PDX1:PHOX2A:PHOX2B:PROP1:PRRX1:PRRX2:RAX:RAX2:SEBOX:SHOX:SHOX2:UNCX:VAX1:VAX2:VSX1:VSX2:ZFHX2:ZFHX3	TAATTRRATTA	0.1	-3.853	0.1058	205	6.80%	2686.7	5.90%	1.67334	1545
M07913_2.00:CTCF	GCGCCCCCTGGTGGC	0.1	-3.847	0.1064	23	0.76%	218	0.48%	1.67073	1546
M04510_2.00:ZNF281	GCCCCTCCCCCG	0.1	-3.846	0.1064	177	5.87%	2292.3	5.03%	1.6703	1547
M04660_2.00:MBNL2	TYGCYTYGCTTH	0.1	-3.845	0.1065	220	7.30%	2899.8	6.37%	1.66986	1548
M08136_2.00:NKX2-1:NKX2-2:NKX2-3:NKX2-4:NKX2-5:NKX2-6:NKX2-8	CTTGAGTGSYT	0.1	-3.84	0.1069	352	11.67%	4789	10.51%	1.66769	1549
M05287_2.00:SIX1:SIX2:SIX4:SIX5	MCGTATCRYY	0.1	-3.839	0.107	211	7.00%	2772	6.09%	1.66726	1550
M05194_2.00:PKNOX1:PKNOX2:TGIF1:TGIF2:TGIF2LX:TGIF2LY	TGACAGCTGTCA	0.1	-3.821	0.1089	16	0.53%	136.6	0.30%	1.65944	1551
M09541_2.00:FOXC2:FOXJ3:FOXK2:FOXP1:FOXP2:FOXP3:FOXP4	NDGTAAACARRN	0.1	-3.813	0.1096	396	13.13%	5428.1	11.92%	1.65596	1552
M05779_2.00:LEF1:TCF7:TCF7L1:TCF7L2	ASATCAAAG	0.1	-3.813	0.1096	416	13.80%	5718.8	12.56%	1.65596	1553
M09926_2.00:NFE2:NFE2L1:NFE2L2:NFE2L3	GTCATBHWDBNNB	0.1	-3.813	0.1096	1434	47.56%	20823.5	45.72%	1.65596	1554
M04627_2.00:ZNF460	CAACGCCCCCCGM	0.1	-3.812	0.1096	10	0.33%	71.4	0.16%	1.65553	1555
M03601_2.00:MYOD1	RBAACAGCTGACGC	0.1	-3.808	0.1098	8	0.27%	51.8	0.11%	1.65379	1556
M05968_2.00:NEUROG2	GTGACATATGG	0.1	-3.806	0.11	213	7.06%	2803.3	6.15%	1.65292	1557
M09361_2.00:RFX1:RFX2:RFX3:RFX4:RFX6	BGTTGCCATGGTAA	0.1	-3.801	0.1105	24	0.80%	230.9	0.51%	1.65075	1558
M02096_2.00:ANHX	TTGACAAG	0.1	-3.787	0.112	1236	41.00%	17852.4	39.20%	1.64467	1559
M09170_2.00:HOXA10:HOXA11:HOXA6:HOXA9:HOXB6:HOXB8:HOXB9:HOXC10:HOXC11:HOXC12:HOXC6:HOXC8:HOXC9:HOXD10:HOXD11:HOXD12:HOXD8:HOXD9	WCATAAATYATM	0.1	-3.786	0.112	300	9.95%	4046.3	8.88%	1.64424	1560
M09130_2.00:HOXA10:HOXA11:HOXA5:HOXA6:HOXA7:HOXA9:HOXB5:HOXB6:HOXB8:HOXB9:HOXC10:HOXC11:HOXC5:HOXC6:HOXC8:HOXC9:HOXD10:HOXD11:HOXD8:HOXD9	WCATAAATYATM	0.1	-3.786	0.112	300	9.95%	4046.3	8.88%	1.64424	1561
M05688_2.00:PAX1:PAX2:PAX3:PAX5:PAX6:PAX7:PAX8:PAX9	KCASTCAAGCGTGACSR	0.1	-3.781	0.1124	4	0.13%	16.3	0.04%	1.64207	1562
M05441_2.00:PAX3:PAX7	YSGTCACGCTWATTAN	0.1	-3.781	0.1124	4	0.13%	16.9	0.04%	1.64207	1563
M05744_2.00:SMAD1:SMAD5	CGTCTAGACR	0.1	-3.775	0.113	20	0.66%	183.9	0.40%	1.63946	1564
M09058_2.00:ELF1:ELF2:ELF4:ELK1:ELK3:ELK4:ERF:ERG:ETS1:ETS2:ETV1:ETV2:ETV3:ETV3L:ETV4:ETV5:FEV:FLI1:GABPA	GRVRGGAARMRGA	0.1	-3.769	0.1135	1590	52.74%	23185.4	50.90%	1.63686	1565
M09074_2.00:ELF1:ELF2:ELF4:ELK1:ELK3:ELK4:ERF:ERG:ETS1:ETS2:ETV1:ETV2:ETV3:ETV3L:ETV4:ETV5:FEV:FLI1:GABPA	GRVRGGAARMRGA	0.1	-3.769	0.1135	1590	52.74%	23185.4	50.90%	1.63686	1566
M07893_2.00:CTCF	SYGCCMYCTGGTGGC	0.1	-3.766	0.1137	34	1.13%	354.6	0.78%	1.63555	1567
M02740_2.00:MEIS1:MEIS2:MEIS3:PKNOX1:PKNOX2:TGIF1:TGIF2	TGACAGCTGTC	0.1	-3.765	0.1139	40	1.33%	430.8	0.95%	1.63512	1568
M03897_2.00:PAX6	MTAATCGAATTAR	0.1	-3.763	0.114	16	0.53%	137.2	0.30%	1.63425	1569
M04179_2.00:NEUROG2:NEUROG3	RACATATGTY	0.1	-3.762	0.114	148	4.91%	1893	4.16%	1.63382	1570
M11386_2.00:TBX1:TBX10	AGGTGTGAAAG	0.1	-3.758	0.1144	18	0.60%	160.1	0.35%	1.63208	1571
M06447_2.00:SMAD4	GCGBCDGKSHRT	0.1	-3.749	0.1154	209	6.93%	2751.2	6.04%	1.62817	1572
M10263_2.00:SP1:SP3:SP4:SP5:SP6:SP8:SP9	GGGGCGGGGCSG	0.1	-3.749	0.1154	254	8.42%	3391.5	7.45%	1.62817	1573
M10923_2.00:MEF2A	HTTWCCWAATHDGGHAAK	0.1	-3.746	0.1155	28	0.93%	280.7	0.62%	1.62687	1574
M10925_2.00:MEF2A	HTTWCCWAATHDGGHAAK	0.1	-3.746	0.1155	28	0.93%	280.7	0.62%	1.62687	1575
M02695_2.00:MEF2A	HTTWCCWAATHDGGHAAK	0.1	-3.746	0.1155	28	0.93%	280.7	0.62%	1.62687	1576
M08233_2.00:ZIC1:ZIC2:ZIC3:ZIC4	CYCCTGCTGDG	0.1	-3.744	0.1156	598	19.83%	8384.1	18.41%	1.626	1577
M07823_2.00:ATF3:JDP2	GGTCACGTGAC	0.1	-3.742	0.1157	60	1.99%	691.2	1.52%	1.62513	1578
M10521_2.00:EHF:ELF1:ELF2:ELF3:ELF4:ELF5:ELK1:ELK3:ELK4:ERF:ERG:ETS1:ETS2:ETV1:ETV2:ETV3:ETV3L:ETV4:ETV5:ETV6:ETV7:FEV:FLI1:GABPA:SPDEF	HGAAYCCGGAAGTGNKG	0.1	-3.739	0.116	19	0.63%	172.2	0.38%	1.62383	1579
M06090_2.00:OSR2	GCTWCTGG	0.1	-3.736	0.1162	833	27.63%	11852.4	26.02%	1.62252	1580
M00771_2.00:ZKSCAN1	DNNYRYRNNH	0.1	-3.733	0.1166	1381	45.80%	20039.6	44.00%	1.62122	1581
M09957_2.00:ATF1:CREB1:CREM	TBACGTCAC	0.1	-3.726	0.1173	277	9.19%	3722.1	8.17%	1.61818	1582
M04840_2.00:FOXC1:FOXC2:FOXD1:FOXD2:FOXD3:FOXD4:FOXD4L1:FOXD4L3:FOXD4L4:FOXD4L5:FOXD4L6:FOXE1:FOXG1:FOXI1:FOXI2:FOXI3:FOXJ3:FOXK2:FOXL1:FOXL2:FOXS1	WACGTAAACAH	0.1	-3.718	0.1182	222	7.36%	2938.5	6.45%	1.61471	1583
M11097_2.00:AR:NR3C1:NR3C2:PGR	CABDCTGTTCT	0.1	-3.711	0.1189	1038	34.43%	14904.5	32.72%	1.61167	1584
M09804_2.00:TFAP4	RMCAGCTGC	0.1	-3.711	0.1189	1335	44.28%	19351.8	42.49%	1.61167	1585
M03438_2.00:TP63:TP73	DACATGTCYNGACATGYM	0.1	-3.709	0.1189	8	0.27%	52.7	0.12%	1.6108	1586
M04370_2.00:MAF:MAFA:MAFB:MAFG:MAFK	ATGCTGACGTCAGCAA	0.1	-3.709	0.1189	8	0.27%	52.3	0.11%	1.6108	1587
M07840_2.00:MAF:MAFA:MAFB:MAFG:MAFK	TGCTGAGTCAGCA	0.1	-3.708	0.119	47	1.56%	522.6	1.15%	1.61036	1588
M03480_2.00:NFIA:NFIB:NFIC:NFIX	YTGGCACNDTGCCAA	0.1	-3.707	0.119	9	0.30%	62.7	0.14%	1.60993	1589
M02976_2.00:ELF1:ELF2:ELF4:SPDEF	ACCCGGATGTR	0.1	-3.707	0.119	28	0.93%	281.7	0.62%	1.60993	1590
M04012_2.00:XBP1	TGCCACGTGTACW	0.1	-3.685	0.1215	15	0.50%	127	0.28%	1.60038	1591
M08818_2.00:XBP1	GACGTGKCMTTW	0.1	-3.682	0.1218	29	0.96%	294.1	0.65%	1.59907	1592
M11355_2.00:STAT5A	NAWTTCYNGGAAATN	0.1	-3.678	0.1222	95	3.15%	1165.9	2.56%	1.59734	1593
M02779_2.00:MLX	ATCACGTGAT	0.1	-3.673	0.1228	36	1.19%	382.9	0.84%	1.59516	1594
M08363_2.00:SP1:SP3:SP4:SP5:SP8:SP9	CCCCGSCCCCKCCCC	0.1	-3.672	0.1228	207	6.87%	2729.2	5.99%	1.59473	1595
M03341_2.00:SRF	RCCATATATGGT	0.1	-3.672	0.1228	14	0.46%	116.2	0.26%	1.59473	1596
M08238_2.00:CTCF	GCGCCCCCTGSTGGC	0.1	-3.671	0.1228	12	0.40%	94.7	0.21%	1.5943	1597
M09335_2.00:TP63	RRCAWGYCCAGRCATGYCY	0.1	-3.671	0.1228	12	0.40%	94.2	0.21%	1.5943	1598
M09338_2.00:TP63:TP73	RRCAWGYCCAGRCATGYCY	0.1	-3.671	0.1228	12	0.40%	94.2	0.21%	1.5943	1599
M11136_2.00:NR1D1:NR1D2:NR2C2:NR2F1:NR2F2:NR2F6:PPARA:PPARD:RARA:RARB:RARG:RORA:RORB:RORC	HYTGACCTAYTTA	0.1	-3.667	0.123	107	3.55%	1330.6	2.92%	1.59256	1600
M04192_2.00:HES7	BVCRCGTGCC	0.1	-3.658	0.1241	677	22.45%	9558.5	20.99%	1.58865	1601
M05837_2.00:JUN:JUNB:JUND	GATKACGTCAT	0.1	-3.653	0.1246	115	3.81%	1441.5	3.16%	1.58648	1602
M07892_2.00:CTCF	RGYGCCCYCTRGTGG	0.1	-3.651	0.1248	35	1.16%	370.8	0.81%	1.58561	1603
M05409_2.00:HOXA3:HOXA4:HOXA5:HOXA6:HOXA7:HOXB3:HOXB4:HOXB5:HOXB6:HOXB7:HOXB8:HOXC4:HOXC5:HOXC6:HOXC8:HOXD3:HOXD4:HOXD8:PDX1	TTAACGAC	0.1	-3.649	0.125	601	19.93%	8441.3	18.53%	1.58474	1604
M07745_2.00:ZNF480	HACWCATTCCYY	0.1	-3.647	0.1252	888	29.45%	12682.8	27.85%	1.58387	1605
M06345_2.00:MEIS1:MEIS2:MEIS3:PKNOX1:PKNOX2:TGIF1:TGIF2:TGIF2LX:TGIF2LY	TGTCAAA	0.1	-3.646	0.1252	1574	52.21%	22965.6	50.42%	1.58344	1606
M07927_2.00:EGR1:EGR2:EGR3:EGR4	CCCCSCCCCCGCCCMCGCMC	0.1	-3.639	0.126	19	0.63%	174	0.38%	1.5804	1607
M04629_2.00:ZBTB14	RTGCGCGTGCACGHGV	0.1	-3.639	0.126	7	0.23%	43.7	0.10%	1.5804	1608
M06088_2.00:OSR2	GCTACTGBGKTWV	0.1	-3.635	0.1264	178	5.90%	2322.8	5.10%	1.57866	1609
M07805_2.00:TCF12:TCF3:TCF4	RSAGCAGCTGB	0.1	-3.633	0.1265	780	25.87%	11083.1	24.33%	1.57779	1610
M04459_2.00:ZSCAN5	VYGTCCCCCCCCAAAKCY	0.1	-3.631	0.1267	37	1.23%	396.9	0.87%	1.57692	1611
M09850_2.00:MYC	RACCACGTGCTC	0.1	-3.622	0.1278	17	0.56%	151.8	0.33%	1.57301	1612
M04534_2.00:ZBTB43	WGTGCCATANNRGCAGCACT	0.1	-3.619	0.1278	5	0.17%	25.3	0.06%	1.57171	1613
M09363_2.00:RFX1:RFX2:RFX3:RFX4:RFX6	SCSSCSGTTGCCATGGCRACGG	0.1	-3.619	0.1278	5	0.17%	25.5	0.06%	1.57171	1614
M09367_2.00:RFX1:RFX2:RFX3:RFX4:RFX6	SCSSCSGTTGCCATGGCRACGG	0.1	-3.619	0.1278	5	0.17%	25.5	0.06%	1.57171	1615
M03244_2.00:DUXA	NTAATYTAATCAR	0.1	-3.619	0.1278	144	4.78%	1846.2	4.05%	1.57171	1616
M11369_2.00:STAT3	RCTTCCRGGAARNSRR	0.1	-3.618	0.1279	130	4.31%	1651.2	3.63%	1.57128	1617
M09368_2.00:RFX1:RFX2:RFX3:RFX4:RFX6	CGGTTGCCATGGCRAC	0.1	-3.616	0.1281	11	0.36%	84.7	0.19%	1.57041	1618
M05330_2.00:ALX1:ALX3:ALX4:ARX:BARX1:BARX2:BSX:DLX1:DLX2:DLX3:DLX4:DLX5:DLX6:DRGX:EMX1:EMX2:EN1:EN2:ESX1:EVX1:EVX2:GBX1:GBX2:GSX1:GSX2:HMX1:HMX3:HOXA1:HOXA2:HOXA3:HOXA4:HOXA5:HOXB1:HOXB2:HOXB3:HOXB4:HOXB5:HOXC4:HOXC5:HOXD1:HOXD3:HOXD4:ISX:LHX3:LHX4:MEOX1:MIXL1:MNX1:MSX1:MSX2:NKX1-1:NKX1-2:NOTO:OTP:PDX1:PHOX2A:PHOX2B:PROP1:PRRX1:PRRX2:RAX:RAX2:SEBOX:SHOX:SHOX2:UNCX:VAX1:VAX2:VENTX:VSX1:VSX2	HTAAYGAB	0.1	-3.614	0.1282	1017	33.73%	14607.4	32.07%	1.56954	1619
M02815_2.00:MLX	ATCACGTGAT	0.1	-3.611	0.1286	40	1.33%	435.3	0.96%	1.56824	1620
M09985_2.00:HLF:TEF	ATGTTWAYATAA	0.1	-3.607	0.129	210	6.97%	2777.5	6.10%	1.5665	1621
M02694_2.00:MEF2A	DTTDCCWWAWTGGGWAAN	0.1	-3.605	0.129	31	1.03%	321.6	0.71%	1.56563	1622
M07921_2.00:CTCF	CGCCMCCTGGTGGCC	0.1	-3.605	0.129	26	0.86%	259.4	0.57%	1.56563	1623
M10921_2.00:MEF2A	DTTDCCWWAWTGGGWAAN	0.1	-3.605	0.129	31	1.03%	321.6	0.71%	1.56563	1624
M08042_2.00:SOX1:SOX10:SOX11:SOX12:SOX13:SOX14:SOX15:SOX17:SOX18:SOX2:SOX21:SOX3:SOX30:SOX4:SOX5:SOX6:SOX7:SOX8:SOX9:SRY	TTTGCATDACAAWGG	0.1	-3.597	0.1299	45	1.49%	501	1.10%	1.56216	1625
M08703_2.00:TFAP2A:TFAP2B:TFAP2C:TFAP2D:TFAP2E	ATKGCCYCAGGSCAT	0.1	-3.582	0.1318	134	4.44%	1709.1	3.75%	1.55564	1626
M09831_2.00:TWIST1:TWIST2	MHACACMTGGD	0.1	-3.581	0.1318	990	32.84%	14210.8	31.20%	1.55521	1627
M05255_2.00:DBX2:NKX3-1:NKX3-2	GTTAAGTGGB	0.1	-3.578	0.1322	522	17.31%	7293	16.01%	1.55391	1628
M04794_2.00:ELF1:ELF2:ELF4:ELK1:ELK3:ELK4:ERF:ERG:ETS1:ETS2:ETV1:ETV2:ETV3:ETV3L:ETV4:ETV5:FEV:FLI1:GABPA	ACAGGAAGGAAGTR	0.1	-3.573	0.1328	73	2.42%	872.8	1.92%	1.55173	1629
M07879_2.00:CTCF	GCGCCCCCTGGTGGC	0.1	-3.569	0.1332	17	0.56%	152.2	0.33%	1.55	1630
M00835_2.00:TBX15:TBX18:TBX20:TBX4:TBX5	RAGGTGTGAA	0.1	-3.563	0.1339	688	22.82%	9734.3	21.37%	1.54739	1631
M02455_2.00:RFX1:RFX2:RFX3:RFX4:RFX6	GTTGCTANG	0.1	-3.562	0.134	601	19.93%	8453.2	18.56%	1.54696	1632
M08072_2.00:JUN:JUNB:JUND	ATGACATCATCHW	0.1	-3.561	0.134	85	2.82%	1035.5	2.27%	1.54652	1633
M04567_2.00:ZIC1:ZIC2:ZIC3:ZIC4	BACCMCCYGCTGTGM	0.1	-3.544	0.1362	48	1.59%	541.4	1.19%	1.53914	1634
M04726_2.00:EHF:ELF1:ELF2:ELF3:ELF4:ELF5:ELK1:ELK3:ELK4:ERF:ERG:ETS1:ETS2:ETV1:ETV2:ETV3:ETV3L:ETV4:ETV5:ETV6:ETV7:FEV:FLI1:GABPA:SPDEF	AACCCGGAAGTR	0.1	-3.538	0.1369	16	0.53%	141.9	0.31%	1.53653	1635
M03556_2.00:TBX2:TBX3:TBX4:TBX5	GGTGTGAAAWTTSACACC	0.1	-3.533	0.1376	7	0.23%	44.6	0.10%	1.53436	1636
M04631_2.00:ZBTB14	TCACGTGCACGCGCAY	0.1	-3.526	0.1385	2	0.07%	4.6	0.01%	1.53132	1637
M06412_2.00:NR1D1:NR1D2:NR1H2:NR1H3:NR1H4:NR2C1:NR2C2:NR2F1:NR2F2:NR2F6:NR4A1:NR4A2:NR4A3:NR5A1:NR5A2:NR6A1:PPARA:PPARD:PPARG:RARA:RARB:RARG:RORA:RORB:RORC:RXRA:RXRB:RXRG:THRA:THRB	AATTGGGTCA	0.1	-3.513	0.1402	79	2.62%	956.8	2.10%	1.52568	1638
M07864_2.00:CTCF	RGCGCCCYCTRGTGG	0.1	-3.512	0.1402	36	1.19%	387.2	0.85%	1.52524	1639
M07617_2.00:ZNF528	GAAATGRCTTCCCTK	0.1	-3.512	0.1402	15	0.50%	130.4	0.29%	1.52524	1640
M09622_2.00:PAX1:PAX2:PAX3:PAX5:PAX6:PAX7:PAX8:PAX9	GCAGCCAAGCRTGACH	0.1	-3.512	0.1402	15	0.50%	130	0.29%	1.52524	1641
M10551_2.00:FOXO1:FOXO3:FOXO4:FOXO6	TGTTGAC	0.1	-3.511	0.1402	412	13.67%	5695.8	12.51%	1.52481	1642
M09878_2.00:NHLH1:NHLH2	CATYTGTGC	0.1	-3.51	0.1402	2163	71.74%	31956.2	70.16%	1.52437	1643
M00066_2.00:RFX1:RFX2:RFX3:RFX4	NSGTTGCYAB	0.1	-3.51	0.1402	353	11.71%	4839.8	10.63%	1.52437	1644
M07792_2.00:MAX	VRRGCACGTGG	0.1	-3.506	0.1405	348	11.54%	4767.6	10.47%	1.52264	1645
M09094_2.00:FOXI1:FOXJ3:FOXK1:FOXK2	AADGTAAACA	0.1	-3.505	0.1406	1316	43.65%	19102.7	41.94%	1.5222	1646
M09474_2.00:NEUROD1:NEUROD2:NEUROD4:NEUROD6	AACAGATGGC	0.1	-3.494	0.1421	345	11.44%	4725.8	10.38%	1.51742	1647
M03794_2.00:ALX1:ALX3:ALX4:ARX:BARHL1:BARHL2:BARX1:BARX2:BSX:DLX1:DLX2:DLX3:DLX4:DLX5:DLX6:DRGX:EMX1:EMX2:EN1:EN2:ESX1:EVX1:EVX2:GBX1:GBX2:GSX1:GSX2:HESX1:HOXA1:HOXA2:HOXA3:HOXA4:HOXA5:HOXB1:HOXB2:HOXB3:HOXB4:HOXB5:HOXC4:HOXC5:HOXD1:HOXD3:HOXD4:ISX:LHX1:LHX3:LHX4:LHX5:MEOX1:MEOX2:MIXL1:MNX1:MSX1:MSX2:NANOG:NANOGP8:NKX1-1:NKX1-2:NOTO:OTP:PDX1:PHOX2A:PHOX2B:PROP1:PRRX1:PRRX2:RAX:RAX2:SEBOX:SHOX:SHO…	GCTAATTASS	0.1	-3.494	0.1421	281	9.32%	3802.4	8.35%	1.51742	1648
M07680_2.00:ZNF749	AACCCCAAC	0.1	-3.487	0.1429	414	13.73%	5727.9	12.58%	1.51438	1649
M07897_2.00:CTCF	ASYGCCMYCTRGTGG	0.1	-3.487	0.1429	42	1.39%	465.5	1.02%	1.51438	1650
M04239_2.00:CREB3:CREB3L1	GGTGACGTGGCR	0.1	-3.48	0.1437	30	1.00%	312.4	0.69%	1.51134	1651
M04153_2.00:HEY1	GACACGTGCV	0.1	-3.48	0.1437	407	13.50%	5626.5	12.35%	1.51134	1652
M02936_2.00:ZIC1:ZIC2:ZIC3:ZIC4:ZIC5	GACCCCCCGCTGTGM	0.1	-3.476	0.1441	5	0.17%	26.3	0.06%	1.50961	1653
M04789_2.00:EHF:ELF1:ELF2:ELF3:ELF4:ELF5:ETV6:ETV7	STGTGCGGATGCV	0.1	-3.476	0.1441	5	0.17%	26	0.06%	1.50961	1654
M05795_2.00:TBX15:TBX18:TBX20:TBX22	RAGGTGTGAA	0.1	-3.468	0.1451	799	26.50%	11390.1	25.01%	1.50613	1655
M07804_2.00:MYC	ASCACGTGGCN	0.1	-3.462	0.1459	296	9.82%	4021.2	8.83%	1.50353	1656
M10882_2.00:IRF1:IRF2	TTCACTT	0.1	-3.457	0.1466	2079	68.96%	30678.2	67.36%	1.50136	1657
M04346_2.00:MAF:MAFA:MAFB:MAFG:MAFK:NRL	DTGCTGASTCAGCAH	0.1	-3.455	0.1467	15	0.50%	131.4	0.29%	1.50049	1658
M08822_2.00:DDIT3	MTGATGMAAT	0.1	-3.447	0.1479	271	8.99%	3663.8	8.04%	1.49701	1659
M09415_2.00:STAT3	CAYTTCCMGGAA	0.1	-3.446	0.148	223	7.40%	2976.3	6.53%	1.49658	1660
M08729_2.00:MYC	RAGCACGTGGC	0.1	-3.434	0.1496	259	8.59%	3492.2	7.67%	1.49137	1661
M09210_2.00:ALX1:ALX3:ALX4:ARX:BARX1:BARX2:BSX:DLX1:DLX2:DLX3:DLX4:DLX5:DLX6:DRGX:EMX1:EMX2:EN1:EN2:ESX1:EVX1:EVX2:GBX1:GBX2:GSX1:GSX2:HESX1:HOXA1:HOXA2:HOXA3:HOXB1:HOXB2:HOXB3:HOXD3:ISX:LBX1:LBX2:LHX1:LHX2:LHX3:LHX4:LHX5:LHX6:LHX8:LHX9:LMX1A:LMX1B:MEOX1:MIXL1:MNX1:MSX1:MSX2:NKX1-1:NKX1-2:NOBOX:NOTO:OTP:PDX1:PHOX2A:PHOX2B:PROP1:PRRX1:PRRX2:RAX:RAX2:SEBOX:SHOX:SHOX2:UNCX:VAX1:VAX2:VSX1:VSX2:ZFHX2:…	TAATTRAATTA	0.1	-3.424	0.151	227	7.53%	3035.9	6.67%	1.48702	1662
M09823_2.00:HES1:HES4	VTCKYGTGCSY	0.1	-3.424	0.151	727	24.11%	10331.4	22.68%	1.48702	1663
M04786_2.00:EHF:ELF1:ELF2:ELF3:ELF4:ELF5:ETV6:ETV7	BWTRCGGAAGCV	0.1	-3.419	0.1516	32	1.06%	339.7	0.75%	1.48485	1664
M10429_2.00:CXXC1	KTRHAACGMWAAAMA	0.1	-3.413	0.1524	48	1.59%	546.1	1.20%	1.48225	1665
M03691_2.00:SCRT1:SCRT2	AHGCAACAGGTGG	0.1	-3.413	0.1524	13	0.43%	109.4	0.24%	1.48225	1666
M05602_2.00:NR2C1:NR2C2:NR2F1:NR2F2:NR2F6:NR4A1:NR4A2:NR4A3:PPARD:PPARG:RARA:RARB:RARG:RORA:RORB:RORC:RXRA:RXRB:RXRG	NAAAGGTCAN	0.1	-3.413	0.1524	467	15.49%	6509.3	14.29%	1.48225	1667
M05299_2.00:ALX1:ALX3:ALX4:ARX:BARX1:BARX2:BSX:DLX1:DLX2:DLX3:DLX4:DLX5:DLX6:DRGX:EMX1:EMX2:EN1:EN2:ESX1:EVX1:EVX2:GBX1:GBX2:GSX1:GSX2:HESX1:HOXA1:HOXA2:HOXA3:HOXB1:HOXB2:HOXB3:HOXD3:ISX:LBX1:LBX2:LHX1:LHX2:LHX3:LHX4:LHX5:LHX6:LHX8:LHX9:LMX1A:LMX1B:MEOX1:MIXL1:MNX1:MSX1:MSX2:NKX1-1:NKX1-2:NOBOX:NOTO:OTP:PDX1:PHOX2A:PHOX2B:PROP1:PRRX1:PRRX2:RAX:RAX2:SEBOX:SHOX:SHOX2:UNCX:VAX1:VAX2:VSX1:VSX2:ZFHX2:…	TAATTRSATTA	0.1	-3.411	0.1524	288	9.55%	3911.3	8.59%	1.48138	1668
M09471_2.00:LYL1:TAL1:TAL2	AVCAGCTG	0.1	-3.408	0.1529	2156	71.51%	31866.8	69.97%	1.48008	1669
M04551_2.00:KLF17	CACCACGCACCCMTT	0.1	-3.407	0.1529	28	0.93%	289	0.63%	1.47964	1670
M05050_2.00:HOXA10:HOXA4:HOXA5:HOXA6:HOXA7:HOXA9:HOXB4:HOXB5:HOXB6:HOXB7:HOXB8:HOXB9:HOXC10:HOXC4:HOXC5:HOXC6:HOXC8:HOXC9:HOXD10:HOXD4:HOXD8:HOXD9:MNX1:PDX1	WTAACGAC	0.1	-3.402	0.1535	901	29.88%	12915.1	28.36%	1.47747	1671
M09946_2.00:NFE2:NFE2L1:NFE2L2:NFE2L3	ACSRTGACTCAGCARWA	0.1	-3.4	0.1538	15	0.50%	132.2	0.29%	1.4766	1672
M09472_2.00:LYL1:TAL1:TAL2	TTATCTSNNSNCNVCAGCYG	0.1	-3.397	0.1541	20	0.66%	191.8	0.42%	1.4753	1673
M05604_2.00:NR2C1:NR2C2:NR2F1:NR2F2:NR2F6:NR4A1:NR4A2:NR4A3:PPARD:PPARG:RARA:RARB:RARG:RORA:RORB:RORC:RXRA:RXRB:RXRG	KAAAGGTCAN	0.1	-3.395	0.1543	412	13.67%	5709.1	12.53%	1.47443	1674
M09035_2.00:TFDP1:TFDP2:TFDP3	RGRRGGCGGGAAAN	0.1	-3.383	0.1561	93	3.08%	1154.8	2.54%	1.46922	1675
M02790_2.00:HEY1:HEY2:HEYL	GGCACGTGYC	0.1	-3.382	0.1562	125	4.15%	1597.8	3.51%	1.46878	1676
M08326_2.00:SP2	CCCCGCCCC	0.1	-3.38	0.1564	285	9.45%	3871.2	8.50%	1.46792	1677
M04334_2.00:FOS:FOSB:FOSL1:FOSL2	GATGACGTCATC	0.1	-3.373	0.1574	14	0.46%	121.5	0.27%	1.46488	1678
M09935_2.00:DBP	TTRCATAATH	0.1	-3.373	0.1574	727	24.11%	10339.5	22.70%	1.46488	1679
M07912_2.00:CTCF	GYGCCCCCTGGTGGC	0.1	-3.371	0.1575	28	0.93%	290.1	0.64%	1.46401	1680
M05640_2.00:NR2C1:NR2F1:NR2F2:NR2F6:NR4A1:NR4A2:NR4A3:PPARD:RARG:RORA:RORB:RORC:RXRA:RXRB:RXRG	BAAAGGTCAN	0.1	-3.368	0.158	502	16.65%	7027.2	15.43%	1.4627	1681
M10685_2.00:SIX1:SIX2:SIX4:SIX5	CTCAGVTTTCT	0.1	-3.367	0.158	219	7.26%	2926.3	6.42%	1.46227	1682
M02872_2.00:AC023509.3:ATF2:ATF7	BKATGACGTCATHN	0.1	-3.364	0.1583	6	0.20%	36.7	0.08%	1.46097	1683
M04525_2.00:SP2	MTAAGCCCCGCCCMCTT	0.1	-3.364	0.1583	6	0.20%	36.2	0.08%	1.46097	1684
M03924_2.00:NR1I2:NR1I3:VDR	AGTTCANVNNAGTTCR	0.1	-3.355	0.1595	70	2.32%	843	1.85%	1.45706	1685
M07876_2.00:CTCF	GCGCCCCCTGGTGGC	0.1	-3.353	0.1599	20	0.66%	192.1	0.42%	1.45619	1686
M10169_2.00:GLIS3	GTGGGGGGTM	0.1	-3.353	0.1599	270	8.96%	3658.4	8.03%	1.45619	1687
M05101_2.00:ALX1:ALX3:ALX4:ARX:BARX1:BARX2:BSX:DLX1:DLX2:DLX3:DLX4:DLX5:DLX6:DRGX:EMX1:EMX2:EN1:EN2:ESX1:EVX1:EVX2:GBX1:GBX2:GSX1:GSX2:HMX1:HMX3:HOXA1:HOXA2:HOXA3:HOXA4:HOXA5:HOXA7:HOXB1:HOXB2:HOXB3:HOXB4:HOXB5:HOXB7:HOXC4:HOXC5:HOXD1:HOXD3:HOXD4:ISX:LHX3:LHX4:MEOX1:MEOX2:MIXL1:MNX1:MSX1:MSX2:NANOG:NANOGP8:NKX1-1:NKX1-2:NOTO:OTP:PDX1:PHOX2A:PHOX2B:PROP1:PRRX1:PRRX2:RAX:RAX2:SEBOX:SHOX:SHOX2:UNCX:…	CTAATTAC	0.1	-3.351	0.1599	427	14.16%	5933.8	13.03%	1.45532	1688
M10255_2.00:E4F1	RTGACGTAAC	0.1	-3.345	0.1608	50	1.66%	575.2	1.26%	1.45272	1689
M05445_2.00:POU2F2	NTAATGTATGCA	0.1	-3.344	0.1608	118	3.91%	1502.7	3.30%	1.45228	1690
M05344_2.00:BARX1:BARX2:BSX:EMX1:EMX2:EN1:EN2:EVX1:EVX2:GBX1:GBX2:GSX1:GSX2:HMX1:HMX2:HMX3:HOXA1:HOXA2:HOXA3:HOXA4:HOXA5:HOXA6:HOXA7:HOXB1:HOXB2:HOXB3:HOXB4:HOXB5:HOXB6:HOXB7:HOXB8:HOXC4:HOXC5:HOXC6:HOXD1:HOXD3:HOXD4:HOXD8:ISX:MEOX1:MEOX2:MNX1:NKX1-1:NKX1-2:NOTO:OTP:PDX1:TLX2:VAX1:VAX2:VENTX	YTAATGAY	0.1	-3.344	0.1608	754	25.01%	10743.7	23.59%	1.45228	1691
M05327_2.00:ALX1:ALX3:ALX4:ARX:BARX1:BARX2:BSX:DLX2:DLX3:DLX5:DRGX:EMX1:EMX2:EN1:EN2:ESX1:EVX1:EVX2:GBX1:GBX2:GSX1:GSX2:HESX1:HOXA2:HOXA3:HOXB2:HOXB3:HOXD3:ISX:LBX1:LBX2:LHX1:LHX2:LHX3:LHX4:LHX5:LHX6:LHX8:LHX9:LMX1A:LMX1B:MEOX1:MIXL1:MNX1:MSX1:MSX2:NKX1-1:NKX1-2:NOBOX:NOTO:OTP:PDX1:PHOX2A:PHOX2B:PROP1:PRRX1:PRRX2:RAX:RAX2:SEBOX:SHOX:SHOX2:UNCX:VAX1:VAX2:VSX1:VSX2:ZFHX2:ZFHX3	TAATCTAATTA	0.1	-3.342	0.161	10	0.33%	77.3	0.17%	1.45141	1692
M10023_2.00:CEBPA:CEBPB:CEBPE	TVTKTGGWAANNN	0.1	-3.341	0.1611	1090	36.15%	15744.2	34.57%	1.45098	1693
M08810_2.00:MAF:MAFA:MAFB:MAFG:MAFK	TGCTGASTCAGCADWTTT	0.1	-3.34	0.1612	5	0.17%	28	0.06%	1.45054	1694
M09342_2.00:PAX1:PAX2:PAX3:PAX5:PAX6:PAX7:PAX8:PAX9	RDGVGCAGCCAAGCGTGAC	0.1	-3.333	0.1621	11	0.36%	88.1	0.19%	1.4475	1695
M09487_2.00:JUN:JUNB:JUND	ATGACGTCATCN	0.1	-3.328	0.1629	46	1.53%	524	1.15%	1.44533	1696
M07811_2.00:USF1:USF2	SGGTCACGTGRCCV	0.1	-3.32	0.1641	32	1.06%	342.2	0.75%	1.44186	1697
M10348_2.00:ZNF697	NTGGGCGAGGGM	0.1	-3.306	0.1664	34	1.13%	368.6	0.81%	1.43578	1698
M08867_2.00:KLF1:KLF12:KLF3:KLF5:KLF8	CACCCCCTG	0.1	-3.303	0.1666	442	14.66%	6158.2	13.52%	1.43447	1699
M09000_2.00:KLF1:KLF12:KLF3:KLF5:KLF8	CACCCCCTG	0.1	-3.303	0.1666	442	14.66%	6158.2	13.52%	1.43447	1700
M07923_2.00:CTCF	CGCCCYCTGGTGGCC	0.1	-3.292	0.1684	23	0.76%	230.7	0.51%	1.4297	1701
M07924_2.00:CTCF	RGCGCCCYCTGGTGG	0.1	-3.286	0.1693	29	0.96%	305.7	0.67%	1.42709	1702
M08120_2.00:FOXI1:FOXJ3:FOXK1:FOXK2	NRDGTAAACAAGVN	0.1	-3.284	0.1695	198	6.57%	2634.7	5.78%	1.42622	1703
M07809_2.00:USF1:USF2	GGTCACGTGRCSVSG	0.1	-3.28	0.1701	27	0.90%	280	0.61%	1.42449	1704
M10216_2.00:EGR1:EGR2:EGR3:EGR4	ATGCGTGGGCGG	0.1	-3.275	0.1708	16	0.53%	146.6	0.32%	1.42231	1705
M09951_2.00:ATF1:CREB1:CREM	NNTKACGTCASB	0.1	-3.268	0.172	187	6.20%	2479.2	5.44%	1.41927	1706
M09970_2.00:CEBPG	CTBATTTCARAAW	0.1	-3.267	0.172	288	9.55%	3926.4	8.62%	1.41884	1707
M10322_2.00:ZNF316	RTTGAAAAGC	0.1	-3.267	0.172	204	6.77%	2721.5	5.98%	1.41884	1708
M01810_2.00:ATF3:JDP2	NATGACGTMA	0.1	-3.263	0.1726	345	11.44%	4751.7	10.43%	1.4171	1709
M03852_2.00:ALX1:ALX3:ALX4:ARX:BARX1:BARX2:BSX:DLX1:DLX2:DLX3:DLX4:DLX5:DLX6:DRGX:EMX1:EMX2:EN1:EN2:ESX1:EVX1:EVX2:GBX1:GBX2:GSX1:GSX2:HESX1:HOXA1:HOXA2:HOXA3:HOXB1:HOXB2:HOXB3:HOXD3:ISX:LBX1:LBX2:LHX2:LHX3:LHX4:LHX6:LHX8:LHX9:LMX1A:LMX1B:MEOX1:MIXL1:MNX1:MSX1:MSX2:NKX1-1:NKX1-2:NOBOX:NOTO:OTP:PDX1:PHOX2A:PHOX2B:PROP1:PRRX1:PRRX2:RAX:RAX2:SEBOX:SHOX:SHOX2:UNCX:VAX1:VAX2:VSX1:VSX2:ZFHX2:ZFHX3	TAATTNAATTA	0.1	-3.263	0.1726	132	4.38%	1703	3.74%	1.4171	1710
M07889_2.00:CTCF	CGCCCYCTGGTGGC	0.1	-3.262	0.1726	38	1.26%	421.8	0.93%	1.41667	1711
M04260_2.00:ATF1:CREB1:CREM	RTGACRCGTCAY	0.1	-3.261	0.1726	39	1.29%	434.9	0.95%	1.41623	1712
M08736_2.00:PTF1A	SCAGCTGCYBCYTYYCCC	0.1	-3.261	0.1726	89	2.95%	1106.4	2.43%	1.41623	1713
M08757_2.00:PTF1A	SCAGCTGCYBCYTYYCCC	0.1	-3.261	0.1726	89	2.95%	1106.4	2.43%	1.41623	1714
M08308_2.00:ZNF317	WWGTCAGCTGTC	0.1	-3.261	0.1726	150	4.98%	1956.1	4.29%	1.41623	1715
M08066_2.00:ATF1:CREB1:CREM	NVTGACGTCABN	0.1	-3.258	0.1727	94	3.12%	1176	2.58%	1.41493	1716
M08053_2.00:MYCN	VRCCACGTGGYB	0.1	-3.252	0.1737	64	2.12%	766.6	1.68%	1.41233	1717
M08254_2.00:ZNF621	CTKCCCTGGGAYTTT	0.1	-3.25	0.1738	46	1.53%	526.5	1.16%	1.41146	1718
M03224_2.00:ALX1:ALX3:ALX4:ARX:BARHL1:BARHL2:DRGX:ESX1:GBX1:GBX2:HESX1:HMX1:HMX2:HMX3:ISX:LBX1:LBX2:MEOX1:MEOX2:MIXL1:MSX1:MSX2:PHOX2A:PHOX2B:PROP1:PRRX1:PRRX2:RAX:RAX2:SHOX:SHOX2:TLX2:UNCX:VENTX:VSX1:VSX2	TAATTAGDTCSAG	0.1	-3.25	0.1738	78	2.59%	956.5	2.10%	1.41146	1719
M06015_2.00:NRL	GCTDMGTCAGCA	0.1	-3.245	0.1745	85	2.82%	1053	2.31%	1.40929	1720
M02793_2.00:HEY1	GRCACGTGCC	0.1	-3.239	0.1755	141	4.68%	1831.6	4.02%	1.40668	1721
M09790_2.00:MITF:TFE3	GYCASVTGACYN	0.1	-3.237	0.1757	327	10.85%	4493.7	9.87%	1.40581	1722
M09583_2.00:ALX1:ALX3:ALX4:ARX:DRGX:EN1:EN2:ESX1:GBX1:GBX2:HESX1:ISX:MIXL1:MSX1:MSX2:NOBOX:OTP:PHOX2A:PHOX2B:PROP1:PRRX1:PRRX2:RAX:RAX2:SEBOX:SHOX:SHOX2:UNCX:VSX1:VSX2	CCCACGTGCT	0.1	-3.237	0.1757	120	3.98%	1537.2	3.37%	1.40581	1723
M04376_2.00:ATF6:ATF6B	GGTGACGTGGCA	0.1	-3.235	0.1758	7	0.23%	47.3	0.10%	1.40494	1724
M04054_2.00:TFAP2A:TFAP2B:TFAP2C:TFAP2D:TFAP2E	HGCCTSAGGCD	0.1	-3.235	0.1758	303	10.05%	4146.6	9.10%	1.40494	1725
M05745_2.00:NFIA:NFIB:NFIC:NFIX	STTGGCDNNGTGCCARB	0.1	-3.234	0.1759	13	0.43%	112.7	0.25%	1.40451	1726
M08123_2.00:FOXA1:FOXA2:FOXA3	ARWGTAAACA	0.1	-3.232	0.1761	483	16.02%	6767.8	14.86%	1.40364	1727
M09430_2.00:TBX15:TBX18:TBX20:TBX4:TBX5	RGGTGHTGACAGSH	0.1	-3.231	0.1763	97	3.22%	1218.7	2.68%	1.40321	1728
M08052_2.00:TWIST1:TWIST2	NNWCCAGATGTBN	0.1	-3.229	0.1765	397	13.17%	5511.6	12.10%	1.40234	1729
M08702_2.00:TFAP2A:TFAP2B:TFAP2C:TFAP2D:TFAP2E	TDGCCYCAGGSCAY	0.1	-3.229	0.1765	190	6.30%	2525.4	5.54%	1.40234	1730
M05047_2.00:NKX2-1:NKX2-2:NKX2-3:NKX2-4:NKX2-5:NKX2-6:NKX2-8	STCAACGMB	0.1	-3.227	0.1766	1135	37.65%	16438.3	36.09%	1.40147	1731
M11160_2.00:AR:NR3C1:NR3C2:PGR	GGWACABRGTGTWCT	0.1	-3.225	0.1768	26	0.86%	269.1	0.59%	1.4006	1732
M00188_2.00:RFX1:RFX2:RFX3:RFX4:RFX6	CNTRGYAACV	0.1	-3.217	0.1782	987	32.74%	14228.7	31.24%	1.39713	1733
M05014_2.00:NKX3-1:NKX3-2	HTAACGAS	0.1	-3.212	0.179	815	27.03%	11669.4	25.62%	1.39495	1734
M02842_2.00:CREB3L1:CREB3L2	TGATGACGTGGCAY	0.1	-3.21	0.1792	5	0.17%	28.7	0.06%	1.39409	1735
M10645_2.00:HOXA10:HOXA11:HOXA5:HOXA6:HOXA7:HOXA9:HOXB5:HOXB6:HOXB8:HOXB9:HOXC10:HOXC11:HOXC5:HOXC6:HOXC8:HOXC9:HOXD10:HOXD11:HOXD8:HOXD9	ATTAATDACATC	0.1	-3.207	0.1796	134	4.44%	1735.1	3.81%	1.39278	1736
M08013_2.00:STAT1	YCCMTTTCCYGGAAAHCHCNB	0.1	-3.205	0.1798	14	0.46%	124.4	0.27%	1.39191	1737
M11318_2.00:LEF1:TCF7:TCF7L1:TCF7L2	CCTTTGAA	0.1	-3.204	0.1799	1222	40.53%	17746	38.96%	1.39148	1738
M10033_2.00:ATF3:JDP2	AWTATGYAAWC	0.1	-3.204	0.1799	54	1.79%	634.3	1.39%	1.39148	1739
M09233_2.00:IRF1:IRF2	RAAANWGAAASTGAAAGTAA	0.1	-3.203	0.18	59	1.96%	701.9	1.54%	1.39105	1740
M03893_2.00:PAX3:PAX7	ASCGTGACKAATYR	0.1	-3.201	0.1803	11	0.36%	90.8	0.20%	1.39018	1741
M03445_2.00:PROX1:PROX2	TAAGRCGTCTTR	0.1	-3.199	0.1804	10	0.33%	79.6	0.17%	1.38931	1742
M00997_2.00:CEBPG	NTTACGCAA	0.1	-3.195	0.181	313	10.38%	4295.5	9.43%	1.38757	1743
M02758_2.00:TFAP2A:TFAP2B:TFAP2C:TFAP2D:TFAP2E	TGCCCYSRGGGCA	0.1	-3.181	0.1835	54	1.79%	635.8	1.40%	1.38149	1744
M04074_2.00:TCFL5	TCACGCGCAC	0.1	-3.178	0.184	72	2.39%	878.1	1.93%	1.38019	1745
M09326_2.00:AR:NR3C1:NR3C2:PGR	RGAACABTCTGTTCY	0.1	-3.173	0.1848	53	1.76%	623	1.37%	1.37802	1746
M04630_2.00:ZBTB14	ATGCGCGTGCACGTGB	0.1	-3.169	0.1854	8	0.27%	58.2	0.13%	1.37628	1747
M05172_2.00:ALX1:ALX3:ALX4:ARX:DRGX:EMX1:EMX2:EN1:EN2:ESX1:GBX1:GBX2:HESX1:ISX:LHX1:LHX2:LHX3:LHX4:LHX5:LHX6:LHX8:LHX9:LMX1A:LMX1B:MIXL1:MSX1:MSX2:NOBOX:NOTO:OTP:PHOX2A:PHOX2B:PROP1:PRRX1:PRRX2:RAX:RAX2:SEBOX:SHOX:SHOX2:UNCX:VAX1:VAX2:VSX1:VSX2:ZFHX2	HTAACGAG	0.1	-3.162	0.1866	276	9.15%	3764.3	8.26%	1.37324	1748
M07959_2.00:FOXA1:FOXA2:FOXA3:FOXB1:FOXB2	VCWRWGTAAACANNR	0.1	-3.162	0.1866	355	11.77%	4908.9	10.78%	1.37324	1749
M10191_2.00:EGR1:EGR2:EGR3:EGR4	GCGCATGCG	0.1	-3.16	0.1867	43	1.43%	490.5	1.08%	1.37237	1750
M04745_2.00:EHF:ELF1:ELF2:ELF3:ELF4:ELF5:ELK1:ELK3:ELK4:ERF:ERG:ETS1:ETS2:ETV1:ETV2:ETV3:ETV3L:ETV4:ETV5:ETV6:ETV7:FEV:FLI1:GABPA:SPDEF	AATGCGGAAGTR	0.1	-3.154	0.1879	41	1.36%	464.2	1.02%	1.36976	1751
M07932_2.00:SP2	GSCTAGAGCGGCCSC	0.1	-3.151	0.1882	14	0.46%	125.2	0.27%	1.36846	1752
M09879_2.00:NEUROG2:NEUROG3	GSVAGDCAGMTGGNNY	0.1	-3.15	0.1883	337	11.18%	4648.9	10.21%	1.36803	1753
M10832_2.00:POU2F1	TNTATGBTAATT	0.1	-3.144	0.1893	74	2.45%	907.6	1.99%	1.36542	1754
M10222_2.00:PRDM15	TTGGAAHTCCCA	0.1	-3.142	0.1896	30	1.00%	322	0.71%	1.36455	1755
M02110_2.00:PBX1:PBX2:PBX3:PBX4	TTGATGWG	0.1	-3.141	0.1896	907	30.08%	13049.2	28.65%	1.36412	1756
M03728_2.00:ELF1:ELF2:ELF4:SPDEF	TGGCGGATGCS	0.1	-3.139	0.1901	9	0.30%	69.7	0.15%	1.36325	1757
M08323_2.00:KLF15	CCCCBGCYCCGCCCC	0.1	-3.135	0.1906	153	5.07%	2008.3	4.41%	1.36151	1758
M08043_2.00:STAT3	YTTCCYGGAAR	0.1	-3.134	0.1908	264	8.76%	3594.9	7.89%	1.36108	1759
M11304_2.00:SOX1:SOX10:SOX11:SOX12:SOX13:SOX14:SOX15:SOX17:SOX18:SOX2:SOX21:SOX3:SOX30:SOX4:SOX5:SOX6:SOX7:SOX8:SOX9:SRY	MACAAWGVNBYCTTTBW	0.1	-3.133	0.1908	159	5.27%	2093.9	4.60%	1.36064	1760
M02830_2.00:CREB3:CREB3L1	YGRTGACGTGGCAB	0.1	-3.13	0.1912	10	0.33%	80.3	0.18%	1.35934	1761
M05704_2.00:NFATC1:NFATC2:NFATC3:NFATC4	KTTTCCATGGAAAM	0.1	-3.124	0.1923	18	0.60%	173.3	0.38%	1.35674	1762
M10256_2.00:E4F1	GYTACGTCAC	0.1	-3.124	0.1923	40	1.33%	452.8	0.99%	1.35674	1763
M09802_2.00:TFAP4	AGARYCAGCTGYGGTCAG	0.1	-3.123	0.1923	17	0.56%	161.9	0.36%	1.3563	1764
M02833_2.00:BATF:BATF3	TGATGACGTCATCA	0.1	-3.122	0.1923	2	0.07%	6	0.01%	1.35587	1765
M08092_2.00:SP2	GYCCCGCCCCCYCCC	0.1	-3.121	0.1925	117	3.88%	1503.2	3.30%	1.35543	1766
M07918_2.00:CTCF	GCGCCCCCTGGTGG	0.1	-3.118	0.1929	26	0.86%	272.1	0.60%	1.35413	1767
M10646_2.00:SIX1:SIX2:SIX4:SIX5	GGCTCAGGTTTCH	0.1	-3.109	0.1945	111	3.68%	1420.6	3.12%	1.35022	1768
M02453_2.00:RFX1:RFX2:RFX3:RFX4:RFX6	GTTGCYADGS	0.1	-3.106	0.195	821	27.23%	11776.6	25.86%	1.34892	1769
M07976_2.00:POU5F1	BCCWTTGTYATGCAAAT	0.1	-3.098	0.1964	14	0.46%	126.5	0.28%	1.34544	1770
M05991_2.00:PTF1A	ACRMCAGCTGACG	0.1	-3.098	0.1964	14	0.46%	126.4	0.28%	1.34544	1771
M10157_2.00:CTCF	CABHWGRTGGCAG	0.1	-3.094	0.197	143	4.74%	1870.2	4.11%	1.34371	1772
M09930_2.00:ATF1:CREB1:CREM	GVTGACGT	0.1	-3.088	0.198	1033	34.26%	14938.1	32.80%	1.3411	1773
M03610_2.00:NHLH1:NHLH2	RGCAYCAGCTGRTGCC	0.1	-3.086	0.1985	19	0.63%	186.9	0.41%	1.34023	1774
M04017_2.00:ATF2	ATGACGTCAC	0.1	-3.079	0.1997	87	2.89%	1090	2.39%	1.33719	1775
M09947_2.00:ATF6:ATF6B	TGACGTGG	0.1	-3.064	0.2026	48	1.59%	561	1.23%	1.33068	1776
M04335_2.00:FOS:FOSB:FOSL1:FOSL2	AATGACACG	0.1	-3.062	0.2029	402	13.33%	5605.6	12.31%	1.32981	1777
M05450_2.00:POU2F2	TTGCATAATTAG	0.1	-3.06	0.2031	137	4.54%	1788.4	3.93%	1.32894	1778
M07867_2.00:CTCF	GCCMYCTRGTGGY	0.1	-3.034	0.2084	63	2.09%	763.4	1.68%	1.31765	1779
M02459_2.00:GMEB1:GMEB2	TGACGTCVVN	0.1	-3.022	0.2107	169	5.61%	2244.1	4.93%	1.31244	1780
M10203_2.00:RREB1	CCCCAAACCACCCC	0.1	-3.021	0.2109	76	2.52%	941.5	2.07%	1.312	1781
M08964_2.00:KLF1:KLF12:KLF2:KLF3:KLF4:KLF5:KLF6:KLF7	GCCMCACCCWCTYCM	0.1	-3.018	0.2114	151	5.01%	1989.9	4.37%	1.3107	1782
M10575_2.00:FOXA1:FOXA2:FOXA3:FOXB1:FOXB2	TGAGTAAACAAAAA	0.1	-3.016	0.2117	77	2.55%	955.2	2.10%	1.30983	1783
M08758_2.00:NEUROG2:NEUROG3	GSARCAGATGGY	0.1	-3.015	0.2117	298	9.88%	4098.2	9.00%	1.3094	1784
M08993_2.00:OVOL2	WCCGTTAT	0.1	-3.012	0.2123	102	3.38%	1301.3	2.86%	1.30809	1785
M03846_2.00:ALX1:ALX3:ALX4:ARX:BARX1:BARX2:BSX:DLX1:DLX2:DLX3:DLX4:DLX5:DLX6:DRGX:EMX1:EMX2:EN1:EN2:ESX1:EVX1:EVX2:GBX1:GBX2:GSX1:GSX2:HESX1:HOXA1:HOXA2:HOXA3:HOXB1:HOXB2:HOXB3:HOXD3:ISX:LBX1:LBX2:LHX1:LHX2:LHX3:LHX4:LHX5:LHX6:LHX8:LHX9:LMX1A:LMX1B:MEOX1:MIXL1:MNX1:MSX1:MSX2:NKX1-1:NKX1-2:NOBOX:NOTO:OTP:PDX1:PHOX2A:PHOX2B:PROP1:PRRX1:PRRX2:RAX:RAX2:SEBOX:SHOX:SHOX2:UNCX:VAX1:VAX2:VSX1:VSX2:ZFHX2:…	TAATTWAATTA	0.1	-3.011	0.2124	11	0.36%	93.5	0.21%	1.30766	1786
M11220_2.00:NFATC1:NFATC2:NFATC3:NFATC4	WNWTTTTCCT	0.1	-3.01	0.2125	1861	61.72%	27436.9	60.24%	1.30723	1787
M02166_2.00:ALX1:ALX3:ALX4:ARX:BARX1:BARX2:BSX:DLX1:DLX2:DLX3:DLX4:DLX5:DLX6:DRGX:EMX1:EMX2:EN1:EN2:ESX1:EVX1:EVX2:GBX1:GBX2:GSX1:GSX2:HMX1:HMX2:HMX3:HOXA1:HOXA2:HOXA3:HOXA4:HOXA5:HOXA7:HOXB1:HOXB2:HOXB3:HOXB4:HOXB5:HOXB7:HOXC4:HOXC5:HOXD1:HOXD3:HOXD4:ISX:MEOX1:MEOX2:MIXL1:MNX1:MSX1:MSX2:NANOG:NANOGP8:NKX1-1:NKX1-2:NOTO:OTP:PDX1:PHOX2A:PHOX2B:PROP1:PRRX1:PRRX2:RAX:RAX2:SEBOX:SHOX:SHOX2:UNCX:VAX1:…	CTAATTAC	0.1	-3.009	0.2126	698	23.15%	9968.6	21.89%	1.30679	1788
M04180_2.00:NEUROG2:NEUROG3	GACATATGTY	0.1	-3.009	0.2126	105	3.48%	1343.2	2.95%	1.30679	1789
M03452_2.00:RFX1:RFX2:RFX3:RFX4:RFX6	BGTTGCCATGGCAACS	0.1	-3.009	0.2126	8	0.27%	60.9	0.13%	1.30679	1790
M00709_2.00:RFX1:RFX2:RFX3:RFX4:RFX6	SGTTGCTADG	0.1	-3.007	0.2126	205	6.80%	2759.6	6.06%	1.30592	1791
M04587_2.00:ZNF784	GTACCTACCGY	0.1	-2.997	0.2146	86	2.85%	1080.6	2.37%	1.30158	1792
M04365_2.00:MAF:MAFA:MAFB:MAFG:MAFK	MGTCAGCANWTTT	0.1	-2.996	0.2148	41	1.36%	470.9	1.03%	1.30115	1793
M03280_2.00:MEIS1:MEIS2:MEIS3:PKNOX1:PKNOX2:TGIF1:TGIF2	TGACAGSTGTCA	0.1	-2.991	0.2157	25	0.83%	263.3	0.58%	1.29897	1794
M04348_2.00:MAF:MAFA:MAFB:MAFG:MAFK:NRL	TGCHGHGTCAGCAN	0.1	-2.991	0.2157	40	1.33%	457.2	1.00%	1.29897	1795
M04234_2.00:XBP1	SRTGACRTCAYC	0.1	-2.991	0.2157	110	3.65%	1414.9	3.11%	1.29897	1796
M07869_2.00:CTCF	GCGCCCCCTGGTGGC	0.1	-2.987	0.2161	21	0.70%	214	0.47%	1.29724	1797
M04509_2.00:ZNF281	GCCCCTCCCCCA	0.1	-2.982	0.2171	101	3.35%	1289.2	2.83%	1.29507	1798
M05561_2.00:MYBL2	KTAACSGTTRN	0.1	-2.98	0.2176	60	1.99%	725.9	1.59%	1.2942	1799
M02893_2.00:ZIC1:ZIC2:ZIC3:ZIC4:ZIC5	GACCCCCCGCTGTG	0.1	-2.969	0.2196	5	0.17%	30.9	0.07%	1.28942	1800
M02878_2.00:CTCF	WGCGCCMCCTAGTGGTM	0.1	-2.969	0.2196	5	0.17%	30.1	0.07%	1.28942	1801
M04146_2.00:USF1:USF2	HCCACGTGACV	0.1	-2.968	0.2197	137	4.54%	1795.5	3.94%	1.28899	1802
M11093_2.00:ESR1:ESR2:NR1D1:NR1D2:NR1H2:NR1H3:NR1H4:NR2C1:NR2C2:NR2F1:NR2F2:NR2F6:NR4A1:NR4A2:NR4A3:NR5A1:NR5A2:NR6A1:PPARA:PPARD:PPARG:RARA:RARB:RARG:RORA:RORB:RORC:RXRA:RXRB:RXRG:THRA:THRB	TAANTRGGTCA	0.1	-2.967	0.2198	297	9.85%	4089.9	8.98%	1.28855	1803
M09789_2.00:MLXIPL	GTGCACGTGRSAC	0.1	-2.963	0.2207	133	4.41%	1739.7	3.82%	1.28681	1804
M08784_2.00:ATF1:CREB1:CREM	CRVTGACGTCA	0.1	-2.955	0.2221	98	3.25%	1249.7	2.74%	1.28334	1805
M08845_2.00:ATF1:CREB1:CREM	CRVTGACGTCA	0.1	-2.955	0.2221	98	3.25%	1249.7	2.74%	1.28334	1806
M02706_2.00:ESR1:ESR2:NR1D1:NR1D2:NR1H2:NR1H3:NR1H4:NR2C1:NR2C2:NR2F1:NR2F2:NR2F6:NR4A1:NR4A2:NR4A3:NR5A1:NR5A2:NR6A1:PPARA:PPARD:PPARG:RARA:RARB:RARG:RORA:RORB:RORC:RXRA:RXRB:RXRG:THRA:THRB	NAWAABTAGGTCAR	0.1	-2.947	0.2237	34	1.13%	380.7	0.84%	1.27987	1807
M04156_2.00:PTF1A	AACAGCTGACGC	0.1	-2.947	0.2237	33	1.09%	367.8	0.81%	1.27987	1808
M01260_2.00:NAIF1	NNTTGCGTAA	0.1	-2.947	0.2237	284	9.42%	3903.7	8.57%	1.27987	1809
M04494_2.00:ZIC1:ZIC2:ZIC3:ZIC4:ZIC5	GACCCCCTGCTGTGC	0.1	-2.946	0.2237	6	0.20%	40.2	0.09%	1.27943	1810
M04169_2.00:ATOH1	AMCATATGKC	0.1	-2.944	0.224	138	4.58%	1811.7	3.98%	1.27856	1811
M10153_2.00:CTCF	NNNYNGCCACYAGRKGGCRC	0.1	-2.937	0.2254	27	0.90%	290.4	0.64%	1.27552	1812
M05213_2.00:ALX1:ALX3:ALX4:ARX:DRGX:EN1:EN2:ESX1:ISX:LHX2:LHX3:LHX4:LHX6:LHX8:LHX9:LMX1A:LMX1B:MIXL1:OTP:PHOX2A:PHOX2B:PROP1:PRRX1:PRRX2:RAX:RAX2:SEBOX:SHOX:SHOX2:UNCX:VSX1:VSX2:ZFHX2	HTAACGAG	0.1	-2.936	0.2256	220	7.30%	2981.2	6.55%	1.27509	1813
M07877_2.00:CTCF	RGCGCCCCCTGGTGG	0.1	-2.934	0.2259	24	0.80%	252.3	0.55%	1.27422	1814
M03850_2.00:SIX3:SIX6	TAATCTAATTA	0.1	-2.932	0.2262	49	1.63%	579.5	1.27%	1.27335	1815
M03439_2.00:TP53	ACATGTYHHYDGACWTGT	0.1	-2.931	0.2262	10	0.33%	83.3	0.18%	1.27292	1816
M10758_2.00:HMBOX1:HNF1A:HNF1B	GTTAATYATTAACC	0.1	-2.93	0.2265	46	1.53%	539.5	1.18%	1.27248	1817
M03212_2.00:IRX2:IRX4:IRX5	NWACATGACAWG	0.1	-2.921	0.2283	192	6.37%	2581.8	5.67%	1.26857	1818
M05467_2.00:POU2F3	GNATGCTRATS	0.1	-2.917	0.2291	461	15.29%	6488.2	14.25%	1.26684	1819
M03875_2.00:ALX1:ALX3:ALX4:ARX:BARX1:BARX2:BSX:DLX2:DLX3:DRGX:EMX1:EMX2:EN1:EN2:ESX1:EVX1:EVX2:GBX1:GBX2:GSX1:GSX2:HESX1:HOXA2:HOXA3:HOXB2:HOXB3:HOXD3:ISX:LBX1:LBX2:LHX1:LHX2:LHX3:LHX4:LHX5:LHX6:LHX8:LHX9:LMX1A:LMX1B:MEOX1:MIXL1:MNX1:MSX1:MSX2:NKX1-1:NKX1-2:NOBOX:NOTO:OTP:PDX1:PHOX2A:PHOX2B:PROP1:PRRX1:PRRX2:RAX:RAX2:SEBOX:SHOX:SHOX2:UNCX:VAX1:VAX2:VSX1:VSX2:ZFHX2:ZFHX3	TAATTRSATTA	0.1	-2.917	0.2291	184	6.10%	2467	5.42%	1.26684	1820
M04987_2.00:ALX1:ALX3:ALX4:ARX:BARHL1:BARHL2:BARX1:BARX2:BSX:DRGX:EMX1:EMX2:EN1:EN2:ESX1:EVX1:EVX2:GBX1:GBX2:GSX1:GSX2:HESX1:HOXA1:HOXA2:HOXA3:HOXA4:HOXA5:HOXB1:HOXB2:HOXB3:HOXB4:HOXB5:HOXC4:HOXC5:HOXD1:HOXD3:HOXD4:LBX1:MEOX1:MEOX2:MIXL1:MNX1:MSX1:MSX2:NANOG:NANOGP8:NKX1-1:NKX1-2:PDX1:PHOX2A:PHOX2B:PROP1:PRRX1:PRRX2:RAX:RAX2:SHOX:SHOX2:TLX1:TLX3:UNCX:VAX1:VAX2:VENTX:VSX1:VSX2	HTAATGAB	0.1	-2.914	0.2295	1215	40.30%	17697.7	38.86%	1.26553	1821
M04937_2.00:ALX1:ALX3:ALX4:ARX:DLX1:DLX2:DLX3:DLX4:DLX5:DLX6:DRGX:ESX1:HOXA2:HOXB2:ISX:LHX1:LHX2:LHX3:LHX4:LHX5:LHX9:MEOX1:MIXL1:MNX1:MSX1:MSX2:PHOX2A:PHOX2B:PROP1:PRRX1:PRRX2:RAX:RAX2:SEBOX:SHOX:SHOX2:UNCX:VSX1:VSX2	NTAACGAB	0.1	-2.913	0.2296	909	30.15%	13120.6	28.81%	1.2651	1822
M05058_2.00:BARX1:BARX2:BSX:DLX1:DLX2:DLX3:DLX4:DLX5:DLX6:EMX1:EMX2:EN1:EN2:EVX1:EVX2:GBX1:GBX2:GSX1:GSX2:HOXA1:HOXA2:HOXA3:HOXA4:HOXA5:HOXB1:HOXB2:HOXB3:HOXB4:HOXB5:HOXC4:HOXC5:HOXD1:HOXD3:HOXD4:ISX:MEOX1:MEOX2:MNX1:MSX1:MSX2:NANOG:NANOGP8:NKX1-1:NKX1-2:PDX1:PROP1:SHOX:SHOX2:UNCX:VAX1:VAX2:VENTX	GTAATTAN	0.1	-2.913	0.2296	909	30.15%	13120.2	28.81%	1.2651	1823
M10480_2.00:EHF:ELF1:ELF2:ELF3:ELF4:ELF5:ELK1:ELK3:ELK4:ERF:ERG:ETS1:ETS2:ETV1:ETV2:ETV3:ETV3L:ETV4:ETV5:ETV6:ETV7:FEV:FLI1:GABPA:SPDEF	TGSCAGGAAGTRGGTBDC	0.1	-2.912	0.2296	23	0.76%	240.2	0.53%	1.26467	1824
M10884_2.00:IRF5	KTTTCGCTTTCCT	0.1	-2.906	0.2309	67	2.22%	824.9	1.81%	1.26206	1825
M11153_2.00:ESR1:ESR2:HNF4A:HNF4G:NR1D1:NR1D2:NR1H2:NR1H3:NR1H4:NR2C1:NR2C2:NR2F1:NR2F2:NR2F6:NR4A1:NR4A2:NR4A3:NR5A2:NR6A1:PPARA:PPARD:PPARG:RARA:RARB:RARG:RORA:RORB:RORC:RXRA:RXRB:RXRG:THRA:THRB	TGACCTTTGCCCTK	0.1	-2.905	0.231	115	3.81%	1491	3.27%	1.26163	1826
M09824_2.00:HES1:HES4	KCTBGTGB	0.1	-2.901	0.2319	2024	67.13%	29940.5	65.74%	1.25989	1827
M06416_2.00:ESR1:ESR2:NR1D1:NR1D2:NR1H2:NR1H3:NR2C1:NR2C2:NR2F1:NR2F2:NR2F6:NR5A2:NR6A1:PPARA:PPARD:PPARG:RARA:RARB:RARG:RORA:RORB:RORC:RXRA:RXRB:RXRG:THRA:THRB	TAWDTRGGTCA	0.1	-2.897	0.2326	188	6.24%	2526.5	5.55%	1.25815	1828
M10534_2.00:FOXM1	WAGACTGATTA	0.1	-2.896	0.2327	549	18.21%	7785.7	17.09%	1.25772	1829
M05284_2.00:IRX1:IRX3:IRX6	DACGCVTNNNNRYGCGTH	0.1	-2.892	0.2335	22	0.73%	229	0.50%	1.25598	1830
M07801_2.00:MYC	GVSCACGTGGC	0.1	-2.892	0.2335	219	7.26%	2971.3	6.52%	1.25598	1831
M04594_2.00:ZSCAN4	VYGCACACCCTGAMAAH	0.1	-2.891	0.2335	11	0.36%	95.9	0.21%	1.25555	1832
M07898_2.00:CTCF	CGCCCCCTGGTGGC	0.1	-2.891	0.2335	34	1.13%	382.9	0.84%	1.25555	1833
M10250_2.00:SP2	GGGCGGGAC	0.1	-2.889	0.2336	111	3.68%	1435.5	3.15%	1.25468	1834
M04717_2.00:EHF:ELF1:ELF2:ELF3:ELF4:ELF5:ELK1:ELK3:ELK4:ERF:ERG:ETS1:ETS2:ETV1:ETV2:ETV3:ETV3L:ETV4:ETV5:ETV6:ETV7:FEV:FLI1:GABPA:SPDEF	RAYGCGGAAGTG	0.1	-2.889	0.2336	32	1.06%	356.6	0.78%	1.25468	1835
M10261_2.00:KLF10:KLF11	GGGGTGGGMG	0.1	-2.884	0.2347	990	32.84%	14334.9	31.47%	1.25251	1836
M09638_2.00:LEF1:TCF7:TCF7L1:TCF7L2	CCTTTGAWGT	0.1	-2.883	0.2348	46	1.53%	542	1.19%	1.25207	1837
M03392_2.00:ESR1:ESR2:NR1D1:NR1D2:NR1H2:NR1H3:NR1H4:NR2C1:NR2C2:NR2F1:NR2F2:NR2F6:NR4A1:NR4A2:NR4A3:NR5A2:NR6A1:PPARA:PPARD:PPARG:RARA:RARB:RARG:RORA:RORB:RORC:RXRA:RXRB:RXRG	AAGGTCAHCYARAGGTCA	0.1	-2.874	0.2368	3	0.10%	14	0.03%	1.24816	1838
M10134_2.00:MZF1	KGGBGAGGGGGAA	0.1	-2.872	0.237	279	9.25%	3839.7	8.43%	1.24729	1839
M02468_2.00:GMEB1:GMEB2	NBACGYANN	0.1	-2.871	0.2372	1524	50.55%	22358.4	49.09%	1.24686	1840
M02730_2.00:XBP1	GACGTGKCAYT	0.1	-2.87	0.2372	61	2.02%	744.2	1.63%	1.24643	1841
M09852_2.00:MYC	VGCCACGTGCB	0.1	-2.87	0.2372	248	8.23%	3391.6	7.45%	1.24643	1842
M09157_2.00:SIX1:SIX2:SIX4:SIX5	TGAAAYHTGAKAC	0.1	-2.867	0.2376	192	6.37%	2586	5.68%	1.24512	1843
M08016_2.00:STAT3	CATTTCCYGGAAD	0.1	-2.867	0.2376	198	6.57%	2672.4	5.87%	1.24512	1844
M09756_2.00:TFAP2A:TFAP2B:TFAP2C:TFAP2D:TFAP2E	AHCGCCTBAGGSGAT	0.1	-2.862	0.2386	68	2.26%	840.9	1.85%	1.24295	1845
M08945_2.00:ZNF140	TATGACCCAGCAATTCCRCTCCTA	0.1	-2.855	0.2402	9	0.30%	73.7	0.16%	1.23991	1846
M07920_2.00:CTCF	RSYGCCCYCTRGTGGCCA	0.1	-2.854	0.2403	17	0.56%	167.6	0.37%	1.23948	1847
M04964_2.00:ALX1:ALX3:ALX4:ARX:BARHL1:BARHL2:BARX1:BARX2:BSX:DLX1:DLX2:DLX3:DLX4:DLX5:DLX6:DRGX:EMX1:EMX2:EN1:EN2:ESX1:EVX1:EVX2:GBX1:GBX2:GSX1:GSX2:HESX1:HOXA1:HOXA2:HOXA3:HOXA4:HOXA5:HOXB1:HOXB2:HOXB3:HOXB4:HOXB5:HOXC4:HOXC5:HOXD1:HOXD3:HOXD4:ISX:LHX1:LHX3:LHX4:LHX5:MEOX1:MEOX2:MIXL1:MNX1:MSX1:MSX2:NANOG:NANOGP8:NKX1-1:NKX1-2:NOTO:OTP:PDX1:PHOX2A:PHOX2B:PROP1:PRRX1:PRRX2:RAX:RAX2:SEBOX:SHOX:SHO…	YTAATGAY	0.1	-2.853	0.2404	672	22.29%	9609.1	21.10%	1.23904	1848
M05347_2.00:NKX2-1:NKX2-2:NKX2-3:NKX2-4:NKX2-5:NKX2-6:NKX2-8	BTCAAGTGGK	0.1	-2.846	0.2419	417	13.83%	5853.4	12.85%	1.236	1849
M00126_2.00:MAF:MAFA:MAFB:MAFG:MAFK:NRL	NVGTCAGCAATNN	0.1	-2.838	0.2438	256	8.49%	3510.4	7.71%	1.23253	1850
M07914_2.00:CTCF	GYGCCMYCTGGTGGC	0.1	-2.836	0.2441	28	0.93%	306.3	0.67%	1.23166	1851
M10831_2.00:POU2F1	CAWAATKACATGYW	0.1	-2.835	0.2443	436	14.46%	6133.1	13.47%	1.23122	1852
M02447_2.00:RFX1:RFX2:RFX3:RFX4:RFX6	GTTGCYADGG	0.1	-2.833	0.2447	533	17.68%	7559.6	16.60%	1.23036	1853
M04347_2.00:MAF:MAFA:MAFB:MAFG:MAFK:NRL	DTGCTGACRTCAGCAN	0.1	-2.833	0.2447	11	0.36%	97	0.21%	1.23036	1854
M04251_2.00:ATF2	NATGACRTCAYC	0.1	-2.831	0.2448	107	3.55%	1384	3.04%	1.22949	1855
M09274_2.00:NR2C1:NR2C2:NR2F1:NR2F2:NR2F6:NR4A1:NR4A2:NR4A3:PPARD:PPARG:RARA:RARB:RARG:RORA:RORB:RORC:RXRA:RXRB:RXRG	AAAGGTCAV	0.1	-2.827	0.2457	1283	42.55%	18736.2	41.14%	1.22775	1856
M07628_2.00:ZNF440	AGTKGTTCTGCTTYW	0.1	-2.825	0.246	38	1.26%	437.4	0.96%	1.22688	1857
M05377_2.00:ALX1:ALX3:ALX4:ARX:BARHL1:BARHL2:BARX1:BARX2:BSX:DLX1:DLX2:DLX3:DLX4:DLX5:DLX6:DRGX:EMX1:EMX2:EN1:EN2:ESX1:EVX1:EVX2:GBX1:GBX2:GSX1:GSX2:HMX1:HMX2:HMX3:HOXA1:HOXA2:HOXA3:HOXA4:HOXA5:HOXB1:HOXB2:HOXB3:HOXB4:HOXB5:HOXC4:HOXC5:HOXD1:HOXD3:HOXD4:ISX:MEOX1:MEOX2:MIXL1:MNX1:MSX1:MSX2:NANOG:NANOGP8:NKX1-1:NKX1-2:PDX1:PHOX2A:PHOX2B:PROP1:PRRX1:PRRX2:RAX:RAX2:SEBOX:SHOX:SHOX2:UNCX:VAX1:VAX2:VE…	NTAACGAB	0.1	-2.824	0.2461	1145	37.98%	16665.4	36.59%	1.22645	1858
M00777_2.00:KLF13:KLF9	ACCGTTAB	0.1	-2.823	0.2462	117	3.88%	1524.4	3.35%	1.22601	1859
M10044_2.00:MAF:MAFA:MAFB:MAFG:MAFK:NRL	KWWWKTGCTGACKYDDMKR	0.1	-2.821	0.2465	25	0.83%	268.6	0.59%	1.22514	1860
M03939_2.00:NR4A1:NR4A2:NR4A3:RXRA:RXRB:RXRG	YAAAGGTCA	0.1	-2.821	0.2465	486	16.12%	6869.4	15.08%	1.22514	1861
M08370_2.00:ZNF250	CCTTGCAGB	0.1	-2.817	0.2472	829	27.50%	11946.5	26.23%	1.22341	1862
M05834_2.00:FOSL2	ATGACGTCAT	0.1	-2.817	0.2472	63	2.09%	774.7	1.70%	1.22341	1863
M04374_2.00:MAF:MAFA:MAFB:MAFG:MAFK	YGCWHVGTCAGCA	0.1	-2.816	0.2473	79	2.62%	994.7	2.18%	1.22297	1864
M03440_2.00:TP53	ACATGTCHYWGACWTGT	0.1	-2.809	0.2488	4	0.13%	22.1	0.05%	1.21993	1865
M09185_2.00:SIX1:SIX2:SIX4:SIX5	TGAAAYYTGAKMCY	0.1	-2.807	0.2493	133	4.41%	1751	3.84%	1.21906	1866
M10701_2.00:ALX1:ALX3:ALX4:ARX:BARHL1:BARHL2:BARX1:BARX2:BSX:DLX1:DLX2:DLX3:DLX4:DLX5:DLX6:DRGX:EMX1:EMX2:EN1:EN2:ESX1:EVX1:EVX2:GBX1:GBX2:GSX1:GSX2:HMX1:HMX2:HMX3:HOXA1:HOXA2:HOXA3:HOXA4:HOXA5:HOXA6:HOXA7:HOXB1:HOXB2:HOXB3:HOXB4:HOXB5:HOXB6:HOXB7:HOXB8:HOXC4:HOXC5:HOXC6:HOXD1:HOXD3:HOXD4:HOXD8:ISX:LHX3:LHX4:MEOX1:MEOX2:MIXL1:MNX1:MSX1:MSX2:NANOG:NANOGP8:NKX1-1:NKX1-2:NOBOX:NOTO:OTP:PDX1:PHOX2A:P…	VVCTAATTAC	0.1	-2.807	0.2493	170	5.64%	2277.6	5.00%	1.21906	1867
M07880_2.00:CTCF	GCCCCCTGGTGGCCR	0.1	-2.805	0.2495	28	0.93%	307.1	0.67%	1.2182	1868
M11125_2.00:AR:NR3C1:NR3C2:PGR	RGRACATTCTGTTC	0.1	-2.804	0.2496	45	1.49%	531.7	1.17%	1.21776	1869
M04196_2.00:BHLHA15	RCCATATGGY	0.1	-2.803	0.2498	293	9.72%	4050.3	8.89%	1.21733	1870
M04383_2.00:AC023509.3:ATF2:ATF7	DATGATGTCATN	0.1	-2.802	0.2498	99	3.28%	1273.6	2.80%	1.21689	1871
M05815_2.00:TBX15:TBX18:TBX20:TBX4:TBX5	RAGGTGTGAASGYGTGAA	0.1	-2.8	0.2499	2	0.07%	6.7	0.01%	1.21602	1872
M08291_2.00:ZNF419	AATMCAGCCCTAGACTCTCCY	0.1	-2.8	0.2499	2	0.07%	7	0.02%	1.21602	1873
M11356_2.00:STAT5A	TTCCCRGAAWTNSNNTTCCNVGAR	0.1	-2.8	0.2499	2	0.07%	6.3	0.01%	1.21602	1874
M02755_2.00:TFAP2A:TFAP2B:TFAP2C:TFAP2D:TFAP2E	TGCCCYBAGGGCA	0.1	-2.792	0.2519	64	2.12%	789.2	1.73%	1.21255	1875
M04199_2.00:BHLHE22:BHLHE23	AMCATATGKT	0.1	-2.783	0.2541	79	2.62%	996.7	2.19%	1.20864	1876
M03649_2.00:CREBL2	GTKACGTCAT	0.1	-2.78	0.2546	34	1.13%	386.9	0.85%	1.20734	1877
M09864_2.00:ARNT:ARNT2	SVNNDRTCACGTGAYHNNBS	0.1	-2.775	0.2557	11	0.36%	97.9	0.21%	1.20517	1878
M09978_2.00:ATF3:JDP2	TCTATGTAATCT	0.1	-2.774	0.2558	28	0.93%	309	0.68%	1.20473	1879
M08778_2.00:MAX	GVGCACGTGGC	0.1	-2.769	0.257	165	5.47%	2209.3	4.85%	1.20256	1880
M04659_2.00:MBNL2	WYGCYTYGCTTC	0.1	-2.767	0.2574	275	9.12%	3793.5	8.33%	1.20169	1881
M07902_2.00:CTCF	RSYGCCCYCTRGTGG	0.1	-2.763	0.2584	40	1.33%	466.2	1.02%	1.19996	1882
M00968_2.00:MTF2	MACCCGACGGN	0.1	-2.762	0.2585	91	3.02%	1165	2.56%	1.19952	1883
M03051_2.00:FOXO1:FOXO3:FOXO4:FOXO6:FOXP4	TTTCCCCACACGAC	0.1	-2.76	0.2588	6	0.20%	42.4	0.09%	1.19865	1884
M07935_2.00:ZNF274	GAGAAYTCATACTGG	0.1	-2.76	0.2588	6	0.20%	42.1	0.09%	1.19865	1885
M05103_2.00:ALX1:ALX3:ALX4:ARX:BARX1:BARX2:BSX:DLX1:DLX2:DLX3:DLX4:DLX5:DLX6:DRGX:EMX1:EMX2:EN1:EN2:ESX1:EVX1:EVX2:GBX1:GBX2:GSX1:GSX2:HMX1:HMX3:HOXA1:HOXA2:HOXA3:HOXA4:HOXA5:HOXA7:HOXB1:HOXB2:HOXB3:HOXB4:HOXB5:HOXB7:HOXC4:HOXC5:HOXD1:HOXD3:HOXD4:ISX:LHX3:LHX4:MEOX1:MEOX2:MIXL1:MNX1:MSX1:MSX2:NANOG:NANOGP8:NKX1-1:NKX1-2:NOTO:OTP:PDX1:PHOX2A:PHOX2B:PROP1:PRRX1:PRRX2:RAX:RAX2:SEBOX:SHOX:SHOX2:UNCX:…	CTAATTAC	0.1	-2.757	0.2593	421	13.96%	5924.5	13.01%	1.19735	1886
M11267_2.00:DEAF1	GMDRRTTCGGGWATTTCCGGGRTGH	0.1	-2.748	0.2594	1	0.03%	1.4	0.00%	1.19344	1887
M09884_2.00:MITF:TFE3:TFEB:TFEC	GGACACGCGAAS	0.1	-2.748	0.2594	1	0.03%	1.5	0.00%	1.19344	1888
M08074_2.00:MAFF	WWTTTGCTGACTCAGCAAWWW	0.1	-2.748	0.2594	1	0.03%	1.5	0.00%	1.19344	1889
M05532_2.00:IRF3	GCKGTTTCCWGGAAACYGAAAC	0.1	-2.748	0.2594	1	0.03%	0	0.00%	1.19344	1890
M04527_2.00:ZNF23	DCACCCATGGCCGCGACCV	0.1	-2.748	0.2594	1	0.03%	0	0.00%	1.19344	1891
M05426_2.00:PAX3:PAX7	YSGTCACGCTWATTAN	0.1	-2.748	0.2594	1	0.03%	2	0.00%	1.19344	1892
M05423_2.00:PAX3:PAX7	YCGTCACGCTWATTAN	0.1	-2.748	0.2594	1	0.03%	1.1	0.00%	1.19344	1893
M04571_2.00:ZNF454	TGGCGCCWGGCGCCA	0.1	-2.748	0.2594	1	0.03%	1.9	0.00%	1.19344	1894
M03000_2.00:ELF1:ELF2:ELF4:ELK1:ELK3:ELK4:ERF:ERG:ETS1:ETS2:ETV1:ETV2:ETV3:ETV3L:ETV4:ETV5:FEV:FLI1:GABPA	ACCGGAAATCCGGT	0.1	-2.748	0.2594	1	0.03%	1.8	0.00%	1.19344	1895
M03966_2.00:RUNX1:RUNX2:RUNX3	WAACCRCATTAACCGCAA	0.1	-2.748	0.2594	1	0.03%	0.5	0.00%	1.19344	1896
M03677_2.00:OSR2	YGCTACCGTGTTACGCA	0.1	-2.748	0.2594	1	0.03%	0	0.00%	1.19344	1897
M03676_2.00:OSR2	GCGTAACACSGGTAGCA	0.1	-2.748	0.2594	1	0.03%	1.4	0.00%	1.19344	1898
M02995_2.00:ELF1:ELF2:ELF4:ELK1:ELK3:ELK4:ERF:ERG:ETS1:ETS2:ETV1:ETV2:ETV3:ETV3L:ETV4:ETV5:FEV:FLI1:GABPA	ACCGGAAATCCGGT	0.1	-2.748	0.2594	1	0.03%	0.8	0.00%	1.19344	1899
M02981_2.00:ELF1:ELF2:ELF4:ELK1:ELK3:ELK4:ERF:ERG:ETS1:ETS2:ETV1:ETV2:ETV3:ETV3L:ETV4:ETV5:FEV:FLI1:GABPA	CRCTTCCGSCGGAAGTR	0.1	-2.748	0.2594	1	0.03%	1.5	0.00%	1.19344	1900
M02977_2.00:ELF1:ELF2:ELF4:SPDEF	ATRATCCGGGACCAC	0.1	-2.748	0.2594	1	0.03%	0	0.00%	1.19344	1901
M02707_2.00:NR1D2:NR2C1:NR2C2:NR2F1:NR2F2:NR2F6:NR4A1:PPARA:PPARD:PPARG:RARA:RARB:RARG:RORA:RORB:RORC:RXRA:RXRB:RXRG:THRA	GTAGGTCACBGTGACCYACT	0.1	-2.748	0.2594	1	0.03%	1.6	0.00%	1.19344	1902
M08911_2.00:SP2	CCCCCGGCCCCGCCCCCYSCCC	0.1	-2.747	0.2595	14	0.46%	133.2	0.29%	1.19301	1903
M08970_2.00:SP2	CCCCCGGCCCCGCCCCCYSCCC	0.1	-2.747	0.2595	14	0.46%	133.2	0.29%	1.19301	1904
M05664_2.00:ESR1:ESR2:HNF4A:HNF4G:NR1D1:NR1D2:NR1H2:NR1H3:NR1H4:NR2C1:NR2C2:NR2F1:NR2F2:NR2F6:NR4A1:NR4A2:NR4A3:NR5A2:NR6A1:PPARA:PPARD:PPARG:RARA:RARB:RARG:RORA:RORB:RORC:RXRA:RXRB:RXRG:THRA:THRB	RAGGTCANYGACCTY	0.1	-2.745	0.2597	10	0.33%	86	0.19%	1.19214	1905
M01907_2.00:KDM2B	THCGCGTAHRCN	0.1	-2.744	0.2598	31	1.03%	348.2	0.76%	1.1917	1906
M08041_2.00:SOX1:SOX10:SOX11:SOX12:SOX13:SOX14:SOX15:SOX17:SOX18:SOX2:SOX21:SOX3:SOX30:SOX4:SOX5:SOX6:SOX7:SOX8:SOX9:SRY	TTTGCATAACAAWGG	0.1	-2.74	0.261	43	1.43%	507.4	1.11%	1.18997	1907
M02938_2.00:ZNF652	WTTAACCCTTTVN	0.1	-2.737	0.2615	23	0.76%	245.2	0.54%	1.18866	1908
M01165_2.00:ZSCAN29	WAATCCGRAT	0.1	-2.736	0.2615	122	4.05%	1602	3.52%	1.18823	1909
M00342_2.00:PAX2:PAX4:PAX6	NNTGCTAATTADTN	0.1	-2.732	0.2625	216	7.16%	2944.8	6.47%	1.18649	1910
M08035_2.00:TP63:TP73	ACAWGCYCAGACATG	0.1	-2.731	0.2627	39	1.29%	454.9	1.00%	1.18606	1911
M02760_2.00:TFAP2A:TFAP2B:TFAP2C:TFAP2D:TFAP2E	TGCCCTSRGGGCA	0.1	-2.73	0.2627	65	2.16%	806.3	1.77%	1.18562	1912
M05046_2.00:NKX2-1:NKX2-2:NKX2-3:NKX2-4:NKX2-5:NKX2-6:NKX2-8	GTBAAGTGGN	0.1	-2.727	0.2635	1122	37.21%	16340.5	35.88%	1.18432	1913
M09610_2.00:AR:NR3C1:NR3C2:PGR	VRGRACASNSTGTYCY	0.1	-2.726	0.2637	44	1.46%	521	1.14%	1.18389	1914
M05668_2.00:ESR1:ESR2:HNF4A:HNF4G:NR1D1:NR1D2:NR1H2:NR1H3:NR1H4:NR2C1:NR2C2:NR2F1:NR2F2:NR2F6:NR4A1:NR4A2:NR4A3:NR5A2:NR6A1:PPARA:PPARD:PPARG:RARA:RARB:RARG:RORA:RORB:RORC:RXRA:RXRB:RXRG:THRA:THRB	RAGGTCANTGACCTY	0.1	-2.721	0.2648	7	0.23%	53.9	0.12%	1.18172	1915
M05208_2.00:MEIS1:MEIS2:MEIS3:PKNOX1:PKNOX2:TGIF1:TGIF2:TGIF2LX:TGIF2LY	TGACAGCTGTCA	0.1	-2.713	0.2668	8	0.27%	64.8	0.14%	1.17824	1916
M07885_2.00:CTCF	GCGCCCCCTGGTGGC	0.1	-2.713	0.2668	22	0.73%	233.5	0.51%	1.17824	1917
M10014_2.00:MAF:MAFA:MAFB:MAFG:MAFK	CMATGACTCAGCAGA	0.1	-2.705	0.2686	12	0.40%	110.8	0.24%	1.17477	1918
M10477_2.00:ELF5:SPI1:SPIB:SPIC	AGGAAG	0.1	-2.703	0.2691	2635	87.40%	39375	86.45%	1.1739	1919
M05742_2.00:NFIA:NFIB:NFIC:NFIX	STTGGCRNNGTGCCARS	0.1	-2.7	0.2697	14	0.46%	134.5	0.30%	1.1726	1920
M09337_2.00:TP53	RGRCATGYCCAGACATGYCC	0.1	-2.699	0.2698	3	0.10%	14.2	0.03%	1.17216	1921
M05428_2.00:PAX2	MCGTCACGCWYSASYGCNCN	0.1	-2.699	0.2698	3	0.10%	14.6	0.03%	1.17216	1922
M04135_2.00:ASCL1:ASCL2	VGCAGCTGCN	0.1	-2.698	0.2698	780	25.87%	11239.9	24.68%	1.17173	1923
M04860_2.00:FOXC2:FOXD1:FOXD2:FOXD3:FOXG1:FOXI1:FOXI2:FOXI3:FOXJ2:FOXJ3:FOXK1:FOXK2:FOXP1:FOXP3	ACGTAAACAA	0.1	-2.691	0.2714	234	7.76%	3208	7.04%	1.16869	1924
M07884_2.00:CTCF	GCGCCCCCTGGTGGC	0.1	-2.687	0.2724	26	0.86%	285.4	0.63%	1.16695	1925
M04104_2.00:MYF5:MYF6:MYOD1:MYOG	CAACAGCTGTCG	0.1	-2.687	0.2724	26	0.86%	285.4	0.63%	1.16695	1926
M10249_2.00:ZNF143:ZNF76	ACTTCCCAGAATGCCT	0.1	-2.686	0.2724	17	0.56%	171.4	0.38%	1.16651	1927
M09558_2.00:GRHL1:GRHL2	VAAACYKGTHWAACMRGTTT	0.1	-2.686	0.2724	10	0.33%	87.3	0.19%	1.16651	1928
M03565_2.00:TBX15:TBX18:TBX20:TBX4:TBX5	AGGTGTGAAGGTGTGA	0.1	-2.682	0.2734	4	0.13%	23.8	0.05%	1.16478	1929
M03786_2.00:ALX1:ALX3:ALX4:ARX:BARHL1:BARHL2:BARX1:BARX2:BSX:DLX1:DLX2:DLX3:DLX4:DLX5:DLX6:DRGX:EMX1:EMX2:EN1:EN2:ESX1:EVX1:EVX2:GBX1:GBX2:GSX1:GSX2:HMX1:HMX2:HMX3:HOXA1:HOXA2:HOXA3:HOXA4:HOXA5:HOXB1:HOXB2:HOXB3:HOXB4:HOXB5:HOXC4:HOXC5:HOXD1:HOXD3:HOXD4:ISX:MEOX1:MEOX2:MIXL1:MNX1:MSX1:MSX2:NANOG:NANOGP8:NKX1-1:NKX1-2:PDX1:PHOX2A:PHOX2B:PROP1:PRRX1:PRRX2:RAX:RAX2:SEBOX:SHOX:SHOX2:UNCX:VAX1:VAX2:VE…	TAATYTAATTA	0.1	-2.663	0.2784	18	0.60%	184.3	0.40%	1.15653	1930
M10683_2.00:NKX2-1:NKX2-2:NKX2-3:NKX2-4:NKX2-5:NKX2-6:NKX2-8	CACTTNA	0.1	-2.662	0.2786	2102	69.72%	31178.8	68.45%	1.15609	1931
M07991_2.00:ESR1:ESR2:NR1D1:NR1D2:NR1H2:NR1H3:NR1H4:NR2C1:NR2C2:NR2F1:NR2F2:NR2F6:NR4A1:NR6A1:PPARA:PPARD:PPARG:RARA:RARB:RARG:RORA:RORB:RORC:RXRA:RXRB:RXRG:THRA	DWBYRCTTCCGGGTC	0.1	-2.66	0.279	9	0.30%	77	0.17%	1.15522	1932
M02820_2.00:ATOH1	AACATATGBY	0.1	-2.659	0.2792	260	8.62%	3588.9	7.88%	1.15479	1933
M09160_2.00:ALX1:ALX3:ALX4:ARX:BARX1:BARX2:BSX:DLX2:DLX3:DLX5:DRGX:EMX1:EMX2:EN1:EN2:ESX1:EVX1:EVX2:GBX1:GBX2:GSX1:GSX2:HESX1:HOXA2:HOXA3:HOXB2:HOXB3:HOXD3:ISX:LBX1:LBX2:LHX1:LHX2:LHX3:LHX4:LHX5:LHX6:LHX8:LHX9:LMX1A:LMX1B:MEOX1:MIXL1:MNX1:MSX1:MSX2:NKX1-1:NKX1-2:NOBOX:NOTO:OTP:PDX1:PHOX2A:PHOX2B:PROP1:PRRX1:PRRX2:RAX:RAX2:SEBOX:SHOX:SHOX2:UNCX:VAX1:VAX2:VSX1:VSX2:ZFHX2:ZFHX3	ATAATTRVATTA	0.1	-2.655	0.2798	137	4.54%	1821	4.00%	1.15305	1934
M09201_2.00:ALX1:ALX3:ALX4:ARX:BARX1:BARX2:BSX:DLX2:DLX3:DLX5:DRGX:EMX1:EMX2:EN1:EN2:ESX1:EVX1:EVX2:GBX1:GBX2:GSX1:GSX2:HESX1:HOXA2:HOXA3:HOXB2:HOXB3:HOXD3:ISX:LBX1:LBX2:LHX1:LHX2:LHX3:LHX4:LHX5:LHX6:LHX8:LHX9:LMX1A:LMX1B:MEOX1:MIXL1:MNX1:MSX1:MSX2:NKX1-1:NKX1-2:NOBOX:NOTO:OTP:PDX1:PHOX2A:PHOX2B:PROP1:PRRX1:PRRX2:RAX:RAX2:SEBOX:SHOX:SHOX2:UNCX:VAX1:VAX2:VSX1:VSX2:ZFHX2:ZFHX3	ATAATTRVATTA	0.1	-2.655	0.2798	137	4.54%	1821	4.00%	1.15305	1935
M04310_2.00:CREB3L1:CREB3L2	GGTGACGTGGCA	0.1	-2.653	0.2802	14	0.46%	135.2	0.30%	1.15218	1936
M05189_2.00:BARX1:BARX2:BSX:EMX1:EMX2:EN1:EN2:EVX1:EVX2:GBX1:GBX2:GSX1:GSX2:HMX1:HMX2:HMX3:HOXA1:HOXA2:HOXA3:HOXA4:HOXA5:HOXB1:HOXB2:HOXB3:HOXB4:HOXB5:HOXC4:HOXC5:HOXD1:HOXD3:HOXD4:LBX2:MEOX1:MEOX2:MNX1:NANOG:NANOGP8:NKX1-1:NKX1-2:PDX1:TLX2:VENTX	GCTAATTRCN	0.1	-2.651	0.2808	839	27.83%	12127	26.63%	1.15131	1937
M10254_2.00:SP2	YYGGCCCCGCCCCCC	0.1	-2.648	0.2813	81	2.69%	1032.3	2.27%	1.15001	1938
M04692_2.00:DMRT1:DMRT2:DMRT3:DMRTA2:DMRTB1:DMRTC2	AATGTAWCAATT	0.1	-2.648	0.2813	241	7.99%	3314.9	7.28%	1.15001	1939
M03458_2.00:RFX5:RFX7	SGTTGCCATGGCAACS	0.1	-2.648	0.2813	5	0.17%	33.4	0.07%	1.15001	1940
M05619_2.00:NR1I2:NR1I3:VDR	AAAGTTCAT	0.1	-2.648	0.2813	619	20.53%	8859.7	19.45%	1.15001	1941
M10853_2.00:POU5F1	ATTTGCATAACAAW	0.1	-2.645	0.2817	47	1.56%	565.3	1.24%	1.14871	1942
M04486_2.00:ZIC1:ZIC2:ZIC3:ZIC4:ZIC5	GACCCCCTGCTGTGC	0.1	-2.644	0.2818	7	0.23%	54.7	0.12%	1.14827	1943
M10955_2.00:SRF	CMKBTCCTTATATGGBMWK	0.1	-2.644	0.2818	8	0.27%	65.3	0.14%	1.14827	1944
M11091_2.00:ESR1:ESR2:NR1D1:NR1D2:NR1H2:NR1H3:NR1H4:NR2C1:NR2C2:NR2F1:NR2F2:NR2F6:NR4A1:NR4A2:NR4A3:NR5A1:NR5A2:NR6A1:PPARA:PPARD:PPARG:RARA:RARB:RARG:RORA:RORB:RORC:RXRA:RXRB:RXRG:THRA:THRB	AWAABTAGGTCAR	0.1	-2.641	0.2822	37	1.23%	431.3	0.95%	1.14697	1945
M00762_2.00:DBP	NRTTAYGTAA	0.1	-2.641	0.2822	857	28.42%	12396.4	27.22%	1.14697	1946
M10277_2.00:ZBTB7A	AAGGGGC	0.1	-2.639	0.2828	1160	38.47%	16928.8	37.17%	1.1461	1947
M08792_2.00:ATF1:CREB1:CREM	TGACGTCACYK	0.1	-2.634	0.2839	154	5.11%	2064.7	4.53%	1.14393	1948
M04277_2.00:MAF:MAFA:MAFB:NRL	CGTCAGCANWWHN	0.1	-2.625	0.2863	296	9.82%	4115.8	9.04%	1.14002	1949
M00758_2.00:ATF3:JDP2	BGATGACGN	0.1	-2.624	0.2866	1293	42.89%	18929	41.56%	1.13959	1950
M05312_2.00:HOXA10:HOXA4:HOXA5:HOXA6:HOXA7:HOXA9:HOXB4:HOXB5:HOXB6:HOXB7:HOXB8:HOXB9:HOXC10:HOXC4:HOXC5:HOXC6:HOXC8:HOXC9:HOXD10:HOXD4:HOXD8:HOXD9:MNX1:PDX1	NTAACGAY	0.1	-2.622	0.2869	765	25.37%	11030.6	24.22%	1.13872	1951
M10011_2.00:MAF:MAFA:MAFB:MAFG:MAFK:NRL	GGTCAGCAGA	0.1	-2.607	0.2911	604	20.03%	8644.5	18.98%	1.13221	1952
M04042_2.00:ATF6:ATF6B	TGCCACGTGGCA	0.1	-2.603	0.2921	13	0.43%	124.7	0.27%	1.13047	1953
M07916_2.00:CTCF	YRSYGCCMYCTRGTGGC	0.1	-2.603	0.2921	23	0.76%	249.1	0.55%	1.13047	1954
M04817_2.00:FOXA1:FOXA2:FOXA3:FOXB1	WTRTTTACAYAV	0.1	-2.601	0.2924	322	10.68%	4497.2	9.87%	1.1296	1955
M07910_2.00:CTCF	CNVBRGCGCCCCCTGGTGGC	0.1	-2.598	0.2932	9	0.30%	77.3	0.17%	1.1283	1956
M09154_2.00:DBX2:NKX3-1:NKX3-2	NTTAAGTGCTTD	0.1	-2.597	0.2932	424	14.06%	5991.5	13.15%	1.12786	1957
M09184_2.00:DBX2:NKX3-1:NKX3-2	NTTAAGTGCTTD	0.1	-2.597	0.2932	424	14.06%	5991.5	13.15%	1.12786	1958
M07874_2.00:CTCF	RGCGCCCCCTGGTGG	0.1	-2.594	0.2938	20	0.66%	212	0.47%	1.12656	1959
M10231_2.00:ZNF761	GGKWAATCAGA	0.1	-2.587	0.2957	101	3.35%	1316.5	2.89%	1.12352	1960
M04315_2.00:CREB3L1:CREB3L2	GGTGACGTGGCA	0.1	-2.586	0.2959	18	0.60%	186.4	0.41%	1.12309	1961
M03896_2.00:PAX6	CKAATTAR	0.1	-2.586	0.2959	546	18.11%	7790.5	17.10%	1.12309	1962
M05373_2.00:BARHL1:BARHL2:BSX:EMX1:EMX2:GBX1:GBX2:HMX1:HMX2:HMX3:HOXA4:HOXA5:HOXB4:HOXB5:HOXC4:HOXC5:HOXD4:LBX2:MEOX1:MEOX2:MNX1:MSX1:MSX2:NANOG:NANOGP8:PDX1:TLX1:TLX2:TLX3:VAX1:VAX2:VENTX	GKTAAGTGS	0.1	-2.585	0.2959	985	32.67%	14318.3	31.44%	1.12265	1963
M11193_2.00:NR2C2:NR2F1:NR2F2:NR2F6:PPARD:PPARG:RORA:RORB:RXRA:RXRB:RXRG:THRA:THRB	SANTRAGGTCACGSYM	0.1	-2.583	0.2964	32	1.06%	367.5	0.81%	1.12178	1964
M04951_2.00:MEIS3	TGACAGCTGTCA	0.1	-2.581	0.2969	47	1.56%	568.5	1.25%	1.12091	1965
M02763_2.00:TFAP2A:TFAP2B:TFAP2C:TFAP2D:TFAP2E	HGCCTCAGGCD	0.1	-2.58	0.2969	250	8.29%	3452.6	7.58%	1.12048	1966
M05302_2.00:ALX1:ALX3:ALX4:ARX:BARX1:BARX2:BSX:DLX1:DLX2:DLX3:DLX4:DLX5:DLX6:DRGX:EMX1:EMX2:EN1:EN2:ESX1:EVX1:EVX2:GBX1:GBX2:GSX1:GSX2:HESX1:HOXA1:HOXA2:HOXA3:HOXB1:HOXB2:HOXB3:HOXD3:ISX:LBX1:LBX2:LHX1:LHX2:LHX3:LHX4:LHX5:LHX6:LHX8:LHX9:LMX1A:LMX1B:MEOX1:MIXL1:MNX1:MSX1:MSX2:NKX1-1:NKX1-2:NOBOX:NOTO:OTP:PDX1:PHOX2A:PHOX2B:PROP1:PRRX1:PRRX2:RAX:RAX2:SEBOX:SHOX:SHOX2:UNCX:VAX1:VAX2:VSX1:VSX2:ZFHX2:…	TAATTRSATTA	0.1	-2.579	0.2971	67	2.22%	842.7	1.85%	1.12005	1967
M04355_2.00:MAF:MAFA:MAFB:MAFG:MAFK:NRL	NTGCTGACRTCAGCAN	0.1	-2.576	0.2977	8	0.27%	66.8	0.15%	1.11874	1968
M07618_2.00:ZNF701	CCYTTGGTGCTC	0.1	-2.575	0.2978	169	5.61%	2284.3	5.02%	1.11831	1969
M07754_2.00:ZNF468	CRCCCCCTCCCH	0.1	-2.575	0.2978	134	4.44%	1784.1	3.92%	1.11831	1970
M04940_2.00:SIX1:SIX2:SIX4:SIX5	CCGTATCRTN	0.1	-2.572	0.2984	295	9.78%	4108	9.02%	1.11701	1971
M09644_2.00:STAT6	TTCCKNAGAA	0.1	-2.572	0.2984	240	7.96%	3308.7	7.26%	1.11701	1972
M08842_2.00:NFIL3	DRTTATGTAAY	0.1	-2.571	0.2986	312	10.35%	4355.6	9.56%	1.11657	1973
M08221_2.00:ESR1:ESR2:NR1D1:NR1D2:NR1H2:NR1H3:NR1H4:NR2C1:NR2C2:NR2F1:NR2F2:NR2F6:NR4A1:NR6A1:PPARA:PPARD:PPARG:RARA:RARB:RARG:RORA:RORB:RORC:RXRA:RXRB:RXRG:THRA	WABYGCTTCCGGGTC	0.1	-2.57	0.2988	7	0.23%	55.8	0.12%	1.11614	1974
M09298_2.00:NR2E3	AAAGTCAAAAGTCA	0.1	-2.569	0.2988	34	1.13%	395	0.87%	1.1157	1975
M09328_2.00:NR2E3	AAAGTCAAAAGTCA	0.1	-2.569	0.2988	34	1.13%	395	0.87%	1.1157	1976
M04595_2.00:ZBTB2	DTTTCCGGTAAC	0.1	-2.566	0.2994	17	0.56%	174.8	0.38%	1.1144	1977
M07995_2.00:PAX1:PAX2:PAX3:PAX5:PAX6:PAX7:PAX8:PAX9	GCAGCCAAGCGTGAC	0.1	-2.563	0.3002	14	0.46%	137.4	0.30%	1.1131	1978
M05721_2.00:RFX1:RFX2:RFX3:RFX4:RFX6	CGTTGCCATGGCAACG	0.1	-2.561	0.3004	4	0.13%	24.3	0.05%	1.11223	1979
M08383_2.00:ZNF71	TTTCCCTCTTYGCYTTGGCYRCYR	0.1	-2.561	0.3004	4	0.13%	24.7	0.05%	1.11223	1980
M01298_2.00:NR4A1:NR4A2:NR4A3:RXRA:RXRB:RXRG	AAAGGTCA	0.1	-2.56	0.3006	218	7.23%	2991.2	6.57%	1.11179	1981
M03724_2.00:EHF:ELF1:ELF2:ELF3:ELF4:ELF5:ELK1:ELK3:ELK4:ERF:ERG:ETS1:ETS2:ETV1:ETV2:ETV3:ETV3L:ETV4:ETV5:ETV6:ETV7:FEV:FLI1:GABPA:SPDEF	AATGCGGAAGTR	0.1	-2.556	0.3018	13	0.43%	125.7	0.28%	1.11006	1982
M09125_2.00:GRHL1:GRHL2	AACCKGTTTGDC	0.1	-2.555	0.302	172	5.70%	2329.4	5.11%	1.10962	1983
M03390_2.00:AR:NR3C1:NR3C2:PGR	RGGWACACSGTGTWCCY	0.1	-2.551	0.303	5	0.17%	34.6	0.08%	1.10789	1984
M11232_2.00:NFATC1:NFATC2:NFATC3:NFATC4	TGGAAAAWN	0.1	-2.55	0.3031	2143	71.08%	31827.9	69.88%	1.10745	1985
M05601_2.00:NR2C1:NR2C2:NR2F1:NR2F2:NR2F6:NR4A1:NR4A2:NR4A3:PPARD:PPARG:RARA:RARB:RARG:RORA:RORB:RORC:RXRA:RXRB:RXRG	TAAAGGTCAH	0.1	-2.549	0.3031	112	3.71%	1474.2	3.24%	1.10702	1986
M05303_2.00:ALX1:ALX3:ALX4:ARX:BARX1:BARX2:BSX:DLX1:DLX2:DLX3:DLX4:DLX5:DLX6:DRGX:EMX1:EMX2:EN1:EN2:ESX1:EVX1:EVX2:GBX1:GBX2:GSX1:GSX2:HESX1:HOXA1:HOXA2:HOXA3:HOXB1:HOXB2:HOXB3:HOXD3:ISX:LBX1:LBX2:LHX1:LHX2:LHX3:LHX4:LHX5:LHX6:LHX8:LHX9:LMX1A:LMX1B:MEOX1:MIXL1:MNX1:MSX1:MSX2:NKX1-1:NKX1-2:NOBOX:NOTO:OTP:PDX1:PHOX2A:PHOX2B:PROP1:PRRX1:PRRX2:RAX:RAX2:SEBOX:SHOX:SHOX2:UNCX:VAX1:VAX2:VSX1:VSX2:ZFHX2:…	TAATTGCRTTA	0.1	-2.544	0.3046	34	1.13%	395.8	0.87%	1.10485	1987
M02892_2.00:ZNF740	CCCCCCCCAC	0.1	-2.542	0.3049	115	3.81%	1517.2	3.33%	1.10398	1988
M03463_2.00:RFX1:RFX2:RFX3:RFX4:RFX6	SGTTGCCATGGCAACG	0.1	-2.539	0.3059	3	0.10%	15.5	0.03%	1.10267	1989
M10160_2.00:MAZ	CCCTCCCYCCC	0.1	-2.535	0.3069	571	18.94%	8168.8	17.93%	1.10094	1990
M03442_2.00:PAX1:PAX2:PAX3:PAX5:PAX6:PAX7:PAX8:PAX9	KGCASTCATGCGTGACG	0.1	-2.535	0.3069	2	0.07%	7.5	0.02%	1.10094	1991
M03469_2.00:RUNX1:RUNX2:RUNX3	WRACCGCAAAAACCGCAR	0.1	-2.535	0.3069	2	0.07%	7.3	0.02%	1.10094	1992
M04274_2.00:ATF4	GGATGACGTCATCC	0.1	-2.535	0.3069	2	0.07%	7.5	0.02%	1.10094	1993
M04398_2.00:ZNF143:ZNF76	NHTWCCCAYAATGCAYYGCGC	0.1	-2.535	0.3069	2	0.07%	7.1	0.02%	1.10094	1994
M08873_2.00:SP1:SP3:SP4:SP8:SP9	YCHGGCCCCGCCCCCTTCCC	0.1	-2.535	0.3069	26	0.86%	290.4	0.64%	1.10094	1995
M08975_2.00:SP1:SP3:SP4:SP5:SP8:SP9	YCHGGCCCCGCCCCCTTCCC	0.1	-2.535	0.3069	26	0.86%	290.4	0.64%	1.10094	1996
M08328_2.00:ZNF528	GAAATGACTTCC	0.1	-2.534	0.3069	25	0.83%	277.8	0.61%	1.1005	1997
M07925_2.00:CTCF	RGCGCCCCCTGGTGG	0.1	-2.534	0.3069	25	0.83%	277.8	0.61%	1.1005	1998
[truncated: 5,706 more rows]

## Sheet: MutuIII.EBNA2.idr
Return to README
Motif Name	Consensus	P-value	Log P-value	q-value (Benjamini)	# of Target Sequences with Motif(of 3012)	% of Target Sequences with Motif	# of Background Sequences with Motif(of 45453)	% of Background Sequences with Motif	-log10(P-value)	index
M09527_2.00:EBF1:EBF2:EBF3:EBF4	DGTCCCYRGGGA	0	-1684	0	2156	24.67%	2322	5.70%	731.352	1
M09045_2.00:EBF1:EBF2:EBF3:EBF4	RGTCCCWGGGGAS	0	-1658	0	2001	22.90%	2017.7	4.95%	720.06	2
M10464_2.00:EBF1	TCCCHDGGG	0	-1577	0	4653	53.24%	10227.6	25.11%	684.882	3
M10462_2.00:EBF1	ATTCCCYTGGGRN	0	-1572	0	3455	39.54%	6064.4	14.89%	682.711	4
M09044_2.00:EBF1	DGTCCCTGGGGACYT	0	-1371	0	1505	17.22%	1339.9	3.29%	595.418	5
M10463_2.00:EBF1	TCYCAGGGGAATTB	0	-1190	0	1919	21.96%	2502.5	6.14%	516.81	6
M10461_2.00:EBF1:EBF2:EBF3:EBF4	KTCCCTTGGGA	0	-1184	0	2089	23.90%	2946.3	7.23%	514.205	7
M09519_2.00:RBPJ:RBPJL	HTTTCCCASG	0	-961.2	0	4060	46.46%	10110.1	24.82%	417.444	8
M07926_2.00:BCL11A:BCL11B	BTTTCASTTCCTCTT	0	-909.6	0	1031	11.80%	928.7	2.28%	395.034	9
M04805_2.00:SPI1:SPIB:SPIC	RAAWGMGGAAGTD	0	-896.1	0	1807	20.68%	2770.8	6.80%	389.171	10
M09538_2.00:ELF5:SPI1:SPIB:SPIC	AGAGGAAGTG	0	-865.1	0	1845	21.11%	2942.8	7.22%	375.708	11
M04753_2.00:ELF1:ELF2:ELF4:ELK1:ELK3:ELK4:ERF:ERG:ETS1:ETS2:ETV1:ETV2:ETV3:ETV3L:ETV4:ETV5:FEV:FLI1:GABPA	NACCGGAAGTR	0	-846.5	0	2687	30.75%	5574.6	13.69%	367.63	12
M09235_2.00:IRF4:IRF8	RAAAGAGGAASTGAAASY	0	-830.4	0	502	5.74%	184.8	0.45%	360.638	13
M04782_2.00:ELF1:ELF2:ELF4:ELK1:ELK3:ELK4:ERF:ERG:ETS1:ETS2:ETV1:ETV2:ETV3:ETV3L:ETV4:ETV5:FEV:FLI1:GABPA	NACCGGAAGYN	0	-779.2	0	4103	46.95%	11067.6	27.17%	338.402	14
M09021_2.00:RBPJ	TTTTCCCASGV	0	-771.6	0	4348	49.75%	12103.8	29.72%	335.102	15
M04803_2.00:SPI1:SPIB:SPIC	DAWGCGGAAGTR	0	-770.7	0	1657	18.96%	2635.1	6.47%	334.711	16
M09532_2.00:ELF1:ELF2:ELF4:ELK1:ELK3:ELK4:ERF:ERG:ETS1:ETS2:ETV1:ETV2:ETV3:ETV3L:ETV4:ETV5:FEV:FLI1:GABPA	ACAGGAAGTG	0	-744.9	0	2007	22.97%	3715.3	9.12%	323.506	17
M04806_2.00:SPI1:SPIB:SPIC	RAAWGRGGAAGTR	0	-732.9	0	1289	14.75%	1749.1	4.29%	318.294	18
M04755_2.00:ELF1:ELF2:ELF4:ELK1:ELK3:ELK4:ERF:ERG:ETS1:ETS2:ETV1:ETV2:ETV3:ETV3L:ETV4:ETV5:FEV:FLI1:GABPA	NRSCGGAAGTR	1e-307	-709	0	4052	46.37%	11197.6	27.49%	307.915	19
M09537_2.00:SPI1:SPIB:SPIC	AAAGRGGAAGTG	1e-303	-699.9	0	1379	15.78%	2042.8	5.02%	303.963	20
M10413_2.00:RBPJ	ASCGTGGGAAM	1e-299	-689.5	0	1276	14.60%	1798.1	4.41%	299.446	21
M09596_2.00:IRF1:IRF2	GAAASYGAAASY	1e-293	-676.7	0	3060	35.02%	7509	18.44%	293.887	22
M04763_2.00:ELF1:ELF2:ELF4:ELK1:ELK3:ELK4:ERF:ERG:ETS1:ETS2:ETV1:ETV2:ETV3:ETV3L:ETV4:ETV5:FEV:FLI1:GABPA	RACMGGAAATS	1e-292	-673.3	0	2435	27.86%	5317.6	13.06%	292.41	23
M08230_2.00:STAT1	AGTTTCRKTT	1e-286	-659.7	0	1125	12.87%	1480.1	3.63%	286.504	24
M09528_2.00:ELF1:ELF2:ELF4:ELK1:ELK3:ELK4:ERF:ERG:ETS1:ETS2:ETV1:ETV2:ETV3:ETV3L:ETV4:ETV5:FEV:FLI1:GABPA	AACCGGAAGT	1e-286	-659.1	0	2373	27.15%	5160	12.67%	286.243	25
M09535_2.00:ELF1:ELF2:ELF4:ELK1:ELK3:ELK4:ERF:ERG:ETS1:ETS2:ETV1:ETV2:ETV3:ETV3L:ETV4:ETV5:FEV:FLI1:GABPA	RACCGGAAGT	1e-281	-648.2	0	2262	25.88%	4827.7	11.85%	281.51	26
M04721_2.00:ELF1:ELF2:ELF4:ELK1:ELK3:ELK4:ERF:ERG:ETS1:ETS2:ETV1:ETV2:ETV3:ETV3L:ETV4:ETV5:FEV:FLI1:GABPA	RACAGGAAGTG	1e-280	-646.4	0	2225	25.46%	4711.8	11.57%	280.728	27
M09243_2.00:IRF4:IRF8	RAAAGAGGAASTGAAACH	1e-280	-646	0	585	6.69%	397.1	0.98%	280.554	28
M04777_2.00:ELF1:ELF2:ELF4:ELK1:ELK3:ELK4:ERF:ERG:ETS1:ETS2:ETV1:ETV2:ETV3:ETV3L:ETV4:ETV5:FEV:FLI1:GABPA	VACMGGAARTS	1e-279	-642.8	0	2699	30.88%	6346.1	15.58%	279.164	29
M09536_2.00:ELF1:ELF2:ELF4:ELK1:ELK3:ELK4:ERF:ERG:ETS1:ETS2:ETV1:ETV2:ETV3:ETV3L:ETV4:ETV5:FEV:FLI1:GABPA	ACAGGAAGTG	1e-278	-640.8	0	2839	32.49%	6855.8	16.83%	278.296	30
M10475_2.00:ELF5:SPI1:SPIB:SPIC	ACTTCCTCT	1e-276	-635.5	0	1736	19.86%	3203.1	7.86%	275.994	31
M04804_2.00:SPI1:SPIB:SPIC	AAWGRGGAAGTR	1e-271	-625.3	0	1369	15.67%	2177.9	5.35%	271.564	32
M10476_2.00:ELF5:SPI1:SPIB:SPIC	TTTCACTTC	1e-271	-625.2	0	1166	13.34%	1645.1	4.04%	271.521	33
M01495_2.00:ELF1:ELF2:ELF4:ELK1:ELK3:ELK4:ERF:ERG:ETS1:ETS2:ETV1:ETV2:ETV3:ETV3L:ETV4:ETV5:ETV6:FEV:FLI1:GABPA	NACCGGAARY	1e-271	-624.8	0	4889	55.94%	15207.7	37.34%	271.347	34
M04802_2.00:ELF1:ELF2:ELF4:ELK1:ELK3:ELK4:ERF:ERG:ETS1:ETS2:ETV1:ETV2:ETV3:ETV3L:ETV4:ETV5:FEV:FLI1:GABPA	GACCGGAAGTR	1e-270	-622.2	0	2623	30.01%	6160.7	15.12%	270.218	35
M05865_2.00:ELF1:ELF2:ELF4:ELK1:ELK3:ELK4:ERF:ERG:ETS1:ETS2:ETV1:ETV2:ETV3:ETV3L:ETV4:ETV5:FEV:FLI1:GABPA	ACCGGAAGTDN	1e-268	-617.5	0	1885	21.57%	3713.6	9.12%	268.177	36
M01486_2.00:ELF1:ELF2:ELF4:ELK1:ELK3:ELK4:ERF:ERG:ETS1:ETS2:ETV1:ETV2:ETV3:ETV3L:ETV4:ETV5:FEV:FLI1:GABPA	NACCGGAARY	1e-265	-610.7	0	4966	56.83%	15633.6	38.38%	265.224	37
M01496_2.00:ELF1:ELF2:ELF4:ELK1:ELK3:ELK4:ERF:ERG:ETS1:ETS2:ETV1:ETV2:ETV3:ETV3L:ETV4:ETV5:FEV:FLI1:GABPA	NASCGGAART	1e-264	-608.9	0	5551	63.52%	18327	44.99%	264.442	38
M04742_2.00:EHF:ELF1:ELF2:ELF3:ELF4:ELF5:ELK1:ELK3:ELK4:ERF:ERG:ETS1:ETS2:ETV1:ETV2:ETV3:ETV3L:ETV4:ETV5:ETV6:ETV7:FEV:FLI1:GABPA:SPDEF	AAVCAGGAAGTR	1e-260	-598.7	0	1818	20.80%	3562.9	8.75%	260.012	39
M04772_2.00:ELF1:ELF2:ELF4:ELK1:ELK3:ELK4:ERF:ERG:ETS1:ETS2:ETV1:ETV2:ETV3:ETV3L:ETV4:ETV5:FEV:FLI1:GABPA	VACAGGAARTG	1e-256	-590.9	0	2470	28.26%	5748.9	14.11%	256.625	40
M09020_2.00:RBPJ	KTTCCCACGCY	1e-252	-580.6	0	3994	45.70%	11629.4	28.55%	252.151	41
M01475_2.00:ELF5:SPI1:SPIB:SPIC	ADGVGGAAGT	1e-245	-565.2	0	6524	74.65%	23402.4	57.45%	245.463	42
M05864_2.00:ELF1:ELF2:ELF4:ELK1:ELK3:ELK4:ERF:ERG:ETS1:ETS2:ETV1:ETV2:ETV3:ETV3L:ETV4:ETV5:FEV:FLI1:GABPA	ACCGGAARTR	1e-245	-565	0	1773	20.29%	3527.6	8.66%	245.376	43
M04770_2.00:ELF1:ELF2:ELF4:ELK1:ELK3:ELK4:ERF:ERG:ETS1:ETS2:ETV1:ETV2:ETV3:ETV3L:ETV4:ETV5:FEV:FLI1:GABPA	NACCGGAARTV	1e-244	-564.1	0	1655	18.94%	3165.9	7.77%	244.986	44
M01494_2.00:EHF:ELF1:ELF2:ELF3:ELF4:ELF5:ELK1:ELK3:ELK4:ERF:ERG:ETS1:ETS2:ETV1:ETV2:ETV3:ETV3L:ETV4:ETV5:ETV6:ETV7:FEV:FLI1:GABPA:SPDEF	WNCCGGAAGT	1e-244	-562.2	0	4866	55.68%	15482.3	38.01%	244.16	45
M09344_2.00:NFKB1:NFKB2	GGGRCTTYCCC	1e-243	-560.1	0	1559	17.84%	2887.3	7.09%	243.248	46
M09356_2.00:NFKB1:NFKB2	GGGRCTTYCCC	1e-243	-560.1	0	1559	17.84%	2887.3	7.09%	243.248	47
M01491_2.00:EHF:ELF1:ELF2:ELF3:ELF4:ELF5:ETV6:ETV7	DNSCGGAART	1e-241	-557.2	0	6032	69.02%	20975.4	51.50%	241.989	48
M01484_2.00:EHF:ELF1:ELF2:ELF3:ELF4:ELF5:ETV6:ETV7:FEV	ANSCGGAAGT	1e-238	-550	0	5328	60.97%	17661	43.36%	238.862	49
M02991_2.00:ELF1:ERF:ETV6	MGCGGAAGTG	1e-237	-547.9	0	1558	17.83%	2919.3	7.17%	237.95	50
M00158_2.00:EHF:ELF1:ELF2:ELF3:ELF4:ELF5:ETV6:ETV7:FEV	ANSCGGAAGT	1e-237	-546.4	0	5195	59.45%	17070.6	41.91%	237.299	51
M02985_2.00:ELF1:ELF2:ELF4:ELK1:ELK3:ELK4:ERF:ERG:ETS1:ETS2:ETV1:ETV2:ETV3:ETV3L:ETV4:ETV5:FEV:FLI1:GABPA	ACCGGAARTV	1e-237	-545.7	0	1589	18.18%	3019.3	7.41%	236.994	52
M04795_2.00:ELF1:ELF2:ELF4:ELK1:ELK3:ELK4:ERF:ERG:ETS1:ETS2:ETV1:ETV2:ETV3:ETV3L:ETV4:ETV5:FEV:FLI1:GABPA	RACCGGAAGTR	1e-235	-543.2	0	1575	18.02%	2984.5	7.33%	235.909	53
M04792_2.00:EHF:ELF1:ELF2:ELF4:ELK1:ELK3:ELK4:ERF:ERG:ETS1:ETS2:ETV1:ETV2:ETV3:ETV3L:ETV4:ETV5:FEV:FLI1:GABPA	RACCGGAAGTG	1e-235	-541.4	0	1411	16.15%	2503.6	6.15%	235.127	54
M09539_2.00:ELF1:ELF2:ELF4:ELK1:ELK3:ELK4:ERF:ERG:ETS1:ETS2:ETV1:ETV2:ETV3:ETV3L:ETV4:ETV5:FEV:FLI1:GABPA	DCCGGAARYN	1e-230	-531	0	5627	64.39%	19190.2	47.11%	230.61	55
M01482_2.00:ELF1:ELF2:ELF4:ELK1:ELK3:ELK4:ERF:ERG:ETS1:ETS2:ETV1:ETV2:ETV3:ETV3L:ETV4:ETV5:FEV:FLI1:GABPA	ACCGGAAGT	1e-229	-527.4	0	1736	19.86%	3533	8.67%	229.047	56
M04767_2.00:ELF1:ELF2:ELF4:ELK1:ELK3:ELK4:ERF:ERG:ETS1:ETS2:ETV1:ETV2:ETV3:ETV3L:ETV4:ETV5:FEV:FLI1:GABPA	GACCGGAAGTV	1e-227	-524.7	0	1419	16.24%	2572.5	6.32%	227.874	57
M01493_2.00:ELF1:ELF2:ELF4:ELK1:ELK3:ELK4:ERF:ERG:ETS1:ETS2:ETV1:ETV2:ETV3:ETV3L:ETV4:ETV5:FEV:FLI1:GABPA	NRCCGGAART	1e-224	-516.1	0	5403	61.83%	18234.9	44.77%	224.139	58
M00740_2.00:RBPJ	HDGTTCCCAC	1e-223	-513.7	0	6216	71.13%	22184.4	54.46%	223.097	59
M09236_2.00:IRF4:IRF8	RAAAGRGGAAGTGAAASTRR	1e-220	-507.7	0	326	3.73%	132.3	0.32%	220.491	60
M09246_2.00:IRF4:IRF8	RAAAGRGGAAGTGAAASTRR	1e-220	-507.7	0	326	3.73%	132.3	0.32%	220.491	61
M02983_2.00:ELF1:ELF2:ELF4:ELK1:ELK3:ELK4:ERF:ERG:ETS1:ETS2:ETV1:ETV2:ETV3:ETV3L:ETV4:ETV5:FEV:FLI1:GABPA	ACCGGAAGTR	1e-217	-501.1	0	1231	14.09%	2094.5	5.14%	217.625	62
M00742_2.00:RBPJ	NDTTCCCAC	1e-215	-496.9	0	7402	84.70%	28630.9	70.29%	215.801	63
M09081_2.00:ELF1:ELF2:ELF4:ELK1:ELK3:ELK4:ERF:ERG:ETS1:ETS2:ETV1:ETV2:ETV3:ETV3L:ETV4:ETV5:ETV6:FEV:FLI1:GABPA	RRACMGGAAGYGRV	1e-214	-495	0	2258	25.84%	5401.6	13.26%	214.976	64
M10415_2.00:RBPJ	ABTGTGGGAAMCK	1e-214	-493.4	0	781	8.94%	955	2.34%	214.281	65
M09594_2.00:IRF1:IRF2	GAAAGTGAAAGT	1e-211	-487.6	0	939	10.74%	1344.9	3.30%	211.762	66
M01485_2.00:ELF1:ELF2:ELF4:ELK1:ELK3:ELK4:ERF:ERG:ETS1:ETS2:ETV1:ETV2:ETV3:ETV3L:ETV4:ETV5:FEV:FLI1:GABPA	ACCGGAAGT	1e-210	-485.8	0	2146	24.56%	5049.9	12.40%	210.98	67
M10414_2.00:RBPJ	TTCCCACG	1e-210	-483.6	0	2429	27.79%	6060	14.88%	210.025	68
M09632_2.00:RUNX1:RUNX2:RUNX3	AAACCACARM	1e-208	-480.2	0	2297	26.28%	5603.1	13.76%	208.548	69
M01477_2.00:ELF1:ELF2:ELF4:ELK1:ELK3:ELK4:ERF:ERG:ETS1:ETS2:ETV1:ETV2:ETV3:ETV3L:ETV4:ETV5:FEV:FLI1:GABPA	NRBCGGAARY	1e-207	-477.1	0	6620	75.75%	24506.5	60.17%	207.202	70
M04724_2.00:EHF:ELF1:ELF2:ELF3:ELF4:ELF5:ELK1:ELK3:ELK4:ERF:ERG:ETS1:ETS2:ETV1:ETV2:ETV3:ETV3L:ETV4:ETV5:ETV6:ETV7:FEV:FLI1:GABPA:SPDEF	AAMCAGGAAGTR	1e-207	-477	0	1259	14.41%	2237.5	5.49%	207.158	71
M01487_2.00:ELF1:ELF2:ELF4:ELK1:ELK3:ELK4:ERF:ERG:ETS1:ETS2:ETV1:ETV2:ETV3:ETV3L:ETV4:ETV5:FEV:FLI1:GABPA	NACCGGAAGT	1e-207	-477	0	1982	22.68%	4522.5	11.10%	207.158	72
M04769_2.00:ELF1:ELF2:ELF4:ELK1:ELK3:ELK4:ERF:ERG:ETS1:ETS2:ETV1:ETV2:ETV3:ETV3L:ETV4:ETV5:FEV:FLI1:GABPA	RACCGGAAGTN	1e-204	-472	0	1277	14.61%	2303.1	5.65%	204.987	73
M09355_2.00:RELA	GGGAMTTTCCC	1e-203	-469.7	0	1414	16.18%	2717.8	6.67%	203.988	74
M04719_2.00:EHF:ELF1:ELF2:ELF3:ELF4:ELF5:ELK1:ELK3:ELK4:ERF:ERG:ETS1:ETS2:ETV1:ETV2:ETV3:ETV3L:ETV4:ETV5:ETV6:ETV7:FEV:FLI1:GABPA:SPDEF	RAYGCGGAAGTR	1e-202	-467	0	1218	13.94%	2146.2	5.27%	202.816	75
M02963_2.00:EBF1	AKTCCCTDGGGAAT	1e-201	-464.9	0	486	5.56%	391.9	0.96%	201.904	76
M01492_2.00:EHF:ELF1:ELF2:ELF3:ELF4:ELF5:ELK1:ELK3:ELK4:ERF:ERG:ETS1:ETS2:ETV1:ETV2:ETV3:ETV3L:ETV4:ETV5:ETV6:ETV7:FEV:FLI1:GABPA:SPDEF	DNCCGGAAGT	1e-200	-461.8	0	5674	64.93%	19897.7	48.85%	200.557	77
M09065_2.00:ELF5:SPI1:SPIB:SPIC	RRAAAGAGGAAGTGV	1e-199	-459.6	0	704	8.06%	834.4	2.05%	199.602	78
M10515_2.00:EHF:ELF1:ELF2:ELF3:ELF4:ELF5:ETV6:ETV7	CCCGGAARTA	1e-199	-458.8	0	3415	39.08%	9964.4	24.46%	199.254	79
M04709_2.00:ELF1:ELF2:ELF4:ELK1:ELK3:ELK4:ERF:ERG:ETS1:ETS2:ETV1:ETV2:ETV3:ETV3L:ETV4:ETV5:FEV:FLI1:GABPA	VRCMGGAAGTR	1e-199	-458.6	0	5007	57.29%	16802.5	41.25%	199.167	80
M04799_2.00:ELF1:ELF2:ELF4:ELK1:ELK3:ELK4:ERF:ERG:ETS1:ETS2:ETV1:ETV2:ETV3:ETV3L:ETV4:ETV5:FEV:FLI1:GABPA	RACCGGAAGTR	1e-196	-453.6	0	1205	13.79%	2145.9	5.27%	196.996	81
M07945_2.00:ELF5:SPI1:SPIB:SPIC	AAAGAGGAAGTGAAACYND	1e-195	-451.1	0	256	2.93%	83.4	0.20%	195.91	82
M09369_2.00:RUNX1:RUNX2:RUNX3	AAACCACARM	1e-195	-449.5	0	2403	27.50%	6125.2	15.04%	195.215	83
M10833_2.00:POU2F1	TATGCAAATN	1e-192	-444	0	1248	14.28%	2298	5.64%	192.827	84
M04743_2.00:EHF:ELF1:ELF2:ELF3:ELF4:ELF5:ELK1:ELK3:ELK4:ERF:ERG:ETS1:ETS2:ETV1:ETV2:ETV3:ETV3L:ETV4:ETV5:ETV6:ETV7:FEV:FLI1:GABPA:SPDEF	RABSCGGAAGTG	1e-192	-442.5	0	1712	19.59%	3753.4	9.21%	192.175	85
M10485_2.00:EHF:ELF1:ELF2:ELF3:ELF4:ELF5:ELK1:ELK3:ELK4:ERF:ERG:ETS1:ETS2:ETV1:ETV2:ETV3:ETV3L:ETV4:ETV5:ETV6:ETV7:FEV:FLI1:GABPA:SPDEF	DVCAGGAAGTGS	1e-191	-440.9	0	3894	44.56%	12047.5	29.58%	191.48	86
M04718_2.00:EHF:ELF1:ELF2:ELF3:ELF4:ELF5:ELK1:ELK3:ELK4:ERF:ERG:ETS1:ETS2:ETV1:ETV2:ETV3:ETV3L:ETV4:ETV5:ETV6:ETV7:FEV:FLI1:GABPA:SPDEF	AAMCAGGAAGTR	1e-190	-439.6	0	1118	12.79%	1935	4.75%	190.916	87
M10520_2.00:ELF1:ELF2:ELF4:ELK1:ELK3:ELK4:ERF:ERG:ETS1:ETS2:ETV1:ETV2:ETV3:ETV3L:ETV4:ETV5:FEV:FLI1:GABPA	CMGGAAGC	1e-190	-439.1	0	3513	40.20%	10480.5	25.73%	190.699	88
M01478_2.00:ELF1:ELF2:ELF4:ELK1:ELK3:ELK4:ERF:ERG:ETS1:ETS2:ETV1:ETV2:ETV3:ETV3L:ETV4:ETV5:FEV:FLI1:GABPA	NRCCGGAAGT	1e-190	-438.5	0	2464	28.20%	6402.9	15.72%	190.438	89
M00157_2.00:ELF1:ELF2:ELF4:ELK1:ELK3:ELK4:ERF:ERG:ETS1:ETS2:ETV1:ETV2:ETV3:ETV3L:ETV4:ETV5:FEV:FLI1:GABPA	NACCGGAAGT	1e-189	-437	0	1567	17.93%	3302	8.11%	189.787	90
M09057_2.00:ELF1:ELF2:ELF4:ELK1:ELK3:ELK4:ERF:ERG:ETS1:ETS2:ETV1:ETV2:ETV3:ETV3L:ETV4:ETV5:FEV:FLI1:GABPA	RGRCAGGAAGYGG	1e-187	-432.5	0	2615	29.92%	6994.4	17.17%	187.832	91
M02988_2.00:EHF:ELF1:ELF2:ELF3:ELF4:ELF5:ETV6:ETV7:SPI1:SPIC	ACCCGGAAGTD	1e-186	-429.8	0	1541	17.63%	3244.2	7.96%	186.66	92
M10511_2.00:ELF1:ELF2:ELF4:ELK1:ELK3:ELK4:ERF:ERG:ETS1:ETS2:ETV1:ETV2:ETV3:ETV3L:ETV4:ETV5:FEV:FLI1:GABPA	MACTTCCTKTB	1e-186	-429	0	5493	62.86%	19277	47.33%	186.312	93
M03011_2.00:EHF:ELF1:ELF2:ELF3:ELF4:ELF5:ETV6:ETV7:SPI1:SPIC	ACCCGGAAGTD	1e-185	-427.6	0	2245	25.69%	5657.4	13.89%	185.704	94
M09052_2.00:ELF1:ELF2:ELF4:ELK1:ELK3:ELK4:ERF:ERG:ETS1:ETS2:ETV1:ETV2:ETV3:ETV3L:ETV4:ETV5:FEV:FLI1:GABPA	RGRCAGGAAGTGG	1e-184	-425.2	0	1400	16.02%	2815.1	6.91%	184.662	95
M08006_2.00:RELA	GGGRATTTCCM	1e-183	-422	0	1056	12.08%	1805.2	4.43%	183.272	96
M02992_2.00:ELF1:ELF2:ELF4:ELK1:ELK3:ELK4:ERF:ERG:ETS1:ETS2:ETV1:ETV2:ETV3:ETV3L:ETV4:ETV5:FEV:FLI1:GABPA	ACCGGAARTV	1e-183	-421.7	0	1183	13.54%	2170.5	5.33%	183.142	97
M09358_2.00:NFKB1:NFKB2	GGGAATTTCCC	1e-183	-421.6	0	980	11.21%	1596.4	3.92%	183.099	98
M01489_2.00:ELF1:ELF2:ELF4:ELK1:ELK3:ELK4:ERF:ERG:ETS1:ETS2:ETV1:ETV2:ETV3:ETV3L:ETV4:ETV5:FEV:FLI1:GABPA	NRCCGGAART	1e-182	-420.4	0	2420	27.69%	6330.6	15.54%	182.577	99
M11242_2.00:RELA	GGGAMTTTCCCN	1e-182	-419.1	0	1602	18.33%	3480.3	8.54%	182.013	100
M08039_2.00:RELA	KGGAATTTCCC	1e-179	-414.1	0	1477	16.90%	3095.4	7.60%	179.841	101
M08881_2.00:BCL11A:BCL11B	YTYTCACTTCCTCTTTY	1e-178	-412.1	0	806	9.22%	1161.4	2.85%	178.973	102
M04756_2.00:EHF:ELF1:ELF2:ELF3:ELF4:ELF5:ETV6:ETV7:SPI1:SPIC	NABGMGGAAGTR	1e-177	-409.2	0	3897	44.59%	12270.6	30.13%	177.713	103
M09064_2.00:SPI1:SPIB:SPIC	ARAAAGAGGAAGTGAAA	1e-177	-408	0	357	4.09%	230.5	0.57%	177.192	104
M09531_2.00:ELF1:ELF2:ELF4:ELK1:ELK3:ELK4:ERF:ERG:ETS1:ETS2:ETV1:ETV2:ETV3:ETV3L:ETV4:ETV5:FEV:FLI1:GABPA	RCCGGAAGTD	1e-176	-407	0	2164	24.76%	5463.6	13.41%	176.758	105
M02989_2.00:EHF:ELF1:ELF2:ELF3:ELF4:ELF5:ETV6:ETV7:SPI1:SPIC	ACCCGGAAGTD	1e-175	-405.1	0	1909	21.84%	4571.3	11.22%	175.933	106
M09633_2.00:RUNX1:RUNX2:RUNX3	SAAACCACAG	1e-174	-401.1	0	1865	21.34%	4436.2	10.89%	174.196	107
M01481_2.00:ELF1:ELF2:ELF4:ELK1:ELK3:ELK4:ERF:ERG:ETS1:ETS2:ETV1:ETV2:ETV3:ETV3L:ETV4:ETV5:FEV:FLI1:GABPA	NRCCGGAAGT	1e-173	-400.1	0	2035	23.29%	5035.1	12.36%	173.761	108
M08232_2.00:ZNF200	ACTTCC	1e-172	-397.5	0	5675	64.94%	20386	50.05%	172.632	109
M09371_2.00:RUNX1:RUNX2:RUNX3	VAAACCACARM	1e-170	-392.6	0	1974	22.59%	4854.5	11.92%	170.504	110
M00736_2.00:RBPJ	NNDTTCCCAC	1e-170	-391.7	0	7378	84.43%	29239.4	71.78%	170.113	111
M07974_2.00:POU2F2	ATATGCAAATNAR	1e-169	-390.8	0	897	10.26%	1445.5	3.55%	169.722	112
M07975_2.00:POU2F2	ATATGCAAATNAR	1e-169	-390.8	0	897	10.26%	1445.5	3.55%	169.722	113
M10493_2.00:ELF1:ELF2:ELF4:ELK1:ELK3:ELK4:ERF:ERG:ETS1:ETS2:ETV1:ETV2:ETV3:ETV3L:ETV4:ETV5:FEV:FLI1:GABPA	ACCGGAAGYV	1e-168	-388.3	0	3211	36.74%	9572.2	23.50%	168.637	114
M09047_2.00:ELF5:SPI1:SPIB:SPIC	AAAAAGAGGAAGTGRRR	1e-166	-383.4	0	467	5.34%	443.4	1.09%	166.509	115
M07972_2.00:POU2F2	ATATGCAAAT	1e-165	-381.7	0	1196	13.69%	2329.1	5.72%	165.77	116
M07973_2.00:POU2F2	ATATGCAAAT	1e-165	-381.7	0	1196	13.69%	2329.1	5.72%	165.77	117
M10474_2.00:ELF5:SPI1:SPIB:SPIC	AAAAWGVGGAAGTRGNG	1e-165	-380.7	0	527	6.03%	567.2	1.39%	165.336	118
M04725_2.00:EHF:ELF1:ELF2:ELF3:ELF4:ELF5:ELK1:ELK3:ELK4:ERF:ERG:ETS1:ETS2:ETV1:ETV2:ETV3:ETV3L:ETV4:ETV5:ETV6:ETV7:FEV:FLI1:GABPA:SPDEF	RAYGCGGAAGTR	1e-164	-379.7	0	882	10.09%	1432	3.52%	164.902	119
M09068_2.00:SPI1:SPIB:SPIC	AAAAGAGGAAGTGAAAV	1e-164	-379.4	0	288	3.30%	152.8	0.38%	164.771	120
M09060_2.00:EHF:ELF1:ELF2:ELF3:ELF4:ELF5:ETV6:ETV7	RAACVAGGAAGTRG	1e-162	-373.9	0	1230	14.07%	2459	6.04%	162.383	121
M09066_2.00:EHF:ELF1:ELF2:ELF3:ELF4:ELF5:ETV6:ETV7	RAACVAGGAAGTRG	1e-162	-373.9	0	1230	14.07%	2459	6.04%	162.383	122
M09533_2.00:EHF:ELF1:ELF2:ELF3:ELF4:ELF5:ETV6:ETV7:FEV	AVCAGGAAGT	1e-161	-371.2	0	3845	44.00%	12313.1	30.23%	161.21	123
M09078_2.00:ELF1:ELF2:ELF4:ELK1:ELK3:ELK4:ERF:ERG:ETS1:ETS2:ETV1:ETV2:ETV3:ETV3L:ETV4:ETV5:FEV:FLI1:GABPA	GRGRCAGGAAGTGG	1e-160	-370.5	0	1147	13.13%	2216.4	5.44%	160.906	124
M07999_2.00:RELA	AGGGRMTTTCCMVR	1e-160	-368.7	0	716	8.19%	1023.7	2.51%	160.124	125
M08002_2.00:RELA	AGGGRMTTTCCMVVS	1e-159	-367.8	0	659	7.54%	885.3	2.17%	159.734	126
M08000_2.00:RELA	HAGGGRATTTCCAV	1e-159	-367.7	0	730	8.35%	1060.9	2.60%	159.69	127
M04759_2.00:EHF:ELF1:ELF2:ELF3:ELF4:ELF5:ETV6:ETV7:SPI1:SPIC	AASGAGGAAGTR	1e-159	-367.2	0	1562	17.87%	3549.6	8.71%	159.473	128
M04708_2.00:ELF1:ELF2:ELF4:ELK1:ELK3:ELK4:ERF:ERG:ETS1:ETS2:ETV1:ETV2:ETV3:ETV3L:ETV4:ETV5:FEV:FLI1:GABPA	NRCCGGAWGYN	1e-159	-366.4	0	2052	23.48%	5257.1	12.91%	159.125	129
M04757_2.00:EHF:ELF1:ELF2:ELF3:ELF4:ELF5:ETV6:ETV7:SPI1:SPIC	AACVAGGAAGTR	1e-158	-365.3	0	1691	19.35%	3993.1	9.80%	158.648	130
M04774_2.00:ELF1:ELF2:ELF4:ELK1:ELK3:ELK4:ERF:ERG:ETS1:ETS2:ETV1:ETV2:ETV3:ETV3L:ETV4:ETV5:FEV:FLI1:GABPA	NACCGGAARTS	1e-158	-364.6	0	1001	11.45%	1803.3	4.43%	158.344	131
M03470_2.00:RUNX1:RUNX2:RUNX3	WAACCGCAA	1e-158	-364.6	0	1618	18.51%	3748.4	9.20%	158.344	132
M09372_2.00:RUNX1:RUNX2:RUNX3	VAAACCACARRV	1e-157	-363.2	0	1698	19.43%	4026.5	9.89%	157.736	133
M08163_2.00:RUNX1:RUNX2:RUNX3	AAACCACAGAV	1e-157	-362.4	0	2470	28.26%	6826.8	16.76%	157.388	134
M08001_2.00:RELA	NRGGGRMTTTCCMVR	1e-157	-361.5	0	691	7.91%	975.8	2.40%	156.997	135
M02735_2.00:ELF1:ELF2:ELF4:ELK1:ELK3:ELK4:ERF:ERG:ETS1:ETS2:ETV1:ETV2:ETV3:ETV3L:ETV4:ETV5:FEV:FLI1:GABPA	ACCGGAAGT	1e-156	-360.5	0	1028	11.76%	1893.8	4.65%	156.563	136
M03465_2.00:RUNX1:RUNX2:RUNX3	AAACCGCAAA	1e-156	-359.6	0	1202	13.75%	2419.7	5.94%	156.172	137
M07944_2.00:ELF5:SPI1:SPIB:SPIC	VAAAAGAGGAAGTGAAAVH	1e-155	-358.7	0	240	2.75%	104.1	0.26%	155.781	138
M10890_2.00:IRF4:IRF8	RAARTGAAACTG	1e-155	-357.9	0	550	6.29%	650.9	1.60%	155.434	139
M10472_2.00:ELF5:SPI1:SPIB:SPIC	NNCHTYYACTTCCTCTTTT	1e-154	-356.3	0	648	7.42%	880.5	2.16%	154.739	140
M00155_2.00:ELF5:SPI1:SPIB:SPIC	WDRVGGAAST	1e-154	-356.2	0	7305	83.59%	29101.3	71.45%	154.696	141
M11231_2.00:NFKB1:NFKB2	GGRAATTCCCCN	1e-154	-355.1	0	1423	16.28%	3138.3	7.70%	154.218	142
M08007_2.00:RELA	AGGGRATTTCCAV	1e-153	-354.1	0	722	8.26%	1068.5	2.62%	153.784	143
M01307_2.00:RUNX1:RUNX2:RUNX3	NWAACCGCAA	1e-153	-353	0	2462	28.17%	6849.7	16.82%	153.306	144
M09626_2.00:RELA	WGGGGATTTCCC	1e-152	-350.5	0	956	10.94%	1713.9	4.21%	152.22	145
M09595_2.00:IRF4:IRF8	ACTGAAACCA	1e-150	-347.6	0	3051	34.91%	9190.7	22.56%	150.961	146
M08004_2.00:RELA	HAGGGRMTTTCCMRR	1e-150	-346.7	0	661	7.56%	931	2.29%	150.57	147
M02997_2.00:ELF1:ELF2:ELF4:ELK1:ELK3:ELK4:ERF:ERG:ETS1:ETS2:ETV1:ETV2:ETV3:ETV3L:ETV4:ETV5:FEV:FLI1:GABPA	ACCGGAARTV	1e-150	-345.9	0	994	11.37%	1836	4.51%	150.222	148
M09053_2.00:EHF:ELF1:ELF2:ELF3:ELF4:ELF5:ETV6:ETV7:FEV	RAACCAGGAAGTRGS	1e-150	-345.6	0	792	9.06%	1270.1	3.12%	150.092	149
M09071_2.00:EHF:ELF1:ELF2:ELF3:ELF4:ELF5:ETV6:ETV7:FEV	RAACCAGGAAGTRGS	1e-150	-345.6	0	792	9.06%	1270.1	3.12%	150.092	150
M08005_2.00:RELA	NAGGGRATTTCCAVN	1e-149	-345.1	0	673	7.70%	963.3	2.36%	149.875	151
M05545_2.00:IRF1:IRF2	CGAAASYGAAAS	1e-148	-342.1	0	1072	12.27%	2079.1	5.10%	148.572	152
M01479_2.00:ELF1:ELF2:ELF4:ELK1:ELK3:ELK4:ERF:ERG:ETS1:ETS2:ETV1:ETV2:ETV3:ETV3L:ETV4:ETV5:FEV:FLI1:GABPA	NACCGGAAGT	1e-147	-340.6	0	1414	16.18%	3165.3	7.77%	147.921	153
M04800_2.00:ELF1:ELF2:ELF4:ELK1:ELK3:ELK4:ERF:ERG:ETS1:ETS2:ETV1:ETV2:ETV3:ETV3L:ETV4:ETV5:FEV:FLI1:GABPA	NRCCGGAWGYR	1e-147	-340.5	0	1966	22.50%	5076.9	12.46%	147.877	154
M03467_2.00:RUNX1:RUNX2:RUNX3	AAACCGCAAA	1e-147	-340.2	0	1254	14.35%	2649.3	6.50%	147.747	155
M08105_2.00:RBPJ	NNTTCCCASV	1e-147	-339.3	0	4903	56.10%	17233.8	42.31%	147.356	156
M04716_2.00:EHF:ELF1:ELF2:ELF3:ELF4:ELF5:ELK1:ELK3:ELK4:ERF:ERG:ETS1:ETS2:ETV1:ETV2:ETV3:ETV3L:ETV4:ETV5:ETV6:ETV7:FEV:FLI1:GABPA:SPDEF	NAMSCGGAAGTR	1e-147	-338.9	0	799	9.14%	1305	3.20%	147.182	157
M09075_2.00:ELF1:ELF2:ELF4:ELK1:ELK3:ELK4:ERF:ERG:ETS1:ETS2:ETV1:ETV2:ETV3:ETV3L:ETV4:ETV5:FEV:FLI1:GABPA	GRRCCGGAAGYGG	1e-146	-336.2	0	1384	15.84%	3084.3	7.57%	146.01	158
M08008_2.00:RELA	RGGGGATTTCCMVVS	1e-144	-333.8	0	653	7.47%	936.6	2.30%	144.967	159
M09534_2.00:EHF:ELF1:ELF2:ELF3:ELF4:ELF5:ETV6:ETV7:SPI1:SPIC	ACVAGGAAGT	1e-144	-332.4	0	1384	15.84%	3099.6	7.61%	144.359	160
M04735_2.00:ELF1:ELF2:ELF4:ELK1:ELK3:ELK4:ERF:ERG:ETS1:ETS2:ETV1:ETV2:ETV3:ETV3L:ETV4:ETV5:FEV:FLI1:GABPA	VACCGGAAGTN	1e-143	-331.1	0	1000	11.44%	1898.4	4.66%	143.795	161
M08026_2.00:ELF5:SPI1:SPIB:SPIC	RAAAAGAGGAAGTGR	1e-143	-330.7	0	371	4.25%	322.9	0.79%	143.621	162
M08019_2.00:STAT2	TTHAGTTTCRKTTTC	1e-143	-329.9	0	495	5.66%	572.1	1.40%	143.274	163
M08003_2.00:RELA	AGGGGATTTCCMVV	1e-143	-329.4	0	672	7.69%	993.8	2.44%	143.057	164
M08027_2.00:ELF5:SPI1:SPIB:SPIC	AAAAAGAGGAAGTGR	1e-142	-329.2	0	851	9.74%	1473.6	3.62%	142.97	165
M09224_2.00:POU2F2	AYATGCAAATK	1e-142	-327.7	0	1560	17.85%	3709.6	9.11%	142.318	166
M02999_2.00:ELF1:ELF2:ELF4:ELK1:ELK3:ELK4:ERF:ERG:ETS1:ETS2:ETV1:ETV2:ETV3:ETV3L:ETV4:ETV5:FEV:FLI1:GABPA	ACCGGAAGTG	1e-142	-327.7	0	836	9.57%	1435.4	3.52%	142.318	167
M09218_2.00:POU2F2	AYATGCAAATK	1e-142	-327.7	0	1560	17.85%	3709.6	9.11%	142.318	168
M09374_2.00:RUNX1:RUNX2:RUNX3	CWAACCACAGCC	1e-140	-323.9	0	1659	18.98%	4068.3	9.99%	140.668	169
M08267_2.00:ZNF71	CAGTTTCRTTTTCC	1e-140	-322.9	0	432	4.94%	449.2	1.10%	140.234	170
M03004_2.00:EHF:ELF1:ELF2:ELF4:ELK1:ELK3:ELK4:ERF:ERG:ETS1:ETS2:ETV1:ETV2:ETV3:ETV3L:ETV4:ETV5:FEV:FLI1:GABPA	ACCGGAAGTN	1e-139	-322.1	0	891	10.20%	1606	3.94%	139.886	171
M10881_2.00:IRF1:IRF2	NRGAAAGTGAAAST	1e-139	-321.2	0	1672	19.13%	4126.7	10.13%	139.495	172
M09351_2.00:RELA	MAGGGAATTTCCMV	1e-137	-316.6	0	631	7.22%	916.7	2.25%	137.498	173
M09373_2.00:RUNX1:RUNX2:RUNX3	VAAACCACAGRV	1e-136	-313.2	0	1816	20.78%	4675.7	11.48%	136.021	174
M04732_2.00:ELF1:ELF2:ELF4:ELK1:ELK3:ELK4:ERF:ERG:ETS1:ETS2:ETV1:ETV2:ETV3:ETV3L:ETV4:ETV5:FEV:FLI1:GABPA	NRCCGGAAGTR	1e-135	-312.4	0	1042	11.92%	2084.8	5.12%	135.674	175
M11237_2.00:RELA	GGGAATTTCC	1e-135	-312.2	0	1110	12.70%	2295.4	5.64%	135.587	176
M04711_2.00:ELF1:ELF2:ELF4:ELK1:ELK3:ELK4:ERF:ERG:ETS1:ETS2:ETV1:ETV2:ETV3:ETV3L:ETV4:ETV5:FEV:FLI1:GABPA	DACCGGAAGTD	1e-133	-307.4	0	895	10.24%	1660.3	4.08%	133.502	177
M08140_2.00:POU2F2	ATATGCAAATKMR	1e-132	-305.7	0	854	9.77%	1546.3	3.80%	132.764	178
M01490_2.00:EHF:ELF1:ELF2:ELF3:ELF4:ELF5:ETV6:ETV7:SPI1:SPIC	ANVMGGAAGT	1e-132	-304.7	0	6636	75.94%	25950.3	63.71%	132.33	179
M02711_2.00:RELA	GGGAATTTCC	1e-131	-303.9	0	999	11.43%	1981.4	4.86%	131.982	180
M04720_2.00:ELF1:ELF2:ELF4:ELK1:ELK3:ELK4:ERF:ERG:ETS1:ETS2:ETV1:ETV2:ETV3:ETV3L:ETV4:ETV5:FEV:FLI1:GABPA	NACCGGAAGTR	1e-131	-303.4	0	930	10.64%	1775.2	4.36%	131.765	181
M03306_2.00:POU2F3	TATGCAAAT	1e-130	-299.4	0	1659	18.98%	4185.3	10.28%	130.028	182
M10819_2.00:POU2F2	NDAWATGCAAATYA	1e-129	-298.9	0	1087	12.44%	2270.5	5.57%	129.811	183
M08112_2.00:ELF1:ELF2:ELF4:ELK1:ELK3:ELK4:ERF:ERG:ETS1:ETS2:ETV1:ETV2:ETV3:ETV3L:ETV4:ETV5:FEV:FLI1:GABPA	RCCGGAAGTGG	1e-128	-295.5	0	1027	11.75%	2095.3	5.14%	128.334	184
M09049_2.00:EHF:ELF1:ELF2:ELF3:ELF4:ELF5:ELK1:ELK3:ELK4:ERF:ERG:ETS1:ETS2:ETV1:ETV2:ETV3:ETV3L:ETV4:ETV5:ETV6:ETV7:FEV:FLI1:GABPA:SPDEF	RAVCCGGAAGTGR	1e-128	-295	0	1087	12.44%	2284	5.61%	128.117	185
M05540_2.00:IRF4:IRF8	NYGAAACTGAAACTR	1e-127	-292.9	0	387	4.43%	397.8	0.98%	127.205	186
M10494_2.00:ELF1:ELF2:ELF4:ELK1:ELK3:ELK4:ERF:ERG:ETS1:ETS2:ETV1:ETV2:ETV3:ETV3L:ETV4:ETV5:FEV:FLI1:GABPA	VNACMGGAWRTTN	1e-126	-291.9	0	3061	35.03%	9618.4	23.61%	126.771	187
M11235_2.00:REL:RELA	GGGGMTTTCC	1e-126	-291	0	1976	22.61%	5378.6	13.20%	126.38	188
M05446_2.00:POU2F2	DTATGCWAATB	1e-126	-290.9	0	1509	17.27%	3701.8	9.09%	126.336	189
M05546_2.00:IRF1:IRF2	CGAAAGYGAAAS	1e-125	-289.9	0	841	9.62%	1554.6	3.82%	125.902	190
M09589_2.00:POU2F2	ATATGCAAAT	1e-125	-289.9	0	763	8.73%	1331.8	3.27%	125.902	191
M02710_2.00:REL:RELA	GGGGMTTTCC	1e-125	-289.7	0	1984	22.70%	5415.6	13.30%	125.815	192
M04768_2.00:ELF1:ELF2:ELF4:ELK1:ELK3:ELK4:ERF:ERG:ETS1:ETS2:ETV1:ETV2:ETV3:ETV3L:ETV4:ETV5:FEV:FLI1:GABPA	NACCGGAAGTR	1e-125	-289.4	0	1059	12.12%	2216.3	5.44%	125.685	193
M08455_2.00:RBPJ	AKYTMGKTTCCCACAV	1e-125	-288.8	0	409	4.68%	448.8	1.10%	125.424	194
M04722_2.00:EHF:ELF1:ELF2:ELF3:ELF4:ELF5:ELK1:ELK3:ELK4:ERF:ERG:ETS1:ETS2:ETV1:ETV2:ETV3:ETV3L:ETV4:ETV5:ETV6:ETV7:FEV:FLI1:GABPA:SPDEF	NAMSCGGAAGTR	1e-124	-285.8	0	759	8.69%	1332	3.27%	124.121	195
M10503_2.00:ELF1:ELF2:ELF4:ELK1:ELK3:ELK4:ERF:ERG:ETS1:ETS2:ETV1:ETV2:ETV3:ETV3L:ETV4:ETV5:FEV:FLI1:GABPA	CMGGAAGTSAB	1e-122	-283.1	0	2009	22.99%	5546.9	13.62%	122.949	196
M10473_2.00:ELF5:SPI1:SPIB:SPIC	AGAGGAAG	1e-122	-281.9	0	5716	65.41%	21566.9	52.95%	122.428	197
M07946_2.00:ELF5:SPI1:SPIB:SPIC	AAAAAGAGGAAGTGV	1e-121	-279.9	0	290	3.32%	231	0.57%	121.559	198
M03239_2.00:POU5F1B	TATGCAAAT	1e-120	-278.6	0	1742	19.93%	4589.6	11.27%	120.994	199
M10482_2.00:ELF1:ELF2:ELF4:ELK1:ELK3:ELK4:ERF:ERG:ETS1:ETS2:ETV1:ETV2:ETV3:ETV3L:ETV4:ETV5:FEV:FLI1:GABPA	CACTTCCKGK	1e-120	-277.8	0	1729	19.78%	4546.8	11.16%	120.647	200
M03008_2.00:SPI1:SPIB:SPIC	AAAAAGCGGAAGTA	1e-118	-273.6	0	294	3.36%	243.5	0.60%	118.823	201
M10487_2.00:EHF:ELF1:ELF2:ELF3:ELF4:ELF5:ELK1:ELK3:ELK4:ERF:ERG:ETS1:ETS2:ETV1:ETV2:ETV3:ETV3L:ETV4:ETV5:ETV6:ETV7:FEV:FLI1:GABPA:SPDEF	RDAAGAGGAART	1e-118	-273	0	1848	21.15%	5007.1	12.29%	118.562	202
M10838_2.00:POU2F1	TNATTTGCATWW	1e-117	-271.4	0	1952	22.34%	5402.5	13.26%	117.868	203
M09070_2.00:ELF1:ELF2:ELF4:ELK1:ELK3:ELK4:ERF:ERG:ETS1:ETS2:ETV1:ETV2:ETV3:ETV3L:ETV4:ETV5:FEV:FLI1:GABPA	ACCGGAAGTGR	1e-117	-271.2	0	815	9.33%	1534.2	3.77%	117.781	204
M02968_2.00:ELF1:ELF2:ELF4:ELK1:ELK3:ELK4:ERF:ERG:ETS1:ETS2:ETV1:ETV2:ETV3:ETV3L:ETV4:ETV5:FEV:FLI1:GABPA	ACCGGAAGTR	1e-117	-270.2	0	635	7.27%	1030.9	2.53%	117.346	205
M09347_2.00:NFKB1:RELA:RELB	GGGGGMTTTCCM	1e-117	-269.8	0	1082	12.38%	2362.6	5.80%	117.173	206
M09352_2.00:NFKB1:RELA:RELB	GGGGGMTTTCCM	1e-117	-269.8	0	1082	12.38%	2362.6	5.80%	117.173	207
M10888_2.00:IRF4:IRF8	KAAAMWGAAAVYA	1e-116	-269.3	0	2301	26.33%	6744.6	16.56%	116.956	208
M11349_2.00:STAT1	CAHTTCCS	1e-116	-268.2	0	5323	60.91%	19816.4	48.65%	116.478	209
M09046_2.00:ELF1:ELF2:ELF4:ELK1:ELK3:ELK4:ERF:ERG:ETS1:ETS2:ETV1:ETV2:ETV3:ETV3L:ETV4:ETV5:FEV:FLI1:GABPA	GRCCGGAAGTG	1e-116	-267.1	0	1226	14.03%	2845.2	6.99%	116	210
M04760_2.00:ELF1:ELF2:ELF4:ELK1:ELK3:ELK4:ERF:ERG:ETS1:ETS2:ETV1:ETV2:ETV3:ETV3L:ETV4:ETV5:FEV:FLI1:GABPA	VACCGGAARTS	1e-115	-266.8	0	737	8.43%	1321.9	3.25%	115.87	211
M03298_2.00:POU2F2	WTATGCAAATK	1e-115	-265.2	0	1319	15.09%	3167.2	7.78%	115.175	212
M00737_2.00:RBPJ	NNKTTCCCAY	1e-114	-264.8	0	7618	87.17%	31608.3	77.60%	115.001	213
M05468_2.00:POU2F3	DTATGCWAATN	1e-114	-264.4	0	1700	19.45%	4514.5	11.08%	114.827	214
M00741_2.00:RBPJ	NNKTTCCCAY	1e-114	-263.6	0	7539	86.27%	31170.6	76.53%	114.48	215
M01483_2.00:ELF1:ELF2:ELF4:ELK1:ELK3:ELK4:ERF:ERG:ETS1:ETS2:ETV1:ETV2:ETV3:ETV3L:ETV4:ETV5:FEV:FLI1:GABPA	NACCGGAAGT	1e-113	-261	0	1241	14.20%	2922.9	7.18%	113.351	216
M09667_2.00:EHF:ELF1:ELF2:ELF3:ELF4:ELF5:ELK1:ELK3:ELK4:ERF:ERG:ETS1:ETS2:ETV1:ETV2:ETV3:ETV3L:ETV4:ETV5:ETV6:ETV7:FEV:FLI1:GABPA:SPDEF	AAHCMGGAAGT	1e-113	-260.7	0	1722	19.70%	4614.8	11.33%	113.221	217
M03007_2.00:ELF1:ELF2:ELF4:ELK1:ELK3:ELK4:ERF:ERG:ETS1:ETS2:ETV1:ETV2:ETV3:ETV3L:ETV4:ETV5:FEV:FLI1:GABPA	ACCGGAAGTN	1e-113	-260.4	0	1397	15.99%	3458.9	8.49%	113.09	218
M09048_2.00:ELF1:ELF2:ELF4:ELK1:ELK3:ELK4:ERF:ERG:ETS1:ETS2:ETV1:ETV2:ETV3:ETV3L:ETV4:ETV5:FEV:FLI1:GABPA	RRARACAGGAARTRGS	1e-112	-259.1	0	688	7.87%	1204.1	2.96%	112.526	219
M09067_2.00:ELF1:ELF2:ELF4:ELK1:ELK3:ELK4:ERF:ERG:ETS1:ETS2:ETV1:ETV2:ETV3:ETV3L:ETV4:ETV5:FEV:FLI1:GABPA	RRARACAGGAARTRGS	1e-112	-259.1	0	688	7.87%	1204.1	2.96%	112.526	220
M03005_2.00:ELF5:ETV7:SPI1:SPIB:SPIC	AAAAAGMGGAAGTA	1e-112	-258.3	0	522	5.97%	763.8	1.88%	112.178	221
M02751_2.00:RUNX1:RUNX2:RUNX3	AACCRCAA	1e-110	-255.1	0	3262	37.33%	10739.1	26.37%	110.789	222
M08141_2.00:POU5F1	WWATGCAAATN	1e-110	-253.4	0	2163	24.75%	6315.9	15.51%	110.05	223
M07978_2.00:IRF4:IRF8	ANTSHGGAAMTGAVWCAD	1e-109	-252.9	0	648	7.42%	1109.2	2.72%	109.833	224
M10481_2.00:ELF1:ELF2:ELF4:ELK1:ELK3:ELK4:ERF:ERG:ETS1:ETS2:ETV1:ETV2:ETV3:ETV3L:ETV4:ETV5:FEV:FLI1:GABPA	CMGGAARTR	1e-108	-250.9	0	2794	31.97%	8836.4	21.69%	108.964	225
M09073_2.00:ELF1:ELF2:ELF4:ELK1:ELK3:ELK4:ERF:ERG:ETS1:ETS2:ETV1:ETV2:ETV3:ETV3L:ETV4:ETV5:FEV:FLI1:GABPA	CAGGAAGT	1e-108	-250.4	0	6239	71.39%	24438.1	60.00%	108.747	226
M00735_2.00:RBPJ	NNKTTCCCAY	1e-108	-249.7	0	7698	88.09%	32194.2	79.04%	108.443	227
M09062_2.00:ELF1:ELF2:ELF4:ELK1:ELK3:ELK4:ERF:ERG:ETS1:ETS2:ETV1:ETV2:ETV3:ETV3L:ETV4:ETV5:FEV:FLI1:GABPA	VRCAGGAAGKR	1e-107	-248.3	0	5329	60.98%	20037.7	49.19%	107.835	228
M00739_2.00:RBPJ	NDTTCCCAY	1e-107	-248	0	7877	90.14%	33252.8	81.64%	107.705	229
M00738_2.00:RBPJ	KTTCCCAY	1e-107	-247.9	0	7884	90.22%	33294	81.74%	107.662	230
M06189_2.00:ELF1:ELF2:ELF4:ELK1:ELK3:ELK4:ERF:ERG:ETS1:ETS2:ETV1:ETV2:ETV3:ETV3L:ETV4:ETV5:ETV6:FEV:FLI1:GABPA	ACCGGAAGT	1e-106	-246.2	0	739	8.46%	1388	3.41%	106.923	231
M10893_2.00:IRF1:IRF2	DNGAAAGTGAAAGYRA	1e-105	-243.8	0	840	9.61%	1697.8	4.17%	105.881	232
M10621_2.00:GTF2I	VAGGAAGTGA	1e-104	-241.7	0	4789	54.80%	17584.2	43.17%	104.969	233
M11236_2.00:REL:RELA	GGGGAATTTCCC	1e-104	-241.6	0	965	11.04%	2096.5	5.15%	104.926	234
M03006_2.00:ELF1:ELF2:ELF4:ELK1:ELK3:ELK4:ERF:ERG:ETS1:ETS2:ETV1:ETV2:ETV3:ETV3L:ETV4:ETV5:FEV:FLI1:GABPA	ACCGGAAGTR	1e-104	-241.3	0	911	10.42%	1926.4	4.73%	104.795	235
M02994_2.00:ELF1:ELF2:ELF4:ELK1:ELK3:ELK4:ERF:ERG:ETS1:ETS2:ETV1:ETV2:ETV3:ETV3L:ETV4:ETV5:FEV:FLI1:GABPA	ACCGGAARTG	1e-104	-239.9	0	610	6.98%	1038	2.55%	104.187	236
M02713_2.00:RELA	GGGGWTTTCC	1e-103	-238.2	0	1220	13.96%	2954.7	7.25%	103.449	237
M10519_2.00:SPI1:SPIB:SPIC	AAAAAGMGGAAGTWNCW	1e-103	-237.3	0	274	3.14%	245.1	0.60%	103.058	238
M09051_2.00:ELF1:ELF2:ELF4:ELK1:ELK3:ELK4:ERF:ERG:ETS1:ETS2:ETV1:ETV2:ETV3:ETV3L:ETV4:ETV5:FEV:FLI1:GABPA	ACCGGAAGTGV	1e-102	-237.2	0	671	7.68%	1217.5	2.99%	103.015	239
M06188_2.00:ELF1:ELF2:ELF4:ELK1:ELK3:ELK4:ERF:ERG:ETS1:ETS2:ETV1:ETV2:ETV3:ETV3L:ETV4:ETV5:FEV:FLI1:GABPA	ACCGGAART	1e-102	-235.5	0	952	10.89%	2078.8	5.10%	102.276	240
M09063_2.00:ELF1:ELF2:ELF4:ELK1:ELK3:ELK4:ERF:ERG:ETS1:ETS2:ETV1:ETV2:ETV3:ETV3L:ETV4:ETV5:FEV:FLI1:GABPA	RRGSAGGAAGTGRR	1e-101	-234.2	0	3023	34.59%	9913.4	24.34%	101.712	241
M10501_2.00:EHF:ELF1:ELF2:ELF3:ELF4:ELF5:ETV6:ETV7:SPI1:SPIC	AWAAGGAAGTW	1e-100	-230.3	0	2652	30.35%	8419.1	20.67%	100.018	242
M10499_2.00:ELF1:ELF2:ELF4:ELK1:ELK3:ELK4:ERF:ERG:ETS1:ETS2:ETV1:ETV2:ETV3:ETV3L:ETV4:ETV5:FEV:FLI1:GABPA	RCAGGAAGTGVKTGS	1e-99	-229.8	0	879	10.06%	1868.7	4.59%	99.8009	243
M09630_2.00:RUNX1:RUNX2:RUNX3	NWAACCACADNN	1e-99	-228.7	0	3607	41.27%	12439.7	30.54%	99.3231	244
M09054_2.00:EHF:ELF1:ELF2:ELF3:ELF4:ELF5:ETV6:ETV7:SPI1:SPIC	GGAASSAGGAAGTGR	1e-98	-226	0	1107	12.67%	2627.6	6.45%	98.1506	245
M07957_2.00:ELF1:ELF2:ELF4:ELK1:ELK3:ELK4:ERF:ERG:ETS1:ETS2:ETV1:ETV2:ETV3:ETV3L:ETV4:ETV5:FEV:FLI1:GABPA	CCGGAAGTGG	1e-97	-224	0	1081	12.37%	2549.5	6.26%	97.282	246
M10478_2.00:ELF1:ELF2:ELF4:ELK1:ELK3:ELK4:ERF:ERG:ETS1:ETS2:ETV1:ETV2:ETV3:ETV3L:ETV4:ETV5:FEV:FLI1:GABPA	AAHAACAGGAAGTG	1e-96	-221.3	0	650	7.44%	1203.2	2.95%	96.1094	247
M04047_2.00:TFAP2A:TFAP2B:TFAP2C:TFAP2D:TFAP2E	YSCCTSAGGSR	1e-94	-217.9	0	2803	32.07%	9138.1	22.43%	94.6328	248
M05542_2.00:IRF4:IRF8	NCGAAACYGAAACYR	1e-94	-217.7	0	300	3.43%	320.8	0.79%	94.5459	249
M04046_2.00:TFAP2A:TFAP2B:TFAP2C:TFAP2D:TFAP2E	YGCCBNVGGCR	1e-94	-216.6	0	3816	43.67%	13463.7	33.05%	94.0682	250
M05486_2.00:POU3F1	DTATGCWAATKAS	1e-93	-215.9	0	998	11.42%	2308.7	5.67%	93.7642	251
M02964_2.00:ELF1:ELF2:ELF4:ELK1:ELK3:ELK4:ERF:ERG:ETS1:ETS2:ETV1:ETV2:ETV3:ETV3L:ETV4:ETV5:FEV:FLI1:GABPA	ACCGGAAGTR	1e-92	-213.4	0	773	8.85%	1597.3	3.92%	92.6784	252
M10508_2.00:ELF1:ELF2:ELF4:ELK1:ELK3:ELK4:ERF:ERG:ETS1:ETS2:ETV1:ETV2:ETV3:ETV3L:ETV4:ETV5:FEV:FLI1:GABPA	CACTTCCGGYBC	1e-92	-213.4	0	792	9.06%	1656.6	4.07%	92.6784	253
M03954_2.00:RELA	TGGGAWTTTCCCA	1e-92	-212.1	0	446	5.10%	669.7	1.64%	92.1139	254
M09691_2.00:RELA	BGGRTTTYCCC	1e-91	-210.6	0	1825	20.88%	5305.2	13.02%	91.4624	255
M10834_2.00:POU2F1	TNATTTGCATW	1e-90	-209.4	0	1852	21.19%	5416.3	13.30%	90.9413	256
M02432_2.00:LCOR	VAYCGAAACT	1e-90	-209	0	2054	23.50%	6199.2	15.22%	90.7675	257
M03001_2.00:ELF1:ELF2:ELF4:ELK1:ELK3:ELK4:ERF:ERG:ETS1:ETS2:ETV1:ETV2:ETV3:ETV3L:ETV4:ETV5:FEV:FLI1:GABPA	ACCGGAAGTR	1e-90	-207.3	0	697	7.98%	1386.6	3.40%	90.0292	258
M02979_2.00:ELF1:ELF2:ELF4:ELK1:ELK3:ELK4:ERF:ERG:ETS1:ETS2:ETV1:ETV2:ETV3:ETV3L:ETV4:ETV5:FEV:FLI1:GABPA	ACCGGAAGTD	1e-89	-206.4	0	667	7.63%	1299.6	3.19%	89.6384	259
M08191_2.00:PRDM1	ACTTTCAC	1e-89	-205.2	0	3265	37.36%	11190	27.47%	89.1172	260
M02678_2.00:SPI1:SPIB:SPIC	AGAGGAA	1e-88	-203.1	0	6966	79.71%	28635	70.30%	88.2052	261
M04746_2.00:EHF:ELF1:ELF2:ELF3:ELF4:ELF5:ELK1:ELK3:ELK4:ERF:ERG:ETS1:ETS2:ETV1:ETV2:ETV3:ETV3L:ETV4:ETV5:ETV6:ETV7:FEV:FLI1:GABPA:SPDEF	AACCCGGAAGTR	1e-88	-203	0	640	7.32%	1230.4	3.02%	88.1618	262
M11230_2.00:NFKB1:NFKB2	DGGGGAMTTTCCBN	1e-87	-202.1	0	596	6.82%	1104.7	2.71%	87.7709	263
M04049_2.00:TFAP2A:TFAP2B:TFAP2C:TFAP2D:TFAP2E	NSCCTNAGGSV	1e-87	-201.9	0	4764	54.51%	17878	43.89%	87.6841	264
M07958_2.00:ELF1:ELF2:ELF4:ELK1:ELK3:ELK4:ERF:ERG:ETS1:ETS2:ETV1:ETV2:ETV3:ETV3L:ETV4:ETV5:FEV:FLI1:GABPA	GRCCGGAAGTG	1e-87	-201.2	0	751	8.59%	1573	3.86%	87.38	265
M09529_2.00:EHF:ELF1:ELF2:ELF3:ELF4:ELF5:ELK1:ELK3:ELK4:ERF:ERG:ETS1:ETS2:ETV1:ETV2:ETV3:ETV3L:ETV4:ETV5:ETV6:ETV7:FEV:FLI1:GABPA:SPDEF	AVCCGGAAGT	1e-86	-199.5	0	900	10.30%	2056.5	5.05%	86.6417	266
M05700_2.00:NFKB1:NFKB2	AGGTRCTTCCCCT	1e-86	-199.4	0	518	5.93%	891.4	2.19%	86.5983	267
M10516_2.00:EHF:ELF1:ELF2:ELF3:ELF4:ELF5:ETV6:ETV7	CAGGAAAYD	1e-85	-196.3	0	7027	80.41%	29026	71.26%	85.252	268
M02258_2.00:IRF9	ADCGAAACY	1e-85	-195.7	0	3401	38.92%	11864	29.13%	84.9914	269
M05699_2.00:NFKB1:NFKB2	MGGTRCTTCCCCB	1e-85	-195.7	0	479	5.48%	794.9	1.95%	84.9914	270
M02679_2.00:EHF:ELF1:ELF2:ELF3:ELF4:ELF5:ELK1:ELK3:ELK4:ERF:ERG:ETS1:ETS2:ETV1:ETV2:ETV3:ETV3L:ETV4:ETV5:ETV6:ETV7:FEV:FLI1:GABPA:SPDEF	CCGGAAG	1e-84	-195.7	0	4842	55.41%	18306	44.94%	84.9914	271
M10880_2.00:IRF1:IRF2	CTTTCACTTTCANT	1e-84	-194.3	0	492	5.63%	833.3	2.05%	84.3834	272
M05550_2.00:IRF9	RCGAAACTGAAACTN	1e-83	-193.3	0	253	2.90%	257.9	0.63%	83.9491	273
M07953_2.00:ELF1:ELF2:ELF4:ELK1:ELK3:ELK4:ERF:ERG:ETS1:ETS2:ETV1:ETV2:ETV3:ETV3L:ETV4:ETV5:FEV:FLI1:GABPA	VRCCGGAAGTG	1e-83	-192.6	0	699	8.00%	1444	3.55%	83.6451	274
M11229_2.00:NFKB1:NFKB2	GGGGACTTTCCA	1e-83	-191.7	0	437	5.00%	692.2	1.70%	83.2543	275
M07952_2.00:ELF1:ELF2:ELF4:ELK1:ELK3:ELK4:ERF:ERG:ETS1:ETS2:ETV1:ETV2:ETV3:ETV3L:ETV4:ETV5:FEV:FLI1:GABPA	VRCCGGAAGTG	1e-82	-190.5	0	713	8.16%	1494.6	3.67%	82.7331	276
M10835_2.00:POU2F1	RDRHATGCAAATYAS	1e-82	-190.2	0	589	6.74%	1120.1	2.75%	82.6028	277
M10504_2.00:ELF1:ELF2:ELF4:ELK1:ELK3:ELK4:ERF:ERG:ETS1:ETS2:ETV1:ETV2:ETV3:ETV3L:ETV4:ETV5:FEV:FLI1:GABPA	CACTTCCGG	1e-82	-189.9	0	662	7.58%	1339	3.29%	82.4725	278
M00174_2.00:IRF3	RAANGGAAAC	1e-81	-187.9	0	4226	48.36%	15581	38.25%	81.6039	279
M11238_2.00:RELA	GGGRATTTC	1e-81	-186.9	0	1811	20.72%	5416.2	13.30%	81.1696	280
M09056_2.00:ELF1:ELF2:ELF4:ELK1:ELK3:ELK4:ERF:ERG:ETS1:ETS2:ETV1:ETV2:ETV3:ETV3L:ETV4:ETV5:FEV:FLI1:GABPA	GVVRCCGGAAGTGV	1e-80	-185	0	517	5.92%	928.2	2.28%	80.3445	281
M10187_2.00:BCL11A:BCL11B	GGAAGTGAA	1e-80	-184.5	0	5558	63.60%	21806.3	53.54%	80.1273	282
M02259_2.00:IRF5:IRF6	NAYCGAWACY	1e-80	-184.2	0	3119	35.69%	10768	26.44%	79.997	283
M08113_2.00:ELF1:ELF2:ELF4:ELK1:ELK3:ELK4:ERF:ERG:ETS1:ETS2:ETV1:ETV2:ETV3:ETV3L:ETV4:ETV5:FEV:FLI1:GABPA	CCGGAAGTGGV	1e-78	-180.8	0	706	8.08%	1508.5	3.70%	78.5204	284
M11228_2.00:NFKB1:NFKB2	GGGGATTCCC	1e-78	-180	0	557	6.37%	1058.8	2.60%	78.173	285
M03009_2.00:ELF5:ETV7:SPI1:SPIB:SPIC	AAAAAGMGGAAGTA	1e-78	-180	0	199	2.28%	170.9	0.42%	78.173	286
M04764_2.00:ELF1:ELF2:ELF4:ELK1:ELK3:ELK4:ERF:ERG:ETS1:ETS2:ETV1:ETV2:ETV3:ETV3L:ETV4:ETV5:FEV:FLI1:GABPA	VACCGGAAGTG	1e-78	-179.7	0	534	6.11%	992.2	2.44%	78.0427	287
M02663_2.00:MZF1	TCCCCA	1e-77	-179.5	0	7251	82.97%	30388.8	74.61%	77.9559	288
M02969_2.00:ELF1:ELF2:ELF4:ELK1:ELK3:ELK4:ERF:ERG:ETS1:ETS2:ETV1:ETV2:ETV3:ETV3L:ETV4:ETV5:FEV:FLI1:GABPA	ACCGGAAGTD	1e-77	-178.6	0	589	6.74%	1157.6	2.84%	77.565	289
M04744_2.00:EHF:ELF1:ELF2:ELF3:ELF4:ELF5:ELK1:ELK3:ELK4:ERF:ERG:ETS1:ETS2:ETV1:ETV2:ETV3:ETV3L:ETV4:ETV5:ETV6:ETV7:FEV:FLI1:GABPA:SPDEF	WAMCCGGAAGTR	1e-77	-178.3	0	599	6.85%	1188.4	2.92%	77.4347	290
M10744_2.00:NKX2-1:NKX2-2:NKX2-3:NKX2-4:NKX2-5:NKX2-6:NKX2-8	TSCCACTTGA	1e-77	-177.7	0	2298	26.30%	7416.2	18.21%	77.1741	291
M00156_2.00:EHF:ELF1:ELF2:ELF3:ELF4:ELF5:ETV6:ETV7	ANVMGGAART	1e-75	-174.6	0	7423	84.94%	31364.9	77.00%	75.8278	292
M10488_2.00:ELF1:ELF2:ELF4:ELK1:ELK3:ELK4:ERF:ERG:ETS1:ETS2:ETV1:ETV2:ETV3:ETV3L:ETV4:ETV5:FEV:FLI1:GABPA	YSMRCCGGAAGTNM	1e-75	-174.5	0	699	8.00%	1510.4	3.71%	75.7844	293
M03725_2.00:ELF1:ELF2:ELF4:ELK1:ELK3:ELK4:ERF:ERG:ETS1:ETS2:ETV1:ETV2:ETV3:ETV3L:ETV4:ETV5:FEV:FLI1:GABPA	ACCGGAAGTG	1e-75	-174.5	0	710	8.12%	1545.9	3.80%	75.7844	294
M08273_2.00:ZNF200	RCTTCCGGYBBS	1e-74	-172.5	0	1122	12.84%	2947.1	7.24%	74.9158	295
M10495_2.00:ELF1:ELF2:ELF4:ELK1:ELK3:ELK4:ERF:ERG:ETS1:ETS2:ETV1:ETV2:ETV3:ETV3L:ETV4:ETV5:FEV:FLI1:GABPA	BVKACCGGAWGTNRGW	1e-74	-170.7	0	658	7.53%	1396.7	3.43%	74.1341	296
M04791_2.00:EHF:ELF1:ELF2:ELF4:ELK1:ELK3:ELK4:ERF:ERG:ETS1:ETS2:ETV1:ETV2:ETV3:ETV3L:ETV4:ETV5:FEV:FLI1:GABPA	NACCGGAAGTG	1e-73	-169.7	0	563	6.44%	1109.9	2.72%	73.6998	297
M09370_2.00:RUNX1:RUNX2:RUNX3	MMAAACCACARACM	1e-73	-169.5	0	997	11.41%	2524.3	6.20%	73.6129	298
M03308_2.00:POU2F1	AWTATGCAAATT	1e-73	-168.9	0	737	8.43%	1654.2	4.06%	73.3523	299
M02257_2.00:IRF9	AACGAAACTA	1e-73	-168.9	0	3597	41.16%	12993.5	31.90%	73.3523	300
M10496_2.00:ELF1:ELF2:ELF4:ELK1:ELK3:ELK4:ERF:ERG:ETS1:ETS2:ETV1:ETV2:ETV3:ETV3L:ETV4:ETV5:FEV:FLI1:GABPA	AGGAAGT	1e-73	-168.3	0	6593	75.44%	27094.2	66.52%	73.0918	301
M04210_2.00:ASCL1:ASCL2	VGCAGCTGCY	1e-72	-166.6	0	2637	30.18%	8909.9	21.87%	72.3535	302
M04195_2.00:BHLHA15	AVCAGCTGTY	1e-72	-166.5	0	3115	35.64%	10930	26.83%	72.31	303
M08231_2.00:TBP:TBPL2	TATTTGCATA	1e-71	-165.6	0	1267	14.50%	3511.2	8.62%	71.9192	304
M07724_2.00:ZNF695	TTCCTCY	1e-71	-164.3	0	3491	39.95%	12579.9	30.88%	71.3546	305
M04710_2.00:ELF1:ELF2:ELF4:ELK1:ELK3:ELK4:ERF:ERG:ETS1:ETS2:ETV1:ETV2:ETV3:ETV3L:ETV4:ETV5:FEV:FLI1:GABPA	NACCGGAAGTD	1e-71	-163.7	0	587	6.72%	1202.9	2.95%	71.094	306
M09238_2.00:IRF7	GAAASYGAAA	1e-70	-162.2	0	2737	31.32%	9371	23.01%	70.4426	307
M09244_2.00:IRF7	GAAASYGAAA	1e-70	-162.2	0	2737	31.32%	9371	23.01%	70.4426	308
M05544_2.00:IRF4:IRF8	RYGAAACTGAAACTA	1e-69	-160.9	0	164	1.88%	128.6	0.32%	69.878	309
M03317_2.00:POU3F4	TATGCAAAT	1e-69	-159.3	0	930	10.64%	2345.2	5.76%	69.1831	310
M05549_2.00:IRF9	DCGAAACCGAAACTD	1e-69	-159.1	0	157	1.80%	118.8	0.29%	69.0963	311
M09494_2.00:FOS:FOSB:FOSL1:FOSL2	NNVTGASTCATN	1e-68	-157.3	0	1702	19.48%	5215.7	12.80%	68.3145	312
M06453_2.00:T:TBX19	AWGTGCRA	1e-68	-156.8	0	4090	46.80%	15321.5	37.62%	68.0974	313
M08320_2.00:IKZF1:IKZF2:IKZF3	TTCCCNKSC	1e-67	-154.7	0	6378	72.98%	26175.2	64.26%	67.1854	314
M09631_2.00:RUNX1:RUNX2:RUNX3	ACCACATCCTGY	1e-67	-154.7	0	452	5.17%	831.5	2.04%	67.1854	315
M10136_2.00:MZF1	TGGGGAG	1e-67	-154.6	0	6751	77.25%	28059.1	68.89%	67.1419	316
M09530_2.00:ELF1:ELF2:ELF4:SPDEF	AVCAGGAWST	1e-66	-154.1	0	2552	29.20%	8676.1	21.30%	66.9248	317
M10111_2.00:PRDM1	CACTTTCAC	1e-66	-153.9	0	1218	13.94%	3405.1	8.36%	66.8379	318
M05536_2.00:IRF5	VCGAAACCGAAACY	1e-66	-153.6	0	265	3.03%	343.1	0.84%	66.7076	319
M10851_2.00:POU5F1	TKWWATGCAAATK	1e-66	-153	0	930	10.64%	2378.8	5.84%	66.4471	320
M09050_2.00:EHF:ELF1:ELF2:ELF3:ELF4:ELF5:ELK1:ELK3:ELK4:ERF:ERG:ETS1:ETS2:ETV1:ETV2:ETV3:ETV3L:ETV4:ETV5:ETV6:ETV7:FEV:FLI1:GABPA:SPDEF	GAACCCGGAAGTGS	1e-66	-153	0	445	5.09%	816.3	2.00%	66.4471	321
M04208_2.00:ASCL1:ASCL2	RGCAGCTGCY	1e-66	-152.7	0	2643	30.24%	9071.7	22.27%	66.3168	322
M00159_2.00:ELF1:ELF2:ELF4:SPDEF	WNCCGGATNY	1e-66	-152.3	0	4112	47.05%	15473.1	37.99%	66.143	323
M09495_2.00:BATF:BATF3	ATGASTCATH	1e-66	-152.1	0	1410	16.13%	4133	10.15%	66.0562	324
M08838_2.00:JUN:JUNB:JUND	RTGACTCAB	1e-65	-151.7	0	1872	21.42%	5929.8	14.56%	65.8825	325
M08710_2.00:TCF12:TCF3:TCF4	CACAGCTGCAG	1e-65	-151	0	2721	31.14%	9416.2	23.12%	65.5785	326
M09407_2.00:LEF1:TCF7:TCF7L1:TCF7L2	CTGCAGCTGTG	1e-65	-151	0	2721	31.14%	9416.2	23.12%	65.5785	327
M10471_2.00:EHF:ELF1:ELF2:ELF3:ELF4:ELF5:ETV6:ETV7:SPIC	YTACTTCCTG	1e-65	-150.7	0	460	5.26%	866.3	2.13%	65.4482	328
M03323_2.00:POU2F2	TATGCAAAT	1e-65	-150.5	0	577	6.60%	1219.9	2.99%	65.3613	329
M08095_2.00:ZBTB7A	BSCACTTCCGGSN	1e-65	-149.9	0	735	8.41%	1730.3	4.25%	65.1007	330
M10820_2.00:POU2F2	ATTTGCA	1e-64	-149.6	0	4046	46.30%	15209.8	37.34%	64.9705	331
M08802_2.00:FOS:FOSB:FOSL1:FOSL2	RTGACTCAB	1e-64	-149.1	0	1727	19.76%	5378.1	13.20%	64.7533	332
M09490_2.00:FOS:FOSB:FOSL1:FOSL2	NNATGASTCATH	1e-64	-148.6	0	1629	18.64%	5000	12.28%	64.5362	333
M09469_2.00:MYF5:MYF6:MYOD1:MYOG	AACAGCTG	1e-63	-146.4	0	2598	29.73%	8946.4	21.96%	63.5807	334
M10518_2.00:ELF1:ELF2:ELF4:ELK1:ELK3:ELK4:ERF:ERG:ETS1:ETS2:ETV1:ETV2:ETV3:ETV3L:ETV4:ETV5:FEV:FLI1:GABPA	ACWTCCT	1e-63	-145.5	0	6351	72.67%	26154.8	64.21%	63.1898	335
M08161_2.00:NFKB1:RELA:RELB	GRATTCCCCNN	1e-62	-144.4	0	1115	12.76%	3088.9	7.58%	62.7121	336
M09069_2.00:ELF1:ELF2:ELF4:ELK1:ELK3:ELK4:ERF:ERG:ETS1:ETS2:ETV1:ETV2:ETV3:ETV3L:ETV4:ETV5:FEV:FLI1:GABPA	GGMRCCGGAAGTGV	1e-62	-144.1	0	426	4.87%	788.4	1.94%	62.5818	337
M03314_2.00:POU3F2	WTATGCWAATTA	1e-62	-143.4	0	568	6.50%	1219	2.99%	62.2778	338
M05449_2.00:POU2F2	WTATGCAAATK	1e-62	-142.9	0	382	4.37%	667.7	1.64%	62.0607	339
M10001_2.00:FOS:FOSB:FOSL1:FOSL2	TGAGTCAT	1e-61	-142.7	0	2962	33.89%	10529.7	25.85%	61.9738	340
M02996_2.00:ELF1:ELF2:ELF4:ELK1:ELK3:ELK4:ERF:ERG:ETS1:ETS2:ETV1:ETV2:ETV3:ETV3L:ETV4:ETV5:FEV:FLI1:GABPA	ACCGGAAGTR	1e-61	-142.6	0	518	5.93%	1066.9	2.62%	61.9304	341
M09458_2.00:TCF12:TCF3:TCF4	CARCAGCTGB	1e-61	-142.3	0	2769	31.69%	9710.7	23.84%	61.8001	342
M08083_2.00:PRDM1	TCACTTTCAC	1e-61	-141.8	0	1649	18.87%	5132.7	12.60%	61.583	343
M04033_2.00:ATF3:JDP2	ATGACTCAY	1e-61	-141.4	0	1030	11.79%	2798.4	6.87%	61.4092	344
M08744_2.00:ASCL1:ASCL2	AGCAGCTGB	1e-61	-140.5	0	3328	38.08%	12137.9	29.80%	61.0184	345
M06190_2.00:ELF1:ELF2:ELF4:ELK1:ELK3:ELK4:ERF:ERG:ETS1:ETS2:ETV1:ETV2:ETV3:ETV3L:ETV4:ETV5:FEV:FLI1:GABPA	CCGGAAAT	1e-61	-140.5	0	688	7.87%	1617.9	3.97%	61.0184	346
M10108_2.00:PRDM1	RGRAAGTGAAAG	1e-60	-139.7	0	1855	21.23%	5966	14.65%	60.6709	347
M02967_2.00:ELF1:ELF2:ELF4:ELK1:ELK3:ELK4:ERF:ERG:ETS1:ETS2:ETV1:ETV2:ETV3:ETV3L:ETV4:ETV5:FEV:FLI1:GABPA	AACCGGAAATA	1e-60	-139.4	0	304	3.48%	467.7	1.15%	60.5407	348
M10153_2.00:CTCF	NNNYNGCCACYAGRKGGCRC	1e-60	-139.1	0	280	3.20%	407.8	1.00%	60.4104	349
M10514_2.00:ELF1:ELF2:ELF4:ELK1:ELK3:ELK4:ERF:ERG:ETS1:ETS2:ETV1:ETV2:ETV3:ETV3L:ETV4:ETV5:FEV:FLI1:GABPA	CWTCCKGT	1e-60	-138.3	0	2638	30.19%	9199.8	22.59%	60.0629	350
M09463_2.00:MYF5:MYF6:MYOD1:MYOG	BAACAGCTGT	1e-59	-138	0	1582	18.10%	4901.6	12.03%	59.9326	351
M07870_2.00:CTCF	GCGCCCYCTGGTGGC	1e-59	-137.7	0	258	2.95%	356.2	0.87%	59.8024	352
M07892_2.00:CTCF	RGYGCCCYCTRGTGG	1e-59	-137.6	0	304	3.48%	471.8	1.16%	59.7589	353
M10517_2.00:ELF1:ELF2:ELF4:ELK1:ELK3:ELK4:ERF:ERG:ETS1:ETS2:ETV1:ETV2:ETV3:ETV3L:ETV4:ETV5:FEV:FLI1:GABPA	AGGAAGT	1e-59	-137.4	0	7479	85.58%	32070.2	78.73%	59.6721	354
M06192_2.00:ELF1:ELF2:ELF4:ELK1:ELK3:ELK4:ERF:ERG:ETS1:ETS2:ETV1:ETV2:ETV3:ETV3L:ETV4:ETV5:ETV6:FEV:FLI1:GABPA	ACCGGAART	1e-59	-137.1	0	586	6.71%	1300.6	3.19%	59.5418	355
M10837_2.00:POU2F1	ATTTGCATW	1e-59	-136.1	0	2980	34.10%	10680.1	26.22%	59.1075	356
M05541_2.00:IRF4:IRF8	NCGAAACCGAAACYR	1e-59	-136.1	0	136	1.56%	104	0.26%	59.1075	357
M07876_2.00:CTCF	GCGCCCCCTGGTGGC	1e-59	-136	0	239	2.73%	314.4	0.77%	59.064	358
M07913_2.00:CTCF	GCGCCCCCTGGTGGC	1e-58	-135.8	0	261	2.99%	367.9	0.90%	58.9772	359
M05548_2.00:IRF7	HNGAAAGTGAAAGTR	1e-58	-135.3	0	351	4.02%	602.5	1.48%	58.76	360
M04758_2.00:EHF:ELF1:ELF2:ELF3:ELF4:ELF5:ETV6:ETV7:SPI1:SPIC	GACCCGGAAGTD	1e-58	-135.1	0	501	5.73%	1041.2	2.56%	58.6732	361
M10836_2.00:POU2F1	ATGCAAATW	1e-58	-134.9	0	3063	35.05%	11052	27.13%	58.5863	362
M08061_2.00:MYF5:MYF6:MYOD1:MYOG	RACAGCTGSNS	1e-58	-134.8	0	2814	32.20%	9984.2	24.51%	58.5429	363
M07875_2.00:CTCF	GCGCCCCCTGGTGGC	1e-58	-134.7	0	225	2.57%	284.9	0.70%	58.4995	364
M05875_2.00:POU5F1	WWTATGYAAATT	1e-58	-134.5	0	1216	13.91%	3527.6	8.66%	58.4126	365
M09507_2.00:CTCFL	CNNBRGCGCCCCCTGSTGGC	1e-58	-134	0	212	2.43%	256.3	0.63%	58.1955	366
M04135_2.00:ASCL1:ASCL2	VGCAGCTGCN	1e-58	-133.8	0	3268	37.40%	11955.7	29.35%	58.1086	367
M09077_2.00:EHF:ELF1:ELF2:ELF3:ELF4:ELF5:ETV6:ETV7	RCAGGAARK	1e-57	-133.4	0	6114	69.96%	25139.4	61.72%	57.9349	368
M04740_2.00:EHF:ELF1:ELF2:ELF3:ELF4:ELF5:ELK1:ELK3:ELK4:ERF:ERG:ETS1:ETS2:ETV1:ETV2:ETV3:ETV3L:ETV4:ETV5:ETV6:ETV7:FEV:FLI1:GABPA:SPDEF	WACCCGGAAGTR	1e-57	-133.3	0	505	5.78%	1060.8	2.60%	57.8915	369
M07896_2.00:CTCF	RGCGCCCCCTGGTGG	1e-57	-133.2	0	281	3.22%	422.3	1.04%	57.848	370
M00173_2.00:IRF9	ANCGAAACY	1e-57	-133	0	5342	61.13%	21416.1	52.58%	57.7612	371
M07877_2.00:CTCF	RGCGCCCCCTGGTGG	1e-57	-132.3	0	261	2.99%	374.3	0.92%	57.4572	372
M04136_2.00:ASCL1:ASCL2	RGCAGCTGCH	1e-57	-132.2	0	3183	36.42%	11603.2	28.49%	57.4137	373
M07924_2.00:CTCF	RGCGCCCYCTGGTGG	1e-57	-132	0	292	3.34%	453.4	1.11%	57.3269	374
M05547_2.00:IRF7	HCGAAAVCGAAAVTA	1e-57	-131.3	0	218	2.49%	274.7	0.67%	57.0229	375
M08069_2.00:FOS:FOSB:FOSL1:FOSL2	DVTGASTCATB	1e-56	-130.7	0	1214	13.89%	3546.4	8.71%	56.7623	376
M03315_2.00:POU3F1	WTATGCWAATTA	1e-56	-130.4	0	787	9.01%	2002.1	4.92%	56.632	377
M11256_2.00:RUNX1:RUNX2:RUNX3	AACCACAV	1e-56	-130.4	0	5000	57.21%	19838.7	48.71%	56.632	378
M09500_2.00:PRDM1	ACTTTCACTTTC	1e-56	-130.2	0	879	10.06%	2325.6	5.71%	56.5451	379
M04048_2.00:TFAP2A:TFAP2B:TFAP2C:TFAP2D:TFAP2E	HSCCYNMGGSN	1e-56	-129.9	0	6328	72.41%	26242.7	64.43%	56.4149	380
M04796_2.00:ELF1:ELF2:ELF4:ELK1:ELK3:ELK4:ERF:ERG:ETS1:ETS2:ETV1:ETV2:ETV3:ETV3L:ETV4:ETV5:FEV:FLI1:GABPA	NACCGGAAGTR	1e-56	-129.8	0	512	5.86%	1095.4	2.69%	56.3714	381
M08062_2.00:TCF12:TCF3:TCF4	RACAGCTGSNS	1e-56	-129.3	0	2530	28.95%	8841.5	21.71%	56.1543	382
M08803_2.00:JUN:JUNB:JUND	DVTGACTCABH	1e-55	-128.9	0	1414	16.18%	4322.9	10.61%	55.9806	383
M03953_2.00:RELA	TGGGTTTTTCCCA	1e-55	-128.5	0	239	2.73%	328.7	0.81%	55.8068	384
M07893_2.00:CTCF	SYGCCMYCTGGTGGC	1e-55	-128.1	0	315	3.60%	523.7	1.29%	55.6331	385
M07906_2.00:CTCF	DMYRSYGCCMYCTRGTGG	1e-55	-127.9	0	228	2.61%	303.2	0.74%	55.5463	386
M08837_2.00:JUN:JUNB:JUND	RTGACTCABY	1e-55	-127.4	0	1258	14.40%	3736.5	9.17%	55.3291	387
M07925_2.00:CTCF	RGCGCCCCCTGGTGG	1e-55	-126.9	0	279	3.19%	431.9	1.06%	55.112	388
M05496_2.00:POU3F4	DTATGCWAATKAG	1e-55	-126.7	0	361	4.13%	654.3	1.61%	55.0251	389
M09080_2.00:EHF:ELF1:ELF2:ELF3:ELF4:ELF5:ELK1:ELK3:ELK4:ERF:ERG:ETS1:ETS2:ETV1:ETV2:ETV3:ETV3L:ETV4:ETV5:ETV6:ETV7:FEV:FLI1:GABPA:SPDEF	TRNCAGGAAGTRRVT	1e-54	-126.6	0	555	6.35%	1244.3	3.05%	54.9817	390
M07905_2.00:CTCF	YGCCCYCTRGTG	1e-54	-125.9	0	761	8.71%	1936.5	4.75%	54.6777	391
M11255_2.00:RUNX1:RUNX2:RUNX3	DNTGTGGTTD	1e-54	-125.7	0	4355	49.83%	16917.6	41.53%	54.5908	392
M07882_2.00:CTCF	YGCCMYCTGGTG	1e-54	-125.5	0	644	7.37%	1540.5	3.78%	54.504	393
M07885_2.00:CTCF	GCGCCCCCTGGTGGC	1e-54	-125.4	0	252	2.88%	366.9	0.90%	54.4605	394
M04754_2.00:ELF1:ELF2:ELF4:ELK1:ELK3:ELK4:ERF:ERG:ETS1:ETS2:ETV1:ETV2:ETV3:ETV3L:ETV4:ETV5:FEV:FLI1:GABPA	NRCCGGAAGTR	1e-54	-125.2	0	953	10.91%	2620.3	6.43%	54.3737	395
M10502_2.00:ELF1:ELF2:ELF4:ELK1:ELK3:ELK4:ERF:ERG:ETS1:ETS2:ETV1:ETV2:ETV3:ETV3L:ETV4:ETV5:FEV:FLI1:GABPA	MGGAAGT	1e-54	-124.8	0	6724	76.94%	28295.8	69.47%	54.2	396
M11260_2.00:RUNX1:RUNX2:RUNX3	NNNHAACCACAGRSN	1e-54	-124.6	0	2428	27.78%	8464.6	20.78%	54.1131	397
M07869_2.00:CTCF	GCGCCCCCTGGTGGC	1e-54	-124.5	0	246	2.81%	353.9	0.87%	54.0697	398
M07864_2.00:CTCF	RGCGCCCYCTRGTGG	1e-53	-124.3	0	304	3.48%	503.9	1.24%	53.9828	399
M04747_2.00:EHF:ELF1:ELF2:ELF3:ELF4:ELF5:ELK1:ELK3:ELK4:ERF:ERG:ETS1:ETS2:ETV1:ETV2:ETV3:ETV3L:ETV4:ETV5:ETV6:ETV7:FEV:FLI1:GABPA:SPDEF	AATGCGGAAGTG	1e-53	-124.3	0	344	3.94%	614	1.51%	53.9828	400
M01000_2.00:JUN:JUNB:JUND	NATGACTCAY	1e-53	-123.9	0	1327	15.18%	4026.2	9.88%	53.8091	401
M02970_2.00:ELF1:ELF2:ELF4:ELK1:ELK3:ELK4:ERF:ERG:ETS1:ETS2:ETV1:ETV2:ETV3:ETV3L:ETV4:ETV5:FEV:FLI1:GABPA	ACCGGAAGTG	1e-53	-123.9	0	491	5.62%	1052	2.58%	53.8091	402
M07919_2.00:CTCF	RGCGCCCYCTGGTGG	1e-53	-123.7	0	291	3.33%	470.9	1.16%	53.7222	403
M07890_2.00:CTCF	YGCCMYCTRGTGG	1e-53	-123.4	0	499	5.71%	1079.7	2.65%	53.5919	404
M07874_2.00:CTCF	RGCGCCCCCTGGTGG	1e-53	-123	0	230	2.63%	317.1	0.78%	53.4182	405
M07898_2.00:CTCF	CGCCCCCTGGTGGC	1e-53	-122.8	0	330	3.78%	578.9	1.42%	53.3314	406
M07911_2.00:CTCF	RGCGCCCCCTGGTGGCCR	1e-53	-122.5	0	166	1.90%	175.6	0.43%	53.2011	407
M05838_2.00:JUN:JUNB:JUND	ATGACTCA	1e-53	-122.2	0	2509	28.71%	8831.1	21.68%	53.0708	408
M07889_2.00:CTCF	CGCCCYCTGGTGGC	1e-52	-121.6	0	336	3.84%	598.8	1.47%	52.8102	409
M04207_2.00:ASCL1:ASCL2	VGCAGCTGCB	1e-52	-121.4	0	3096	35.43%	11356	27.88%	52.7234	410
M07904_2.00:CTCF	GCGCCCYCTGGTGGC	1e-52	-121.4	0	245	2.80%	357.3	0.88%	52.7234	411
M07886_2.00:CTCF	GCGCCCYCTGGTGGC	1e-52	-120.7	0	246	2.81%	361.5	0.89%	52.4193	412
M05476_2.00:POU3F2	WTATGCWAATKAG	1e-52	-120.5	0	355	4.06%	655.9	1.61%	52.3325	413
M07918_2.00:CTCF	GCGCCCCCTGGTGG	1e-52	-120.4	0	285	3.26%	462.2	1.13%	52.2891	414
M07879_2.00:CTCF	GCGCCCCCTGGTGGC	1e-52	-120.2	0	207	2.37%	268.1	0.66%	52.2022	415
M04780_2.00:ELF1:ELF2:ELF4:ELK1:ELK3:ELK4:ERF:ERG:ETS1:ETS2:ETV1:ETV2:ETV3:ETV3L:ETV4:ETV5:FEV:FLI1:GABPA	NRCCGGAAGYV	1e-52	-120.2	0	1096	12.54%	3179.4	7.81%	52.2022	416
M05836_2.00:JUN:JUNB:JUND	ATGACTCATH	1e-52	-119.9	0	867	9.92%	2343.1	5.75%	52.0719	417
M07872_2.00:CTCF	RSYGCCMCCTGGTGG	1e-52	-119.8	0	303	3.47%	512.5	1.26%	52.0285	418
M08806_2.00:JUN:JUNB:JUND	DRTGACTCATC	1e-51	-119.6	0	795	9.10%	2089.5	5.13%	51.9416	419
M04211_2.00:ASCL1:ASCL2	RGCAGCTGCY	1e-51	-119	0	2024	23.16%	6847	16.81%	51.681	420
M06186_2.00:EHF:ELF1:ELF2:ELF3:ELF4:ELF5:ELK1:ELK3:ELK4:ERF:ERG:ETS1:ETS2:ETV1:ETV2:ETV3:ETV3L:ETV4:ETV5:ETV6:ETV7:FEV:FLI1:GABPA:SPDEF	AACAGGAAGT	1e-51	-118.4	0	2084	23.85%	7100	17.43%	51.4205	421
M07912_2.00:CTCF	GYGCCCCCTGGTGGC	1e-51	-118.3	0	277	3.17%	446.7	1.10%	51.377	422
M03955_2.00:RELA	KGGGAATTCCCM	1e-51	-117.8	0	267	3.06%	421.9	1.04%	51.1599	423
M07878_2.00:CTCF	GCGCCCCCTGGTGGC	1e-51	-117.8	0	188	2.15%	229.7	0.56%	51.1599	424
M03964_2.00:RUNX1:RUNX2:RUNX3	WAACCGCAAAA	1e-51	-117.7	0	562	6.43%	1305.5	3.20%	51.1165	425
M08854_2.00:PRDM1	YCACTTTCACTTTC	1e-51	-117.6	0	532	6.09%	1208.6	2.97%	51.073	426
M08995_2.00:PRDM1	YCACTTTCACTTTC	1e-51	-117.6	0	532	6.09%	1208.6	2.97%	51.073	427
M10667_2.00:BARHL1:BARHL2:BARX1:BARX2:BSX:DLX1:DLX2:DLX3:DLX4:DLX5:DLX6:EVX1:EVX2:GBX1:GBX2:HMX1:HMX2:HMX3:HOXA1:HOXA2:HOXA3:HOXB1:HOXB2:HOXB3:HOXD1:HOXD3:MEOX1:MEOX2:MNX1:MSX1:MSX2:NANOG:NANOGP8:PDX1:VENTX	TGCATATCA	1e-50	-117.2	0	2991	34.23%	10953.3	26.89%	50.8993	428
M07883_2.00:CTCF	BRGCGCCCCCTGGTGGC	1e-50	-116.9	0	176	2.01%	204.7	0.50%	50.769	429
M07916_2.00:CTCF	YRSYGCCMYCTRGTGGC	1e-50	-116.6	0	228	2.61%	325.5	0.80%	50.6387	430
M06018_2.00:JUN:JUNB:JUND	RATGASTCAYC	1e-50	-116.2	0	792	9.06%	2098.5	5.15%	50.465	431
M07914_2.00:CTCF	GYGCCMYCTGGTGGC	1e-50	-116.2	0	287	3.28%	478.4	1.17%	50.465	432
M05455_2.00:POU1F1	DTATGCAAATKAGB	1e-50	-116	0	273	3.12%	441.1	1.08%	50.3782	433
M07894_2.00:CTCF	SBRGCGCCCCCTGGTGG	1e-50	-115.8	0	187	2.14%	230.2	0.57%	50.2913	434
M10886_2.00:IRF4:IRF8	AAGTTTC	1e-50	-115.7	0	1686	19.29%	5507.6	13.52%	50.2479	435
M07863_2.00:CTCF	YRGCGCCCCCTGGTGG	1e-50	-115.4	0	225	2.57%	320.1	0.79%	50.1176	436
M10479_2.00:ELF1:ELF2:ELF4:ELK1:ELK3:ELK4:ERF:ERG:ETS1:ETS2:ETV1:ETV2:ETV3:ETV3L:ETV4:ETV5:FEV:FLI1:GABPA	CTTCCTGT	1e-49	-114.5	0	4801	54.94%	19132.8	46.97%	49.7267	437
M07921_2.00:CTCF	CGCCMCCTGGTGGCC	1e-49	-114.4	0	252	2.88%	390.5	0.96%	49.6833	438
M07902_2.00:CTCF	RSYGCCCYCTRGTGG	1e-49	-114.2	0	327	3.74%	594.9	1.46%	49.5964	439
M07923_2.00:CTCF	CGCCCYCTGGTGGCC	1e-49	-113.9	0	235	2.69%	348.3	0.86%	49.4661	440
M07895_2.00:CTCF	VBRGCGCCCCCTRGTGGC	1e-49	-113.7	0	224	2.56%	322	0.79%	49.3793	441
M07868_2.00:CTCF	SYGCCCYCTRGTGGC	1e-49	-113.6	0	293	3.35%	501.8	1.23%	49.3359	442
M07907_2.00:CTCF	BRGYGCCMYCTRGTGGCC	1e-49	-113.5	0	209	2.39%	285.3	0.70%	49.2924	443
M07881_2.00:CTCF	CGCCCCCTGGTGGCC	1e-49	-113.5	0	241	2.76%	364.4	0.89%	49.2924	444
M07903_2.00:CTCF	CGCCMYCTRGTGG	1e-49	-113.3	0	485	5.55%	1075.4	2.64%	49.2056	445
M08070_2.00:JUN:JUNB:JUND	DGRTGACTCAK	1e-48	-112.5	0	963	11.02%	2739.6	6.73%	48.8581	446
M00111_2.00:TFAP2A:TFAP2B:TFAP2C:TFAP2D:TFAP2E	HGCCYBAGGS	1e-48	-112.1	0	5057	57.87%	20365.7	50.00%	48.6844	447
M07917_2.00:CTCF	SYGCCMYCTRGTGGC	1e-48	-112	0	308	3.52%	547.9	1.35%	48.641	448
M07949_2.00:EHF:ELF1:ELF2:ELF3:ELF4:ELF5:ELK1:ELK3:ELK4:ERF:ERG:ETS1:ETS2:ETV1:ETV2:ETV3:ETV3L:ETV4:ETV5:ETV6:ETV7:FEV:FLI1:GABPA:SPDEF	ACCCGGAAGTG	1e-48	-111.9	0	431	4.93%	911.8	2.24%	48.5976	449
M06185_2.00:ELF1:ELF2:ELF4:ELK1:ELK3:ELK4:ERF:ERG:ETS1:ETS2:ETV1:ETV2:ETV3:ETV3L:ETV4:ETV5:ETV6:ETV7:FEV:FLI1:GABPA	ACCGGAAGT	1e-48	-111.9	0	573	6.56%	1368.3	3.36%	48.5976	450
M04793_2.00:ELF1:ELF2:ELF4:ELK1:ELK3:ELK4:ERF:ERG:ETS1:ETS2:ETV1:ETV2:ETV3:ETV3L:ETV4:ETV5:FEV:FLI1:GABPA	NACCGGAAGTR	1e-48	-111.5	0	444	5.08%	953.5	2.34%	48.4238	451
M08255_2.00:ZNF519	CWCTTCCGGT	1e-48	-111	0	1091	12.48%	3227.9	7.92%	48.2067	452
M04172_2.00:OLIG2:OLIG3	AACAGCTGYT	1e-48	-110.8	0	1582	18.10%	5137.3	12.61%	48.1198	453
M07550_2.00:CTCF	SYGCCMCCTRSTGGC	1e-48	-110.7	0	376	4.30%	748.3	1.84%	48.0764	454
M02814_2.00:ASCL1:ASCL2	ARCAGCTGCT	1e-48	-110.6	0	1405	16.08%	4438.3	10.90%	48.033	455
M08738_2.00:ATOH1	AGCAGATGG	1e-48	-110.6	0	2907	33.26%	10672.1	26.20%	48.033	456
M08779_2.00:ATOH1	AGCAGATGG	1e-48	-110.6	0	2907	33.26%	10672.1	26.20%	48.033	457
M07838_2.00:JUN:JUNB:JUND	GRTGACTCAYC	1e-47	-110.3	0	772	8.83%	2062.7	5.06%	47.9027	458
M09242_2.00:IRF1:IRF2	RAAANTGAAASTGAAASTRA	1e-47	-110.1	0	144	1.65%	147	0.36%	47.8158	459
M09489_2.00:ATF3:JDP2	DATGASTCATHN	1e-47	-110.1	0	971	11.11%	2785.2	6.84%	47.8158	460
M07866_2.00:CTCF	GCGCCCYCTGGTGGC	1e-47	-110	0	264	3.02%	432.1	1.06%	47.7724	461
M02254_2.00:IRF5:IRF6	NAYCGAWACT	1e-47	-109.5	0	1378	15.77%	4342.6	10.66%	47.5552	462
M09348_2.00:NFKB1:NFKB2	MTTTCCCT	1e-47	-109.2	0	6440	73.69%	27085.5	66.50%	47.425	463
M07888_2.00:CTCF	CGCCCYCTGGTGGCC	1e-47	-108.9	0	263	3.01%	433	1.06%	47.2947	464
M07827_2.00:FOS:FOSB:FOSL1:FOSL2	ATGACTCACYC	1e-47	-108.3	0	939	10.74%	2679.4	6.58%	47.0341	465
M07891_2.00:CTCF	RGCGCCCCCTGGTGGCCR	1e-46	-108.2	0	161	1.84%	185.2	0.45%	46.9907	466
M09072_2.00:ELF1:ELF2:ELF4:ELK1:ELK3:ELK4:ERF:ERG:ETS1:ETS2:ETV1:ETV2:ETV3:ETV3L:ETV4:ETV5:FEV:FLI1:GABPA	GGSRCCGGAAGYGG	1e-46	-108.1	0	639	7.31%	1610.6	3.95%	46.9472	467
M04730_2.00:ELF1:ELF2:ELF4:ELK1:ELK3:ELK4:ERF:ERG:ETS1:ETS2:ETV1:ETV2:ETV3:ETV3L:ETV4:ETV5:FEV:FLI1:GABPA	NACCGGAAGTR	1e-46	-107.9	0	494	5.65%	1127.5	2.77%	46.8604	468
M07865_2.00:CTCF	MYRGCGCCCCCTGGTG	1e-46	-107.7	0	257	2.94%	419.3	1.03%	46.7735	469
M03588_2.00:TFAP2A:TFAP2B:TFAP2E	TGCCCBVGGGCA	1e-46	-107.5	0	1215	13.90%	3726.4	9.15%	46.6867	470
M09059_2.00:ELF1:ELF2:ELF4:ELK1:ELK3:ELK4:ERF:ERG:ETS1:ETS2:ETV1:ETV2:ETV3:ETV3L:ETV4:ETV5:FEV:FLI1:GABPA	GRCCGGAAGTGG	1e-46	-107.5	0	438	5.01%	950.8	2.33%	46.6867	471
M09061_2.00:EHF:ELF1:ELF2:ELF4:ELK1:ELK3:ELK4:ERF:ERG:ETS1:ETS2:ETV1:ETV2:ETV3:ETV3L:ETV4:ETV5:FEV:FLI1:GABPA	GCVGGAAGYG	1e-46	-107.3	0	4721	54.02%	18867.3	46.32%	46.5998	472
M09082_2.00:EHF:ELF1:ELF2:ELF4:ELK1:ELK3:ELK4:ERF:ERG:ETS1:ETS2:ETV1:ETV2:ETV3:ETV3L:ETV4:ETV5:FEV:FLI1:GABPA	GCVGGAAGYG	1e-46	-107.3	0	4721	54.02%	18867.3	46.32%	46.5998	473
M05747_2.00:NFIA:NFIB:NFIC:NFIX	BTTGGCNNNGTGCCARN	1e-46	-107	0	243	2.78%	384	0.94%	46.4695	474
M07884_2.00:CTCF	GCGCCCCCTGGTGGC	1e-46	-106.8	0	261	2.99%	432.9	1.06%	46.3827	475
M11241_2.00:RELA	AAAGTCCC	1e-46	-106.8	0	1123	12.85%	3380.3	8.30%	46.3827	476
M07805_2.00:TCF12:TCF3:TCF4	RSAGCAGCTGB	1e-46	-106.6	0	3181	36.40%	11918	29.26%	46.2958	477
M07900_2.00:CTCF	VBRGCGCCCCCTGGTGG	1e-46	-106.6	0	198	2.27%	272.8	0.67%	46.2958	478
M08846_2.00:JUN:JUNB:JUND	RTGACTCAYCC	1e-46	-106.5	0	918	10.50%	2615	6.42%	46.2524	479
M07922_2.00:CTCF	CGCCCCCTGGTGG	1e-46	-106.3	0	367	4.20%	736.1	1.81%	46.1655	480
M04197_2.00:BHLHA15	AACAGCTGTT	1e-46	-106.3	0	1734	19.84%	5792	14.22%	46.1655	481
M07956_2.00:ELF1:ELF2:ELF4:ELK1:ELK3:ELK4:ERF:ERG:ETS1:ETS2:ETV1:ETV2:ETV3:ETV3L:ETV4:ETV5:FEV:FLI1:GABPA	GGVRCCGGAAGTG	1e-46	-106.3	0	376	4.30%	763.5	1.87%	46.1655	482
M10852_2.00:POU5F1	NATGCAADNN	1e-46	-106	0	3438	39.34%	13060.2	32.06%	46.0352	483
M07897_2.00:CTCF	ASYGCCMYCTRGTGG	1e-46	-105.9	0	311	3.56%	573.6	1.41%	45.9918	484
M03446_2.00:NFKB1:NFKB2	AGGGGAWTCCCCT	1e-45	-105.5	0	181	2.07%	234.7	0.58%	45.8181	485
M11239_2.00:RELA	BCWGGGGANTT	1e-45	-105.5	0	6579	75.28%	27832.9	68.33%	45.8181	486
M07887_2.00:CTCF	RGCGCCCYCTGGTGGCCR	1e-45	-105.2	0	168	1.92%	205	0.50%	45.6878	487
M01972_2.00:ELF1:ELF2:ELF4:ELK1:ELK3:ELK4:ERF:ERG:ETS1:ETS2:ETV1:ETV2:ETV3:ETV3L:ETV4:ETV5:ETV6:FEV:FLI1:GABPA	CCGGAAGT	1e-45	-104.7	0	554	6.34%	1339.3	3.29%	45.4706	488
M00805_2.00:IRF1:IRF2	AAANYGAAAS	1e-45	-104.5	0	5461	62.49%	22392.5	54.98%	45.3838	489
M04008_2.00:NFE2:NFE2L1:NFE2L2:NFE2L3	ATGACTCAY	1e-45	-103.7	0	676	7.74%	1762.6	4.33%	45.0363	490
M09804_2.00:TFAP4	RMCAGCTGC	1e-45	-103.7	0	4867	55.69%	19602.1	48.12%	45.0363	491
M08869_2.00:CTCF	BRGCGCCCCCTGGTGGCCR	1e-44	-103.5	0	145	1.66%	158	0.39%	44.9495	492
M04291_2.00:ATF3:JDP2	NRTGASTCAYN	1e-44	-103.4	0	1490	17.05%	4839.8	11.88%	44.906	493
M06555_2.00:PAX3:PAX7	WGTAACHGT	1e-44	-103.2	0	3234	37.01%	12199	29.95%	44.8192	494
M09968_2.00:JUN:JUNB:JUND	TGACTCAN	1e-44	-102.8	0	3990	45.66%	15581.4	38.25%	44.6455	495
M08821_2.00:FOS:FOSB:FOSL1:FOSL2	GRTGACTCAYYC	1e-44	-102.6	0	885	10.13%	2519	6.18%	44.5586	496
M08805_2.00:FOS:FOSB:FOSL1:FOSL2	GRTGACTCAYYC	1e-44	-102.6	0	885	10.13%	2519	6.18%	44.5586	497
M08064_2.00:FOSL2	KGRTGACTCAB	1e-44	-102.5	0	777	8.89%	2127	5.22%	44.5152	498
M07835_2.00:JUN:JUNB:JUND	GATGACTCATH	1e-44	-102.5	0	658	7.53%	1706.7	4.19%	44.5152	499
M10109_2.00:PRDM1	VAGRAAGKGAAAGG	1e-44	-102.2	0	565	6.47%	1388.9	3.41%	44.3849	500
M04183_2.00:MSC:TCF21	HAACAGCTGTTN	1e-44	-102.2	0	1158	13.25%	3550.3	8.72%	44.3849	501
M07920_2.00:CTCF	RSYGCCCYCTRGTGGCCA	1e-44	-102	0	191	2.19%	264.5	0.65%	44.298	502
M07862_2.00:CTCF	VBRGCGCCCCCTGGTGGCCRN	1e-44	-101.9	0	157	1.80%	186.8	0.46%	44.2546	503
M08797_2.00:JUN:JUNB:JUND	RRTGACTCAYC	1e-44	-101.6	0	915	10.47%	2637.3	6.47%	44.1243	504
M08713_2.00:HIF1A	GKACGTGC	1e-44	-101.6	0	2742	31.38%	10075.1	24.74%	44.1243	505
M08750_2.00:HIF1A	GKACGTGC	1e-44	-101.6	0	2742	31.38%	10075.1	24.74%	44.1243	506
M04052_2.00:TFAP2A:TFAP2B:TFAP2C:TFAP2D:TFAP2E	TGCCTSAGGCW	1e-43	-101.2	0	1696	19.41%	5689.8	13.97%	43.9506	507
M01971_2.00:ELF1:ELF2:ELF4:ELK1:ELK3:ELK4:ERF:ERG:ETS1:ETS2:ETV1:ETV2:ETV3:ETV3L:ETV4:ETV5:FEV:FLI1:GABPA	CCGGAAGT	1e-43	-100.8	0	534	6.11%	1291.6	3.17%	43.7769	508
M11263_2.00:RUNX1:RUNX2:RUNX3	TGTGGT	1e-43	-100.5	0	5895	67.46%	24540.3	60.25%	43.6466	509
M08828_2.00:FOS:FOSB:FOSL1:FOSL2	GRTGACTCAYC	1e-43	-100.5	0	969	11.09%	2846.1	6.99%	43.6466	510
M08781_2.00:FOSL2	RATGACTCATYM	1e-43	-100.4	0	770	8.81%	2115.1	5.19%	43.6032	511
M10509_2.00:ELF1:ELF2:ELF4:ELK1:ELK3:ELK4:ERF:ERG:ETS1:ETS2:ETV1:ETV2:ETV3:ETV3L:ETV4:ETV5:FEV:FLI1:GABPA	MGVSRGGAAG	1e-43	-100.2	0	6022	68.91%	25162.6	61.78%	43.5163	512
M02797_2.00:NHLH1:NHLH2	MGCAGCTGCG	1e-43	-99.47	0	1032	11.81%	3091.3	7.59%	43.1993	513
M04729_2.00:EHF:ELF1:ELF2:ELF3:ELF4:ELF5:ELK1:ELK3:ELK4:ERF:ERG:ETS1:ETS2:ETV1:ETV2:ETV3:ETV3L:ETV4:ETV5:ETV6:ETV7:FEV:FLI1:GABPA:SPDEF	AATSCGGAAGTR	1e-43	-99.2	0	285	3.26%	519.3	1.27%	43.082	514
M02965_2.00:ELF5:SPI1:SPIB:SPIC	AAAAAGCGGAAGTA	1e-42	-98.76	0	104	1.19%	85.1	0.21%	42.8909	515
M08022_2.00:CTCF	RGYGCCCYCTRGTGG	1e-42	-98.67	0	296	3.39%	552.4	1.36%	42.8518	516
M07909_2.00:CTCF	ASYGCCATCTAGTGG	1e-42	-98.46	0	193	2.21%	276	0.68%	42.7606	517
M09806_2.00:TFAP4	CWCAGCTGGT	1e-42	-98.44	0	2525	28.89%	9183.8	22.55%	42.7519	518
M09413_2.00:STAT4	TTTCYYGGAAR	1e-42	-98.24	0	2813	32.19%	10426.5	25.60%	42.6651	519
M08067_2.00:JUN:JUNB:JUND	DRTGACTCATS	1e-42	-97.84	0	675	7.72%	1792.6	4.40%	42.4914	520
M08071_2.00:FOS:FOSB:FOSL1:FOSL2	RGTGACTCATV	1e-42	-97.45	0	805	9.21%	2261.8	5.55%	42.322	521
M09453_2.00:TFAP4	NAHCAGCTGD	1e-42	-96.9	0	2928	33.50%	10944.8	26.87%	42.0831	522
M03732_2.00:ELF1:ELF2:ELF4:ELK1:ELK3:ELK4:ERF:ERG:ETS1:ETS2:ETV1:ETV2:ETV3:ETV3L:ETV4:ETV5:ETV6:FEV:FLI1:GABPA	DACCGGAAGTG	1e-41	-96.7	0	374	4.28%	792.8	1.95%	41.9963	523
M11259_2.00:RUNX1:RUNX2:RUNX3	HAACCACAG	1e-41	-96.61	0	3772	43.16%	14689.2	36.06%	41.9572	524
M11261_2.00:RUNX1:RUNX2:RUNX3	TGTGGTT	1e-41	-96.17	0	4392	50.26%	17517.4	43.01%	41.7661	525
M08060_2.00:MYF5:MYOD1:MYOG	RGNRACAGCTGCN	1e-41	-95.6	0	2512	28.74%	9164.7	22.50%	41.5186	526
M04185_2.00:MSC:TCF21	NAACAGCTGTTR	1e-41	-95.6	0	1292	14.78%	4128.3	10.14%	41.5186	527
M09237_2.00:IRF1:IRF2	RAAARWGAAAGTGAAAGTRR	1e-41	-94.8	0	121	1.38%	121.3	0.30%	41.1711	528
M09245_2.00:IRF1:IRF2	RAAARWGAAAGTGAAAGTRR	1e-41	-94.8	0	121	1.38%	121.3	0.30%	41.1711	529
M04037_2.00:JUN:JUNB:JUND	ATGACKCAY	1e-40	-93.91	0	1445	16.54%	4751.7	11.67%	40.7846	530
M02796_2.00:NHLH1:NHLH2	CGCAGCTGCG	1e-40	-93.45	0	1051	12.03%	3211.4	7.88%	40.5848	531
M11291_2.00:NFIA:NFIB:NFIC:NFIX	TTGGCANNDHKCCAA	1e-39	-92.1	0	238	2.72%	408.7	1.00%	39.9985	532
M11428_2.00:POU2AF1	ATATGCAAATC	1e-39	-91.81	0	431	4.93%	993.1	2.44%	39.8726	533
M00112_2.00:TFAP2A:TFAP2B:TFAP2C:TFAP2D:TFAP2E	CCTSAGGCNA	1e-39	-91.39	0	3324	38.04%	12765.6	31.34%	39.6902	534
M10152_2.00:CTCF	NYGGCCASCAGGGGGCRSYV	1e-39	-91.35	0	185	2.12%	271.5	0.67%	39.6728	535
M03475_2.00:NFIA:NFIB:NFIC:NFIX	YTGGCDNNDTGCCAA	1e-39	-91.35	0	221	2.53%	364.1	0.89%	39.6728	536
M07880_2.00:CTCF	GCCCCCTGGTGGCCR	1e-39	-91.35	0	256	2.93%	460.8	1.13%	39.6728	537
M08351_2.00:ZBTB42	CACAKCTGG	1e-39	-91.1	0	2811	32.17%	10515.2	25.82%	39.5642	538
M11244_2.00:RELA	YGRGAAAAHCM	1e-39	-90.89	0	2020	23.11%	7140.4	17.53%	39.473	539
M00113_2.00:TFAP2A:TFAP2B:TFAP2C:TFAP2D:TFAP2E	YGCCCGAGGC	1e-39	-90.58	0	3271	37.43%	12542.1	30.79%	39.3384	540
M02743_2.00:POU2F2	TATGCAAATW	1e-39	-90.52	0	1085	12.42%	3366.6	8.27%	39.3123	541
M10159_2.00:CTCF	CCRCNAGGKGGCRSTV	1e-39	-90.05	0	475	5.44%	1146.6	2.82%	39.1082	542
M04225_2.00:OLIG2:OLIG3	AACAKMTGTT	1e-38	-89.7	0	1265	14.48%	4076.8	10.01%	38.9562	543
M08825_2.00:ATF3:JDP2	VTGACTCAB	1e-38	-89.51	0	2208	25.27%	7948.7	19.51%	38.8737	544
M08819_2.00:FOS:FOSB:FOSL1:FOSL2	GRTGACTCAYCC	1e-38	-89.43	0	702	8.03%	1940.9	4.76%	38.839	545
M07867_2.00:CTCF	GCCMYCTRGTGGY	1e-38	-89.35	0	431	4.93%	1004.1	2.47%	38.8042	546
M04733_2.00:ELF1:ELF2:ELF4:ELK1:ELK3:ELK4:ERF:ERG:ETS1:ETS2:ETV1:ETV2:ETV3:ETV3L:ETV4:ETV5:FEV:FLI1:GABPA	ACCGGAAGTR	1e-38	-89.34	0	343	3.92%	724.2	1.78%	38.7999	547
M03333_2.00:IRF5	AACCGAAACYA	1e-38	-88.97	0	218	2.49%	362.6	0.89%	38.6392	548
M05538_2.00:IRF5	VCGAAACCGAAACT	1e-38	-88.54	0	103	1.18%	94.4	0.23%	38.4524	549
M00177_2.00:IRF5	NANCGAAACY	1e-38	-88.16	0	4229	48.39%	16897	41.48%	38.2874	550
M07910_2.00:CTCF	CNVBRGCGCCCCCTGGTGGC	1e-38	-88.11	0	123	1.41%	134.3	0.33%	38.2657	551
M08885_2.00:CTCFL	BRGCGCCCCCTGSYGGC	1e-38	-88.07	0	181	2.07%	268.4	0.66%	38.2483	552
M09636_2.00:NFIA:NFIB:NFIC:NFIX	CYTGGCABNSTGCCAR	1e-38	-88.05	0	305	3.49%	613.7	1.51%	38.2396	553
M07954_2.00:ELF1:ELF2:ELF4:ELK1:ELK3:ELK4:ERF:ERG:ETS1:ETS2:ETV1:ETV2:ETV3:ETV3L:ETV4:ETV5:FEV:FLI1:GABPA	GVRCCGGAAGTGGN	1e-38	-87.61	0	355	4.06%	768.3	1.89%	38.0485	554
M11262_2.00:RUNX1:RUNX2:RUNX3	TGTGGT	1e-38	-87.57	0	6168	70.58%	26075.5	64.02%	38.0312	555
M10830_2.00:POU2F1	MKVATTTGCATATT	1e-37	-87.26	0	216	2.47%	361.7	0.89%	37.8965	556
M09992_2.00:JUN:JUNB:JUND	TGACTCAN	1e-37	-87.12	0	3669	41.98%	14372.3	35.29%	37.8357	557
M07699_2.00:ZNF766	GGTTTMT	1e-37	-86.93	0	1735	19.85%	6003.4	14.74%	37.7532	558
M07899_2.00:CTCF	VYRGCGCCMYCTRGTGGCCA	1e-37	-86.85	0	137	1.57%	166.8	0.41%	37.7185	559
M07826_2.00:FOS:FOSB:FOSL1:FOSL2	GATGASTCACWSN	1e-37	-86.61	0	587	6.72%	1548.9	3.80%	37.6142	560
M08704_2.00:TFAP2A:TFAP2B:TFAP2C:TFAP2D:TFAP2E	GCCTCAGGSCAT	1e-37	-86.19	0	1566	17.92%	5319.5	13.06%	37.4318	561
M09379_2.00:NFIA:NFIB:NFIC:NFIX	YTGGCANCNTGCCAA	1e-37	-86.07	0	288	3.30%	569.2	1.40%	37.3797	562
M09383_2.00:NFIA:NFIB:NFIC:NFIX	YTGGCANCNTGCCAA	1e-37	-86.07	0	288	3.30%	569.2	1.40%	37.3797	563
M04396_2.00:PRDM1	NCACTTTCMCTH	1e-37	-85.95	0	1198	13.71%	3847.3	9.45%	37.3276	564
M11421_2.00:LTF	GGCACTTGC	1e-37	-85.74	0	3617	41.39%	14160.4	34.76%	37.2364	565
M08795_2.00:FOS:FOSB:FOSL1:FOSL2	VTGACTCAY	1e-37	-85.24	0	2333	26.70%	8535.2	20.95%	37.0193	566
M05539_2.00:IRF4:IRF8	HCGAAACCGAAACYR	1e-36	-84.73	0	73	0.84%	47.2	0.12%	36.7978	567
M09803_2.00:TFAP4	VDCAGCTGKK	1e-36	-84.35	0	4045	46.29%	16119.6	39.57%	36.6327	568
M07871_2.00:CTCF	GCCMCCTGGTGGCCR	1e-36	-84.34	0	236	2.70%	424.1	1.04%	36.6284	569
M00756_2.00:NHLH1:NHLH2	NGCAGCTGTN	1e-36	-84.15	0	3437	39.33%	13379.2	32.85%	36.5459	570
M09451_2.00:TFAP2A:TFAP2B:TFAP2C:TFAP2D:TFAP2E	SCCTSAGGSCAW	1e-36	-84.1	0	1698	19.43%	5883.1	14.44%	36.5242	571
M04051_2.00:TFAP2A:TFAP2B:TFAP2C:TFAP2D:TFAP2E	YGCCTSRGGGCA	1e-36	-84.1	0	1281	14.66%	4193.2	10.29%	36.5242	572
M04116_2.00:MYF5:MYOD1:MYOG	BAACAGCTGTTR	1e-36	-83.91	0	966	11.05%	2964.8	7.28%	36.4416	573
M05748_2.00:NFIA:NFIB:NFIC:NFIX	NTTGGCRNNDTGCCAAN	1e-36	-83.87	0	169	1.93%	247.2	0.61%	36.4243	574
M10296_2.00:SP1:SP3:SP4:SP5:SP8:SP9	AAAGGGG	1e-36	-83.86	0	3651	41.78%	14343.9	35.22%	36.4199	575
M07901_2.00:CTCF	CCCYCTRGTGG	1e-36	-83.35	0	982	11.24%	3030.4	7.44%	36.1984	576
M02762_2.00:TFAP2A:TFAP2B:TFAP2C:TFAP2D:TFAP2E	TGCCYBRGGGCA	1e-36	-83.25	0	1336	15.29%	4421.4	10.85%	36.155	577
M01816_2.00:JUN:JUNB:JUND	ATGACGYAW	1e-36	-82.97	0	2177	24.91%	7901.5	19.40%	36.0334	578
M09600_2.00:MYBL2	NHAACBGYYV	1e-35	-82.39	0	5569	63.73%	23266.4	57.12%	35.7815	579
M04050_2.00:TFAP2A:TFAP2B:TFAP2C:TFAP2D:TFAP2E	YGCCTSAGGCR	1e-35	-82.36	0	1860	21.28%	6575	16.14%	35.7685	580
M10542_2.00:FOXA1:FOXA2:FOXA3:FOXB1	WAAGTAAAC	1e-35	-82.32	0	2462	28.17%	9128.7	22.41%	35.7511	581
M00175_2.00:IRF4:IRF8	NWNCGAAACY	1e-35	-82.31	0	4998	57.19%	20562.7	50.48%	35.7468	582
M09760_2.00:TFAP2A:TFAP2B:TFAP2C:TFAP2D:TFAP2E	HNTGCCCTGRGGCC	1e-35	-81.93	0	1097	12.55%	3488.5	8.56%	35.5817	583
M04070_2.00:TFAP4	AMCATATGKT	1e-35	-81.8	0	1889	21.62%	6703.5	16.46%	35.5253	584
M04223_2.00:OLIG2:OLIG3	AACAGCTGTT	1e-35	-81.69	0	873	9.99%	2628.3	6.45%	35.4775	585
M08087_2.00:CTCF	TRGYGCCCCCTRGTGGCCA	1e-35	-81.51	0	137	1.57%	175.8	0.43%	35.3993	586
M03335_2.00:IRF4:IRF8	HCGAAACCGAAACT	1e-35	-81.22	0	77	0.88%	56.2	0.14%	35.2734	587
M08706_2.00:TFAP2A:TFAP2B:TFAP2C:TFAP2D:TFAP2E	BGSCCTGRGGCCR	1e-35	-81.22	0	1977	22.62%	7079.9	17.38%	35.2734	588
M07873_2.00:CTCF	CNVBRGCGCCCCCTGGTGGCC	1e-35	-81.02	0	109	1.25%	115.5	0.28%	35.1865	589
M05746_2.00:NFIA:NFIB:NFIC:NFIX	NTTGGCDNNDTGCCARN	1e-35	-80.61	0	191	2.19%	311.3	0.76%	35.0085	590
M07821_2.00:BATF:BATF3	TGAGTCATAWCGARA	1e-34	-80.42	0	222	2.54%	396.7	0.97%	34.926	591
M08966_2.00:CTCF	VBRGCGCCCCCTGGTGGCCR	1e-34	-80.37	0	111	1.27%	120.9	0.30%	34.9042	592
M07833_2.00:FOS:FOSB:FOSL1:FOSL2	GGGTGASTCAT	1e-34	-80.19	0	628	7.19%	1734	4.26%	34.8261	593
M08238_2.00:CTCF	GCGCCCCCTGSTGGC	1e-34	-80.12	0	128	1.46%	157.7	0.39%	34.7957	594
M02980_2.00:ELF1:ELF2:ELF4:ELK1:ELK3:ELK4:ERF:ERG:ETS1:ETS2:ETV1:ETV2:ETV3:ETV3L:ETV4:ETV5:FEV:FLI1:GABPA	ACCGGAAGTD	1e-34	-79.88	0	298	3.41%	621.7	1.53%	34.6914	595
M10500_2.00:EHF:ELF1:ELF2:ELF3:ELF4:ELF5:ETV6:ETV7:FEV	BTTCCTGC	1e-34	-79.79	0	7173	82.08%	31219.6	76.65%	34.6524	596
M10110_2.00:PRDM1	SRGGAAGTGAAAGTRA	1e-34	-79.67	0	329	3.76%	718.8	1.76%	34.6002	597
M08055_2.00:ASCL1:ASCL2	SSAGCAGCTGGNV	1e-34	-79.53	0	1326	15.17%	4419.4	10.85%	34.5394	598
M07915_2.00:CTCF	YRSYGCCMYCTRGTGGYMANW	1e-34	-79.22	0	130	1.49%	163.7	0.40%	34.4048	599
M07908_2.00:CTCF	NVYRGCGCCCCCTGGTGGCCR	1e-34	-79.21	0	121	1.38%	143.7	0.35%	34.4005	600
M06193_2.00:ELF1:ELF2:ELF4:ELK1:ELK3:ELK4:ERF:ERG:ETS1:ETS2:ETV1:ETV2:ETV3:ETV3L:ETV4:ETV5:FEV:FLI1:GABPA	ACCGGAAGTVV	1e-34	-78.78	0	297	3.40%	622.9	1.53%	34.2137	601
M04341_2.00:JUN:JUNB:JUND	KATGACTCATM	1e-34	-78.65	0	423	4.84%	1028.7	2.53%	34.1573	602
M03010_2.00:ELF1:ELF2:ELF4:ELK1:ELK3:ELK4:ERF:ERG:ETS1:ETS2:ETV1:ETV2:ETV3:ETV3L:ETV4:ETV5:FEV:FLI1:GABPA	ACCGGAAGTD	1e-34	-78.43	0	292	3.34%	608.9	1.49%	34.0617	603
M08289_2.00:CTCF	RGCGCCCCCTGSYGG	1e-34	-78.39	0	216	2.47%	385.5	0.95%	34.0443	604
M04122_2.00:MYF5:MYOD1:MYOG	BAACAGCTGTYV	1e-33	-78.2	0	976	11.17%	3051.6	7.49%	33.9618	605
M04397_2.00:PRDM1	YCACTTTCACTY	1e-33	-77.98	0	820	9.38%	2458	6.03%	33.8663	606
M07845_2.00:PRDM1	TCACTTTCACTTTYH	1e-33	-77.44	0	279	3.19%	572.1	1.40%	33.6318	607
M05835_2.00:FOSL2	ATGASTCA	1e-33	-77.08	0	4089	46.79%	16443.9	40.37%	33.4754	608
M02748_2.00:NFATC1:NFATC2:NFATC3:NFATC4	GGAAHTTTCC	1e-33	-76.77	0	930	10.64%	2886.5	7.09%	33.3408	609
M09791_2.00:TCF12:TCF3:TCF4	RGCAGGTGBCG	1e-33	-76.4	0	2175	24.89%	7981.8	19.60%	33.1801	610
M01805_2.00:FOS:FOSB:FOSL1:FOSL2	NNATGACKCAH	1e-33	-76.33	0	2003	22.92%	7252.3	17.81%	33.1497	611
M05832_2.00:MAX	CACGTG	1e-33	-76.22	0	3825	43.77%	15256.6	37.46%	33.1019	612
M04120_2.00:MYF5:MYOD1:MYOG	BAACAGCTGTYV	1e-33	-76.05	0	888	10.16%	2732	6.71%	33.0281	613
M08799_2.00:BATF:BATF3	MTGAGTCATAHYGAAAST	1e-32	-75.85	0	106	1.21%	116.8	0.29%	32.9412	614
M10483_2.00:EHF:ELF1:ELF2:ELF3:ELF4:ELF5:ELK1:ELK3:ELK4:ERF:ERG:ETS1:ETS2:ETV1:ETV2:ETV3:ETV3L:ETV4:ETV5:ETV6:ETV7:FEV:FLI1:GABPA:SPDEF	ACTTCCGGG	1e-32	-75.66	0	594	6.80%	1640.2	4.03%	32.8587	615
M07829_2.00:JUN:JUNB:JUND	NKRTGACTCATBCYY	1e-32	-75.65	0	506	5.79%	1328.7	3.26%	32.8544	616
M01720_2.00:ARNT:ARNT2	KCACRTGAAT	1e-32	-75.34	0	2768	31.67%	10559.1	25.92%	32.7197	617
M08748_2.00:ASCL1:ASCL2	CTGCASCTGCYBCY	1e-32	-75.15	0	1183	13.54%	3892.6	9.56%	32.6372	618
M00114_2.00:TFAP2A:TFAP2B:TFAP2C:TFAP2D:TFAP2E	THGCCTSAGG	1e-32	-75.12	0	3692	42.25%	14673.6	36.02%	32.6242	619
M04081_2.00:MLX	TCACRTGM	1e-32	-74.52	0	3699	42.33%	14715.1	36.13%	32.3636	620
M09503_2.00:CTCF	AYAGTGCCMYCTRGTGGCCA	1e-32	-74.27	0	103	1.18%	112.6	0.28%	32.2551	621
M03733_2.00:ELF1:ELF2:ELF4:ELK1:ELK3:ELK4:ERF:ERG:ETS1:ETS2:ETV1:ETV2:ETV3:ETV3L:ETV4:ETV5:FEV:FLI1:GABPA	ACCGKAAGTG	1e-32	-74.23	0	430	4.92%	1074.9	2.64%	32.2377	622
M02764_2.00:TFAP2A:TFAP2B:TFAP2C:TFAP2D:TFAP2E	TGCCCYBVGGGCA	1e-32	-74.11	0	1087	12.44%	3522.7	8.65%	32.1856	623
M04053_2.00:TFAP2A:TFAP2B:TFAP2C:TFAP2D:TFAP2E	HGCCTBAGGGCA	1e-32	-73.99	0	1307	14.96%	4401.9	10.81%	32.1334	624
M03726_2.00:ELF1:ELF2:ELF4:ELK1:ELK3:ELK4:ERF:ERG:ETS1:ETS2:ETV1:ETV2:ETV3:ETV3L:ETV4:ETV5:FEV:FLI1:GABPA	GACCGGAAGTS	1e-32	-73.85	0	237	2.71%	459.1	1.13%	32.0726	625
M09079_2.00:EHF:ELF1:ELF2:ELF3:ELF4:ELF5:ELK1:ELK3:ELK4:ERF:ERG:ETS1:ETS2:ETV1:ETV2:ETV3:ETV3L:ETV4:ETV5:ETV6:ETV7:FEV:FLI1:GABPA:SPDEF	GAACCCGGAAGTGG	1e-32	-73.69	0	249	2.85%	495.1	1.22%	32.0032	626
M10513_2.00:ELF1:ELF2:ELF4:ELK1:ELK3:ELK4:ERF:ERG:ETS1:ETS2:ETV1:ETV2:ETV3:ETV3L:ETV4:ETV5:FEV:FLI1:GABPA	VACCGGAAGTV	1e-31	-73.63	0	279	3.19%	586.3	1.44%	31.9771	627
M03968_2.00:NFIA:NFIB:NFIC:NFIX	TTGGCANNNTGCCAA	1e-31	-73.62	0	155	1.77%	234.2	0.57%	31.9728	628
M08721_2.00:MYF5:MYF6:MYOD1:MYOG	CHGCAGCTGTCCY	1e-31	-73.29	0	1405	16.08%	4806.9	11.80%	31.8294	629
M08755_2.00:MYF5:MYF6:MYOD1:MYOG	CHGCAGCTGTCCY	1e-31	-73.29	0	1405	16.08%	4806.9	11.80%	31.8294	630
M09475_2.00:MITF:TFE3:TFEB:TFEC	GTCACATGAY	1e-31	-73.27	0	1201	13.74%	3983.2	9.78%	31.8208	631
M04118_2.00:MYF5:MYOD1:MYOG	BAACAGCTGTYV	1e-31	-73.13	0	835	9.55%	2553	6.27%	31.76	632
M04123_2.00:MYF5:MYOD1:MYOG	BAACAGCTGTCR	1e-31	-73	0	953	10.91%	3008.6	7.39%	31.7035	633
M02756_2.00:TFAP2A:TFAP2B:TFAP2C:TFAP2D:TFAP2E	TGCCCBRGGGCA	1e-31	-72.96	0	910	10.41%	2842.8	6.98%	31.6861	634
M04168_2.00:ATOH1	AACAGCTGTC	1e-31	-72.89	0	857	9.81%	2639.1	6.48%	31.6557	635
M01476_2.00:EHF:ELF1:ELF2:ELF3:ELF4:ELF5:ETV6:ETV7	DNVMGGAART	1e-31	-72.74	0	8007	91.62%	35716.5	87.69%	31.5906	636
M09350_2.00:REL:RELA	TGGMATTTCCCTWCH	1e-31	-72.63	0	332	3.80%	757.9	1.86%	31.5428	637
M09353_2.00:REL:RELA	TGGMATTTCCCTWCH	1e-31	-72.63	0	332	3.80%	757.9	1.86%	31.5428	638
M02982_2.00:ELF1:ELF2:ELF4:ELK1:ELK3:ELK4:ERF:ERG:ETS1:ETS2:ETV1:ETV2:ETV3:ETV3L:ETV4:ETV5:FEV:FLI1:GABPA	ACCGGAAGTR	1e-31	-72.53	0	256	2.93%	520.4	1.28%	31.4994	639
M04267_2.00:NFE2:NFE2L1:NFE2L2:NFE2L3	VATGASTCATB	1e-31	-72.42	0	523	5.98%	1407.1	3.45%	31.4516	640
M11240_2.00:RELA	AAATCCCCT	1e-31	-72.32	0	963	11.02%	3053.2	7.50%	31.4082	641
M00773_2.00:MZF1	RATCCCCM	1e-31	-72.23	0	2348	26.87%	8782.7	21.56%	31.3691	642
M08794_2.00:BATF:BATF3	KASTCATAATGAAASTV	1e-31	-72.21	0	165	1.89%	263.3	0.65%	31.3604	643
M08826_2.00:BATF:BATF3	KASTCATAATGAAASTV	1e-31	-72.21	0	165	1.89%	263.3	0.65%	31.3604	644
M07820_2.00:JUN:JUNB:JUND	KGATGACTCATNCYY	1e-31	-72.18	0	356	4.07%	837.5	2.06%	31.3474	645
M07815_2.00:JUN:JUNB:JUND	ATGACTCAYCC	1e-31	-72.09	0	617	7.06%	1747.7	4.29%	31.3083	646
M09838_2.00:MYF5:MYOD1:MYOG	SRACAGGTGKTG	1e-31	-72.05	0	1051	12.03%	3400.6	8.35%	31.2909	647
M02260_2.00:IRF5:IRF6	RCCGAAACYN	1e-31	-72.01	0	2628	30.07%	9999.6	24.55%	31.2735	648
M04083_2.00:MLX	KRTCACRTGKR	1e-30	-71.17	0	2140	24.49%	7905.8	19.41%	30.9087	649
M03319_2.00:POU3F3	ATTATGCWAATTW	1e-30	-70.48	0	342	3.91%	799.5	1.96%	30.6091	650
M11217_2.00:NFATC1:NFATC2:NFATC3:NFATC4	GGAAAA	1e-30	-70.09	0	7434	85.07%	32711.3	80.31%	30.4397	651
M11221_2.00:NFATC1:NFATC2:NFATC3:NFATC4	GGAAAA	1e-30	-70.09	0	7434	85.07%	32711.3	80.31%	30.4397	652
M11223_2.00:NFATC1:NFATC2:NFATC3:NFATC4	GGAAAA	1e-30	-70.09	0	7434	85.07%	32711.3	80.31%	30.4397	653
M05741_2.00:NFIA:NFIB:NFIC:NFIX	STTGGCRBBGTGCCARB	1e-30	-69.94	0	125	1.43%	168.6	0.41%	30.3746	654
M09869_2.00:USF1:USF2	CCACGTGH	1e-30	-69.84	0	3921	44.87%	15805.3	38.80%	30.3311	655
M08089_2.00:CTCFL	RSYGCCCCCTGGYG	1e-30	-69.77	0	355	4.06%	845.1	2.07%	30.3007	656
M11182_2.00:HNF4G:NR1H4:NR2C1:NR2C2:NR2F1:NR2F2:NR2F6:NR4A1:NR4A2:NR4A3:NR5A1:NR5A2:NR6A1:PPARA:PPARD:PPARG:RARA:RARB:RARG:RORA:RORB:RORC:RXRA:RXRB:RXRG:THRA:THRB	TSBRGCGCCCCCTGGTGGCC	1e-30	-69.56	0	94	1.08%	100.1	0.25%	30.2095	657
M11234_2.00:NFATC1:NFATC2:NFATC3:NFATC4	TTTCCAN	1e-29	-68.94	0	7424	84.95%	32678	80.23%	29.9403	658
M09484_2.00:BACH1:BACH2	TGACTCAGCA	1e-29	-68.81	0	655	7.50%	1910.7	4.69%	29.8838	659
M02733_2.00:EHF:ELF1:ELF2:ELF3:ELF4:ELF5:ETV6:ETV7:FEV	ACCCGGAAGT	1e-29	-68.5	0	435	4.98%	1122.7	2.76%	29.7492	660
M09874_2.00:NEUROD1:NEUROD2:NEUROD4:NEUROD6	BTSCWGCTGKSY	1e-29	-68.44	0	3583	41.00%	14298.8	35.10%	29.7231	661
M08073_2.00:JUN:JUNB:JUND	ARRRRATGASTCAT	1e-29	-68.37	0	574	6.57%	1616.2	3.97%	29.6927	662
M10506_2.00:ELF1:ELF2:ELF4:ELK1:ELK3:ELK4:ERF:ERG:ETS1:ETS2:ETV1:ETV2:ETV3:ETV3L:ETV4:ETV5:FEV:FLI1:GABPA	CTTCCK	1e-29	-68.33	0	7170	82.05%	31385.8	77.05%	29.6753	663
M07837_2.00:JUN:JUNB:JUND	RRRRRRATGASTCAT	1e-29	-68.06	0	425	4.86%	1090.6	2.68%	29.5581	664
M03585_2.00:TFAP2A:TFAP2B:TFAP2E	TGCCCBVGGGCA	1e-29	-67.89	0	1075	12.30%	3536.9	8.68%	29.4843	665
M09792_2.00:TCF12:TCF3:TCF4	GGMCASCTGCNGV	1e-29	-67.73	0	2669	30.54%	10247	25.16%	29.4148	666
M08350_2.00:ZBTB18	CACAKCTGG	1e-29	-67.57	0	2320	26.55%	8731.3	21.44%	29.3453	667
M02753_2.00:TFAP2A:TFAP2B:TFAP2C:TFAP2D:TFAP2E	TGCCCYRRGGCA	1e-29	-67.33	0	935	10.70%	2990.2	7.34%	29.241	668
M10889_2.00:IRF4:IRF8	GAAARTA	1e-29	-67.33	0	5534	63.33%	23371.9	57.38%	29.241	669
M05543_2.00:IRF4:IRF8	HCGAAACCGAAACTA	1e-29	-66.96	0	51	0.58%	28.6	0.07%	29.0804	670
M00139_2.00:ZNF281	CCWCCCCCMH	1e-28	-66.59	0	3975	45.49%	16111.6	39.56%	28.9197	671
M10510_2.00:ELF1:ELF2:ELF4:ELK1:ELK3:ELK4:ERF:ERG:ETS1:ETS2:ETV1:ETV2:ETV3:ETV3L:ETV4:ETV5:FEV:FLI1:GABPA	MCAGGAAA	1e-28	-66.45	0	6752	77.26%	29316	71.97%	28.8589	672
M11366_2.00:STAT6	TTCYCMGGAAD	1e-28	-66.2	0	2118	24.24%	7883.7	19.36%	28.7503	673
M07930_2.00:CTCFL	GGCGCCCCCTGGYGG	1e-28	-66.11	0	146	1.67%	228.2	0.56%	28.7112	674
M00122_2.00:MAX	NNCACGTGB	1e-28	-65.97	0	4455	50.98%	18329.2	45.00%	28.6504	675
M04174_2.00:OLIG2:OLIG3	AACAKATGGT	1e-28	-65.6	0	1555	17.79%	5515.6	13.54%	28.4897	676
M04342_2.00:JUN:JUNB:JUND	KATGASTCATM	1e-28	-65.18	0	354	4.05%	864.8	2.12%	28.3073	677
M03605_2.00:TWIST1:TWIST2	AACACATGTT	1e-28	-64.76	0	1037	11.87%	3417.5	8.39%	28.1249	678
M10486_2.00:EHF:ELF1:ELF2:ELF3:ELF4:ELF5:ELK1:ELK3:ELK4:ERF:ERG:ETS1:ETS2:ETV1:ETV2:ETV3:ETV3L:ETV4:ETV5:ETV6:ETV7:FEV:FLI1:GABPA:SPDEF	AGGAAG	1e-28	-64.75	0	7038	80.54%	30777.4	75.56%	28.1206	679
M11257_2.00:RUNX1:RUNX2:RUNX3	ACCACAAA	1e-27	-63.63	0	3677	42.08%	14811.5	36.36%	27.6342	680
M02759_2.00:TFAP2A:TFAP2B:TFAP2C:TFAP2D:TFAP2E	TGCCCYAGGGCA	1e-27	-63.56	0	1228	14.05%	4197.1	10.30%	27.6038	681
M04752_2.00:ELF1:ELF2:ELF4:ELK1:ELK3:ELK4:ERF:ERG:ETS1:ETS2:ETV1:ETV2:ETV3:ETV3L:ETV4:ETV5:FEV:FLI1:GABPA	NACCGGAAGTG	1e-27	-62.68	0	236	2.70%	495.2	1.22%	27.2216	682
M04071_2.00:TFAP4	AWCAGCTGWT	1e-27	-62.49	0	2098	24.01%	7853.8	19.28%	27.1391	683
M01480_2.00:ELF5:ETV7:SPI1:SPIB:SPIC	WDVVGGAAG	1e-27	-62.43	0	8180	93.60%	36802.5	90.35%	27.113	684
M03336_2.00:IRF4:IRF8	HCGAAACCGAAACT	1e-27	-62.42	0	32	0.37%	9.9	0.02%	27.1087	685
M08142_2.00:IRF1:IRF2	AAAVWGAAAGTGAAAGTAAAN	1e-27	-62.42	0	123	1.41%	178.9	0.44%	27.1087	686
M01864_2.00:EGR1:EGR2:EGR3:EGR4	CCCMCGCAN	1e-27	-62.18	0	3466	39.66%	13885.9	34.09%	27.0044	687
M03478_2.00:NFIA:NFIB:NFIC:NFIX	TTGGCAHNDTGCCAR	1e-26	-62.06	0	109	1.25%	145.7	0.36%	26.9523	688
M00938_2.00:MAX	CCACGTGC	1e-26	-62.02	0	2525	28.89%	9710.8	23.84%	26.9349	689
M02897_2.00:ZNF75A:ZNF75D	TGTGGGAAAAGC	1e-26	-61.72	0	170	1.95%	304.7	0.75%	26.8047	690
M09751_2.00:TFAP2A:TFAP2B:TFAP2C:TFAP2D:TFAP2E	GCCYSRGGS	1e-26	-61.72	0	4860	55.61%	20297.3	49.83%	26.8047	691
M11227_2.00:NFKB1:RELA:RELB	GGAAAGTCCCYTBYGC	1e-26	-61.3	0	244	2.79%	525	1.29%	26.6223	692
M00240_2.00:GFI1:GFI1B	NBAAATCTGRN	1e-26	-61.22	0	2543	29.10%	9802.4	24.07%	26.5875	693
M04166_2.00:ATOH1	AACAGCTGTC	1e-26	-61.22	0	707	8.09%	2165.4	5.32%	26.5875	694
M04728_2.00:EHF:ELF1:ELF2:ELF3:ELF4:ELF5:ELK1:ELK3:ELK4:ERF:ERG:ETS1:ETS2:ETV1:ETV2:ETV3:ETV3L:ETV4:ETV5:ETV6:ETV7:FEV:FLI1:GABPA:SPDEF	AACCAGGAAGTR	1e-26	-61.08	0	214	2.45%	434	1.07%	26.5267	695
M07630_2.00:ZNF561	TTTCTGC	1e-26	-61.07	0	2897	33.15%	11363.1	27.90%	26.5224	696
M09471_2.00:LYL1:TAL1:TAL2	AVCAGCTG	1e-26	-60.92	0	6815	77.98%	29728.1	72.98%	26.4572	697
M09821_2.00:MYF5:MYF6:MYOD1:MYOG	TGACAGCTGSWGB	1e-26	-60.91	0	893	10.22%	2887.5	7.09%	26.4529	698
M02874_2.00:PRDM1	NCACTTTCACTTTCW	1e-26	-60.76	0	124	1.42%	184.3	0.45%	26.3877	699
M01973_2.00:EHF:ELF1:ELF2:ELF4:ELK1:ELK3:ELK4:ERF:ERG:ETS1:ETS2:ETV1:ETV2:ETV3:ETV3L:ETV4:ETV5:FEV:FLI1:GABPA	WCCGGAAGH	1e-26	-60.52	0	3360	38.45%	13439.3	32.99%	26.2835	700
M08739_2.00:BHLHA15	GCAGCAGCTGG	1e-26	-60.5	0	1408	16.11%	4971.3	12.20%	26.2748	701
M08774_2.00:BHLHA15	GCAGCAGCTGG	1e-26	-60.5	0	1408	16.11%	4971.3	12.20%	26.2748	702
M10237_2.00:ZNF281	TGGGGGAGGGG	1e-26	-60.41	0	1191	13.63%	4083	10.02%	26.2357	703
M05745_2.00:NFIA:NFIB:NFIC:NFIX	STTGGCDNNGTGCCARB	1e-26	-60.33	0	90	1.03%	105.5	0.26%	26.201	704
M09239_2.00:IRF9	GAAAGCGAAACT	1e-26	-60.31	0	269	3.08%	608.9	1.49%	26.1923	705
M09240_2.00:IRF9	GAAAGCGAAACT	1e-26	-60.31	0	269	3.08%	608.9	1.49%	26.1923	706
M08829_2.00:BATF:BATF3	CTGAGTCATWTYGARASH	1e-26	-60.31	0	120	1.37%	175.4	0.43%	26.1923	707
M04187_2.00:MSC:TCF21	YAACAGCTGTTR	1e-26	-60.22	0	670	7.67%	2033.5	4.99%	26.1532	708
M09758_2.00:TFAP2A:TFAP2B:TFAP2C:TFAP2D:TFAP2E	SGCCSCRGGCN	1e-26	-60.07	0	3215	36.79%	12797.2	31.42%	26.0881	709
M05841_2.00:JUN:JUNB:JUND	GATGACTCATM	1e-26	-59.95	0	336	3.84%	830.6	2.04%	26.036	710
M09480_2.00:ATOH1	VNRVCAGCTGGY	1e-25	-59.64	0	1764	20.19%	6472.6	15.89%	25.9013	711
M00771_2.00:ZKSCAN1	DNNYRYRNNH	1e-25	-59.5	0	3906	44.70%	15932.9	39.12%	25.8405	712
M09464_2.00:ASCL1:ASCL2	NVCAGCTGBBNN	1e-25	-59.46	0	5602	64.10%	23850.4	58.55%	25.8231	713
M07828_2.00:FOS:FOSB:FOSL1:FOSL2	BKRTGACTCATCCYY	1e-25	-59.29	0	385	4.41%	1002	2.46%	25.7493	714
M07817_2.00:JUN:JUNB:JUND	RTGASTCATCCYB	1e-25	-58.86	0	567	6.49%	1658.4	4.07%	25.5626	715
M05831_2.00:MYF5:MYF6:MYOG	YAACAGTTGWY	1e-25	-58.64	0	1402	16.04%	4970.8	12.20%	25.467	716
M07812_2.00:FOSL2	DRTGASTCATCCTB	1e-25	-58.51	0	442	5.06%	1206.7	2.96%	25.4106	717
M05990_2.00:PTF1A	AACACCTGWCA	1e-25	-58.24	0	1665	19.05%	6074	14.91%	25.2933	718
M09988_2.00:FOS:FOSB:FOSL1:FOSL2	NSTGACTCAN	1e-25	-57.99	0	3388	38.77%	13613.3	33.42%	25.1847	719
M08702_2.00:TFAP2A:TFAP2B:TFAP2C:TFAP2D:TFAP2E	TDGCCYCAGGSCAY	1e-25	-57.87	0	982	11.24%	3270.2	8.03%	25.1326	720
M04340_2.00:JUN:JUNB:JUND	GATGACKCATM	1e-25	-57.61	0	558	6.39%	1634.8	4.01%	25.0197	721
M01001_2.00:JUN:JUNB:JUND	ATGACKCAH	1e-25	-57.59	0	2302	26.34%	8812.3	21.63%	25.011	722
M09378_2.00:NFIA:NFIB:NFIC:NFIX	CYTGGCHCCCTGCCARG	1e-24	-57.45	0	323	3.70%	799.5	1.96%	24.9502	723
M08712_2.00:TFAP4	VAWCAGCTGG	1e-24	-56.99	0	2180	24.95%	8293.5	20.36%	24.7504	724
M07709_2.00:ZKSCAN5	TCACCTCCY	1e-24	-56.99	0	1697	19.42%	6227.5	15.29%	24.7504	725
M01842_2.00:JUN:JUNB:JUND	ATGACKCAH	1e-24	-56.73	0	3518	40.26%	14224.3	34.92%	24.6375	726
M10465_2.00:EBF1	CCCNGGGGNGCW	1e-24	-56.09	0	4993	57.13%	21036.4	51.65%	24.3596	727
M08977_2.00:GFI1:GFI1B	AAATCACAGC	1e-24	-56.01	0	1876	21.47%	7002.8	17.19%	24.3248	728
M04741_2.00:EHF:ELF1:ELF2:ELF3:ELF4:ELF5:ELK1:ELK3:ELK4:ERF:ERG:ETS1:ETS2:ETV1:ETV2:ETV3:ETV3L:ETV4:ETV5:ETV6:ETV7:FEV:FLI1:GABPA:SPDEF	RAYGCGGAAGTR	1e-24	-55.96	0	264	3.02%	611.5	1.50%	24.3031	729
M08321_2.00:ZNF281	BBCCCCTCCCCC	1e-24	-55.54	0	1169	13.38%	4051.3	9.95%	24.1207	730
M03301_2.00:POU1F1	AWTATGCAAATTAG	1e-24	-55.34	0	172	1.97%	329.5	0.81%	24.0339	731
M10469_2.00:EBF1:EBF2:EBF3:EBF4	VDCDABTCCCYAGGGARBDKGB	1e-24	-55.34	0	52	0.60%	38.1	0.09%	24.0339	732
M07569_2.00:ZNF343	CGCTTCCCC	1e-24	-55.27	0	2476	28.33%	9611.3	23.60%	24.0035	733
M10002_2.00:FOS:FOSB:FOSL1:FOSL2	TGACTCAB	1e-23	-55.13	0	4250	48.63%	17599.7	43.21%	23.9427	734
M02255_2.00:IRF7	GAARCGAAAR	1e-23	-54.99	0	4283	49.01%	17754.5	43.59%	23.8819	735
M01746_2.00:MSC:TCF21	AACATATGK	1e-23	-54.8	0	1417	16.21%	5083.1	12.48%	23.7993	736
M09805_2.00:TFAP4	MCAGCTGYGGBCN	1e-23	-54.63	0	1501	17.18%	5436.9	13.35%	23.7255	737
M04079_2.00:MITF:TFEC	AHCATGTGACY	1e-23	-54.58	0	919	10.52%	3054	7.50%	23.7038	738
M09938_2.00:BACH1:BACH2	CRTGAGTCATC	1e-23	-54.58	0	517	5.92%	1505.4	3.70%	23.7038	739
M03620_2.00:PTF1A	GWCAGCTGHC	1e-23	-53.72	0	2404	27.51%	9323	22.89%	23.3303	740
M10477_2.00:ELF5:SPI1:SPIB:SPIC	AGGAAG	1e-23	-53.69	0	7937	90.82%	35599.5	87.40%	23.3173	741
M11254_2.00:RUNX1:RUNX2:RUNX3	TGTGGTBNV	1e-23	-53.64	0	4182	47.85%	17317.4	42.52%	23.2956	742
M09960_2.00:NFE2:NFE2L1:NFE2L2:NFE2L3	ATGACTCAG	1e-23	-53.44	0	1079	12.35%	3710.8	9.11%	23.2087	743
M09853_2.00:MYC	CACGTGGC	1e-23	-53.27	0	3559	40.73%	14479.2	35.55%	23.1349	744
M09424_2.00:STAT4	TTTCCYGGAA	1e-23	-53.26	0	2581	29.53%	10108.1	24.82%	23.1305	745
M04089_2.00:MITF:TFEB	ANCATGTGACN	1e-23	-53.12	0	825	9.44%	2698	6.62%	23.0697	746
M05821_2.00:TBX1:TBX10	KDAGGTGTGAAR	1e-23	-53.06	0	575	6.58%	1733.8	4.26%	23.0437	747
M02801_2.00:MSC:TCF21	AACAGCTGTT	1e-23	-52.97	0	443	5.07%	1246.7	3.06%	23.0046	748
M05742_2.00:NFIA:NFIB:NFIC:NFIX	STTGGCRNNGTGCCARS	1e-22	-52.32	0	97	1.11%	135.8	0.33%	22.7223	749
M11052_2.00:MYB:MYBL1	RSNGNCAGTTR	1e-22	-52.07	0	3569	40.84%	14549.2	35.72%	22.6137	750
M01742_2.00:MYF5:MYF6:MYOG	AACAGCTGW	1e-22	-52.01	0	2026	23.18%	7710.3	18.93%	22.5877	751
M07784_2.00:TFAP2A:TFAP2B:TFAP2C:TFAP2D:TFAP2E	RBNGCCTSAGGGCAN	1e-22	-51.8	0	862	9.86%	2857.6	7.02%	22.4965	752
M09657_2.00:TWIST1:TWIST2	AACATRTGYBRR	1e-22	-51.68	0	1093	12.51%	3788.7	9.30%	22.4443	753
M01822_2.00:JUN:JUNB:JUND	ATGACTCAH	1e-22	-51.67	0	1045	11.96%	3593.5	8.82%	22.44	754
M11243_2.00:RELA	GGGTTTTTCCV	1e-22	-51.48	0	274	3.14%	665.2	1.63%	22.3575	755
M09058_2.00:ELF1:ELF2:ELF4:ELK1:ELK3:ELK4:ERF:ERG:ETS1:ETS2:ETV1:ETV2:ETV3:ETV3L:ETV4:ETV5:FEV:FLI1:GABPA	GRVRGGAARMRGA	1e-22	-51.43	0	5101	58.37%	21644.2	53.14%	22.3358	756
M09074_2.00:ELF1:ELF2:ELF4:ELK1:ELK3:ELK4:ERF:ERG:ETS1:ETS2:ETV1:ETV2:ETV3:ETV3L:ETV4:ETV5:FEV:FLI1:GABPA	GRVRGGAARMRGA	1e-22	-51.43	0	5101	58.37%	21644.2	53.14%	22.3358	757
M09547_2.00:FOXO1:FOXO3:FOXO4:FOXO6	GTAAACAG	1e-22	-51.35	0	2607	29.83%	10258.1	25.18%	22.301	758
M08268_2.00:ZNF273	BTCAGCAGCTGCTVYTK	1e-22	-51	0	459	5.25%	1318.1	3.24%	22.149	759
M03337_2.00:IRF7	MCGAAAGCGAAAVT	1e-22	-50.97	0	113	1.29%	178.8	0.44%	22.136	760
M10507_2.00:ELF1:ELF2:ELF4:ELK1:ELK3:ELK4:ERF:ERG:ETS1:ETS2:ETV1:ETV2:ETV3:ETV3L:ETV4:ETV5:FEV:FLI1:GABPA	RCCGGAAGTGCA	1e-21	-50.31	0	388	4.44%	1066.2	2.62%	21.8494	761
M09989_2.00:FOS:FOSB:FOSL1:FOSL2	TGACTCAD	1e-21	-50.23	0	3618	41.40%	14810.2	36.36%	21.8146	762
M10239_2.00:ZNF148	CCCCKCCCCCNC	1e-21	-50.18	0	1593	18.23%	5888.8	14.46%	21.7929	763
M02712_2.00:RELA	SGGGTTTTTCCS	1e-21	-49.92	0	474	5.42%	1381	3.39%	21.68	764
M07948_2.00:EHF:ELF1:ELF2:ELF3:ELF4:ELF5:ELK1:ELK3:ELK4:ERF:ERG:ETS1:ETS2:ETV1:ETV2:ETV3:ETV3L:ETV4:ETV5:ETV6:ETV7:FEV:FLI1:GABPA:SPDEF	GAACCCGGAAGTGG	1e-21	-49.58	0	218	2.49%	491.3	1.21%	21.5323	765
M00239_2.00:GFI1:GFI1B	NDAAATCTGRN	1e-21	-49.25	0	2352	26.91%	9176.2	22.53%	21.389	766
M02766_2.00:TFAP2A:TFAP2B:TFAP2C:TFAP2D:TFAP2E	TGCCCBVGGGCA	1e-21	-49.21	0	771	8.82%	2524.3	6.20%	21.3716	767
M10200_2.00:CTCFL	GCGCCCCCT	1e-21	-48.84	0	852	9.75%	2849.1	6.99%	21.2109	768
M10133_2.00:MZF1	RGTGGGGA	1e-21	-48.68	0	5836	66.78%	25198.4	61.86%	21.1415	769
M09794_2.00:TCF12:TCF3:TCF4	VSRGCAGGTGTBCSY	1e-21	-48.64	0	770	8.81%	2526.8	6.20%	21.1241	770
M09967_2.00:JUN:JUNB:JUND	AGTCATAHTGAA	1e-21	-48.56	0	468	5.36%	1369.4	3.36%	21.0893	771
M10154_2.00:CTCF	DNYWATASTGCCATCTAGTGG	1e-20	-48.22	0	51	0.58%	43.9	0.11%	20.9417	772
M09971_2.00:BATF:BATF3	GWDATGAGTC	1e-20	-47.97	0	2002	22.91%	7676	18.85%	20.8331	773
M04745_2.00:EHF:ELF1:ELF2:ELF3:ELF4:ELF5:ELK1:ELK3:ELK4:ERF:ERG:ETS1:ETS2:ETV1:ETV2:ETV3:ETV3L:ETV4:ETV5:ETV6:ETV7:FEV:FLI1:GABPA:SPDEF	AATGCGGAAGTR	1e-20	-47.96	0	213	2.44%	482.1	1.18%	20.8288	774
M09101_2.00:FOXP1:FOXP2:FOXP3:FOXP4	WGTAAACAV	1e-20	-47.81	0	3836	43.90%	15856.5	38.93%	20.7636	775
M07955_2.00:ELF1:ELF2:ELF4:ELK1:ELK3:ELK4:ERF:ERG:ETS1:ETS2:ETV1:ETV2:ETV3:ETV3L:ETV4:ETV5:FEV:FLI1:GABPA	CGGVRCCGGAAGTGV	1e-20	-47.78	0	197	2.25%	432.9	1.06%	20.7506	776
M09416_2.00:STAT2	STTTCAGTTTCATTTTCYY	1e-20	-47.68	0	164	1.88%	331.1	0.81%	20.7072	777
M09423_2.00:STAT2	STTTCAGTTTCATTTTCYY	1e-20	-47.68	0	164	1.88%	331.1	0.81%	20.7072	778
M04289_2.00:ATF3:JDP2	VATGASTCATS	1e-20	-47.58	0	834	9.54%	2791.3	6.85%	20.6637	779
M08185_2.00:BACH1:BACH2	TGACTCAGCA	1e-20	-47.51	0	234	2.68%	552.4	1.36%	20.6333	780
M00249_2.00:WT1	NCTCCCCCGCN	1e-20	-47.16	0	1799	20.59%	6814.9	16.73%	20.4813	781
M02731_2.00:PRDM1	CACTTTCACTTT	1e-20	-46.82	0	98	1.12%	149.4	0.37%	20.3337	782
M11370_2.00:STAT3	TTCYGGGAAN	1e-20	-46.74	0	2204	25.22%	8575.8	21.05%	20.2989	783
M04092_2.00:MSC:TCF21	CAACAGCTGTTA	1e-20	-46.71	0	483	5.53%	1439.1	3.53%	20.2859	784
M10879_2.00:IRF1:IRF2	GAAAAGYGAAACC	1e-20	-46.61	0	152	1.74%	299.2	0.73%	20.2425	785
M02878_2.00:CTCF	WGCGCCMCCTAGTGGTM	1e-20	-46.18	0	44	0.50%	33.6	0.08%	20.0557	786
M02780_2.00:MYF5:MYF6:MYOG	AACAGCTGTT	1e-19	-45.92	0	366	4.19%	1016.2	2.49%	19.9428	787
M05535_2.00:IRF5	CCGAAACCGAAACY	1e-19	-45.82	0	56	0.64%	55.9	0.14%	19.8994	788
M10016_2.00:MAF:MAFA:MAFB:MAFG:MAFK	TGASTCAGCDY	1e-19	-45.73	0	577	6.60%	1803.4	4.43%	19.8603	789
M04748_2.00:ELF1:ELF2:ELF4:SPDEF	NAMCCGGATGTN	1e-19	-45.68	0	465	5.32%	1380	3.39%	19.8386	790
M00995_2.00:JUN:JUNB:JUND	ATGACKCAW	1e-19	-45.66	0	2562	29.32%	10169.2	24.97%	19.8299	791
M10301_2.00:IKZF1:IKZF2:IKZF3	NHTTGGGAATRCC	1e-19	-45.34	0	574	6.57%	1796	4.41%	19.6909	792
M04115_2.00:MAX	AKCACATGGY	1e-19	-45.17	0	3074	35.18%	12461.1	30.59%	19.6171	793
M05993_2.00:FERD3L	GTRACAGCTG	1e-19	-45.16	0	1946	22.27%	7482.1	18.37%	19.6127	794
M10883_2.00:IRF3	TBMBTTTCSCTTT	1e-19	-45.1	0	1576	18.03%	5895.7	14.47%	19.5867	795
M04121_2.00:MYF5:MYOD1:MYOG	YAACAGCTGTCG	1e-19	-44.99	0	435	4.98%	1274.7	3.13%	19.5389	796
M07814_2.00:JUN:JUNB:JUND	DMTGASTCATWTYGARANT	1e-19	-44.93	0	81	0.93%	111.6	0.27%	19.5129	797
M10446_2.00:E2F1:E2F2:E2F3:E2F4:E2F5:E2F6	CGTTTCYN	1e-19	-44.81	0	7683	87.92%	34413.7	84.49%	19.4607	798
M08302_2.00:EGR1:EGR2:EGR3:EGR4	CGCCCCCGC	1e-19	-44.6	0	2194	25.11%	8571.7	21.04%	19.3695	799
M09108_2.00:FOXO1:FOXO3:FOXO4:FOXO6	GTAAACAGGM	1e-19	-44.43	0	3499	40.04%	14396.9	35.35%	19.2957	800
M04072_2.00:TFAP4	AHCATATGDT	1e-19	-44.42	0	2130	24.37%	8295.5	20.37%	19.2914	801
M03722_2.00:ELF1:ELF2:ELF4:ELK1:ELK3:ELK4:ERF:ERG:ETS1:ETS2:ETV1:ETV2:ETV3:ETV3L:ETV4:ETV5:ETV6:ETV7:FEV:FLI1:GABPA	AAACCGGAAGTA	1e-19	-44.41	0	81	0.93%	112.7	0.28%	19.287	802
M09831_2.00:TWIST1:TWIST2	MHACACMTGGD	1e-19	-44.12	0	3211	36.74%	13100.2	32.16%	19.1611	803
M04287_2.00:ATF3:JDP2	GATGASTCATC	1e-19	-44.11	0	239	2.73%	585.3	1.44%	19.1567	804
M08832_2.00:BACH1:BACH2	RTGACTCAGCA	1e-19	-44	0	509	5.82%	1559.2	3.83%	19.109	805
M04125_2.00:ARNTL	NKCACRTGAC	1e-19	-43.96	0	2087	23.88%	8116.9	19.93%	19.0916	806
M10826_2.00:POU2F1	HKVAATATGCAAATTTSNN	1e-19	-43.86	0	103	1.18%	169.4	0.42%	19.0482	807
M08290_2.00:MAZ	CCCCCTCCC	1e-19	-43.79	0	2655	30.38%	10619.8	26.07%	19.0178	808
M04067_2.00:TFAP4	AWCAGCTGWT	1e-18	-43.69	0	1031	11.80%	3635.4	8.93%	18.9743	809
M10815_2.00:PAX4	DTTTTCCACCY	1e-18	-43.67	0	1237	14.15%	4488.8	11.02%	18.9656	810
M10258_2.00:SP7:SP8:SP9	CCGCCCCCKVG	1e-18	-43.61	0	2585	29.58%	10312.6	25.32%	18.9396	811
M09425_2.00:EOMES:TBR1:TBX21	GDGDAGGTGTGAR	1e-18	-43.36	0	1936	22.15%	7471.9	18.34%	18.831	812
M02861_2.00:ATF3:JDP2	ATGACTCAT	1e-18	-43.33	0	239	2.73%	589.1	1.45%	18.818	813
M02838_2.00:ATF3:JDP2	ATGACTCAT	1e-18	-43.33	0	239	2.73%	589.1	1.45%	18.818	814
M02836_2.00:ATF3:JDP2	ATGASTCAT	1e-18	-43.33	0	239	2.73%	589.1	1.45%	18.818	815
M10505_2.00:ELF1:ELF2:ELF4:ELK1:ELK3:ELK4:ERF:ERG:ETS1:ETS2:ETV1:ETV2:ETV3:ETV3L:ETV4:ETV5:FEV:FLI1:GABPA	AACCGGAAG	1e-18	-43.28	0	450	5.15%	1343.3	3.30%	18.7963	816
M04077_2.00:USF2	RCCATGTGACM	1e-18	-42.86	0	572	6.55%	1810.9	4.45%	18.6139	817
M00377_2.00:POU2F1	TWTGMATAWW	1e-18	-42.85	0	3361	38.46%	13806.3	33.90%	18.6095	818
M00375_2.00:EGR1:EGR2:EGR3:EGR4	GCCCMCGCN	1e-18	-42.81	0	5158	59.02%	22111.7	54.29%	18.5921	819
M10170_2.00:GLIS3	WYSCCCCCWGCTG	1e-18	-42.78	0	1013	11.59%	3573.9	8.77%	18.5791	820
M08863_2.00:MZF1	YCMAWTCCCCTYY	1e-18	-42.54	0	2585	29.58%	10334.1	25.37%	18.4749	821
M08745_2.00:MYF5:MYOD1:MYOG	GRCAGVRACAGCTGC	1e-18	-42.33	0	714	8.17%	2371.9	5.82%	18.3837	822
M07654_2.00:ZNF223	YGCCCCCTDGTGGC	1e-18	-42.32	0	301	3.44%	808.1	1.98%	18.3793	823
M05537_2.00:IRF5	CCGAAACCGAAACY	1e-18	-42.3	0	29	0.33%	14.1	0.03%	18.3707	824
M09473_2.00:CLOCK	CACGTGDC	1e-18	-42.29	0	1407	16.10%	5223.9	12.83%	18.3663	825
M09935_2.00:DBP	TTRCATAATH	1e-18	-42.17	0	1928	22.06%	7458.7	18.31%	18.3142	826
M08789_2.00:NFE2:NFE2L1:NFE2L2:NFE2L3	ATGACTCAGCARWT	1e-18	-42.01	0	99	1.13%	163.2	0.40%	18.2447	827
M04503_2.00:ZNF75A:ZNF75D	MGCTTTTCCCACAM	1e-18	-41.72	0	142	1.62%	286.9	0.70%	18.1188	828
M08182_2.00:MXI1	CCACGTGG	1e-18	-41.69	0	1333	15.25%	4920.9	12.08%	18.1057	829
M08737_2.00:NEUROD1:NEUROD2:NEUROD4:NEUROD6	RRCAGATGG	1e-17	-41.24	0	2822	32.29%	11417.3	28.03%	17.9103	830
M04333_2.00:FOS:FOSB:FOSL1:FOSL2	SATGAWTCATC	1e-17	-41.13	0	636	7.28%	2076.4	5.10%	17.8625	831
M04717_2.00:EHF:ELF1:ELF2:ELF3:ELF4:ELF5:ELK1:ELK3:ELK4:ERF:ERG:ETS1:ETS2:ETV1:ETV2:ETV3:ETV3L:ETV4:ETV5:ETV6:ETV7:FEV:FLI1:GABPA:SPDEF	RAYGCGGAAGTG	1e-17	-41.02	0	192	2.20%	445.2	1.09%	17.8148	832
M09505_2.00:MAZ	CCCCCCCC	1e-17	-40.67	0	3646	41.72%	15152.6	37.20%	17.6628	833
M04284_2.00:JUN:JUNB:JUND	SATGACTCATS	1e-17	-40.62	0	448	5.13%	1357.4	3.33%	17.641	834
M10246_2.00:SALL2	GGGTGGG	1e-17	-40.42	0	4453	50.96%	18872.3	46.33%	17.5542	835
M05492_2.00:POU3F4	GCTTGCATAATK	1e-17	-40.41	0	303	3.47%	827.7	2.03%	17.5498	836
M04059_2.00:MITF:TFE3	NGTCACATGBY	1e-17	-40.35	0	651	7.45%	2143.5	5.26%	17.5238	837
M02645_2.00:ELF1:ELF2:ELF4:ELK1:ELK3:ELK4:ERF:ERG:ETS1:ETS2:ETV1:ETV2:ETV3:ETV3L:ETV4:ETV5:FEV:FLI1:GABPA	VCGGATAYH	1e-17	-40.33	0	2212	25.31%	8733	21.44%	17.5151	838
M08770_2.00:NEUROD1:NEUROD2:NEUROD4:NEUROD6	RRCAGATGGY	1e-17	-40.23	0	2295	26.26%	9100.8	22.34%	17.4717	839
M09474_2.00:NEUROD1:NEUROD2:NEUROD4:NEUROD6	AACAGATGGC	1e-17	-40.14	0	1210	13.85%	4427.9	10.87%	17.4326	840
M04054_2.00:TFAP2A:TFAP2B:TFAP2C:TFAP2D:TFAP2E	HGCCTSAGGCD	1e-17	-40.14	0	1546	17.69%	5849.5	14.36%	17.4326	841
M04024_2.00:NFE2:NFE2L1:NFE2L2:NFE2L3	ATGACTCAT	1e-17	-40.08	0	327	3.74%	915.2	2.25%	17.4065	842
M09990_2.00:FOS:FOSB:FOSL1:FOSL2	RTGASTCAY	1e-17	-40.08	0	327	3.74%	915.2	2.25%	17.4065	843
M08188_2.00:ATF3:JDP2	GATGASTCAY	1e-17	-40	0	336	3.84%	948.3	2.33%	17.3718	844
M08065_2.00:BACH1:BACH2	SATGACTCAGCANW	1e-17	-39.95	0	232	2.65%	584	1.43%	17.3501	845
M04330_2.00:JUN:JUNB:JUND	BATGASTCATS	1e-17	-39.9	0	282	3.23%	756.5	1.86%	17.3283	846
M09753_2.00:TFAP2A:TFAP2B:TFAP2C:TFAP2D:TFAP2E	GCCYGCRGSC	1e-17	-39.9	0	3581	40.98%	14874	36.52%	17.3283	847
M08787_2.00:BACH1:BACH2	RTGACTCAGCA	1e-17	-39.74	0	478	5.47%	1478.9	3.63%	17.2589	848
M08201_2.00:FOXA1:FOXA2:FOXA3	GTAAACAG	1e-17	-39.68	0	3031	34.68%	12389.2	30.42%	17.2328	849
M02770_2.00:TFAP2A:TFAP2B:TFAP2C:TFAP2D:TFAP2E	TGCCCYSRGGGCA	1e-17	-39.62	0	454	5.20%	1388.2	3.41%	17.2067	850
M04085_2.00:MYF5:MYF6:MYOG	BAACAGCTGWCR	1e-17	-39.59	0	634	7.25%	2084.5	5.12%	17.1937	851
M04750_2.00:ELF1:ELF2:ELF4:SPDEF	NAMCCGGATGTD	1e-17	-39.53	0	359	4.11%	1035.1	2.54%	17.1677	852
M02767_2.00:TFAP2A:TFAP2B:TFAP2C:TFAP2D:TFAP2E	TGCCCYSRGGGCA	1e-17	-39.34	0	335	3.83%	949.8	2.33%	17.0851	853
M03586_2.00:TFAP2A:TFAP2B:TFAP2E	WGCCYYNRRGGCA	1e-17	-39.3	0	955	10.93%	3381.2	8.30%	17.0678	854
M05529_2.00:IRF5:IRF6	ACCGAAACT	1e-17	-39.19	0	154	1.76%	332	0.82%	17.02	855
M03332_2.00:IRF5	CCGAAACCGAAACT	1e-16	-38.98	0	40	0.46%	33.1	0.08%	16.9288	856
M03560_2.00:EOMES:TBR1:TBX21	AGGTGTGAAA	1e-16	-38.79	0	644	7.37%	2132.8	5.24%	16.8463	857
M04504_2.00:ZNF75A:ZNF75D	MGCTTTTCCCACAC	1e-16	-38.73	0	94	1.08%	158.3	0.39%	16.8202	858
M04087_2.00:MYF5:MYF6:MYOG	BAACAGCTGTCR	1e-16	-38.72	0	553	6.33%	1776.5	4.36%	16.8159	859
M07683_2.00:ZNF75A:ZNF75D	GTGGGAAAGCCT	1e-16	-38.71	0	162	1.85%	359.5	0.88%	16.8115	860
M04114_2.00:MAX	NRCACGTGNY	1e-16	-38.64	0	1730	19.80%	6666.5	16.37%	16.7811	861
M04283_2.00:JUN:JUNB:JUND	SATGASTCATC	1e-16	-38.25	0	458	5.24%	1415.3	3.47%	16.6118	862
M04266_2.00:NFE2:NFE2L1:NFE2L2:NFE2L3	VATGASTCATB	1e-16	-38.24	0	301	3.44%	834.6	2.05%	16.6074	863
M10944_2.00:BORCS8-MEF2B:MEF2A:MEF2B:MEF2C:MEF2D	AWGCTAWAAATAGAWYB	1e-16	-38.07	0	87	1.00%	141.8	0.35%	16.5336	864
M04285_2.00:ATF3:JDP2	SATGASTCATC	1e-16	-38.04	0	356	4.07%	1035.3	2.54%	16.5206	865
M09113_2.00:FOXI1:FOXJ3:FOXK1:FOXK2	RNGTAAACAVS	1e-16	-37.68	0	2938	33.62%	12017.8	29.50%	16.3642	866
M03480_2.00:NFIA:NFIB:NFIC:NFIX	YTGGCACNDTGCCAA	1e-16	-37.6	0	53	0.61%	60.6	0.15%	16.3295	867
M04073_2.00:TFAP4	AWCAGCTGWT	1e-16	-37.53	0	956	10.94%	3409.6	8.37%	16.2991	868
M05467_2.00:POU2F3	GNATGCTRATS	1e-16	-37.51	0	1450	16.59%	5484.9	13.47%	16.2904	869
M08735_2.00:NEUROD1:NEUROD2:NEUROD4:NEUROD6	RACAGATGGY	1e-16	-37.49	0	1601	18.32%	6131.6	15.05%	16.2817	870
M08764_2.00:NEUROD1:NEUROD2:NEUROD4:NEUROD6	RACAGATGGY	1e-16	-37.49	0	1601	18.32%	6131.6	15.05%	16.2817	871
M01716_2.00:MNT	NCACGTGNN	1e-16	-37.25	0	3234	37.01%	13362.1	32.80%	16.1775	872
M10298_2.00:SP1:SP3:SP4:SP5:SP8:SP9	VGGGGCGGGGC	1e-16	-37.07	0	1857	21.25%	7246.4	17.79%	16.0993	873
M09879_2.00:NEUROG2:NEUROG3	GSVAGDCAGMTGGNNY	1e-16	-36.97	0	1364	15.61%	5127.7	12.59%	16.0559	874
M11350_2.00:STAT1	VWTTTCCN	1e-15	-36.71	0	8326	95.27%	37948.1	93.17%	15.943	875
M04336_2.00:FOS:FOSB:FOSL1:FOSL2	GRTGASTCATM	1e-15	-36.58	0	556	6.36%	1809.5	4.44%	15.8865	876
M01302_2.00:PAX1:PAX2:PAX3:PAX5:PAX6:PAX8:PAX9	SRWSCGTGAC	1e-15	-36.46	0	1897	21.71%	7432.1	18.25%	15.8344	877
M10135_2.00:MZF1	GTGGGGAGGR	1e-15	-36.41	0	3757	42.99%	15764	38.70%	15.8127	878
M08730_2.00:ASCL1:ASCL2	CYGCACCTGCYBCY	1e-15	-36.05	0	1557	17.82%	5968.9	14.65%	15.6563	879
M09858_2.00:TCF12:TCF3:TCF4	GCCAGCTG	1e-15	-35.94	0	1537	17.59%	5884.6	14.45%	15.6085	880
M05968_2.00:NEUROG2	GTGACATATGG	1e-15	-35.76	0	683	7.82%	2321.3	5.70%	15.5304	881
M09830_2.00:MYF5:MYF6:MYOD1:MYOG	RGCAGSTG	1e-15	-35.75	0	4748	54.33%	20366.4	50.00%	15.526	882
M00233_2.00:EGR1:EGR2:EGR3:EGR4	CGCCCMCGCD	1e-15	-35.61	0	3348	38.31%	13919	34.17%	15.4652	883
M02768_2.00:TFAP2A:TFAP2B:TFAP2C:TFAP2D:TFAP2E	TGCCYBRGGGCA	1e-15	-35.56	0	812	9.29%	2845.5	6.99%	15.4435	884
M10943_2.00:BORCS8-MEF2B:MEF2A:MEF2B:MEF2C:MEF2D	RDTCTATTTATAGCTT	1e-15	-35.42	0	83	0.95%	137.9	0.34%	15.3827	885
M09865_2.00:ARNT:ARNT2	YRCGTGSS	1e-15	-35.28	0	2874	32.89%	11786.4	28.94%	15.3219	886
M09470_2.00:PTF1A	NAACAGCTGT	1e-15	-35.22	0	4042	46.25%	17104.3	41.99%	15.2959	887
M03723_2.00:EHF:ELF1:ELF2:ELF3:ELF4:ELF5:ELK1:ELK3:ELK4:ERF:ERG:ETS1:ETS2:ETV1:ETV2:ETV3:ETV3L:ETV4:ETV5:ETV6:ETV7:FEV:FLI1:GABPA:SPDEF	AACCCGGAAGTR	1e-15	-35.2	0	117	1.34%	234.2	0.57%	15.2872	888
M10615_2.00:TFCP2:TFCP2L1:UBP1	CAGCTGC	1e-15	-35.04	0	4929	56.40%	21232.4	52.13%	15.2177	889
M11252_2.00:RUNX1:RUNX2:RUNX3	CCACACCAYDG	1e-15	-34.97	0	1872	21.42%	7353.7	18.05%	15.1873	890
M06163_2.00:KLF1:KLF12:KLF2:KLF3:KLF4:KLF5:KLF6:KLF7	GRCHACGCCC	1e-15	-34.91	0	2024	23.16%	8019.9	19.69%	15.1612	891
M09647_2.00:EOMES:TBR1:TBX21:TBX5	AGGTGTTAAT	1e-15	-34.85	0	992	11.35%	3596.5	8.83%	15.1352	892
M07816_2.00:JUN:JUNB:JUND	TGATGACTCATNYHY	1e-15	-34.73	0	165	1.89%	386.9	0.95%	15.083	893
M08910_2.00:ZNF143:ZNF76	RRACTACAAYTCCCAGMAKGCM	1e-15	-34.66	0	61	0.70%	83.4	0.20%	15.0526	894
M04066_2.00:TFAP4	AHCATATGDT	1e-15	-34.62	0	1924	22.02%	7587.3	18.63%	15.0353	895
M07783_2.00:TFAP2A:TFAP2B:TFAP2C:TFAP2D:TFAP2E	NGCCTSAGGGCANGS	1e-15	-34.6	0	745	8.53%	2585.8	6.35%	15.0266	896
M09506_2.00:EGR1:EGR2:EGR3:EGR4	CRCCCACGCA	1e-15	-34.54	0	1246	14.26%	4667.7	11.46%	15.0005	897
M10299_2.00:SP1:SP3:SP4:SP5:SP8:SP9	GGGGCGGGGC	1e-14	-34.42	0	1958	22.41%	7740	19.00%	14.9484	898
M08345_2.00:GLIS1	CBCYSCGGGRGGCC	1e-14	-34.39	0	993	11.36%	3607.2	8.86%	14.9354	899
M03984_2.00:T:TBX19	AGGTGTGAAAT	1e-14	-34.26	0	602	6.89%	2016	4.95%	14.8789	900
M11353_2.00:STAT1	TTCYRGGAAR	1e-14	-34.16	0	2373	27.15%	9575.1	23.51%	14.8355	901
M09488_2.00:BACH1:BACH2	ATGACTCAGCANWWT	1e-14	-34.16	0	75	0.86%	119.4	0.29%	14.8355	902
M11163_2.00:AR:NR3C1:NR3C2:PGR	AGAACAGVSSNNNNN	1e-14	-34.12	0	2661	30.45%	10859.5	26.66%	14.8181	903
M09523_2.00:E2F1:E2F2:E2F3:E2F4:E2F5:E2F6	GGCGGGAARN	1e-14	-34.1	0	2471	28.28%	10012.4	24.58%	14.8094	904
M09089_2.00:FOXP1:FOXP2:FOXP3:FOXP4	DGTAAACAR	1e-14	-34.07	0	3059	35.00%	12649.4	31.06%	14.7964	905
M09510_2.00:ZNF143:ZNF76	ATTTCCCAGVAKSCY	1e-14	-33.88	0	506	5.79%	1642	4.03%	14.7139	906
M09877_2.00:ATOH1	SCAGCTGGTG	1e-14	-33.82	0	2875	32.90%	11826.4	29.03%	14.6878	907
M10891_2.00:IRF4:IRF8	AGTTTCA	1e-14	-33.81	0	6327	72.40%	27917.1	68.54%	14.6835	908
M08736_2.00:PTF1A	SCAGCTGCYBCYTYYCCC	1e-14	-33.67	0	443	5.07%	1400	3.44%	14.6227	909
M08757_2.00:PTF1A	SCAGCTGCYBCYTYYCCC	1e-14	-33.67	0	443	5.07%	1400	3.44%	14.6227	910
M11354_2.00:STAT1	TTCYGGGAAA	1e-14	-33.61	0	1784	20.41%	6998	17.18%	14.5966	911
M09925_2.00:NFE2:NFE2L1:NFE2L2:NFE2L3	TGYYDAGTCATT	1e-14	-33.32	0	936	10.71%	3386.7	8.31%	14.4707	912
M10882_2.00:IRF1:IRF2	TTCACTT	1e-14	-33.31	0	5643	64.57%	24651.9	60.52%	14.4663	913
M01064_2.00:MEIS3	TGACRTCT	1e-14	-33.25	0	2196	25.13%	8812.7	21.64%	14.4403	914
M05458_2.00:POU1F1	WTATGCAAATKAGN	1e-14	-33.23	0	73	0.84%	116.8	0.29%	14.4316	915
M08843_2.00:NFE2:NFE2L1:NFE2L2:NFE2L3	ATGACTCAGCARWW	1e-14	-33.09	0	100	1.14%	191.8	0.47%	14.3708	916
M08906_2.00:ZNF281	BCCCCTCCCCCACCC	1e-14	-33.01	0	632	7.23%	2149.7	5.28%	14.3361	917
M08256_2.00:ZNF454	GWGCYTT	1e-14	-32.98	0	2677	30.63%	10958.1	26.90%	14.323	918
M05462_2.00:POU4F3	TYATGCATDA	1e-14	-32.98	0	788	9.02%	2781.1	6.83%	14.323	919
M04749_2.00:ELF1:ELF2:ELF4:SPDEF	NAMCAGGATGTD	1e-14	-32.59	0	643	7.36%	2198.8	5.40%	14.1537	920
M07947_2.00:EHF:ELF1:ELF2:ELF3:ELF4:ELF5:ELK1:ELK3:ELK4:ERF:ERG:ETS1:ETS2:ETV1:ETV2:ETV3:ETV3L:ETV4:ETV5:ETV6:ETV7:FEV:FLI1:GABPA:SPDEF	SGRACCCGGAAGTGG	1e-14	-32.46	0	159	1.82%	377.2	0.93%	14.0972	921
M05967_2.00:NEUROG2	TGACATVTGG	1e-14	-32.45	0	655	7.50%	2248.6	5.52%	14.0929	922
M04103_2.00:MYF5:MYF6:MYOD1:MYOG	NAACAGCTGTYV	1e-14	-32.39	0	406	4.65%	1269.1	3.12%	14.0668	923
M08740_2.00:MITF:TFE3:TFEB:TFEC	TCACGTGACC	1e-13	-32.2	0	467	5.34%	1506.5	3.70%	13.9843	924
M04119_2.00:MYF5:MYOD1:MYOG	YRACAGCTGTCG	1e-13	-32.08	0	423	4.84%	1337.8	3.28%	13.9322	925
M09959_2.00:NFE2:NFE2L1:NFE2L2:NFE2L3	TGCTGAGTCAY	1e-13	-32.07	0	384	4.39%	1188.6	2.92%	13.9278	926
M04147_2.00:USF1:USF2	ACCATGTGACV	1e-13	-32.01	0	509	5.82%	1672.7	4.11%	13.9018	927
M03479_2.00:NFIA:NFIB:NFIC:NFIX	YTGGCACNDTGCCAA	1e-13	-31.88	0	48	0.55%	58.6	0.14%	13.8453	928
M08758_2.00:NEUROG2:NEUROG3	GSARCAGATGGY	1e-13	-31.85	0	1106	12.66%	4120.2	10.12%	13.8323	929
M08229_2.00:STAT1	TTTCCBGGAA	1e-13	-31.78	0	1022	11.69%	3768.6	9.25%	13.8019	930
M04723_2.00:EHF:ELF1:ELF2:ELF3:ELF4:ELF5:ELK1:ELK3:ELK4:ERF:ERG:ETS1:ETS2:ETV1:ETV2:ETV3:ETV3L:ETV4:ETV5:ETV6:ETV7:FEV:FLI1:GABPA:SPDEF	RAYGCGGAAGTG	1e-13	-31.77	0	179	2.05%	447.6	1.10%	13.7975	931
M04068_2.00:TFAP4	AHCATATGDT	1e-13	-31.75	0	1659	18.98%	6491.9	15.94%	13.7888	932
M01171_2.00:PLAGL2	NGGGCCCCCT	1e-13	-31.6	0	1445	16.54%	5569.3	13.67%	13.7237	933
M10166_2.00:SP1:SP3:SP4:SP8:SP9	GCCCCGCCCCS	1e-13	-31.46	0	1482	16.96%	5731.6	14.07%	13.6629	934
M02758_2.00:TFAP2A:TFAP2B:TFAP2C:TFAP2D:TFAP2E	TGCCCYSRGGGCA	1e-13	-31.44	0	322	3.68%	960.1	2.36%	13.6542	935
M09037_2.00:E2F1:E2F2:E2F3:E2F4:E2F5:E2F6	RGGGGGCGGGAMNN	1e-13	-31.39	0	751	8.59%	2651.1	6.51%	13.6325	936
M09010_2.00:ZNF143:ZNF76	GRACTACAWTTCCCAGMAKGCC	1e-13	-31.36	0	55	0.63%	76	0.19%	13.6195	937
M02792_2.00:USF1:USF2	RTCACGTGAY	1e-13	-31.32	0	792	9.06%	2820.6	6.92%	13.6021	938
M01752_2.00:USF2	MMCACGTGAY	1e-13	-31.2	0	645	7.38%	2223.3	5.46%	13.55	939
M00803_2.00:POU2F2:POU2F3	TAATTARCAT	1e-13	-31.16	0	3176	36.34%	13253.4	32.54%	13.5326	940
M08189_2.00:NFE2:NFE2L1:NFE2L2:NFE2L3	TGACTCGGCA	1e-13	-31.12	0	590	6.75%	2003.4	4.92%	13.5152	941
M08370_2.00:ZNF250	CCTTGCAGB	1e-13	-31.12	0	3093	35.39%	12878.2	31.62%	13.5152	942
M04099_2.00:MYF5:MYF6:MYOD1:MYOG	BAACAGCTGTYR	1e-13	-31.04	0	302	3.46%	889.9	2.18%	13.4805	943
M04438_2.00:EGR1:EGR2:EGR3:EGR4	CCCGCCCACGCVC	1e-13	-31.02	0	1474	16.87%	5705.8	14.01%	13.4718	944
M11224_2.00:NFAT5	GGAAAAYWCYAB	1e-13	-30.89	0	1258	14.40%	4781.5	11.74%	13.4154	945
M07790_2.00:MXI1	VVAVCCACGTG	1e-13	-30.65	0	1191	13.63%	4500.2	11.05%	13.3111	946
M04097_2.00:CCDC169-SOHLH2:SOHLH2	HBCACGTGCA	1e-13	-30.61	0	1641	18.78%	6436.5	15.80%	13.2938	947
M09486_2.00:NFE2:NFE2L1:NFE2L2:NFE2L3	GATGACTCAGCA	1e-13	-30.61	0	137	1.57%	314.3	0.77%	13.2938	948
M08793_2.00:NFE2:NFE2L1:NFE2L2:NFE2L3	VVATGACTCAGCA	1e-13	-30.55	0	211	2.41%	564.6	1.39%	13.2677	949
M10894_2.00:IRF7	TRGGAAATCGAAABTKRS	1e-13	-30.54	0	64	0.73%	99.6	0.24%	13.2634	950
M08303_2.00:SNAI1	CVCTGCACCTGCTSC	1e-13	-30.53	0	575	6.58%	1950.8	4.79%	13.259	951
M11219_2.00:NFATC1:NFATC2:NFATC3:NFATC4	DGGAAAAN	1e-13	-30.22	0	6561	75.08%	29144.7	71.55%	13.1244	952
M08122_2.00:FOXO1:FOXO3:FOXO4:FOXO6	WGTAAACAGGA	1e-13	-30.21	0	1113	12.74%	4177.9	10.26%	13.12	953
M08391_2.00:ZBTB48	ACGGTCCCTAR	1e-13	-30.17	0	1926	22.04%	7691	18.88%	13.1027	954
M04189_2.00:MSC:TCF21	YAACAGCTGTTR	1e-13	-30.12	0	223	2.55%	609.6	1.50%	13.0809	955
M09477_2.00:OLIG2:OLIG3	AACAKATGGY	1e-13	-30.12	0	2864	32.77%	11871	29.14%	13.0809	956
M07803_2.00:MYC	CACGTGSH	1e-13	-30.09	0	2847	32.58%	11794.7	28.96%	13.0679	957
M08326_2.00:SP2	CCCCGCCCC	1e-13	-29.99	0	1511	17.29%	5885.9	14.45%	13.0245	958
M10484_2.00:EHF:ELF1:ELF2:ELF3:ELF4:ELF5:ELK1:ELK3:ELK4:ERF:ERG:ETS1:ETS2:ETV1:ETV2:ETV3:ETV3L:ETV4:ETV5:ETV6:ETV7:FEV:FLI1:GABPA:SPDEF	AACCCGGAAGTR	1e-13	-29.97	0	175	2.00%	443.3	1.09%	13.0158	959
M09428_2.00:EOMES:TBR1:TBX21	GGAGGTGTGARD	1e-12	-29.72	0	3117	35.67%	13024.8	31.98%	12.9072	960
M04552_2.00:KLF17	NGCCACGCCCTH	1e-12	-29.67	0	1648	18.86%	6486.2	15.92%	12.8855	961
M10739_2.00:SIX1:SIX2:SIX4:SIX5	GGGARTTGT	1e-12	-29.59	0	1021	11.68%	3799.3	9.33%	12.8508	962
M08763_2.00:LYL1:TAL1:TAL2	SAGGAAACAGCTGG	1e-12	-29.56	0	1056	12.08%	3947.1	9.69%	12.8377	963
M08714_2.00:LYL1:TAL1:TAL2	SAGGAAACAGCTGG	1e-12	-29.56	0	1056	12.08%	3947.1	9.69%	12.8377	964
M05501_2.00:POU5F1	NATTATGCWAATKARG	1e-12	-29.52	0	99	1.13%	200.9	0.49%	12.8204	965
M10196_2.00:EGR1:EGR2:EGR3:EGR4	GCGGGGGCGG	1e-12	-29.4	0	986	11.28%	3655.7	8.97%	12.7683	966
M00807_2.00:MYBL2	TAACGGTYN	1e-12	-29.39	0	1600	18.31%	6283.1	15.43%	12.7639	967
M00137_2.00:ZIC1:ZIC2:ZIC3:ZIC4:ZIC5	HCCYGCKGNG	1e-12	-29.38	0	5220	59.73%	22759.4	55.88%	12.7596	968
M04510_2.00:ZNF281	GCCCCTCCCCCG	1e-12	-29.36	0	818	9.36%	2955.9	7.26%	12.7509	969
M08996_2.00:EGR1:EGR2:EGR3:EGR4	CCCCGCCCMCGCMC	1e-12	-29.26	0	545	6.24%	1845.9	4.53%	12.7075	970
M08814_2.00:FOS:FOSB:FOSL1:FOSL2	VTGACTCAB	1e-12	-29.24	0	2319	26.54%	9451.1	23.20%	12.6988	971
M09092_2.00:FOXH1	SAATCCACA	1e-12	-29.22	0	1476	16.89%	5749.9	14.12%	12.6901	972
M04117_2.00:MYF5:MYOD1:MYOG	CAACAGCTGWCG	1e-12	-29.21	0	319	3.65%	967.9	2.38%	12.6857	973
M08717_2.00:MYF5:MYF6:MYOG	CASCTGC	1e-12	-29.13	0	4330	49.55%	18605.2	45.68%	12.651	974
M08767_2.00:MYF5:MYF6:MYOG	CASCTGC	1e-12	-29.13	0	4330	49.55%	18605.2	45.68%	12.651	975
M00119_2.00:BHLHE40:BHLHE41	DCACGTGMC	1e-12	-29.01	0	1530	17.51%	5987.1	14.70%	12.5989	976
M00752_2.00:MLX	CACGTGNHN	1e-12	-28.9	0	3401	38.92%	14338.8	35.20%	12.5511	977
M10291_2.00:WT1	CGCCCCCGCS	1e-12	-28.86	0	1536	17.58%	6016.1	14.77%	12.5337	978
M11248_2.00:RFX1:RFX2:RFX3:RFX4:RFX6	GTTGCYAGGGAAAC	1e-12	-28.81	0	258	2.95%	744.8	1.83%	12.512	979
M04801_2.00:ELF1:ELF2:ELF4:ELK1:ELK3:ELK4:ERF:ERG:ETS1:ETS2:ETV1:ETV2:ETV3:ETV3L:ETV4:ETV5:FEV:FLI1:GABPA	RCAGGAAGGAAGTG	1e-12	-28.67	0	378	4.33%	1196.7	2.94%	12.4512	980
M00823_2.00:RFX5:RFX7	GTTGCTANGB	1e-12	-28.67	0	2297	26.28%	9367.7	23.00%	12.4512	981
M04541_2.00:ZNF282	NTTCCCACAACACG	1e-12	-28.37	0	268	3.07%	784.2	1.93%	12.3209	982
M01206_2.00:JRKL:TIGD2	NNCRCGGATA	1e-12	-28.33	0	1559	17.84%	6127.5	15.04%	12.3036	983
M09839_2.00:MYF5:MYOD1:MYOG	CASCTGTCN	1e-12	-28.28	0	5173	59.19%	22570.7	55.41%	12.2818	984
M10292_2.00:WT1	GCGGGGGCGGGG	1e-12	-28.13	0	972	11.12%	3617.8	8.88%	12.2167	985
M09460_2.00:USF1:USF2	YCACGTGACS	1e-12	-28.08	0	618	7.07%	2153.4	5.29%	12.195	986
M09840_2.00:MYF5:MYOD1:MYOG	DVCACCTGYC	1e-12	-27.9	0	4203	48.09%	18053.9	44.32%	12.1168	987
M09041_2.00:E2F1:E2F2:E2F3:E2F4:E2F5:E2F6	GRGGGCGGGAAR	1e-12	-27.66	0	1045	11.96%	3933.2	9.66%	12.0126	988
M07822_2.00:ATF3:JDP2	GGTCACGTGRC	1e-12	-27.65	0	260	2.98%	760.5	1.87%	12.0082	989
M05888_2.00:RFX1:RFX2:RFX3:RFX4:RFX6	BGTTGCCATGGYRAC	1e-11	-27.61	0	117	1.34%	263.9	0.65%	11.9909	990
M02832_2.00:NFE2:NFE2L1:NFE2L2:NFE2L3	VATGACTCATC	1e-11	-27.61	0	158	1.81%	398.3	0.98%	11.9909	991
M01802_2.00:XBP1	NHNACGTRD	1e-11	-27.61	0	4114	47.08%	17650.5	43.33%	11.9909	992
M04542_2.00:ZNF282	TTTCCCACAACACD	1e-11	-27.56	0	344	3.94%	1076.5	2.64%	11.9692	993
M00180_2.00:MYB:MYBL1	YAACGGHYN	1e-11	-27.43	0	2033	23.26%	8226	20.20%	11.9127	994
M10263_2.00:SP1:SP3:SP4:SP5:SP6:SP8:SP9	GGGGCGGGGCSG	1e-11	-27.39	0	1380	15.79%	5371.2	13.19%	11.8953	995
M10195_2.00:EGR1:EGR2:EGR3:EGR4	GCGGGGGCGG	1e-11	-27.38	0	1157	13.24%	4414.8	10.84%	11.891	996
M00143_2.00:ZNF740	CCCCCCCANN	1e-11	-27.26	0	3410	39.02%	14426.8	35.42%	11.8389	997
M09414_2.00:STAT6	YTTCCTGAGAA	1e-11	-27.2	0	1160	13.27%	4430.5	10.88%	11.8128	998
M05481_2.00:POU3F2	TTATGCWAATGAG	1e-11	-27.12	0	65	0.74%	110	0.27%	11.7781	999
M08879_2.00:KLF1:KLF12:KLF2:KLF3:KLF4:KLF5:KLF6:KLF7:KLF8	GCCCCGCCCCK	1e-11	-26.9	0	853	9.76%	3138.7	7.71%	11.6825	1000
M07787_2.00:USF2	GGTCACGTGRC	1e-11	-26.9	0	328	3.75%	1021.7	2.51%	11.6825	1001
M03563_2.00:EOMES:TBR1:TBX21:TBX5	AAGGTGTGAAAWN	1e-11	-26.87	0	324	3.71%	1006.3	2.47%	11.6695	1002
M05257_2.00:DBX2:NKX3-1:NKX3-2	TTAACGAG	1e-11	-26.81	0	2345	26.83%	9628.9	23.64%	11.6434	1003
M08233_2.00:ZIC1:ZIC2:ZIC3:ZIC4	CYCCTGCTGDG	1e-11	-26.74	0	2388	27.33%	9822.2	24.11%	11.613	1004
M04392_2.00:SNAI2	TGCACCTGTY	1e-11	-26.72	0	876	10.02%	3237.8	7.95%	11.6043	1005
M01749_2.00:BHLHA15	ACATATGG	1e-11	-26.68	0	2664	30.48%	11061	27.16%	11.587	1006
M09233_2.00:IRF1:IRF2	RAAANWGAAASTGAAAGTAA	1e-11	-26.65	0	216	2.47%	607.2	1.49%	11.5739	1007
M09441_2.00:THAP11	KGCATBCTGGGARTTGTAGTYC	1e-11	-26.62	0	47	0.54%	65.4	0.16%	11.5609	1008
M09110_2.00:FOXO1:FOXO3:FOXO4:FOXO6:FOXP4	WGTAAACARS	1e-11	-26.54	0	1826	20.89%	7334.5	18.01%	11.5262	1009
M03705_2.00:KLF15	RCCACRCCCMC	1e-11	-26.51	0	1362	15.59%	5311.7	13.04%	11.5131	1010
M05490_2.00:POU3F1	TTATGCWAATKAG	1e-11	-26.45	0	82	0.94%	160	0.39%	11.4871	1011
M09457_2.00:MYC	CACGTGGB	1e-11	-26.45	0	1115	12.76%	4252.7	10.44%	11.4871	1012
M11222_2.00:NFATC1:NFATC2:NFATC3:NFATC4	GGAAAAWNTN	1e-11	-26.42	0	5618	64.29%	24730.8	60.72%	11.4741	1013
M03724_2.00:EHF:ELF1:ELF2:ELF3:ELF4:ELF5:ELK1:ELK3:ELK4:ERF:ERG:ETS1:ETS2:ETV1:ETV2:ETV3:ETV3L:ETV4:ETV5:ETV6:ETV7:FEV:FLI1:GABPA:SPDEF	AATGCGGAAGTR	1e-11	-26.36	0	75	0.86%	140.9	0.35%	11.448	1014
M09440_2.00:THAP11	KGCATKCTGGGARTTGTAGTYC	1e-11	-26.32	0	48	0.55%	68.4	0.17%	11.4306	1015
M04509_2.00:ZNF281	GCCCCTCCCCCA	1e-11	-26.32	0	479	5.48%	1616.6	3.97%	11.4306	1016
M02888_2.00:KLF14:KLF16	GCCACGCCCCC	1e-11	-26.32	0	1147	13.13%	4391.1	10.78%	11.4306	1017
M00217_2.00:ZNF200	NWWCTCAATWN	1e-11	-26.31	0	2660	30.44%	11053.7	27.14%	11.4263	1018
M04726_2.00:EHF:ELF1:ELF2:ELF3:ELF4:ELF5:ELK1:ELK3:ELK4:ERF:ERG:ETS1:ETS2:ETV1:ETV2:ETV3:ETV3L:ETV4:ETV5:ETV6:ETV7:FEV:FLI1:GABPA:SPDEF	AACCCGGAAGTR	1e-11	-26.29	0	100	1.14%	215.3	0.53%	11.4176	1019
M09871_2.00:LYL1:TAL1:TAL2	CAGATGG	1e-11	-26.28	0	5274	60.35%	23107.1	56.73%	11.4133	1020
M05860_2.00:EGR1:EGR2:EGR3:EGR4	NNCCGCCCACGCA	1e-11	-26.19	0	572	6.55%	1991.9	4.89%	11.3742	1021
M02778_2.00:MITF:TFEC	ATCACGTGAY	1e-11	-26.14	0	1171	13.40%	4497.1	11.04%	11.3525	1022
M08856_2.00:ZNF143:ZNF76	ACTACAWYTCCCAGMATGCCCC	1e-11	-26.04	0	51	0.58%	76.5	0.19%	11.309	1023
M04505_2.00:ZNF75A:ZNF75D	MGCTTTTCCCACAC	1e-11	-26.01	0	36	0.41%	41.2	0.10%	11.296	1024
M08212_2.00:BORCS8-MEF2B:MEF2A:MEF2B:MEF2C:MEF2D	CTATWWATAG	1e-11	-25.91	0	334	3.82%	1053.2	2.59%	11.2526	1025
M05533_2.00:IRF3	AGGAAACGGAAACCGAAACW	1e-11	-25.87	0	12	0.14%	3.2	0.01%	11.2352	1026
M10276_2.00:ZBTB7A	AGGGGGCGC	1e-11	-25.78	0	413	4.73%	1362	3.34%	11.1961	1027
M08184_2.00:BACH1:BACH2	GTCACGTG	1e-11	-25.68	0	1680	19.22%	6713.9	16.48%	11.1527	1028
M10359_2.00:ZIC1:ZIC2:ZIC3:ZIC4:ZIC5	CCCGCTGGG	1e-11	-25.65	0	1801	20.61%	7246	17.79%	11.1397	1029
M06160_2.00:SP1:SP3:SP4:SP5:SP8:SP9	TWRGCCCCGCCCMCH	1e-11	-25.64	0	309	3.54%	960.3	2.36%	11.1353	1030
M01730_2.00:MSC:TCF21	DMCATATGKH	1e-11	-25.62	0	2988	34.19%	12554.1	30.82%	11.1266	1031
M05495_2.00:POU3F4	DTATGCGCATAW	1e-11	-25.46	0	497	5.69%	1698.1	4.17%	11.0571	1032
M10157_2.00:CTCF	CABHWGRTGGCAG	1e-11	-25.41	0	519	5.94%	1787.6	4.39%	11.0354	1033
M00234_2.00:OVOL2	HCCGTTANNH	1e-10	-25.31	0	1164	13.32%	4483.9	11.01%	10.992	1034
M04055_2.00:TFAP2A:TFAP2B:TFAP2C:TFAP2D:TFAP2E	DGCCTSAGGCH	1e-10	-25.27	0	1384	15.84%	5432.9	13.34%	10.9746	1035
M11278_2.00:NFIA:NFIB:NFIC:NFIX	TGGCACCRTGCCAA	1e-10	-25.25	0	58	0.66%	96.1	0.24%	10.9659	1036
M08956_2.00:ZBTB48	SACGGTCCCTDR	1e-10	-25.23	0	1183	13.54%	4566	11.21%	10.9572	1037
M10610_2.00:TFCP2:UBP1	GCHCDACCCAG	1e-10	-25.2	0	1510	17.28%	5981.5	14.69%	10.9442	1038
M05730_2.00:RFX5:RFX7	CGTTGCTAB	1e-10	-25.17	0	1802	20.62%	7261.1	17.83%	10.9312	1039
M09087_2.00:FOXO1:FOXO3:FOXO4:FOXO6:FOXP4	DGTAAACARS	1e-10	-25.17	0	2095	23.97%	8558	21.01%	10.9312	1040
M01114_2.00:MLX	NDTCACGTGN	1e-10	-25.15	0	951	10.88%	3579	8.79%	10.9225	1041
M01743_2.00:MLXIP	ACACGTGC	1e-10	-25.15	0	951	10.88%	3579	8.79%	10.9225	1042
M04080_2.00:MLX	BCACGTGN	1e-10	-25.15	0	951	10.88%	3579	8.79%	10.9225	1043
M09886_2.00:TCF12:TCF3:TCF4	RCAGGTGY	1e-10	-25	0	3978	45.52%	17102.1	41.99%	10.8574	1044
M04086_2.00:MYF5:MYF6:MYOG	YAACAGCTGACR	1e-10	-24.98	0	456	5.22%	1540.2	3.78%	10.8487	1045
M08257_2.00:ZBTB18	NCGCAGCTGCGB	1e-10	-24.96	0	495	5.66%	1696.7	4.17%	10.84	1046
M07494_2.00:RFX1:RFX2:RFX3:RFX4	SGTTGCYA	1e-10	-24.94	0	1519	17.38%	6026.7	14.80%	10.8313	1047
M08601_2.00:RFX1:RFX2:RFX3:RFX4	GGTTGCYA	1e-10	-24.94	0	1519	17.38%	6026.7	14.80%	10.8313	1048
M02777_2.00:TFAP4	AACAGCTGWT	1e-10	-24.88	0	532	6.09%	1846.5	4.53%	10.8052	1049
M04124_2.00:ARNTL	GTCACGTGMN	1e-10	-24.87	0	777	8.89%	2853.8	7.01%	10.8009	1050
M04512_2.00:KLF15	GCCACGCCCCCC	1e-10	-24.81	0	631	7.22%	2250.5	5.53%	10.7748	1051
M09515_2.00:EGR1:EGR2:EGR3:EGR4	YCCGCCCACGCN	1e-10	-24.76	0	902	10.32%	3379	8.30%	10.7531	1052
M02776_2.00:TFAP4	AWCAGCTGAT	1e-10	-24.72	0	457	5.23%	1547.2	3.80%	10.7358	1053
M09466_2.00:TCF12:TCF3:TCF4	RCAGCTGYNH	1e-10	-24.69	0	4077	46.65%	17569.3	43.13%	10.7227	1054
M05561_2.00:MYBL2	KTAACSGTTRN	1e-10	-24.6	0	242	2.77%	717.5	1.76%	10.6836	1055
M05450_2.00:POU2F2	TTGCATAATTAG	1e-10	-24.57	0	355	4.06%	1147.4	2.82%	10.6706	1056
M09991_2.00:FOS:FOSB:FOSL1:FOSL2	ACTCACCA	1e-10	-24.4	0	1726	19.75%	6945.3	17.05%	10.5968	1057
M04094_2.00:MSC:TCF21	CAACAGCTGTTR	1e-10	-24.22	0	166	1.90%	445.6	1.09%	10.5186	1058
M07950_2.00:ELF1:ELF2:ELF4:ELK1:ELK3:ELK4:ERF:ERG:ETS1:ETS2:ETV1:ETV2:ETV3:ETV3L:ETV4:ETV5:FEV:FLI1:GABPA	GCMTKCTGGGAATTGTAGTTC	1e-10	-24.2	0	49	0.56%	75.5	0.19%	10.5099	1059
M09260_2.00:MYB:MYBL1	YCAACTGYCWCY	1e-10	-24.2	0	1151	13.17%	4449.6	10.92%	10.5099	1060
M00650_2.00:MYT1L:ST18	AAAGTTTG	1e-10	-24.19	0	3415	39.08%	14541	35.70%	10.5056	1061
M05955_2.00:TWIST1:TWIST2	ACCAGATGTB	1e-10	-24.15	0	1040	11.90%	3975.2	9.76%	10.4882	1062
M07931_2.00:ZNF143:ZNF76	RACTACAAYTCCCAG	1e-10	-24.15	0	76	0.87%	150.2	0.37%	10.4882	1063
M10544_2.00:FOXA1:FOXA2:FOXA3:FOXB1	AWGTAAACAN	1e-10	-24.15	0	1642	18.79%	6583	16.16%	10.4882	1064
M10122_2.00:REST	ACAGCGW	1e-10	-24.1	0	1807	20.68%	7309.9	17.95%	10.4665	1065
M05500_2.00:POU3F4	TTATGCWAATKAG	1e-10	-24.06	0	55	0.63%	91.4	0.22%	10.4491	1066
M10233_2.00:ZBTB7B	SCCCTCCCC	1e-10	-24.03	0	3007	34.41%	12687	31.15%	10.4361	1067
M04794_2.00:ELF1:ELF2:ELF4:ELK1:ELK3:ELK4:ERF:ERG:ETS1:ETS2:ETV1:ETV2:ETV3:ETV3L:ETV4:ETV5:FEV:FLI1:GABPA	ACAGGAAGGAAGTR	1e-10	-24	0	273	3.12%	838.7	2.06%	10.4231	1068
M01028_2.00:EOMES:TBR1:TBX21	WTMACACCTH	1e-10	-23.99	0	3536	40.46%	15101.4	37.08%	10.4187	1069
M05047_2.00:NKX2-1:NKX2-2:NKX2-3:NKX2-4:NKX2-5:NKX2-6:NKX2-8	STCAACGMB	1e-10	-23.97	0	3377	38.64%	14374	35.29%	10.41	1070
M02773_2.00:MITF:TFE3	AYCACGTGAC	1e-10	-23.92	0	863	9.88%	3229	7.93%	10.3883	1071
M02668_2.00:GFI1:GFI1B	YAAATCACWG	1e-10	-23.8	0	3000	34.33%	12662.1	31.09%	10.3362	1072
M09211_2.00:MEIS1:MEIS2:MEIS3:PKNOX1:PKNOX2:TGIF1:TGIF2:TGIF2LX:TGIF2LY	TGACAGCTG	1e-10	-23.78	0	1872	21.42%	7604	18.67%	10.3275	1073
M04751_2.00:ELF1:ELF2:ELF4:SPDEF	DAMCMGGATGTR	1e-10	-23.78	0	393	4.50%	1304.3	3.20%	10.3275	1074
M07713_2.00:ZNF585A	TCTGTWCTC	1e-10	-23.77	0	2376	27.19%	9848	24.18%	10.3232	1075
M08016_2.00:STAT3	CATTTCCYGGAAD	1e-10	-23.76	0	656	7.51%	2368.6	5.82%	10.3188	1076
M00179_2.00:MYB:MYBL1	YAACGGHCNN	1e-10	-23.73	0	1444	16.52%	5726.6	14.06%	10.3058	1077
M05050_2.00:HOXA10:HOXA4:HOXA5:HOXA6:HOXA7:HOXA9:HOXB4:HOXB5:HOXB6:HOXB7:HOXB8:HOXB9:HOXC10:HOXC4:HOXC5:HOXC6:HOXC8:HOXC9:HOXD10:HOXD4:HOXD8:HOXD9:MNX1:PDX1	WTAACGAC	1e-10	-23.71	0	2280	26.09%	9420.5	23.13%	10.2971	1078
M10683_2.00:NKX2-1:NKX2-2:NKX2-3:NKX2-4:NKX2-5:NKX2-6:NKX2-8	CACTTNA	1e-10	-23.7	0	6018	68.86%	26719.5	65.60%	10.2928	1079
M03557_2.00:TBX2:TBX3:TBX4:TBX5	WAGGTGTGAAA	1e-10	-23.7	0	835	9.55%	3115.2	7.65%	10.2928	1080
M11054_2.00:MYB:MYBL1	VYYAACTGSC	1e-10	-23.68	0	3331	38.12%	14173.6	34.80%	10.2841	1081
M09648_2.00:EOMES:TBR1:TBX21	AGGTGTGAAM	1e-10	-23.66	0	2359	26.99%	9775	24.00%	10.2754	1082
M10155_2.00:CTCF	ACCAGGGGGC	1e-10	-23.6	0	109	1.25%	255.2	0.63%	10.2493	1083
M08349_2.00:EGR1:EGR2:EGR3:EGR4	CGCCCCCDC	1e-10	-23.43	0	3214	36.78%	13647.3	33.51%	10.1755	1084
M04439_2.00:EGR1:EGR2:EGR3:EGR4	MMCGCCCACGCAC	1e-10	-23.41	0	344	3.94%	1116.9	2.74%	10.1668	1085
M11363_2.00:STAT4	TTMHRRGAAA	1e-10	-23.39	0	3264	37.35%	13876	34.07%	10.1581	1086
M07951_2.00:ELF1:ELF2:ELF4:ELK1:ELK3:ELK4:ERF:ERG:ETS1:ETS2:ETV1:ETV2:ETV3:ETV3L:ETV4:ETV5:FEV:FLI1:GABPA	CMTGCTGGGARTTGTAGTYCY	1e-10	-23.32	0	49	0.56%	77.3	0.19%	10.1277	1087
M01917_2.00:TET1	GGGGGGGA	1e-10	-23.26	0	2398	27.44%	9961.7	24.46%	10.1017	1088
M04069_2.00:TFAP4	ATCAGCTGAT	1e-10	-23.24	0	392	4.49%	1306.5	3.21%	10.093	1089
M09944_2.00:NFE2:NFE2L1:NFE2L2:NFE2L3	CRTGACTCAGCAR	1e-10	-23.21	0	319	3.65%	1021.2	2.51%	10.08	1090
M10260_2.00:ZNF217	ATTCCVAC	1e-10	-23.19	0	3756	42.98%	16137.9	39.62%	10.0713	1091
M03448_2.00:NFKB1:NFKB2	AGGGGAWTCCCCT	1e-09	-23.02	0	42	0.48%	60.8	0.15%	9.99746	1092
M08994_2.00:EGR1:EGR2:EGR3:EGR4	CCCCCRCCCACRCM	1e-09	-23.02	0	921	10.54%	3490.7	8.57%	9.99746	1093
M02786_2.00:MAX	AMCACGTGBY	1e-09	-22.98	0	897	10.26%	3389.7	8.32%	9.98009	1094
M09868_2.00:USF1:USF2	WDRHCACGTGDYHW	1e-09	-22.9	0	803	9.19%	2994.9	7.35%	9.94534	1095
M08703_2.00:TFAP2A:TFAP2B:TFAP2C:TFAP2D:TFAP2E	ATKGCCYCAGGSCAT	1e-09	-22.82	0	559	6.40%	1983.7	4.87%	9.9106	1096
M08800_2.00:BACH1:BACH2	SSVTGACTCAGCA	1e-09	-22.8	0	305	3.49%	971.5	2.38%	9.90191	1097
M08162_2.00:RFX1:RFX2:RFX3:RFX4:RFX6	GTTGCCATGGMRAC	1e-09	-22.76	0	119	1.36%	292.6	0.72%	9.88454	1098
M04506_2.00:ZNF75A:ZNF75D	RTGTGGGAAAAGCT	1e-09	-22.71	0	28	0.32%	29.5	0.07%	9.86283	1099
M09217_2.00:PAX2:PAX4:PAX6	TTMCGCTTGAST	1e-09	-22.69	0	732	8.38%	2700.3	6.63%	9.85414	1100
M09216_2.00:PAX2:PAX4:PAX6	TTMCGCTTGAST	1e-09	-22.69	0	732	8.38%	2700.3	6.63%	9.85414	1101
M08724_2.00:MYF5:MYOD1:MYOG	GRCAGVRACAGCTGC	1e-09	-22.59	0	772	8.83%	2869.8	7.05%	9.81071	1102
M08044_2.00:TBX2:TBX3:TBX4:TBX5	GCMTTCTGGGAWWTGTAGTYT	1e-09	-22.57	0	46	0.53%	71.6	0.18%	9.80203	1103
M10165_2.00:SP1:SP3:SP4:SP8:SP9	SCCCCKCCCCCGS	1e-09	-22.43	0	1003	11.48%	3850.9	9.45%	9.74123	1104
M02774_2.00:MNT	AVCACGTGCH	1e-09	-22.42	0	921	10.54%	3501.9	8.60%	9.73688	1105
M08709_2.00:MITF:TFE3	TCACGTGACC	1e-09	-22.4	0	279	3.19%	875.5	2.15%	9.7282	1106
M08743_2.00:MITF:TFE3:TFEB:TFEC	TCACGTGACC	1e-09	-22.4	0	279	3.19%	875.5	2.15%	9.7282	1107
M08317_2.00:KLF10:KLF11	GCCMCGCCCCCNSCC	1e-09	-22.34	0	660	7.55%	2406.9	5.91%	9.70214	1108
M04437_2.00:EGR1:EGR2:EGR3:EGR4	CMCGCCCACGCVC	1e-09	-22.33	0	902	10.32%	3422.8	8.40%	9.6978	1109
M04538_2.00:KLF13:KLF9	CGCCACGCCCCCC	1e-09	-22.29	0	433	4.95%	1480.1	3.63%	9.68042	1110
M11211_2.00:PAX1:PAX2:PAX3:PAX5:PAX6:PAX7:PAX8:PAX9	GTCACGCTT	1e-09	-22.2	0	685	7.84%	2512.3	6.17%	9.64134	1111
M00121_2.00:MAX	SCACGTGNN	1e-09	-22.17	0	4165	47.66%	18059.6	44.34%	9.62831	1112
M10740_2.00:MEIS1:MEIS2:MEIS3:PKNOX1:PKNOX2:TGIF1:TGIF2:TGIF2LX:TGIF2LY	AGCTGTCANDA	1e-09	-22.11	0	894	10.23%	3392.2	8.33%	9.60225	1113
M04082_2.00:MLX	HGCACGTGMYM	1e-09	-22.03	0	822	9.41%	3089.7	7.59%	9.56751	1114
M04660_2.00:MBNL2	TYGCYTYGCTTH	1e-09	-21.99	0	718	8.22%	2653.2	6.51%	9.55014	1115
M10521_2.00:EHF:ELF1:ELF2:ELF3:ELF4:ELF5:ELK1:ELK3:ELK4:ERF:ERG:ETS1:ETS2:ETV1:ETV2:ETV3:ETV3L:ETV4:ETV5:ETV6:ETV7:FEV:FLI1:GABPA:SPDEF	HGAAYCCGGAAGTGNKG	1e-09	-21.96	0	81	0.93%	173.5	0.43%	9.53711	1116
M05000_2.00:HOXA10:HOXA4:HOXA5:HOXA6:HOXA7:HOXA9:HOXB4:HOXB5:HOXB6:HOXB7:HOXB8:HOXB9:HOXC10:HOXC4:HOXC5:HOXC6:HOXC8:HOXC9:HOXD10:HOXD4:HOXD8:HOXD9:MNX1:PDX1	WTAACGAC	1e-09	-21.93	0	1796	20.55%	7315.1	17.96%	9.52408	1117
M01498_2.00:MAX	CCACGTGN	1e-09	-21.91	0	4241	48.53%	18420.3	45.22%	9.51539	1118
M04182_2.00:NEUROG2:NEUROG3	GACATATGTC	1e-09	-21.89	0	1072	12.27%	4156.8	10.21%	9.50671	1119
M10715_2.00:ALX1:ALX3:ALX4:ARX:BARHL1:BARHL2:BARX1:BARX2:BSX:DLX1:DLX2:DLX3:DLX4:DLX5:DLX6:DRGX:EMX1:EMX2:EN1:EN2:ESX1:EVX1:EVX2:GBX1:GBX2:GSX1:GSX2:HESX1:HMX1:HMX2:HMX3:HOXA1:HOXA2:HOXA3:HOXB1:HOXB2:HOXB3:HOXD1:HOXD3:ISX:LBX1:LBX2:LHX1:LHX2:LHX3:LHX4:LHX5:LHX9:MEOX1:MEOX2:MIXL1:MNX1:MSX1:MSX2:NANOG:NANOGP8:NKX1-1:NKX1-2:NOBOX:OTP:PDX1:PHOX2A:PHOX2B:PROP1:PRRX1:PRRX2:RAX:RAX2:SEBOX:SHOX:SHOX2:UNC…	CNGTAAWTG	1e-09	-21.81	0	2819	32.26%	11902.2	29.22%	9.47196	1120
M04105_2.00:MYF5:MYF6:MYOD1:MYOG	BAACAGCTGTYV	1e-09	-21.79	0	238	2.72%	726	1.78%	9.46328	1121
M08761_2.00:BHLHE40:BHLHE41	GCACGTGAC	1e-09	-21.78	0	778	8.90%	2908.2	7.14%	9.45893	1122
M09846_2.00:MYCN	YMCCACGTGYMN	1e-09	-21.77	0	872	9.98%	3305.4	8.12%	9.45459	1123
M11365_2.00:STAT6	GMYTTCCY	1e-09	-21.69	0	8571	98.08%	39518.1	97.02%	9.41985	1124
M09878_2.00:NHLH1:NHLH2	CATYTGTGC	1e-09	-21.69	0	6181	70.73%	27563.7	67.67%	9.41985	1125
M08928_2.00:ZBTB18	CMACAKCTGGA	1e-09	-21.61	0	1745	19.97%	7098.9	17.43%	9.3851	1126
M09866_2.00:ARNT:ARNT2	CACGTA	1e-09	-21.61	0	3568	40.83%	15325.1	37.62%	9.3851	1127
M05469_2.00:POU2F3	DTATGCGCATAH	1e-09	-21.57	0	314	3.59%	1018.6	2.50%	9.36773	1128
M10160_2.00:MAZ	CCCTCCCYCCC	1e-09	-21.55	0	2466	28.22%	10316.6	25.33%	9.35905	1129
M02256_2.00:IRF5	AHCGAAACTR	1e-09	-21.54	0	417	4.77%	1425.6	3.50%	9.3547	1130
M08882_2.00:EGR1:EGR2:EGR3:EGR4	CYYCCGCCCMCGCHCHC	1e-09	-21.49	0	659	7.54%	2415.6	5.93%	9.33299	1131
M02971_2.00:EHF:ELF1:ELF2:ELF3:ELF4:ELF5:ELK1:ELK3:ELK4:ERF:ERG:ETS1:ETS2:ETV1:ETV2:ETV3:ETV3L:ETV4:ETV5:ETV6:ETV7:FEV:FLI1:GABPA:SPDEF	AACCCGGAAGTR	1e-09	-21.47	0	82	0.94%	178.7	0.44%	9.3243	1132
M09812_2.00:USF2	GTCACGTGA	1e-09	-21.47	0	175	2.00%	495.5	1.22%	9.3243	1133
M11031_2.00:SETDB1	CGVRGCATKCTGGGAAWTGTAGTY	1e-09	-21.36	0	41	0.47%	61.1	0.15%	9.27653	1134
M05690_2.00:PAX1:PAX2:PAX3:PAX5:PAX6:PAX7:PAX8:PAX9	BCRNTCAWGCGTGACSN	1e-09	-21.34	0	29	0.33%	33.9	0.08%	9.26784	1135
M07813_2.00:NFE2:NFE2L1:NFE2L2:NFE2L3	VATGACTCAGCADWTTY	1e-09	-21.29	0	46	0.53%	74.2	0.18%	9.24613	1136
M02976_2.00:ELF1:ELF2:ELF4:SPDEF	ACCCGGATGTR	1e-09	-21.19	0	126	1.44%	324.5	0.80%	9.2027	1137
M08398_2.00:KLF14:KLF16	GGCCCCGCCCMCYB	1e-09	-21.11	0	527	6.03%	1876.2	4.61%	9.16796	1138
M04091_2.00:HES1:HES4	CVCACGYRCC	1e-09	-21.01	0	3464	39.64%	14868.2	36.50%	9.12453	1139
M08725_2.00:ARNTL	RGTCACGTGGM	1e-09	-20.96	0	1198	13.71%	4719.9	11.59%	9.10281	1140
M10027_2.00:CEBPA:CEBPB:CEBPE	NNVTTDDGCAAWN	1e-09	-20.84	0	3911	44.75%	16930.1	41.56%	9.0507	1141
M02772_2.00:MLXIPL	ATCACGTGAT	1e-09	-20.84	0	284	3.25%	909.7	2.23%	9.0507	1142
M08323_2.00:KLF15	CCCCBGCYCCGCCCC	1e-09	-20.83	0	825	9.44%	3123.2	7.67%	9.04635	1143
M04514_2.00:KLF15	GCCACGCCCCCH	1e-09	-20.79	0	468	5.36%	1640.4	4.03%	9.02898	1144
M02763_2.00:TFAP2A:TFAP2B:TFAP2C:TFAP2D:TFAP2E	HGCCTCAGGCD	1e-09	-20.75	0	1196	13.69%	4715.6	11.58%	9.01161	1145
M09934_2.00:DBP	TTATGYAA	1e-09	-20.74	0	3768	43.12%	16274.1	39.95%	9.00727	1146
M10290_2.00:WT1	GSGGGKGGGGGS	1e-08	-20.71	0	2079	23.79%	8607	21.13%	8.99424	1147
M08731_2.00:TCF12:TCF3:TCF4	CACAGCTGCH	1e-08	-20.69	0	3849	44.04%	16649.5	40.88%	8.98555	1148
M11362_2.00:STAT4	TTCCVAGAADHMMA	1e-08	-20.67	0	562	6.43%	2026	4.97%	8.97687	1149
M08816_2.00:NFE2:NFE2L1:NFE2L2:NFE2L3	ATGACTCAGCARWW	1e-08	-20.56	0	251	2.87%	785.1	1.93%	8.92909	1150
M07997_2.00:PAX1:PAX2:PAX3:PAX5:PAX6:PAX7:PAX8:PAX9	CAGCSAAGCGTGACC	1e-08	-20.56	0	89	1.02%	204.1	0.50%	8.92909	1151
M07591_2.00:ZIM3	RGSTTTCTGTTK	1e-08	-20.53	0	323	3.70%	1064.9	2.61%	8.91607	1152
M02781_2.00:MITF:TFEB	RTCACGTGAC	1e-08	-20.49	0	708	8.10%	2636.9	6.47%	8.89869	1153
M02993_2.00:ELF1:ELF2:ELF4:ELK1:ELK3:ELK4:ERF:ERG:ETS1:ETS2:ETV1:ETV2:ETV3:ETV3L:ETV4:ETV5:FEV:FLI1:GABPA	ACCGGAWATCCGGH	1e-08	-20.48	0	16	0.18%	10.9	0.03%	8.89435	1154
M00235_2.00:OVOL2	HCCGTTANNH	1e-08	-20.46	0	1003	11.48%	3889.6	9.55%	8.88567	1155
M05065_2.00:ALX1:ALX3:ALX4:ARX:DRGX:EMX1:EMX2:EN1:EN2:ESX1:GBX1:GBX2:GSX1:GSX2:HESX1:HOXA2:HOXA3:HOXB2:HOXB3:HOXD3:ISX:LHX1:LHX2:LHX3:LHX4:LHX5:LHX6:LHX8:LHX9:LMX1A:LMX1B:MIXL1:MNX1:MSX1:MSX2:NOBOX:NOTO:OTP:PDX1:PHOX2A:PHOX2B:PROP1:PRRX1:PRRX2:RAX:RAX2:SEBOX:SHOX:SHOX2:UNCX:VAX1:VAX2:VSX1:VSX2:ZFHX2	KTAACGAR	1e-08	-20.44	0	3666	41.95%	15815	38.83%	8.87698	1156
M08871_2.00:KLF1:KLF12:KLF2:KLF3:KLF4:KLF5:KLF6:KLF7:KLF8	CCCGGCCMCRCCCH	1e-08	-20.42	0	903	10.33%	3462.9	8.50%	8.86829	1157
M11359_2.00:STAT5A	TTCYYAGAAAY	1e-08	-20.42	0	1171	13.40%	4615	11.33%	8.86829	1158
M03547_2.00:EOMES:TBR1:TBX21	RAGGTGTGAA	1e-08	-20.39	0	710	8.12%	2646.1	6.50%	8.85526	1159
M04786_2.00:EHF:ELF1:ELF2:ELF3:ELF4:ELF5:ETV6:ETV7	BWTRCGGAAGCV	1e-08	-20.36	0	139	1.59%	375	0.92%	8.84224	1160
M10490_2.00:ELF1:ELF2:ELF4:ELK1:ELK3:ELK4:ERF:ERG:ETS1:ETS2:ETV1:ETV2:ETV3:ETV3L:ETV4:ETV5:FEV:FLI1:GABPA	AACCGGAAGTR	1e-08	-20.35	0	47	0.54%	79.7	0.20%	8.83789	1161
M04078_2.00:MITF:TFEC	MVCACGTGACV	1e-08	-20.26	0	217	2.48%	659.5	1.62%	8.79881	1162
M08316_2.00:ZNF18	CCWGTTCACACC	1e-08	-20.24	0	542	6.20%	1950.3	4.79%	8.79012	1163
M10945_2.00:BORCS8-MEF2B:MEF2A:MEF2B:MEF2C:MEF2D	DDKCTATTTTTRGM	1e-08	-20.19	0	560	6.41%	2025.2	4.97%	8.76841	1164
M05503_2.00:POU5F1	NATTATGCWAATKARG	1e-08	-20.17	0	62	0.71%	122.7	0.30%	8.75972	1165
M07602_2.00:ZNF18	RGTGTGAACHGGNGB	1e-08	-20.16	0	621	7.11%	2278.9	5.59%	8.75538	1166
M09756_2.00:TFAP2A:TFAP2B:TFAP2C:TFAP2D:TFAP2E	AHCGCCTBAGGSGAT	1e-08	-20.15	0	340	3.89%	1135.7	2.79%	8.75103	1167
M10885_2.00:IRF4:IRF8	RGGAAGTGA	1e-08	-20.12	0	5801	66.38%	25804.8	63.35%	8.738	1168
M03331_2.00:IRF3	VSGAAAMGGAAACCGAAACTR	1e-08	-20.1	0	10	0.11%	3.3	0.01%	8.72932	1169
M11210_2.00:PAX1:PAX2:PAX3:PAX5:PAX6:PAX7:PAX8:PAX9	GTCACGCTTGGCTGCYCH	1e-08	-19.86	0	48	0.55%	83.9	0.21%	8.62509	1170
M08208_2.00:SIX1:SIX2:SIX4:SIX5	GARTTGTAGT	1e-08	-19.79	0	178	2.04%	518.6	1.27%	8.59469	1171
M08276_2.00:PRDM1	YYYTCACTTTCHCTT	1e-08	-19.78	0	1226	14.03%	4867.1	11.95%	8.59034	1172
M09836_2.00:MAX	AACACGT	1e-08	-19.75	0	669	7.66%	2485.7	6.10%	8.57732	1173
M06073_2.00:EGR1:EGR2:EGR3:EGR4	NHMCGCCCACGCMM	1e-08	-19.66	0	1015	11.61%	3957.4	9.72%	8.53823	1174
M09094_2.00:FOXI1:FOXJ3:FOXK1:FOXK2	AADGTAAACA	1e-08	-19.62	0	3458	39.57%	14888.6	36.55%	8.52086	1175
M01751_2.00:ARNTL	DCACGTGACN	1e-08	-19.58	0	690	7.90%	2576.1	6.32%	8.50349	1176
M03584_2.00:TFAP2A:TFAP2B:TFAP2E	HGCCTSAGGCD	1e-08	-19.56	0	1018	11.65%	3972.3	9.75%	8.4948	1177
M09852_2.00:MYC	VGCCACGTGCB	1e-08	-19.53	0	1016	11.63%	3964.1	9.73%	8.48177	1178
M07824_2.00:ATF3:JDP2	GGTCACGTGAC	1e-08	-19.5	0	219	2.51%	673.8	1.65%	8.46874	1179
M11156_2.00:HNF4A:HNF4G:NR2E1:NR2F1:NR2F2:NR2F6:NR6A1:RXRA:RXRB:RXRG	AGCAAACA	1e-08	-19.5	0	1030	11.79%	4025.4	9.88%	8.46874	1180
M00622_2.00:EGR1:EGR2:EGR3:EGR4	CGCCCACG	1e-08	-19.49	0	2540	29.07%	10713.2	26.30%	8.4644	1181
M07562_2.00:ZKSCAN2:ZSCAN29	RAAAAAAAC	1e-08	-19.47	0	5232	59.87%	23137.1	56.80%	8.45571	1182
M01809_2.00:FOS:FOSB:FOSL1:FOSL2	GATGACGY	1e-08	-19.42	0	1586	18.15%	6453.7	15.84%	8.434	1183
M09975_2.00:BACH1:BACH2	ANSATGAGTCATGVT	1e-08	-19.41	0	84	0.96%	193	0.47%	8.42966	1184
M07810_2.00:USF1:USF2	GGTCACGTGRC	1e-08	-19.4	0	210	2.40%	640.6	1.57%	8.42531	1185
M08181_2.00:MXI1	SGTTGCCATGGCGAC	1e-08	-19.39	0	71	0.81%	152.6	0.37%	8.42097	1186
M05852_2.00:ZSCAN4	GCACACACTGNMA	1e-08	-19.38	0	599	6.85%	2199.6	5.40%	8.41663	1187
M08174_2.00:STAT4	YBVTTTCCYGGAAR	1e-08	-19.38	0	767	8.78%	2904.5	7.13%	8.41663	1188
M01812_2.00:CREB3L1:CREB3L2:CREB3L4	ACACGTGGC	1e-08	-19.37	0	517	5.92%	1860.3	4.57%	8.41228	1189
M01915_2.00:FBXL19:KDM2A:KDM2B	NNNNCGNNNN	1e-08	-19.23	0	2204	25.22%	9209.6	22.61%	8.35148	1190
M04798_2.00:ELF1:ELF2:ELF4:ELK1:ELK3:ELK4:ERF:ERG:ETS1:ETS2:ETV1:ETV2:ETV3:ETV3L:ETV4:ETV5:FEV:FLI1:GABPA	ACAGGAAGGAAGTR	1e-08	-19.18	0	244	2.79%	771.1	1.89%	8.32977	1191
M04371_2.00:MAF:MAFA:MAFB:MAFG:MAFK	YACGTCAGCA	1e-08	-19.15	0	1337	15.30%	5366.2	13.17%	8.31674	1192
M09419_2.00:STAT3	CAYTTCCMGGAA	1e-08	-19.1	0	986	11.28%	3844.8	9.44%	8.29502	1193
M10249_2.00:ZNF143:ZNF76	ACTTCCCAGAATGCCT	1e-08	-19.02	0	65	0.74%	135.6	0.33%	8.26028	1194
M08811_2.00:MAF:MAFA:MAFB:MAFG:MAFK:NRL	CTGASTCAGCA	1e-08	-19.01	0	1533	17.54%	6231	15.30%	8.25594	1195
M08847_2.00:MAF:MAFA:MAFB:MAFG:MAFK:NRL	CTGASTCAGCA	1e-08	-19.01	0	1533	17.54%	6231	15.30%	8.25594	1196
M02755_2.00:TFAP2A:TFAP2B:TFAP2C:TFAP2D:TFAP2E	TGCCCYBAGGGCA	1e-08	-19	0	346	3.96%	1172.9	2.88%	8.2516	1197
M04101_2.00:MYF5:MYF6:MYOD1:MYOG	BAACAGCTGTYV	1e-08	-18.9	0	168	1.92%	488.4	1.20%	8.20817	1198
M08853_2.00:SNAI2	KGCACCTGYY	1e-08	-18.88	0	2053	23.49%	8543.9	20.98%	8.19948	1199
M10015_2.00:MAF:MAFA:MAFB:MAFG:MAFK	TGCTGASTC	1e-08	-18.87	0	424	4.85%	1487.2	3.65%	8.19514	1200
M10189_2.00:EGR1:EGR2:EGR3:EGR4	TGCGTGGGCGK	1e-08	-18.83	0	347	3.97%	1178	2.89%	8.17777	1201
M00997_2.00:CEBPG	NTTACGCAA	1e-08	-18.81	0	914	10.46%	3541.7	8.70%	8.16908	1202
M08017_2.00:STAT3	CATTTCCYGGAANNB	1e-08	-18.81	0	632	7.23%	2346.8	5.76%	8.16908	1203
M08018_2.00:STAT3	CATTTCCYGGAANNB	1e-08	-18.81	0	632	7.23%	2346.8	5.76%	8.16908	1204
M10240_2.00:ZNF148	YCCTCCCCCA	1e-08	-18.79	0	2753	31.50%	11700.8	28.73%	8.16039	1205
M10134_2.00:MZF1	KGGBGAGGGGGAA	1e-08	-18.78	0	1038	11.88%	4075	10.00%	8.15605	1206
M09818_2.00:AHR	GVSTTGCGTGNSWVBRB	1e-08	-18.76	0	386	4.42%	1335.8	3.28%	8.14736	1207
M00832_2.00:TBX1:TBX10	AGGTGTGAANN	1e-08	-18.72	0	1618	18.51%	6613.2	16.24%	8.12999	1208
M09867_2.00:USF1:USF2	RGRYCACGTGRYCY	1e-08	-18.65	0	199	2.28%	605.3	1.49%	8.09959	1209
M10218_2.00:KLF1:KLF12:KLF2:KLF3:KLF4:KLF5:KLF6:KLF7	NSNRGGNGKGGGN	1e-08	-18.65	0	5152	58.95%	22791.6	55.96%	8.09959	1210
M06345_2.00:MEIS1:MEIS2:MEIS3:PKNOX1:PKNOX2:TGIF1:TGIF2:TGIF2LX:TGIF2LY	TGTCAAA	1e-08	-18.64	0	4173	47.75%	18221.6	44.74%	8.09525	1211
M02966_2.00:EHF:ELF1:ELF2:ELF3:ELF4:ELF5:ELK1:ELK3:ELK4:ERF:ERG:ETS1:ETS2:ETV1:ETV2:ETV3:ETV3L:ETV4:ETV5:ETV6:ETV7:FEV:FLI1:GABPA:SPDEF	AACCCGGAAGTR	1e-08	-18.62	0	77	0.88%	174.8	0.43%	8.08656	1212
M04659_2.00:MBNL2	WYGCYTYGCTTC	1e-08	-18.62	0	1008	11.53%	3949	9.70%	8.08656	1213
M08052_2.00:TWIST1:TWIST2	NNWCCAGATGTBN	1e-08	-18.61	0	1233	14.11%	4925.8	12.09%	8.08222	1214
M11426_2.00:NRF1	YGCGCMTGCGC	1e-08	-18.59	0	272	3.11%	885.1	2.17%	8.07353	1215
M05965_2.00:NHLH1:NHLH2	MAAARCACCTGMGCC	1e-08	-18.53	0	304	3.48%	1011	2.48%	8.04748	1216
M10664_2.00:BARHL1:BARHL2:BARX1:BARX2:BSX:DLX1:DLX2:DLX3:DLX4:DLX5:DLX6:EVX1:EVX2:GBX1:GBX2:HMX1:HMX2:HMX3:HOXA1:HOXA2:HOXA3:HOXB1:HOXB2:HOXB3:HOXD1:HOXD3:MEOX1:MEOX2:MNX1:MSX1:MSX2:NANOG:NANOGP8:PDX1:VENTX	GGGVCCATTTCC	1e-08	-18.44	0	386	4.42%	1339.1	3.29%	8.00839	1217
M09976_2.00:BACH1:BACH2	GCTGAGTCAYGST	1e-07	-18.33	0	130	1.49%	356	0.87%	7.96062	1218
M10211_2.00:KLF1:KLF12:KLF2:KLF3:KLF4:KLF5:KLF6:KLF7	CSCCACCCC	1e-07	-18.31	0	3673	42.03%	15924	39.09%	7.95193	1219
M04181_2.00:NEUROG2:NEUROG3	RACATATGTY	1e-07	-18.22	0	718	8.22%	2719	6.68%	7.91285	1220
M04131_2.00:HEY1:HEY2:HEYL	SACACGTGCC	1e-07	-18.15	0	1001	11.45%	3929.6	9.65%	7.88244	1221
M00778_2.00:EGR1:EGR2:EGR3:EGR4	CGCCCACGCA	1e-07	-18.14	0	858	9.82%	3316	8.14%	7.8781	1222
M04888_2.00:GRHL1	AAACCGGTTT	1e-07	-18.14	0	615	7.04%	2286.8	5.61%	7.8781	1223
M05534_2.00:IRF3	AGGAAAGGGAAASBGAAACD	1e-07	-18.11	0	23	0.26%	25.9	0.06%	7.86507	1224
M11247_2.00:RFX1:RFX2:RFX3:RFX4:RFX6	NDGTHRCCATGGCAACVW	1e-07	-18.09	0	84	0.96%	199.2	0.49%	7.85639	1225
M07763_2.00:ZNF705G	AGAGGTTTCTT	1e-07	-18.05	0	259	2.96%	840.5	2.06%	7.83902	1226
M07980_2.00:BORCS8-MEF2B:MEF2A:MEF2B:MEF2C:MEF2D	DDKCYAAAAATAGMH	1e-07	-18.01	0	555	6.35%	2038.8	5.01%	7.82164	1227
M02536_2.00:THAP12	NNCCCGCCGGHW	1e-07	-17.98	0	828	9.47%	3190.1	7.83%	7.80861	1228
M10939_2.00:BORCS8-MEF2B:MEF2A:MEF2B:MEF2C:MEF2D	YTAAAAATAGCY	1e-07	-17.96	0	292	3.34%	970.7	2.38%	7.79993	1229
M08056_2.00:USF1:USF2	GGTCACGTGRY	1e-07	-17.89	0	515	5.89%	1874.6	4.60%	7.76953	1230
M09417_2.00:STAT5A:STAT5B	ATTTCYAAGAAA	1e-07	-17.87	0	962	11.01%	3767.9	9.25%	7.76084	1231
M09421_2.00:STAT5A:STAT5B	ATTTCYAAGAAA	1e-07	-17.87	0	962	11.01%	3767.9	9.25%	7.76084	1232
M07806_2.00:TCF12:TCF3:TCF4	RCACCTGG	1e-07	-17.83	0	4735	54.18%	20868.2	51.23%	7.74347	1233
M00346_2.00:PAX1:PAX2:PAX3:PAX5:PAX6:PAX7:PAX8:PAX9	SGTCACGSTY	1e-07	-17.8	0	1210	13.85%	4844.6	11.89%	7.73044	1234
M04084_2.00:MYF5:MYF6:MYOG	BAACAGCTGACG	1e-07	-17.75	0	445	5.09%	1588.2	3.90%	7.70873	1235
M08974_2.00:OVOL1	ACAGTTACA	1e-07	-17.72	0	1070	12.24%	4237.2	10.40%	7.6957	1236
M08919_2.00:OVOL1	ACAGTTACA	1e-07	-17.72	0	1070	12.24%	4237.2	10.40%	7.6957	1237
M05688_2.00:PAX1:PAX2:PAX3:PAX5:PAX6:PAX7:PAX8:PAX9	KCASTCAAGCGTGACSR	1e-07	-17.71	0	11	0.13%	5.5	0.01%	7.69136	1238
M05447_2.00:POU2F2	ATGCATATGCAW	1e-07	-17.71	0	263	3.01%	859.7	2.11%	7.69136	1239
M05794_2.00:EOMES:TBR1:TBX21	RAGGTGTGAA	1e-07	-17.7	0	855	9.78%	3311	8.13%	7.68701	1240
M10277_2.00:ZBTB7A	AAGGGGC	1e-07	-17.62	0	4106	46.98%	17949.7	44.07%	7.65227	1241
M04100_2.00:MYF5:MYF6:MYOD1:MYOG	CAACAGCTGTCG	1e-07	-17.6	0	95	1.09%	238.7	0.59%	7.64358	1242
M11206_2.00:PAX1:PAX2:PAX3:PAX5:PAX6:PAX7:PAX8:PAX9	WCABTVWTGCGTGADHTV	1e-07	-17.56	0	102	1.17%	262.8	0.65%	7.62621	1243
M07652_2.00:ZNF543	GGCCCCCTCCCC	1e-07	-17.49	0	829	9.49%	3204.3	7.87%	7.59581	1244
M09076_2.00:EHF:ELF1:ELF2:ELF3:ELF4:ELF5:ETV6:ETV7:SPI1:SPIC	GGAAGRAGGAAGARGRR	1e-07	-17.49	0	514	5.88%	1876.3	4.61%	7.59581	1245
M08043_2.00:STAT3	YTTCCYGGAAR	1e-07	-17.49	0	850	9.73%	3294.2	8.09%	7.59581	1246
M01722_2.00:HEY1:HEY2:HEYL	GCACGTGTC	1e-07	-17.47	0	1050	12.02%	4156.1	10.20%	7.58712	1247
M09198_2.00:SIX1:SIX2:SIX4:SIX5	WGAAACCTGASACC	1e-07	-17.43	0	514	5.88%	1877.9	4.61%	7.56975	1248
M04170_2.00:ARNT:ARNT2	GTCACGTGMN	1e-07	-17.4	0	525	6.01%	1923.4	4.72%	7.55672	1249
M05448_2.00:POU2F2	NTGCATAATBAV	1e-07	-17.39	0	650	7.44%	2446.6	6.01%	7.55238	1250
M03334_2.00:IRF4:IRF8	YCGAAACCGAAACTA	1e-07	-17.35	0	9	0.10%	3.9	0.01%	7.53501	1251
M03340_2.00:BORCS8-MEF2B:MEF2A:MEF2B:MEF2C:MEF2D	KCTAWAAATAGA	1e-07	-17.35	0	228	2.61%	727.1	1.78%	7.53501	1252
M08718_2.00:MITF:TFEB	CACGTGACY	1e-07	-17.34	0	175	2.00%	526	1.29%	7.53067	1253
M08753_2.00:MITF:TFEB	CACGTGACY	1e-07	-17.34	0	175	2.00%	526	1.29%	7.53067	1254
M08801_2.00:ATF3:JDP2	GGTSACGTGAB	1e-07	-17.34	0	525	6.01%	1924.4	4.72%	7.53067	1255
M02820_2.00:ATOH1	AACATATGBY	1e-07	-17.29	0	669	7.66%	2528.7	6.21%	7.50895	1256
M09945_2.00:NFE2:NFE2L1:NFE2L2:NFE2L3	MTGCTGAGTCATK	1e-07	-17.26	0	319	3.65%	1085.5	2.66%	7.49592	1257
M09796_2.00:SREBF1:SREBF2	GTTGCCATGGCGAC	1e-07	-17.26	0	67	0.77%	148.8	0.37%	7.49592	1258
M03561_2.00:EOMES:TBR1:TBX21	AAGGTGTGAAA	1e-07	-17.21	0	155	1.77%	453.3	1.11%	7.47421	1259
M08728_2.00:CLOCK	TSBKCACGTGKCTG	1e-07	-17.2	0	662	7.58%	2500.7	6.14%	7.46987	1260
M08760_2.00:CLOCK	TSBKCACGTGKCTG	1e-07	-17.2	0	662	7.58%	2500.7	6.14%	7.46987	1261
M11427_2.00:NRF1	CGCATGCGCR	1e-07	-17.15	0	114	1.30%	306.3	0.75%	7.44815	1262
M05284_2.00:IRX1:IRX3:IRX6	DACGCVTNNNNRYGCGTH	1e-07	-17.14	0	70	0.80%	158.9	0.39%	7.44381	1263
M02728_2.00:TCF12:TCF3:TCF4	RCACCTG	1e-07	-17.1	0	4887	55.92%	21607.2	53.05%	7.42644	1264
M04194_2.00:ATOH7	AMCATATGKY	1e-07	-17.06	0	934	10.69%	3664.9	9.00%	7.40906	1265
M10033_2.00:ATF3:JDP2	AWTATGYAAWC	1e-07	-17.06	0	141	1.61%	403.6	0.99%	7.40906	1266
M01718_2.00:TWIST1:TWIST2	MACATATGGN	1e-07	-16.99	0	1231	14.09%	4956.6	12.17%	7.37866	1267
M11053_2.00:MYB:MYBL1	NNGNCAGTTGSN	1e-07	-16.95	0	2975	34.04%	12774.3	31.36%	7.36129	1268
M03611_2.00:NHLH1:NHLH2	RGCAYCAGCTGCGYCC	1e-07	-16.95	0	152	1.74%	444.8	1.09%	7.36129	1269
M04540_2.00:KLF13:KLF9	NGCCACGCCCCCC	1e-07	-16.92	0	527	6.03%	1939.7	4.76%	7.34826	1270
M01558_2.00:SRF	CNAAWNNGGA	1e-07	-16.91	0	4719	54.00%	20829.1	51.14%	7.34392	1271
M09227_2.00:POU3F1	CTCATGMATATTCAWD	1e-07	-16.86	0	120	1.37%	329.1	0.81%	7.3222	1272
M02229_2.00:IRX1:IRX3:IRX6	NKTACATGTTY	1e-07	-16.8	0	951	10.88%	3743.5	9.19%	7.29615	1273
M06020_2.00:CREB3L1:CREB3L2	GVTBACGTGGCA	1e-07	-16.73	0	188	2.15%	580.1	1.42%	7.26575	1274
M10360_2.00:ZNF467	TGGGAGCTCCCC	1e-07	-16.72	0	55	0.63%	113.3	0.28%	7.2614	1275
M00229_2.00:EGR2	NMMCACGCA	1e-07	-16.7	0	4763	54.50%	21043.6	51.66%	7.25272	1276
M04887_2.00:GRHL1	AAACCGGTTT	1e-07	-16.68	0	262	3.00%	866.3	2.13%	7.24403	1277
M08299_2.00:KLF1:KLF12:KLF2:KLF3:KLF4:KLF5:KLF6:KLF7:KLF8	CCCGGCCCCGCCCCB	1e-07	-16.67	0	464	5.31%	1682.9	4.13%	7.23969	1278
M09995_2.00:CEBPA:CEBPB:CEBPE	ATTGCGCAA	1e-07	-16.66	0	500	5.72%	1831.5	4.50%	7.23535	1279
M10162_2.00:MAZ	GGGGAGGG	1e-07	-16.64	0	3854	44.10%	16822	41.30%	7.22666	1280
M08278_2.00:ZNF143:ZNF76	SCGCGGGGCMTKCTGGGARTT	1e-07	-16.62	0	36	0.41%	59	0.14%	7.21797	1281
M04849_2.00:FOXO4	RCGTMAACAN	1e-07	-16.44	0	1824	20.87%	7594.5	18.65%	7.1398	1282
M08025_2.00:ZNF281	CCCCTCCCCCACCYC	1e-07	-16.41	0	525	6.01%	1939.1	4.76%	7.12677	1283
M04460_2.00:ZSCAN5	NYGTCCCYCCCCAAAKCY	1e-07	-16.41	0	105	1.20%	279.2	0.69%	7.12677	1284
M00994_2.00:CEBPA:CEBPB:CEBPE	TTDCGCAA	1e-07	-16.39	0	847	9.69%	3304.6	8.11%	7.11809	1285
M08187_2.00:ATF3:JDP2	GTCACGTG	1e-07	-16.38	0	1240	14.19%	5011.5	12.30%	7.11374	1286
M10295_2.00:SP1:SP3:SP4:SP5:SP8:SP9	GGGGCGGGGDS	1e-07	-16.35	0	1662	19.02%	6875.2	16.88%	7.10071	1287
M10832_2.00:POU2F1	TNTATGBTAATT	1e-07	-16.33	0	196	2.24%	614.4	1.51%	7.09203	1288
M08077_2.00:NFE2:NFE2L1:NFE2L2:NFE2L3	CASVATGACTCAGCA	1e-07	-16.24	0	81	0.93%	198.2	0.49%	7.05294	1289
M09261_2.00:MYB:MYBL1	CCAACTGCCWCY	1e-07	-16.24	0	1093	12.51%	4372.5	10.73%	7.05294	1290
M05562_2.00:MYBL2	TTAACSGTTAA	1e-07	-16.23	0	168	1.92%	509.4	1.25%	7.0486	1291
M09621_2.00:TP53	NRRRCATGYCYRGRCATGYY	1e-07	-16.22	0	36	0.41%	60.5	0.15%	7.04426	1292
M05054_2.00:BARX1:BARX2:BSX:EMX1:EMX2:EN1:EN2:EVX1:EVX2:GBX1:GBX2:GSX1:GSX2:HMX1:HMX2:HMX3:HOXA1:HOXA2:HOXA3:HOXA4:HOXA5:HOXA6:HOXA7:HOXA9:HOXB1:HOXB2:HOXB3:HOXB4:HOXB5:HOXB6:HOXB7:HOXB8:HOXB9:HOXC4:HOXC5:HOXC6:HOXC8:HOXC9:HOXD1:HOXD3:HOXD4:HOXD8:HOXD9:ISX:MEOX1:MEOX2:MNX1:NKX1-1:NKX1-2:NOTO:OTP:PDX1:VAX1:VAX2:VENTX	STAATTAS	1e-07	-16.2	0	2027	23.19%	8510.6	20.89%	7.03557	1293
M01731_2.00:NPAS2	NSCACGTGTN	1e-07	-16.19	0	1243	14.22%	5029.6	12.35%	7.03123	1294
M05797_2.00:TBX15:TBX18:TBX20:TBX22	RRAGGTGTGAAR	1e-07	-16.19	0	692	7.92%	2646	6.50%	7.03123	1295
M02453_2.00:RFX1:RFX2:RFX3:RFX4:RFX6	GTTGCYADGS	1e-07	-16.15	0	2395	27.41%	10169.8	24.97%	7.01386	1296
M10007_2.00:MAF:MAFA:MAFB:MAFG:MAFK:NRL	TRGAGGGAAGTTGSCT	1e-07	-16.15	0	49	0.56%	98	0.24%	7.01386	1297
M05043_2.00:NKX2-1:NKX2-2:NKX2-3:NKX2-4:NKX2-5:NKX2-6:NKX2-8	GTBAAGTGGN	1e-07	-16.15	0	3489	39.92%	15158.4	37.21%	7.01386	1298
M05377_2.00:ALX1:ALX3:ALX4:ARX:BARHL1:BARHL2:BARX1:BARX2:BSX:DLX1:DLX2:DLX3:DLX4:DLX5:DLX6:DRGX:EMX1:EMX2:EN1:EN2:ESX1:EVX1:EVX2:GBX1:GBX2:GSX1:GSX2:HMX1:HMX2:HMX3:HOXA1:HOXA2:HOXA3:HOXA4:HOXA5:HOXB1:HOXB2:HOXB3:HOXB4:HOXB5:HOXC4:HOXC5:HOXD1:HOXD3:HOXD4:ISX:MEOX1:MEOX2:MIXL1:MNX1:MSX1:MSX2:NANOG:NANOGP8:NKX1-1:NKX1-2:PDX1:PHOX2A:PHOX2B:PROP1:PRRX1:PRRX2:RAX:RAX2:SEBOX:SHOX:SHOX2:UNCX:VAX1:VAX2:VE…	NTAACGAB	1e-07	-16.12	0	2933	33.56%	12613.1	30.97%	7.00083	1299
M09361_2.00:RFX1:RFX2:RFX3:RFX4:RFX6	BGTTGCCATGGTAA	1e-07	-16.12	0	85	0.97%	212.6	0.52%	7.00083	1300
M09755_2.00:TFAP2A:TFAP2B:TFAP2C:TFAP2D:TFAP2E	GCCBBVGGS	1e-06	-16.09	0	5886	67.35%	26356.7	64.71%	6.9878	1301
M10480_2.00:EHF:ELF1:ELF2:ELF3:ELF4:ELF5:ELK1:ELK3:ELK4:ERF:ERG:ETS1:ETS2:ETV1:ETV2:ETV3:ETV3L:ETV4:ETV5:ETV6:ETV7:FEV:FLI1:GABPA:SPDEF	TGSCAGGAAGTRGGTBDC	1e-06	-16.08	0	103	1.18%	274	0.67%	6.98346	1302
M05046_2.00:NKX2-1:NKX2-2:NKX2-3:NKX2-4:NKX2-5:NKX2-6:NKX2-8	GTBAAGTGGN	1e-06	-16.04	0	3460	39.59%	15029.8	36.90%	6.96608	1303
M04839_2.00:FOXC1:FOXC2:FOXD1:FOXD2:FOXD3:FOXD4:FOXD4L1:FOXD4L3:FOXD4L4:FOXD4L5:FOXD4L6:FOXE1:FOXG1:FOXI1:FOXI2:FOXI3:FOXJ3:FOXK2:FOXL1:FOXL2:FOXS1	VACRCAAACAC	1e-06	-16.02	0	2177	24.91%	9190.5	22.56%	6.9574	1304
M09635_2.00:NFIA:NFIB:NFIC:NFIX	CTTGGCAR	1e-06	-16	0	4531	51.85%	19988.9	49.07%	6.94871	1305
M04193_2.00:ATOH7	AMCATATGKY	1e-06	-15.97	0	1052	12.04%	4200.8	10.31%	6.93568	1306
M03456_2.00:RFX1:RFX2:RFX3:RFX4:RFX6	SGTTGCCATGGCAACS	1e-06	-15.97	0	58	0.66%	125.7	0.31%	6.93568	1307
M11205_2.00:PAX1:PAX2:PAX3:PAX5:PAX6:PAX7:PAX8:PAX9	CANTNHYGCGTGART	1e-06	-15.86	0	377	4.31%	1338	3.28%	6.88791	1308
M10848_2.00:POU3F1	RTTBCATTTGCATTWCAA	1e-06	-15.84	0	40	0.46%	72.5	0.18%	6.87922	1309
M03072_2.00:GRHL1	RAACCGGTTT	1e-06	-15.83	0	183	2.09%	569.3	1.40%	6.87488	1310
M02525_2.00:LIN54	NATTTAAATN	1e-06	-15.82	0	2977	34.07%	12825.2	31.49%	6.87054	1311
M03045_2.00:FOXC1:FOXC2:FOXD1:FOXD2:FOXD3:FOXD4:FOXD4L1:FOXD4L3:FOXD4L4:FOXD4L5:FOXD4L6:FOXE1:FOXE3:FOXF1:FOXF2:FOXG1:FOXI1:FOXI2:FOXI3:FOXJ3:FOXL1:FOXL2:FOXS1	GTAAAYA	1e-06	-15.77	0	5153	58.97%	22908.9	56.24%	6.84882	1312
M03464_2.00:RUNX1:RUNX2:RUNX3	WAACCGCAAACCGCAA	1e-06	-15.77	0	17	0.19%	16.3	0.04%	6.84882	1313
M09835_2.00:MAX	RRAHCACGTGDTYY	1e-06	-15.75	0	164	1.88%	498.2	1.22%	6.84014	1314
M09860_2.00:TCF12:TCF3:TCF4	RCACCTG	1e-06	-15.73	0	5786	66.21%	25896.5	63.58%	6.83145	1315
M10023_2.00:CEBPA:CEBPB:CEBPE	TVTKTGGWAANNN	1e-06	-15.71	0	2765	31.64%	11863.2	29.13%	6.82277	1316
M04727_2.00:EHF:ELF1:ELF2:ELF3:ELF4:ELF5:ELK1:ELK3:ELK4:ERF:ERG:ETS1:ETS2:ETV1:ETV2:ETV3:ETV3L:ETV4:ETV5:ETV6:ETV7:FEV:FLI1:GABPA:SPDEF	AATGCGGAAGTR	1e-06	-15.66	0	56	0.64%	120.9	0.30%	6.80105	1317
M10454_2.00:E2F1:E2F2:E2F3:E2F4:E2F5:E2F6	DTTTCGCGCC	1e-06	-15.62	0	432	4.94%	1566.7	3.85%	6.78368	1318
M09579_2.00:SIX1:SIX2:SIX4:SIX5	GWAAYHTGABMC	1e-06	-15.59	0	558	6.39%	2091.6	5.14%	6.77065	1319
M00187_2.00:RFX5:RFX7	BGTTGCYANG	1e-06	-15.58	0	3270	37.42%	14175.8	34.80%	6.76631	1320
M11164_2.00:AR:NR3C1:NR3C2:PGR	AGWACATKWTGTTCT	1e-06	-15.56	0	66	0.76%	152	0.37%	6.75762	1321
M11431_2.00:GTF2B	CACTATRAAAG	1e-06	-15.56	0	1327	15.18%	5415	13.29%	6.75762	1322
M01173_2.00:ZBTB44	NNGATGCATCN	1e-06	-15.54	0	2024	23.16%	8518.9	20.91%	6.74894	1323
M10273_2.00:ZBTB7A	GGGGGCCCB	1e-06	-15.54	0	5059	57.89%	22476.8	55.18%	6.74894	1324
M07719_2.00:ZNF257	VDGAGGCAA	1e-06	-15.53	0	3784	43.30%	16542	40.61%	6.74459	1325
M02757_2.00:TFAP2A:TFAP2B:TFAP2C:TFAP2D:TFAP2E	HGCCTSAGGCD	1e-06	-15.53	0	781	8.94%	3039.2	7.46%	6.74459	1326
M09008_2.00:KLF1:KLF12:KLF2:KLF3:KLF4:KLF5:KLF6:KLF7	CCCRGCCMCRCCCH	1e-06	-15.52	0	977	11.18%	3885.5	9.54%	6.74025	1327
M04260_2.00:ATF1:CREB1:CREM	RTGACRCGTCAY	1e-06	-15.51	0	125	1.43%	356.8	0.88%	6.73591	1328
M04559_2.00:SP1:SP3:SP4:SP5:SP6:SP8:SP9	NGCCACGCCCMCY	1e-06	-15.5	0	625	7.15%	2375.7	5.83%	6.73156	1329
M08964_2.00:KLF1:KLF12:KLF2:KLF3:KLF4:KLF5:KLF6:KLF7	GCCMCACCCWCTYCM	1e-06	-15.47	0	680	7.78%	2609.9	6.41%	6.71854	1330
M07758_2.00:ZNF425	SGCCCTC	1e-06	-15.45	0	1385	15.85%	5674.4	13.93%	6.70985	1331
M09559_2.00:DBX2:NKX3-1:NKX3-2	TTAAGTGCTT	1e-06	-15.44	0	1718	19.66%	7152.4	17.56%	6.70551	1332
M09627_2.00:RFX1:RFX2:RFX3:RFX4:RFX6	CGGTTGCCATGGCAAC	1e-06	-15.44	0	41	0.47%	76.3	0.19%	6.70551	1333
M09643_2.00:STAT6	ABTTCYYRRGAA	1e-06	-15.41	0	1061	12.14%	4253.6	10.44%	6.69248	1334
M09808_2.00:HIF1A	SBACGTGCV	1e-06	-15.39	0	2879	32.94%	12394.4	30.43%	6.68379	1335
M10198_2.00:EGR1:EGR2:EGR3:EGR4	HGTGGGHGGG	1e-06	-15.39	0	3749	42.90%	16386.1	40.23%	6.68379	1336
M00784_2.00:ZNF740	CCCCCCCAYN	1e-06	-15.38	0	2213	25.32%	9374.5	23.02%	6.67945	1337
M09972_2.00:BATF:BATF3	AAGTTTCA	1e-06	-15.36	0	909	10.40%	3594.9	8.83%	6.67076	1338
M04098_2.00:MYF5:MYF6:MYOD1:MYOG	CAACAGCTGTCG	1e-06	-15.36	0	115	1.32%	321.5	0.79%	6.67076	1339
M10345_2.00:KLF13:KLF9	AGGGCGGGTG	1e-06	-15.33	0	524	6.00%	1953.3	4.80%	6.65773	1340
M10684_2.00:SIX1:SIX2:SIX4:SIX5	CTCAGRTTTCH	1e-06	-15.33	0	1279	14.64%	5210.6	12.79%	6.65773	1341
M08050_2.00:USF2	NRRYCACGTGACCNNN	1e-06	-15.3	0	148	1.69%	442.6	1.09%	6.64471	1342
M11250_2.00:RFX5:RFX7	AACTGATG	1e-06	-15.29	0	794	9.09%	3100.4	7.61%	6.64036	1343
M02454_2.00:RFX1:RFX2:RFX3:RFX4:RFX6:RFX8	BGTTGCYANG	1e-06	-15.29	0	2442	27.94%	10412.8	25.56%	6.64036	1344
M00188_2.00:RFX1:RFX2:RFX3:RFX4:RFX6	CNTRGYAACV	1e-06	-15.28	0	2825	32.33%	12152.8	29.84%	6.63602	1345
M07585_2.00:ZNF331	CTGCWGAGCCCW	1e-06	-15.23	0	389	4.45%	1395.5	3.43%	6.6143	1346
M05413_2.00:PAX2:PAX4:PAX6	TYACGCATGANYGMACA	1e-06	-15.15	0	40	0.46%	74.2	0.18%	6.57956	1347
M11069_2.00:MYB:MYBL1:MYBL2	YSYAACGGH	1e-06	-15.13	0	1305	14.93%	5330.6	13.09%	6.57088	1348
M02987_2.00:EHF:ELF1:ELF2:ELF3:ELF4:ELF5:ETV6:ETV7:FEV	WACCCGGAAGTA	1e-06	-15.1	0	93	1.06%	246	0.60%	6.55785	1349
M08094_2.00:ZBTB33	YTCTCGCGAGAYYTS	1e-06	-15.1	0	61	0.70%	138.1	0.34%	6.55785	1350
M00117_2.00:ASCL1:ASCL2	NVCAGCTGBN	1e-06	-15.08	0	5615	64.25%	25113.7	61.66%	6.54916	1351
M02096_2.00:ANHX	TTGACAAG	1e-06	-15.06	0	3213	36.77%	13934.6	34.21%	6.54047	1352
M09478_2.00:ARNTL	CACGTGNC	1e-06	-15.01	0	1845	21.11%	7733.4	18.99%	6.51876	1353
M03595_2.00:TFAP4	AACAGCTGAT	1e-06	-14.97	0	296	3.39%	1021.5	2.51%	6.50139	1354
M08880_2.00:KLF13:KLF9	GGCCACGCCCCCTCC	1e-06	-14.97	0	177	2.03%	554.9	1.36%	6.50139	1355
M04310_2.00:CREB3L1:CREB3L2	GGTGACGTGGCA	1e-06	-14.96	0	63	0.72%	145.9	0.36%	6.49705	1356
M05719_2.00:RFX1:RFX2:RFX3:RFX4:RFX6	SGTTRCCATGGYAACV	1e-06	-14.93	0	57	0.65%	126.2	0.31%	6.48402	1357
M09854_2.00:MYC	HSCACGTGGS	1e-06	-14.91	0	1450	16.59%	5977.6	14.68%	6.47533	1358
M10731_2.00:DBX2:NKX3-1:NKX3-2	NCACTTAKTCN	1e-06	-14.91	0	2161	24.73%	9156.1	22.48%	6.47533	1359
M08092_2.00:SP2	GYCCCGCCCCCYCCC	1e-06	-14.9	0	720	8.24%	2791.3	6.85%	6.47099	1360
M07818_2.00:JUN:JUNB:JUND	BGATGACKYMAYCYY	1e-06	-14.89	0	328	3.75%	1151.8	2.83%	6.46664	1361
M05409_2.00:HOXA3:HOXA4:HOXA5:HOXA6:HOXA7:HOXB3:HOXB4:HOXB5:HOXB6:HOXB7:HOXB8:HOXC4:HOXC5:HOXC6:HOXC8:HOXD3:HOXD4:HOXD8:PDX1	TTAACGAC	1e-06	-14.87	0	1468	16.80%	6058.4	14.87%	6.45796	1362
M04549_2.00:ZNF274	NRCGAGAACTCAYACN	1e-06	-14.86	0	61	0.70%	139.5	0.34%	6.45362	1363
M10447_2.00:E2F1:E2F2:E2F3:E2F4:E2F5:E2F6	CGAAACGT	1e-06	-14.83	0	4158	47.58%	18302.9	44.93%	6.44059	1364
M10163_2.00:KLF1:KLF12:KLF2:KLF3:KLF4:KLF5:KLF6:KLF7:KLF8	SCCMCACCCW	1e-06	-14.81	0	2662	30.46%	11428.2	28.06%	6.4319	1365
M00125_2.00:ATF3:JDP2	DRTGACGYVN	1e-06	-14.78	0	3765	43.08%	16485.8	40.47%	6.41887	1366
M08136_2.00:NKX2-1:NKX2-2:NKX2-3:NKX2-4:NKX2-5:NKX2-6:NKX2-8	CTTGAGTGSYT	1e-06	-14.75	0	1097	12.55%	4427.4	10.87%	6.40584	1367
M03602_2.00:MYOD1	GCGACAGCTGTCGC	1e-06	-14.7	0	8	0.09%	3.3	0.01%	6.38413	1368
M03347_2.00:MYBL2	WWAACCGTTAA	1e-06	-14.65	0	153	1.75%	466.2	1.14%	6.36241	1369
M07611_2.00:ZNF12	YNYTYSTYNCAGCAGCWG	1e-06	-14.61	0	311	3.56%	1086.9	2.67%	6.34504	1370
M10156_2.00:CTCF	ACTAGAGG	1e-06	-14.56	0	265	3.03%	902.4	2.22%	6.32333	1371
M00776_2.00:EGR1:EGR2:EGR3:EGR4	MCGCCCACGC	1e-06	-14.55	0	2298	26.30%	9787.6	24.03%	6.31898	1372
M09795_2.00:TCF12:TCF3:TCF4	AHKAACAGGTGTTMVM	1e-06	-14.53	0	312	3.57%	1091.2	2.68%	6.3103	1373
M10738_2.00:SIX1:SIX2:SIX4:SIX5	GARTTGTAG	1e-06	-14.52	0	657	7.52%	2530.8	6.21%	6.30596	1374
M07823_2.00:ATF3:JDP2	GGTCACGTGAC	1e-06	-14.46	0	223	2.55%	737.4	1.81%	6.2799	1375
M07744_2.00:ZNF69	GCACAGCKBCC	1e-06	-14.45	0	537	6.14%	2023.4	4.97%	6.27556	1376
M07995_2.00:PAX1:PAX2:PAX3:PAX5:PAX6:PAX7:PAX8:PAX9	GCAGCCAAGCGTGAC	1e-06	-14.44	0	72	0.82%	177.2	0.44%	6.27121	1377
M10853_2.00:POU5F1	ATTTGCATAACAAW	1e-06	-14.44	0	137	1.57%	408.4	1.00%	6.27121	1378
M03452_2.00:RFX1:RFX2:RFX3:RFX4:RFX6	BGTTGCCATGGCAACS	1e-06	-14.43	0	47	0.54%	98	0.24%	6.26687	1379
M10821_2.00:POU2F2	ATGMATATGCWAAT	1e-06	-14.36	0	29	0.33%	46.9	0.12%	6.23647	1380
M05042_2.00:NKX2-1:NKX2-2:NKX2-3:NKX2-4:NKX2-5:NKX2-6:NKX2-8	GTBAAGTGGB	1e-06	-14.32	0	3871	44.30%	16994.4	41.72%	6.2191	1381
M10000_2.00:FOS:FOSB:FOSL1:FOSL2	ACTCATG	1e-06	-14.27	0	809	9.26%	3187.6	7.83%	6.19738	1382
M00785_2.00:ZKSCAN5	NTCAHYTMCD	1e-06	-14.25	0	6798	77.79%	30785.1	75.58%	6.1887	1383
M10191_2.00:EGR1:EGR2:EGR3:EGR4	GCGCATGCG	1e-06	-14.24	0	384	4.39%	1389.7	3.41%	6.18435	1384
M11175_2.00:ESR1:ESR2:NR1D1:NR1D2:NR1H2:NR1H3:NR1H4:NR2C1:NR2C2:NR2F1:NR2F2:NR2F6:NR4A1:NR6A1:PPARA:PPARD:PPARG:RARA:RARB:RARG:RORA:RORB:RORC:RXRA:RXRB:RXRG:THRA	CCMGGAA	1e-06	-14.23	0	5635	64.48%	25243	61.97%	6.18001	1385
M10250_2.00:SP2	GGGCGGGAC	1e-06	-14.22	0	668	7.64%	2583.6	6.34%	6.17567	1386
M02449_2.00:RFX1:RFX2:RFX3:RFX4:RFX6	BGTTGCYADG	1e-06	-14.19	0	1712	19.59%	7165.8	17.59%	6.16264	1387
M06159_2.00:SP1:SP3:SP4:SP5:SP8:SP9	TTGGCCCCGCCCCCH	1e-06	-14.18	0	162	1.85%	504.1	1.24%	6.1583	1388
M07793_2.00:MAX	DGCACGTGGCY	1e-06	-14.16	0	1029	11.77%	4145	10.18%	6.14961	1389
M07998_2.00:PAX1:PAX2:PAX3:PAX5:PAX6:PAX7:PAX8:PAX9	GCAGCSRAGCGTGAC	1e-06	-14.15	0	81	0.93%	209.9	0.52%	6.14527	1390
M09517_2.00:ZFX:ZFY	CYAGGCCT	1e-06	-14.14	0	2851	32.62%	12315.3	30.24%	6.14092	1391
M07965_2.00:GATA1:GATA2:GATA3:GATA4:GATA5:GATA6	SAGATARGMATCTST	1e-06	-14.13	0	135	1.54%	403.1	0.99%	6.13658	1392
M01298_2.00:NR4A1:NR4A2:NR4A3:RXRA:RXRB:RXRG	AAAGGTCA	1e-06	-14.12	0	581	6.65%	2215.3	5.44%	6.13224	1393
M04459_2.00:ZSCAN5	VYGTCCCCCCCCAAAKCY	1e-06	-14.11	0	95	1.09%	258.6	0.63%	6.1279	1394
M00195_2.00:BBX:CIC	WNTGCTGACT	1e-06	-14.1	0	2195	25.12%	9339	22.93%	6.12355	1395
M02775_2.00:TCF12:TCF3:TCF4	HRCACCTGBN	1e-06	-14.09	0	4041	46.24%	17791.2	43.68%	6.11921	1396
M10602_2.00:GCM1:GCM2	RCCCGCAT	1e-06	-14.01	0	3334	38.15%	14532.2	35.68%	6.08447	1397
M02754_2.00:TFAP2A:TFAP2B:TFAP2C:TFAP2D:TFAP2E	HGCCTSAGGCD	1e-06	-14	0	747	8.55%	2926.1	7.18%	6.08012	1398
M06090_2.00:OSR2	GCTWCTGG	1e-06	-14	0	2759	31.57%	11901.4	29.22%	6.08012	1399
M07797_2.00:MAX	CCACGTGNYYC	1e-06	-13.99	0	722	8.26%	2820	6.92%	6.07578	1400
M05963_2.00:NHLH1:NHLH2	CACCTGCDCC	1e-06	-13.99	0	893	10.22%	3557.8	8.73%	6.07578	1401
M04440_2.00:EGR1:EGR2:EGR3:EGR4	HMCGCCCACGCAH	1e-06	-13.98	0	172	1.97%	544.7	1.34%	6.07144	1402
M10353_2.00:PLAGL2	TGGGGAACCCCA	1e-06	-13.97	0	37	0.42%	69.5	0.17%	6.06709	1403
M00659_2.00:DMRT1:DMRT2:DMRT3:DMRTA2:DMRTB1:DMRTC2	AHTGTWDCDA	1e-06	-13.94	0	3936	45.04%	17311.4	42.50%	6.05407	1404
M04184_2.00:MSC:TCF21	BACCATATGGTV	1e-06	-13.94	0	608	6.96%	2333.6	5.73%	6.05407	1405
M11360_2.00:STAT5A	NNATTTCTARGAA	1e-06	-13.92	0	671	7.68%	2602.2	6.39%	6.04538	1406
M10241_2.00:KLF15	GAGBNGGGGMGTDG	1e-06	-13.87	0	1120	12.82%	4551.3	11.17%	6.02366	1407
M10192_2.00:EGR1:EGR2:EGR3:EGR4	GCGGGGCATKCTGGGARTTGTAGT	1e-06	-13.83	0	20	0.23%	25.7	0.06%	6.00629	1408
M09789_2.00:MLXIPL	GTGCACGTGRSAC	1e-06	-13.83	0	404	4.62%	1478.1	3.63%	6.00629	1409
M04850_2.00:FOXO4	AYGTAAACAN	1e-06	-13.82	0	2032	23.25%	8613.1	21.15%	6.00195	1410
M11273_2.00:SMAD1:SMAD5	GGGGCAGA	1e-05	-13.8	0	5676	64.95%	25455.1	62.49%	5.99326	1411
M10003_2.00:FOS:FOSB:FOSL1:FOSL2	TGAGTCAK	1e-05	-13.78	0	3390	38.79%	14799.1	36.33%	5.98458	1412
M08785_2.00:DBP	RTTATGYAABM	1e-05	-13.77	0	889	10.17%	3545.3	8.70%	5.98024	1413
M08844_2.00:DBP	RTTATGYAABM	1e-05	-13.77	0	889	10.17%	3545.3	8.70%	5.98024	1414
M05887_2.00:NFKB1:NFKB2	VGGGRNTTYCCCB	1e-05	-13.76	0	1264	14.46%	5188.2	12.74%	5.97589	1415
M00176_2.00:IRF5:IRF6	NRNCGAWACY	1e-05	-13.73	0	4678	53.53%	20770.2	50.99%	5.96286	1416
M00618_2.00:OSR2	NGCTACYGT	1e-05	-13.71	0	1190	13.62%	4864	11.94%	5.95418	1417
M03344_2.00:BORCS8-MEF2B:MEF2A:MEF2B:MEF2C:MEF2D	RCTAWAAATAGC	1e-05	-13.7	0	92	1.05%	250.2	0.61%	5.94983	1418
M05729_2.00:RFX5:RFX7	CGTTGCTAY	1e-05	-13.7	0	1438	16.45%	5960.4	14.63%	5.94983	1419
M02691_2.00:IRF1:IRF2	GGAAAGYGAAASCAAAWC	1e-05	-13.69	0	31	0.35%	53.8	0.13%	5.94549	1420
M03567_2.00:TBX15:TBX18:TBX20:TBX4:TBX5	GNAAAGGTGTGAAVK	1e-05	-13.67	0	146	1.67%	448.2	1.10%	5.93681	1421
M04513_2.00:KLF15	GCCACGCCCCCC	1e-05	-13.65	0	1198	13.71%	4900.4	12.03%	5.92812	1422
M07791_2.00:MAX	SASCACGTGACYB	1e-05	-13.65	0	506	5.79%	1907.5	4.68%	5.92812	1423
M08726_2.00:BHLHE40:BHLHE41	RGCACGTGAS	1e-05	-13.62	0	698	7.99%	2724.7	6.69%	5.91509	1424
M08884_2.00:EGR1:EGR2:EGR3:EGR4	CCCCDCCCMCWCCCCCYC	1e-05	-13.61	0	565	6.47%	2157.7	5.30%	5.91075	1425
M05192_2.00:PKNOX1:PKNOX2:TGIF1:TGIF2:TGIF2LX:TGIF2LY	TGACAGCTGTCA	1e-05	-13.57	0	96	1.10%	265.8	0.65%	5.89338	1426
M05849_2.00:ZNF282	CMTCCCACACC	1e-05	-13.55	0	1186	13.57%	4850.5	11.91%	5.88469	1427
M10827_2.00:POU2F1	ADGAATATKCAHNHW	1e-05	-13.55	0	308	3.52%	1088	2.67%	5.88469	1428
M11318_2.00:LEF1:TCF7:TCF7L1:TCF7L2	CCTTTGAA	1e-05	-13.54	0	3338	38.20%	14570	35.77%	5.88035	1429
M04104_2.00:MYF5:MYF6:MYOD1:MYOG	CAACAGCTGTCG	1e-05	-13.53	0	82	0.94%	216.5	0.53%	5.876	1430
M00968_2.00:MTF2	MACCCGACGGN	1e-05	-13.48	0	630	7.21%	2436.6	5.98%	5.85429	1431
M09418_2.00:STAT6	SAKTTCTBWGGAAR	1e-05	-13.48	0	546	6.25%	2079.6	5.11%	5.85429	1432
M11232_2.00:NFATC1:NFATC2:NFATC3:NFATC4	TGGAAAAWN	1e-05	-13.46	0	5950	68.09%	26767.1	65.72%	5.8456	1433
M09497_2.00:MAF:MAFA:MAFB:MAFG:MAFK:NRL	TGAGTCAGCA	1e-05	-13.44	0	768	8.79%	3029.8	7.44%	5.83692	1434
M04074_2.00:TCFL5	TCACGCGCAC	1e-05	-13.44	0	396	4.53%	1451.1	3.56%	5.83692	1435
M05798_2.00:TBX15:TBX18:TBX20:TBX22	NRAGGTGTGAAA	1e-05	-13.43	0	506	5.79%	1911.1	4.69%	5.83257	1436
M09364_2.00:RFX5:RFX7	GTCABCTGTTGCYAGGSAGA	1e-05	-13.41	0	27	0.31%	43.5	0.11%	5.82389	1437
M04373_2.00:MAF:MAFA:MAFB:MAFG:MAFK	YAHGTCAGCA	1e-05	-13.39	0	1617	18.50%	6767.2	16.61%	5.8152	1438
M04218_2.00:HES5	VCACACKT	1e-05	-13.3	0	5773	66.06%	25935.2	63.67%	5.77612	1439
M09820_2.00:MYF5:MYF6:MYOG	CASCTGC	1e-05	-13.28	0	5203	59.54%	23249.3	57.08%	5.76743	1440
M00066_2.00:RFX1:RFX2:RFX3:RFX4	NSGTTGCYAB	1e-05	-13.27	0	1026	11.74%	4155.8	10.20%	5.76309	1441
M00345_2.00:PAX1:PAX2:PAX3:PAX5:PAX6:PAX7:PAX8:PAX9	NCGTCACGST	1e-05	-13.26	0	422	4.83%	1562.5	3.84%	5.75874	1442
M01754_2.00:ATOH1	RACATATGGN	1e-05	-13.26	0	927	10.61%	3723.6	9.14%	5.75874	1443
M08363_2.00:SP1:SP3:SP4:SP5:SP8:SP9	CCCCGSCCCCKCCCC	1e-05	-13.24	0	986	11.28%	3981.6	9.78%	5.75006	1444
M05270_2.00:ALX1:ALX3:ALX4:ARX:BARHL1:BARHL2:BARX1:BARX2:BSX:DLX1:DLX2:DLX3:DLX4:DLX5:DLX6:DRGX:EMX1:EMX2:EN1:EN2:ESX1:EVX1:EVX2:GBX1:GBX2:GSX1:GSX2:HESX1:HMX1:HMX2:HMX3:HOXA1:HOXA2:HOXA3:HOXA4:HOXA5:HOXB1:HOXB2:HOXB3:HOXB4:HOXB5:HOXC4:HOXC5:HOXD1:HOXD3:HOXD4:ISX:LBX1:LBX2:LHX2:LHX3:LHX4:LHX9:MEOX1:MEOX2:MIXL1:MNX1:MSX1:MSX2:NANOG:NANOGP8:NKX1-1:NKX1-2:NOBOX:NOTO:OTP:PDX1:PHOX2A:PHOX2B:PROP1:PRRX…	NTAAYGAB	1e-05	-13.22	0	2907	33.26%	12608.5	30.95%	5.74137	1445
M11368_2.00:STAT3	NVVTTCCS	1e-05	-13.2	0	8640	98.87%	40019.3	98.25%	5.73269	1446
M08842_2.00:NFIL3	DRTTATGTAAY	1e-05	-13.19	0	750	8.58%	2957.4	7.26%	5.72834	1447
M06196_2.00:FOXC1:FOXC2:FOXE1:FOXG1:FOXI1:FOXI2:FOXI3:FOXL1:FOXL2	GTAAACAA	1e-05	-13.16	0	1425	16.31%	5919.8	14.53%	5.71532	1448
M09628_2.00:RFX1:RFX2:RFX3:RFX4:RFX6	KGTTGCCATGGCAAC	1e-05	-13.16	0	49	0.56%	108.4	0.27%	5.71532	1449
M08733_2.00:USF1:USF2	GGTCACGTGRCC	1e-05	-13.14	0	200	2.29%	661.2	1.62%	5.70663	1450
M05348_2.00:NKX2-1:NKX2-2:NKX2-3:NKX2-4:NKX2-5:NKX2-6:NKX2-8	CTCAACGAS	1e-05	-13.14	0	637	7.29%	2473.3	6.07%	5.70663	1451
M09601_2.00:MYB:MYBL1	YAACBGCC	1e-05	-13.12	0	1347	15.41%	5574.9	13.69%	5.69794	1452
M09979_2.00:ATF3:JDP2	ATKRCGTCAGS	1e-05	-13.09	0	1480	16.94%	6166.5	15.14%	5.68491	1453
M04088_2.00:MITF:TFEB	CGCACGTGACN	1e-05	-13.06	0	214	2.45%	717.1	1.76%	5.67189	1454
M09813_2.00:USF2	AAGTCACG	1e-05	-13.04	0	307	3.51%	1091.8	2.68%	5.6632	1455
M09650_2.00:TBX15:TBX18:TBX20:TBX4:TBX5	SCTGTCARCACC	1e-05	-13.03	0	461	5.28%	1729.3	4.25%	5.65886	1456
M04550_2.00:ZNF274	HRYGAGAACTCATACN	1e-05	-12.96	0	50	0.57%	112.2	0.28%	5.62846	1457
M02765_2.00:TFAP2A:TFAP2B:TFAP2C:TFAP2D:TFAP2E	HGCCTSAGGCD	1e-05	-12.95	0	748	8.56%	2954.1	7.25%	5.62411	1458
M05586_2.00:HNF4A:HNF4G:NR2E1	ADAAGTCAM	1e-05	-12.87	0	4362	49.91%	19336.3	47.47%	5.58937	1459
M03550_2.00:EOMES:TBR1:TBX21	AAGGTGTGAA	1e-05	-12.8	0	570	6.52%	2194.8	5.39%	5.55897	1460
M02815_2.00:MLX	ATCACGTGAT	1e-05	-12.78	0	145	1.66%	452.2	1.11%	5.55028	1461
M09456_2.00:BHLHE40:BHLHE41	KCACGTGMCN	1e-05	-12.78	0	782	8.95%	3105.1	7.62%	5.55028	1462
M00336_2.00:PAX2:PAX6	GTGCACAC	1e-05	-12.77	0	1415	16.19%	5887.4	14.45%	5.54594	1463
M08123_2.00:FOXA1:FOXA2:FOXA3	ARWGTAAACA	1e-05	-12.76	0	1249	14.29%	5151.8	12.65%	5.5416	1464
M10448_2.00:E2F1:E2F2:E2F3:E2F4:E2F5:E2F6	TTGGCGCGAAAMVGVM	1e-05	-12.73	0	43	0.49%	91	0.22%	5.52857	1465
M08867_2.00:KLF1:KLF12:KLF3:KLF5:KLF8	CACCCCCTG	1e-05	-12.72	0	1589	18.18%	6664.5	16.36%	5.52423	1466
M09000_2.00:KLF1:KLF12:KLF3:KLF5:KLF8	CACCCCCTG	1e-05	-12.72	0	1589	18.18%	6664.5	16.36%	5.52423	1467
M03148_2.00:MEIS1:MEIS2:MEIS3:PKNOX1:PKNOX2:TGIF1:TGIF2	TTGACAGS	1e-05	-12.71	0	2258	25.84%	9675.1	23.75%	5.51988	1468
M07785_2.00:USF2	GGTCACGTGRCSSGS	1e-05	-12.7	0	93	1.06%	260.1	0.64%	5.51554	1469
M03280_2.00:MEIS1:MEIS2:MEIS3:PKNOX1:PKNOX2:TGIF1:TGIF2	TGACAGSTGTCA	1e-05	-12.69	0	69	0.79%	176.2	0.43%	5.5112	1470
M09221_2.00:POU3F1	VATKGTAATGCAAA	1e-05	-12.67	0	275	3.15%	966.4	2.37%	5.50251	1471
M09837_2.00:MAX	CCRGCCACGTGC	1e-05	-12.62	0	464	5.31%	1749.1	4.29%	5.4808	1472
M07959_2.00:FOXA1:FOXA2:FOXA3:FOXB1:FOXB2	VCWRWGTAAACANNR	1e-05	-12.61	0	928	10.62%	3744	9.19%	5.47645	1473
M10171_2.00:GLIS3	CCTGCTGT	1e-05	-12.58	0	4409	50.45%	19568.5	48.04%	5.46342	1474
M02020_2.00:GCM1:GCM2	NATGCGGGY	1e-05	-12.57	0	4289	49.08%	19010.8	46.67%	5.45908	1475
M06436_2.00:PAX1:PAX2:PAX3:PAX5:PAX6:PAX7:PAX8:PAX9	VNNMNNCANYCAASCGTGA	1e-05	-12.54	0	101	1.16%	290.8	0.71%	5.44605	1476
M10864_2.00:HSF1:HSF2:HSF4	GAANHTTCTRGA	1e-05	-12.51	0	1650	18.88%	6944.2	17.05%	5.43302	1477
M07794_2.00:MAX	GGGTCACGTGGBS	1e-05	-12.46	0	315	3.60%	1132.9	2.78%	5.41131	1478
M09420_2.00:STAT5A:STAT5B	TTCCARGAAA	1e-05	-12.44	0	866	9.91%	3478.1	8.54%	5.40262	1479
M09368_2.00:RFX1:RFX2:RFX3:RFX4:RFX6	CGGTTGCCATGGCRAC	1e-05	-12.44	0	49	0.56%	111.6	0.27%	5.40262	1480
M10024_2.00:CEBPA:CEBPB:CEBPE	HNATTGCNHAANCW	1e-05	-12.43	0	1501	17.18%	6281.5	15.42%	5.39828	1481
M10243_2.00:GFI1:GFI1B	TAAATCACTGCW	1e-05	-12.42	0	152	1.74%	482.5	1.18%	5.39394	1482
M04398_2.00:ZNF143:ZNF76	NHTWCCCAYAATGCAYYGCGC	1e-05	-12.4	0	10	0.11%	7.5	0.02%	5.38525	1483
M05306_2.00:ALX1:ALX3:ALX4:ARX:BARX1:BARX2:BSX:DLX1:DLX2:DLX3:DLX4:DLX5:DLX6:DRGX:EN1:EN2:ESX1:GBX1:GBX2:GSX1:GSX2:HESX1:HOXA1:HOXA2:HOXA3:HOXA4:HOXA5:HOXB1:HOXB2:HOXB3:HOXB4:HOXB5:HOXC4:HOXC5:HOXD3:HOXD4:ISX:LBX2:LHX1:LHX2:LHX3:LHX4:LHX5:LHX6:LHX8:LHX9:LMX1A:LMX1B:MEOX1:MIXL1:MNX1:MSX1:MSX2:NKX1-1:NKX1-2:NOBOX:NOTO:OTP:PDX1:PHOX2A:PHOX2B:PROP1:PRRX1:PRRX2:RAX:RAX2:SEBOX:SHOX:SHOX2:UNCX:VAX1:VAX2…	TTAAYGAG	1e-05	-12.39	0	2844	32.54%	12355.1	30.33%	5.38091	1484
M08199_2.00:FOXA1:FOXA2:FOXA3:FOXB1	CTRAGTAAACAVV	1e-05	-12.31	0	614	7.03%	2392.6	5.87%	5.34617	1485
M01735_2.00:CLOCK	NVCACGTGBN	1e-05	-12.31	0	2903	33.22%	12628.8	31.00%	5.34617	1486
M04128_2.00:MYCN	RMCACGTGCC	1e-05	-12.31	0	989	11.32%	4019.5	9.87%	5.34617	1487
M03351_2.00:MYB:MYBL1	WHAACCGTTAA	1e-05	-12.29	0	154	1.76%	491	1.21%	5.33748	1488
M04179_2.00:NEUROG2:NEUROG3	RACATATGTY	1e-05	-12.27	0	349	3.99%	1275.8	3.13%	5.32879	1489
M04259_2.00:ATF1:CREB1:CREM	NGTGACGTA	1e-05	-12.22	0	463	5.30%	1752.4	4.30%	5.30708	1490
M02807_2.00:TCF12:TCF3:TCF4	CRCACCTGBN	1e-05	-12.2	0	3836	43.90%	16926.7	41.56%	5.29839	1491
M03309_2.00:POU2F1	HATGMATATKCAWA	1e-05	-12.2	0	213	2.44%	723.2	1.78%	5.29839	1492
M03959_2.00:RFX1:RFX2:RFX3:RFX4:RFX6	CGTTRCCATGGYAACG	1e-05	-12.16	0	48	0.55%	109.7	0.27%	5.28102	1493
M01203_2.00:CENPBD1	NTTACGTAR	1e-05	-12.16	0	1344	15.38%	5591.2	13.73%	5.28102	1494
M10892_2.00:IRF1:IRF2	GAAAAGYGAAASC	1e-05	-12.11	0	37	0.42%	75.1	0.18%	5.25931	1495
M07796_2.00:MAX	CCACGTGRYC	1e-05	-12.11	0	602	6.89%	2345.5	5.76%	5.25931	1496
M09622_2.00:PAX1:PAX2:PAX3:PAX5:PAX6:PAX7:PAX8:PAX9	GCAGCCAAGCRTGACH	1e-05	-12.1	0	61	0.70%	152.5	0.37%	5.25496	1497
M09541_2.00:FOXC2:FOXJ3:FOXK2:FOXP1:FOXP2:FOXP3:FOXP4	NDGTAAACARRN	1e-05	-12.07	0	985	11.27%	4008.2	9.84%	5.24193	1498
M08287_2.00:PATZ1	CCCCKCCC	1e-05	-12.07	0	4359	49.88%	19359.9	47.53%	5.24193	1499
M09393_2.00:LEF1:TCF7:TCF7L1:TCF7L2	DGCAGCTGKG	1e-05	-12.03	0	3751	42.92%	16541.7	40.61%	5.22456	1500
M03468_2.00:RUNX1:RUNX2:RUNX3	WAACCGCAAACCGCAR	1e-05	-12.03	0	11	0.13%	9.9	0.02%	5.22456	1501
M08876_2.00:KLF1:KLF12:KLF2:KLF3:KLF4:KLF5:KLF6:KLF7:KLF8	CCCRGCCCCGCCCHBCCCC	1e-05	-12.02	0	370	4.23%	1366.9	3.36%	5.22022	1502
M08982_2.00:KLF1:KLF12:KLF2:KLF3:KLF4:KLF5:KLF6:KLF7:KLF8	CCCRGCCCCGCCCHBCCCC	1e-05	-12.02	0	370	4.23%	1366.9	3.36%	5.22022	1503
M09655_2.00:NRF1	GCGCATGCGCAG	1e-05	-12.02	0	117	1.34%	353.7	0.87%	5.22022	1504
M08768_2.00:MYCN	CCACGTGS	1e-05	-11.99	0	1763	20.17%	7469.5	18.34%	5.20719	1505
M05858_2.00:ZNF682	GGYYAAGCCCC	1e-05	-11.97	0	1854	21.22%	7879.4	19.34%	5.1985	1506
M05219_2.00:ALX1:ALX3:ALX4:ARX:BARX1:BARX2:BSX:DLX1:DLX2:DLX3:DLX4:DLX5:DLX6:DRGX:EMX1:EMX2:EN1:EN2:ESX1:EVX1:EVX2:GBX1:GBX2:GSX1:GSX2:HESX1:HMX1:HMX3:HOXA1:HOXA2:HOXA3:HOXA4:HOXA5:HOXB1:HOXB2:HOXB3:HOXB4:HOXB5:HOXC4:HOXC5:HOXD1:HOXD3:HOXD4:ISX:LHX2:LHX3:LHX4:LHX6:LHX8:LHX9:LMX1A:LMX1B:MEOX1:MIXL1:MNX1:MSX1:MSX2:NKX1-1:NKX1-2:NOBOX:NOTO:OTP:PDX1:PHOX2A:PHOX2B:PROP1:PRRX1:PRRX2:RAX:RAX2:SEBOX:SHOX…	NTAAYGAB	1e-05	-11.96	0	3329	38.09%	14598.2	35.84%	5.19416	1507
M03026_2.00:FOXC1:FOXC2:FOXD1:FOXD2:FOXD3:FOXD4:FOXD4L1:FOXD4L3:FOXD4L4:FOXD4L5:FOXD4L6:FOXE1:FOXF1:FOXG1:FOXI1:FOXI2:FOXI3:FOXJ2:FOXJ3:FOXK1:FOXK2:FOXL1:FOXL2:FOXS1	GTAAACA	1e-05	-11.89	0	2210	25.29%	9490.4	23.30%	5.16376	1508
M07600_2.00:ZNF547	GCATTAGC	1e-05	-11.89	0	310	3.55%	1120.8	2.75%	5.16376	1509
M03054_2.00:FOXC1:FOXC2:FOXD1:FOXD2:FOXD3:FOXD4:FOXD4L1:FOXD4L3:FOXD4L4:FOXD4L5:FOXD4L6:FOXE1:FOXG1:FOXI1:FOXI2:FOXI3:FOXJ3:FOXK2:FOXL1:FOXL2:FOXS1	GTAAACA	1e-05	-11.89	0	2210	25.29%	9490.4	23.30%	5.16376	1510
M08198_2.00:EHF:ELF1:ELF2:ELF3:ELF4:ELF5:ELK1:ELK3:ELK4:ERF:ERG:ETS1:ETS2:ETV1:ETV2:ETV3:ETV3L:ETV4:ETV5:ETV6:ETV7:FEV:FLI1:GABPA:SPDEF	ACCCGGAAGY	1e-05	-11.84	0	165	1.89%	538.8	1.32%	5.14205	1511
M09957_2.00:ATF1:CREB1:CREM	TBACGTCAC	1e-05	-11.81	0	1000	11.44%	4081.7	10.02%	5.12902	1512
M05216_2.00:ALX1:ALX3:ALX4:ARX:DRGX:EN1:EN2:ESX1:HESX1:ISX:LHX2:LHX3:LHX4:LHX6:LHX8:LHX9:LMX1A:LMX1B:MIXL1:NOBOX:OTP:PHOX2A:PHOX2B:PROP1:PRRX1:PRRX2:RAX:RAX2:SEBOX:SHOX:SHOX2:UNCX:VSX1:VSX2:ZFHX2	DTAAYGAG	1e-05	-11.81	0	3514	40.21%	15457.3	37.95%	5.12902	1513
M08172_2.00:STAT3	YTTCCCAGAAR	1e-05	-11.81	0	1164	13.32%	4804.3	11.79%	5.12902	1514
M01986_2.00:FOXC1:FOXC2:FOXD1:FOXD2:FOXD3:FOXD4:FOXD4L1:FOXD4L3:FOXD4L4:FOXD4L5:FOXD4L6:FOXE1:FOXG1:FOXI1:FOXI2:FOXI3:FOXJ3:FOXK2:FOXL1:FOXL2:FOXS1	TGTAAACAAN	1e-05	-11.8	0	2080	23.80%	8905.7	21.86%	5.12467	1515
M02708_2.00:NR2E3	AAGCTTG	1e-05	-11.77	0	1215	13.90%	5031.3	12.35%	5.11165	1516
M04344_2.00:MAF:MAFA:MAFB:MAFG:MAFK:NRL	HGTCAGCAN	1e-05	-11.75	0	2995	34.27%	13074.9	32.10%	5.10296	1517
M07798_2.00:BHLHE40:BHLHE41	GCACGTGACB	1e-05	-11.72	0	590	6.75%	2302.5	5.65%	5.08993	1518
M00753_2.00:TCF12:TCF3:TCF4	VCACCTGBN	1e-05	-11.65	0	5557	63.59%	24990.6	61.35%	5.05953	1519
M02727_2.00:MITF:TFEB	RTCACGTGAY	1e-05	-11.65	0	165	1.89%	540.4	1.33%	5.05953	1520
M10818_2.00:PAX3:PAX7	AAATTRY	1e-05	-11.65	0	6266	71.70%	28347.2	69.59%	5.05953	1521
M11165_2.00:AR:NR3C1:NR3C2:PGR	GWDCWTNNTGTTCTN	1e-05	-11.64	0	817	9.35%	3286	8.07%	5.05519	1522
M10863_2.00:HSF1:HSF2:HSF4	AGAABGTTCG	1e-05	-11.63	0	1256	14.37%	5217.9	12.81%	5.05084	1523
M03706_2.00:KLF15	GCCACGCCCCCYH	1e-05	-11.6	0	338	3.87%	1240.8	3.05%	5.03782	1524
M07754_2.00:ZNF468	CRCCCCCTCCCH	1e-05	-11.59	0	648	7.42%	2555	6.27%	5.03347	1525
M03794_2.00:ALX1:ALX3:ALX4:ARX:BARHL1:BARHL2:BARX1:BARX2:BSX:DLX1:DLX2:DLX3:DLX4:DLX5:DLX6:DRGX:EMX1:EMX2:EN1:EN2:ESX1:EVX1:EVX2:GBX1:GBX2:GSX1:GSX2:HESX1:HOXA1:HOXA2:HOXA3:HOXA4:HOXA5:HOXB1:HOXB2:HOXB3:HOXB4:HOXB5:HOXC4:HOXC5:HOXD1:HOXD3:HOXD4:ISX:LHX1:LHX3:LHX4:LHX5:MEOX1:MEOX2:MIXL1:MNX1:MSX1:MSX2:NANOG:NANOGP8:NKX1-1:NKX1-2:NOTO:OTP:PDX1:PHOX2A:PHOX2B:PROP1:PRRX1:PRRX2:RAX:RAX2:SEBOX:SHOX:SHO…	GCTAATTASS	1e-05	-11.58	0	731	8.36%	2913.9	7.15%	5.02913	1526
M04196_2.00:BHLHA15	RCCATATGGY	1e-05	-11.57	0	772	8.83%	3091.1	7.59%	5.02479	1527
M07655_2.00:ZNF552	KCCCCTCGTGG	1e-05	-11.55	0	93	1.06%	268.1	0.66%	5.0161	1528
M05062_2.00:ALX1:ALX3:ALX4:ARX:BARHL1:BARHL2:BARX1:BARX2:BSX:DLX1:DLX2:DLX3:DLX4:DLX5:DLX6:DRGX:EMX1:EMX2:EN1:EN2:ESX1:EVX1:EVX2:GBX1:GBX2:GSX1:GSX2:HESX1:HMX1:HMX2:HMX3:HOXA1:HOXA2:HOXA3:HOXB1:HOXB2:HOXB3:HOXD1:HOXD3:ISX:LBX1:LBX2:LHX1:LHX2:LHX3:LHX4:LHX5:LHX9:MEOX1:MEOX2:MIXL1:MNX1:MSX1:MSX2:NANOG:NANOGP8:NKX1-1:NKX1-2:NOBOX:OTP:PDX1:PHOX2A:PHOX2B:PROP1:PRRX1:PRRX2:RAX:RAX2:SEBOX:SHOX:SHOX2:UNC…	WTAAYGAB	1e-05	-11.54	0	3168	36.25%	13877.1	34.07%	5.01176	1529
M09362_2.00:RFX1:RFX2:RFX3:RFX4:RFX6	CKGTTGCCATGGCAACVG	1e-05	-11.53	0	35	0.40%	71.4	0.18%	5.00742	1530
M03322_2.00:POU2F2	TATGAATATKCAWA	0.0001	-11.5	0.0001	63	0.72%	162.8	0.40%	4.99439	1531
M08173_2.00:STAT6	BWBTTCCTGAGAAVT	0.0001	-11.49	0.0001	455	5.21%	1732.8	4.25%	4.99004	1532
M02789_2.00:CLOCK	AACACGTGTY	0.0001	-11.46	0.0001	362	4.14%	1342.6	3.30%	4.97701	1533
M03439_2.00:TP53	ACATGTYHHYDGACWTGT	0.0001	-11.46	0.0001	27	0.31%	48.7	0.12%	4.97701	1534
M07641_2.00:ZNF266	ANTACTCACAGGYCC	0.0001	-11.45	0.0001	112	1.28%	339.7	0.83%	4.97267	1535
M04995_2.00:ALX1:ALX3:ALX4:ARX:DRGX:EN1:EN2:ESX1:ISX:LHX2:LHX3:LHX4:LHX6:LHX8:LHX9:LMX1A:LMX1B:MIXL1:OTP:PHOX2A:PHOX2B:PROP1:PRRX1:PRRX2:RAX:RAX2:SEBOX:SHOX:SHOX2:UNCX:VSX1:VSX2:ZFHX2	YTAACGAG	0.0001	-11.45	0.0001	621	7.11%	2441	5.99%	4.97267	1536
M10197_2.00:EGR1:EGR2:EGR3:EGR4	DTGCGTGGGCGK	0.0001	-11.42	0.0001	62	0.71%	159.1	0.39%	4.95964	1537
M09814_2.00:USF2	NNVCCACGTGACC	0.0001	-11.39	0.0001	787	9.01%	3161.7	7.76%	4.94661	1538
M03945_2.00:PAX1:PAX2:PAX3:PAX5:PAX6:PAX7:PAX8:PAX9	RTCATGCGTGACG	0.0001	-11.39	0.0001	76	0.87%	208.9	0.51%	4.94661	1539
M03861_2.00:MEIS1:MEIS2:MEIS3:PKNOX1:PKNOX2:TGIF1:TGIF2:TGIF2LX:TGIF2LY	TGACAGCTGTCA	0.0001	-11.38	0.0001	66	0.76%	173.7	0.43%	4.94227	1540
M02447_2.00:RFX1:RFX2:RFX3:RFX4:RFX6	GTTGCYADGG	0.0001	-11.37	0.0001	1556	17.81%	6563.3	16.11%	4.93793	1541
M09412_2.00:STAT5A	TTTCCTRGAA	0.0001	-11.37	0.0001	940	10.76%	3831	9.41%	4.93793	1542
M09843_2.00:BHLHE40:BHLHE41	CSCACGTGACC	0.0001	-11.36	0.0001	865	9.90%	3502.6	8.60%	4.93359	1543
M08390_2.00:ZSCAN5C	GYTTTRTTGACTCAC	0.0001	-11.36	0.0001	115	1.32%	351.2	0.86%	4.93359	1544
M11051_2.00:MYB:MYBL1	CCCAACTGVCN	0.0001	-11.33	0.0001	2348	26.87%	10139.2	24.89%	4.92056	1545
M07807_2.00:USF1:USF2	GGTCACGTGRCSSSS	0.0001	-11.32	0.0001	84	0.96%	237.2	0.58%	4.91621	1546
M02788_2.00:BHLHE40:BHLHE41	VKCACGTGMC	0.0001	-11.31	0.0001	449	5.14%	1710.7	4.20%	4.91187	1547
M09585_2.00:PAX3:PAX7	ACCRTGACTAATTNN	0.0001	-11.31	0.0001	58	0.66%	146.8	0.36%	4.91187	1548
M05044_2.00:NKX2-1:NKX2-2:NKX2-3:NKX2-4:NKX2-5:NKX2-6:NKX2-8	CTCAACGAC	0.0001	-11.3	0.0001	655	7.50%	2591.5	6.36%	4.90753	1549
M10297_2.00:SP1:SP3:SP4:SP5:SP8:SP9	GGNDGGGGGCGGGG	0.0001	-11.27	0.0001	1218	13.94%	5060.6	12.42%	4.8945	1550
M11391_2.00:TBP:TBPL2	VGGSTATAAAA	0.0001	-11.27	0.0001	1500	17.16%	6316.8	15.51%	4.8945	1551
M02750_2.00:RFX1:RFX2:RFX3:RFX4:RFX6	GTTRCCATGG	0.0001	-11.26	0.0001	321	3.67%	1175.2	2.89%	4.89016	1552
M00775_2.00:ZBTB1	NHCCCGCAHN	0.0001	-11.26	0.0001	2670	30.55%	11609.2	28.50%	4.89016	1553
M04090_2.00:HES1:HES4	GVCACGYGCC	0.0001	-11.25	0.0001	833	9.53%	3366	8.26%	4.88581	1554
M04374_2.00:MAF:MAFA:MAFB:MAFG:MAFK	YGCWHVGTCAGCA	0.0001	-11.24	0.0001	286	3.27%	1031.3	2.53%	4.88147	1555
M08177_2.00:NRF1	GCGCMTGCGCR	0.0001	-11.23	0.0001	248	2.84%	876.6	2.15%	4.87713	1556
M08108_2.00:TFDP1:TFDP2:TFDP3	SSGCGGGAAVN	0.0001	-11.2	0.0001	602	6.89%	2365.3	5.81%	4.8641	1557
M08901_2.00:ZNF18	CCAGTTCACACC	0.0001	-11.17	0.0001	569	6.51%	2224	5.46%	4.85107	1558
M05859_2.00:SP1:SP3:SP4:SP5:SP8:SP9	DGCCMCGCCCMYW	0.0001	-11.16	0.0001	851	9.74%	3446.6	8.46%	4.84673	1559
M07789_2.00:USF2	GGTCACGTGRCCV	0.0001	-11.15	0.0001	140	1.60%	448.2	1.10%	4.84238	1560
M06008_2.00:ARNT:ARNT2	GTACGTGAC	0.0001	-11.15	0.0001	186	2.13%	628.8	1.54%	4.84238	1561
M01736_2.00:MITF:TFEC	NCACGTGAYN	0.0001	-11.12	0.0001	2831	32.40%	12351.1	30.32%	4.82935	1562
M02458_2.00:GMEB1:GMEB2	YBACGTAMN	0.0001	-11.12	0.0001	2085	23.86%	8955.9	21.99%	4.82935	1563
M02465_2.00:GMEB1:GMEB2	YKACGTAN	0.0001	-11.11	0.0001	3463	39.63%	15255.8	37.45%	4.82501	1564
M04783_2.00:EHF:ELF1:ELF2:ELF3:ELF4:ELF5:ETV6:ETV7	ACCCGGAAGTAVNNNNNHWAAAW	0.0001	-11.11	0.0001	14	0.16%	16.6	0.04%	4.82501	1565
M08925_2.00:ZBTB33	BTCTCGCGAGAYYTS	0.0001	-11.09	0.0001	55	0.63%	137.6	0.34%	4.81633	1566
M09032_2.00:E2F5	SGCGCSAAAM	0.0001	-11.07	0.0001	186	2.13%	629.9	1.55%	4.80764	1567
M09042_2.00:E2F1:E2F2:E2F3:E2F4:E2F5:E2F6	SGCGCSAAAM	0.0001	-11.07	0.0001	186	2.13%	629.9	1.55%	4.80764	1568
M09219_2.00:POU2F1	AATSGAATGSAAAYAW	0.0001	-11.05	0.0001	191	2.19%	649.7	1.60%	4.79895	1569
M09645_2.00:STAT3	SVYTTCCNGGAARB	0.0001	-11.05	0.0001	546	6.25%	2128.6	5.23%	4.79895	1570
M05964_2.00:NHLH1:NHLH2	MCACCTGMGCCC	0.0001	-11.01	0.0001	737	8.43%	2953.7	7.25%	4.78158	1571
M03626_2.00:SREBF1:SREBF2	ATCACGTGAY	0.0001	-11.01	0.0001	176	2.01%	590.6	1.45%	4.78158	1572
M04153_2.00:HEY1	GACACGTGCV	0.0001	-11.01	0.0001	1371	15.69%	5749.5	14.12%	4.78158	1573
M10859_2.00:HSF1:HSF2:HSF4	VGAABNTTCK	0.0001	-11	0.0001	2097	24.00%	9014.5	22.13%	4.77724	1574
M11369_2.00:STAT3	RCTTCCRGGAARNSRR	0.0001	-11	0.0001	445	5.09%	1699.7	4.17%	4.77724	1575
M06194_2.00:FOXA1:FOXA2:FOXA3:FOXB1:FOXB2	TTRRGYAAACA	0.0001	-10.98	0.0001	1167	13.35%	4843.2	11.89%	4.76855	1576
M06473_2.00:FOXA1:FOXA2:FOXA3:FOXB1:FOXB2	TTRRGYAAACA	0.0001	-10.98	0.0001	1167	13.35%	4843.2	11.89%	4.76855	1577
M08200_2.00:FOXA1:FOXA2:FOXA3:FOXB1:FOXB2	TTRRGYAAACA	0.0001	-10.98	0.0001	1167	13.35%	4843.2	11.89%	4.76855	1578
M11118_2.00:NR1H4:NR1I2:NR1I3:VDR	DGGTTCANNSRG	0.0001	-10.97	0.0001	1613	18.46%	6833.5	16.78%	4.76421	1579
M10450_2.00:E2F1:E2F2:E2F3:E2F4:E2F5:E2F6	BBGSGCGCGAARN	0.0001	-10.97	0.0001	463	5.30%	1776.6	4.36%	4.76421	1580
M05032_2.00:MEIS1:MEIS2:MEIS3:PKNOX1:PKNOX2:TGIF1:TGIF2:TGIF2LX:TGIF2LY	TGACAGCTGTCA	0.0001	-10.94	0.0001	134	1.53%	427.2	1.05%	4.75118	1581
M06200_2.00:FOXD1:FOXD2:FOXD3:FOXD4:FOXD4L1:FOXD4L3:FOXD4L4:FOXD4L5:FOXD4L6:FOXE1:FOXF1:FOXF2:FOXL1	RTAAACA	0.0001	-10.91	0.0001	2042	23.37%	8769.1	21.53%	4.73815	1582
M10137_2.00:PATZ1	DGGGGGGGGGCCA	0.0001	-10.9	0.0001	559	6.40%	2187.3	5.37%	4.73381	1583
M10685_2.00:SIX1:SIX2:SIX4:SIX5	CTCAGVTTTCT	0.0001	-10.87	0.0001	587	6.72%	2308.1	5.67%	4.72078	1584
[truncated: 6,120 more rows]

## Sheet: AG876.EBNA2.idr
Return to README
[truncated: 7,705 more rows]

## Sheet: Jiyoye.EBNA2.idr
Return to README
[truncated: 7,705 more rows]

## Sheet: Shared.EBNA2.Peaks
Return to README
[truncated: 7,705 more rows]

## Sheet: Unique.EBNA2.T1.Peaks
Return to README
[truncated: 7,705 more rows]

## Sheet: Unique.EBNA2.T2.Peaks
Return to README
[truncated: 7,705 more rows]

[truncated: 22 more sheets: Shared.EBNA2.Peaks.Chr.Ctl, Unique.EBNA2.T1.Peaks.Chr.Ctl, Unique.EBNA2.T2.Peaks.Chr.Ctl, GSM803538.GM12878.BATF.idr , AG876.BATF.idr, Jiyoye.BATF.idr, GSM803386.GM12878.EBF1.idr, AG876.EBF1.idr, GSM1958039.LCL.EBF1.idr, GSM2534598.GM12878.JUNB.idr, AG876.SPI1.idr, AG876.JUNB.idr, Jiyoye.JUNB.idr, GM12878.RBPJ.idr, AG876.RBPJ.idr, Jiyoye.RBPJ.idr, GSM803531.GM12878.SPI1.idr, Jiyoye.SPI1.idr, GM12878.ATAC.idr, MutuIII.ATAC.idr …]
