# Supplementary material for: Shared and distinct interactions of type 1 and type 2 Epstein-Barr Nuclear Antigen 2 with the human genome
Source: BMC Genomics. 2024 Mar 12;25:273. doi: 10.1186/s12864-024-10183-8 (PMC10935964; doi:10.1186/s12864-024-10183-8)
Supplement: Supplementary file 15 — Supplementary Material 15. [file 12864_2024_10183_MOESM15_ESM.xlsx]

## Sheet: README
Shared and distinct interactions of type 1 and type 2 Epstein-Barr Nuclear Antigen 2 with the human genome
This document contains the RELI results of ChIP-seq and ATAC-seq dataset against the RELI TF ChIP-seq and ATAC-seq libraries.
Comments, additions, or subtractions should be addressed to the corresponding authors:
Leah Kottyan (Leah.Kottyan@cchmc.org)
Matt Weirauch (Matthew.Weirauch@cchmc.org)					The columns in all tabs are identical:
					Track		Data track of the library dataset.
					Cell		Cells from which the library dataset was generated.
Sheet	Link	Sheet Name	Description		TF		Name of the library dataset.
1	Go To Sheet	README			Overlap		Overlap count (number of peaks with intersecting genomic coordinates).
2	Go To Sheet	GM12878.EBNA2.idr	EBNA2 ChIP Peaks from GM12878 Cell Line		Total		Total number of peaks in the input set.
3	Go To Sheet	MutuIII.EBNA2.idr	EBNA2 ChIP Peaks from MutuIII Cell Line		Ratio		Ratio of overlap count divided by total count.
4	Go To Sheet	AG876.EBNA2.idr	EBNA2 ChIP Peaks from AG876 Cell Line		Mean		Expected mean of intersection count from 2000 permutation test.
5	Go To Sheet	Jiyoye.EBNA2.idr	EBNA2 ChIP Peaks from Jiyoye Cell Line		STD		Standard deviation from 2000 permutation test.
6	Go To Sheet	Shared.EBNA2.Peaks	Shared EBNA2 Peaks		Z-score		Z-score calculated from 2000 permutation test.
7	Go To Sheet	Unique.EBNA2.T1.Peaks	EBNA2 Type 1 Specific Peaks		Enrichment		Enrichment from 2000 permutation test (Overlap divided by Mean)
8	Go To Sheet	Unique.EBNA2.T2.Peaks	EBNA2 Type 2 Specific Peaks		P-val		p-value calculated from 2000 permutation test.
9	Go To Sheet	Shared.EBNA2.Peaks.Chr.Ctl	Chromatin Controlled Shared EBNA2 Peaks		Corrected P-val		Adjusted p-value usin Bonferroni correction.
10	Go To Sheet	Unique.EBNA2.T1.Peaks.Chr.Ctl	Chromatin Controlled EBNA2 Type 1 Specific Peaks		Null_Model		Null model used in this analysis.
11	Go To Sheet	Unique.EBNA2.T2.Peaks.Chr.Ctl	Chromatin Controlled EBNA2 Type 2 Specific Peaks		Species		Species for the library dataset.
12	Go To Sheet	GSM803538.GM12878.BATF.idr	BATF ChIP Peaks from GM12878 Cell Line		index		Rank of RELI Enrichment
13	Go To Sheet	AG876.BATF.idr	BATF ChIP Peaks from AG876 Cell Line
14	Go To Sheet	Jiyoye.BATF.idr	BATF ChIP Peaks from Jiyoye Cell Line
15	Go To Sheet	GSM803386.GM12878.EBF1.idr	EBF1 ChIP Peaks from GM12878 Cell Line
16	Go To Sheet	AG876.EBF1.idr	EBF1 ChIP Peaks from AG876 Cell Line
17	Go To Sheet	GSM1958039.LCL.EBF1.idr	EBF1 ChIP Peaks from an LCL from Mutu Virus
18	Go To Sheet	GSM2534598.GM12878.JUNB.idr	JUNB ChIP Peaks from GM12878 Cell Line
19	Go To Sheet	AG876.JUNB.idr	JUNB ChIP Peaks from AG876 Cell Line
20	Go To Sheet	Jiyoye.JUNB.idr	JUNB ChIP Peaks from Jiyoye Cell Line
21	Go To Sheet	GM12878.RBPJ.idr	RBPJ ChIP Peaks from GM12878 Cell Line
22	Go To Sheet	AG876.RBPJ.idr	RBPJ ChIP Peaks from AG876 Cell Line
23	Go To Sheet	Jiyoye.RBPJ.idr	RBPJ ChIP Peaks from Jiyoye Cell Line
24	Go To Sheet	GSM803531.GM12878.SPI1.idr	SPI1 ChIP Peaks from GM12878 Cell Line
25	Go To Sheet	AG876.SPI1.idr	SPI1 ChIP Peaks from AG876 Cell Line
26	Go To Sheet	Jiyoye.SPI1.idr	SPI1 ChIP Peaks from Jiyoye Cell Line
27	Go To Sheet	GM12878.ATAC.idr	ATAC Peaks from GM12878 Cell Line
28	Go To Sheet	MutuIII.ATAC.idr	ATAC Peaks from MutuIII Cell Line
29	Go To Sheet	AG876.ATAC.idr	ATAC Peaks from AG876 Cell Line
30	Go To Sheet	Jiyoye.ATAC.idr	ATAC Peaks from Jiyoye Cell Line

## Sheet: GM12878.EBNA2.idr
Return to README
Track	Cell	TF	Overlap	Total	Ratio	Mean	STD	Z-score	Enrichment	P-val	Corrected P-val	Null_Model	Species	index
Misc_ChIP	IB4	EBNA2	1780	3015	0.590381	33.7682	55.5384	31.4419	52.7123	2.70925e-217	4.18307e-214	Null_Model_OpenChrom	EBV	1
Misc_ChIP	IB4	RBPJ	2177	3015	0.722056	55.2527	67.5383	31.4154	39.4008	6.22439e-217	9.61045e-214	Null_Model_OpenChrom	human	2
Misc_ChIP	GM12878	EBNA2	1518	3015	0.503483	29.4505	47.3897	31.4108	51.544	7.19633e-217	1.11111e-213	Null_Model_OpenChrom	EBV	3
TxnFactorChIPV3	GM12878	BCL3	1845	3015	0.61194	59.5045	56.9968	31.3263	31.0061	1.02423e-215	1.5814e-212	Null_Model_OpenChrom	human	4
ReMap_ChIP	lclib4	RBPJ	2650	3015	0.878939	131.317	80.4718	31.299	20.1802	2.41001e-215	3.72106e-212	Null_Model_OpenChrom	human	5
TxnFactorChIPV3	GM12878	ATF2	2241	3015	0.743284	99.3127	68.4556	31.2858	22.5651	3.63937e-215	5.61919e-212	Null_Model_OpenChrom	human	6
TxnFactorChIPV3	GM12878	BCL11A	1773	3015	0.58806	63.4326	54.6546	31.2795	27.9509	4.4343e-215	6.84656e-212	Null_Model_OpenChrom	human	7
TxnFactorChIPV3	GM12878	EP300	1860	3015	0.616915	82.5504	56.9478	31.2119	22.5317	3.67107e-214	5.66813e-211	Null_Model_OpenChrom	human	8
TxnFactorChIPV3	GM12878	IRF4	1607	3015	0.533002	67.3427	49.3583	31.1935	23.863	6.52638e-214	1.00767e-210	Null_Model_OpenChrom	human	9
TxnFactorChIPV3	GM12878	EBF1	2569	3015	0.852073	174.926	76.811	31.1684	14.6862	1.43056e-213	2.20879e-210	Null_Model_OpenChrom	human	10
Misc_ChIP	MutuIII	EBNA2	2223	3015	0.737313	133.247	67.0528	31.1658	16.6833	1.54928e-213	2.39209e-210	Null_Model_OpenChrom	EBV	11
TxnFactorChIPV3	GM12878	NFIC	2098	3015	0.695854	113.398	63.6848	31.1629	18.5013	1.69694e-213	2.62007e-210	Null_Model_OpenChrom	human	12
TxnFactorChIPV3	GM12878	TCF12	1780	3015	0.590381	87.9491	54.3001	31.1611	20.239	1.79369e-213	2.76946e-210	Null_Model_OpenChrom	human	13
TxnFactorChIPV3	GM12878+TNFa	RELA	1670	3015	0.553897	76.3816	51.1578	31.151	21.8639	2.45631e-213	3.79255e-210	Null_Model_OpenChrom	human	14
TxnFactorChIPV3	GM12878	MEF2A	1465	3015	0.485904	63.7722	45.0134	31.1292	22.9724	4.85644e-213	7.49834e-210	Null_Model_OpenChrom	human	15
TxnFactorChIPV3	GM12878	FOXM1	1823	3015	0.604643	99.6693	55.3882	31.1137	18.2905	7.86419e-213	1.21423e-209	Null_Model_OpenChrom	human	16
TxnFactorChIPV3	GM12878	STAT3	897	3015	0.297512	29.1289	27.9137	31.0913	30.7942	1.58027e-212	2.43994e-209	Null_Model_OpenChrom	human	17
TxnFactorChIPV3	GM12878	BATF	1750	3015	0.580431	96.992	53.17	31.0891	18.0427	1.69104e-212	2.61096e-209	Null_Model_OpenChrom	human	18
Misc_ChIP	GM12878	p52	1905	3015	0.631841	111.973	57.7089	31.0702	17.013	3.0446e-212	4.70086e-209	Null_Model_OpenChrom	human	19
Cistrome_ChIP	GM12878	SP1	2310	3015	0.766169	176.18	68.7207	31.0506	13.1116	5.59869e-212	8.64438e-209	Null_Model_OpenChrom	human	20
TxnFactorChIPV3	GM12878	TBL1XR1	1375	3015	0.456053	66.2438	42.1837	31.0252	20.7567	1.23265e-211	1.90321e-208	Null_Model_OpenChrom	human	21
TxnFactorChIPV3	GM12878	NFATC1	1164	3015	0.38607	47.7982	35.9897	31.0145	24.3524	1.71875e-211	2.65375e-208	Null_Model_OpenChrom	human	22
Cistrome_ChIP	GM12878	EP300	952	3015	0.315755	32.8911	29.6367	31.0126	28.944	1.82427e-211	2.81667e-208	Null_Model_OpenChrom	human	23
TxnFactorChIPV3	GM12878	PAX5	1855	3015	0.615257	122.06	55.8944	31.0038	15.1975	2.39539e-211	3.69848e-208	Null_Model_OpenChrom	human	24
ReMap_ChIP	lclgm12878	NFKB1	1746	3015	0.579104	111.705	52.7216	30.9986	15.6304	2.81524e-211	4.34673e-208	Null_Model_OpenChrom	human	25
Cistrome_ChIP	GM12878	PAX5	2319	3015	0.769154	208.533	68.0943	30.9933	11.1205	3.31869e-211	5.12405e-208	Null_Model_OpenChrom	human	26
Misc_ChIP	GM12878	RelA	1483	3015	0.491874	87.5944	45.0331	30.9862	16.9303	4.13217e-211	6.38007e-208	Null_Model_OpenChrom	human	27
Cistrome_ChIP	GM12878	BATF	2376	3015	0.78806	206.886	70.0086	30.9836	11.4846	4.48983e-211	6.9323e-208	Null_Model_OpenChrom	human	28
TxnFactorChIPV3	GM12878	SP1	1515	3015	0.502488	86.1888	46.1315	30.9726	17.5777	6.31093e-211	9.74407e-208	Null_Model_OpenChrom	human	29
Misc_ChIP	GM12878	RelB	1780	3015	0.590381	113.507	53.8075	30.9714	15.6818	6.55408e-211	1.01195e-207	Null_Model_OpenChrom	human	30
TxnFactorChIPV3	GM12878	MEF2C	943	3015	0.312769	35.5195	29.304	30.9678	26.5488	7.30583e-211	1.12802e-207	Null_Model_OpenChrom	human	31
Cistrome_ChIP	GM12878	IRF4	2339	3015	0.775788	196.774	69.223	30.9467	11.8867	1.40603e-210	2.17091e-207	Null_Model_OpenChrom	human	32
TxnFactorChIPV3	GM12878	BHLHE40	1246	3015	0.413267	64.5764	38.1763	30.9466	19.295	1.41337e-210	2.18225e-207	Null_Model_OpenChrom	human	33
TxnFactorChIPV3	GM12891+TNFa	RELA	1751	3015	0.580763	126.729	52.4983	30.9395	13.8169	1.75848e-210	2.71509e-207	Null_Model_OpenChrom	human	34
TxnFactorChIPV3	GM12878	MTA3	1229	3015	0.407629	59.5305	37.8016	30.937	20.6449	1.89946e-210	2.93277e-207	Null_Model_OpenChrom	human	35
TxnFactorChIPV3	GM12878	IKZF1	989	3015	0.328027	38.027	30.7428	30.9332	26.0079	2.13621e-210	3.29831e-207	Null_Model_OpenChrom	human	36
TxnFactorChIPV3	GM12878	CEBPB	820	3015	0.271973	28.2348	25.5983	30.9304	29.0422	2.33033e-210	3.59804e-207	Null_Model_OpenChrom	human	37
TxnFactorChIPV3	GM12878	RUNX3	2433	3015	0.806965	237.145	71.0082	30.924	10.2596	2.84477e-210	4.39233e-207	Null_Model_OpenChrom	human	38
Cistrome_ChIP	GM19099	RELA	1294	3015	0.429187	71.7802	39.5322	30.9171	18.0273	3.5184e-210	5.43241e-207	Null_Model_OpenChrom	human	39
TxnFactorChIPV3	GM12878	POU2F2	1560	3015	0.517413	97.1239	47.3323	30.9065	16.062	4.87901e-210	7.53319e-207	Null_Model_OpenChrom	human	40
TxnFactorChIPV3	GM19099+TNFa	RELA	917	3015	0.304146	37.8342	28.448	30.9044	24.2374	5.2198e-210	8.05937e-207	Null_Model_OpenChrom	human	41
Cistrome_ChIP	GM19193	RELA	920	3015	0.305141	37.3876	28.5637	30.8997	24.6071	6.02018e-210	9.29515e-207	Null_Model_OpenChrom	human	42
TxnFactorChIPV3	GM18505+TNFa	RELA	971	3015	0.322056	43.8092	30.0344	30.8709	22.1643	1.46679e-209	2.26472e-206	Null_Model_OpenChrom	human	43
Cistrome_ChIP	GM18505	RELA	668	3015	0.221559	20.6733	20.9828	30.8504	32.3122	2.76577e-209	4.27034e-206	Null_Model_OpenChrom	human	44
Cistrome_ChIP	GM12878	NFATC1	2010	3015	0.666667	182.499	59.2974	30.8192	11.0138	7.24013e-209	1.11788e-205	Null_Model_OpenChrom	human	45
Cistrome_ChIP	GM12891	RELA	1476	3015	0.489552	96.5814	44.7706	30.8108	15.2824	9.38927e-209	1.4497e-205	Null_Model_OpenChrom	human	46
TxnFactorChIPV3	GM18951+TNFa	RELA	1195	3015	0.396352	67.998	36.582	30.8076	17.574	1.03764e-208	1.60212e-205	Null_Model_OpenChrom	human	47
TxnFactorChIPV3	GM12878	STAT5A	830	3015	0.27529	37.3197	25.7361	30.8004	22.2403	1.29598e-208	2.00099e-205	Null_Model_OpenChrom	human	48
Cistrome_ChIP	GM12892	RELA	990	3015	0.328358	52.7752	30.4309	30.7984	18.7588	1.37457e-208	2.12234e-205	Null_Model_OpenChrom	human	49
TxnFactorChIPV3	GM10847+TNFa	RELA	973	3015	0.32272	48.1748	30.0413	30.7851	20.1973	2.07536e-208	3.20436e-205	Null_Model_OpenChrom	human	50
ReMap_ChIP	lcl_hls554p	NIPBL	868	3015	0.287894	40.8631	26.8772	30.7747	21.2416	2.85737e-208	4.41178e-205	Null_Model_OpenChrom	human	51
Misc_ChIP	MutuIII	EBNA3C	687	3015	0.227861	25.8022	21.4914	30.7657	26.6256	3.76563e-208	5.81414e-205	Null_Model_OpenChrom	EBV	52
Cistrome_ChIP	GM10847	RELA	645	3015	0.21393	21.5784	20.2797	30.7412	29.891	8.02346e-208	1.23882e-204	Null_Model_OpenChrom	human	53
Cistrome_ChIP	GM18951	RELA	673	3015	0.223217	22.9131	21.1482	30.7395	29.3719	8.43354e-208	1.30214e-204	Null_Model_OpenChrom	human	54
TxnFactorChIPV3	GM19193+TNFa	RELA	678	3015	0.224876	25.8831	21.2391	30.7037	26.1947	2.54212e-207	3.92503e-204	Null_Model_OpenChrom	human	55
ReMap_ChIP	lclgm12892	NFKB1	1223	3015	0.405638	84.5395	37.0812	30.7019	14.4666	2.68805e-207	4.15035e-204	Null_Model_OpenChrom	human	56
Cistrome_ChIP	GM12878	MAX	1418	3015	0.470315	109.425	42.6273	30.6981	12.9587	3.02051e-207	4.66367e-204	Null_Model_OpenChrom	human	57
TxnFactorChIPV3	GM12878	CHD2	1200	3015	0.39801	80.3916	36.4832	30.6883	14.9269	4.07441e-207	6.29089e-204	Null_Model_OpenChrom	human	58
TxnFactorChIPV3	GM12892+TNFa	RELA	840	3015	0.278607	43.3207	25.9779	30.6676	19.3903	7.70773e-207	1.19007e-203	Null_Model_OpenChrom	human	59
Cistrome_ChIP	GM12878	PML	2038	3015	0.675954	226.026	59.103	30.6579	9.01666	1.03606e-206	1.59968e-203	Null_Model_OpenChrom	human	60
TxnFactorChIPV3	GM12878	TBP	1094	3015	0.362852	75.3736	33.2842	30.6039	14.5144	5.43565e-206	8.39265e-203	Null_Model_OpenChrom	human	61
TxnFactorChIPV3	GM12878	TCF3	1063	3015	0.35257	70.2318	32.4564	30.5877	15.1356	8.90722e-206	1.37528e-202	Null_Model_OpenChrom	human	62
TxnFactorChIPV3	GM12891	POU2F2	1006	3015	0.333665	65.1948	30.8153	30.5305	15.4307	5.13948e-205	7.93536e-202	Null_Model_OpenChrom	human	63
Cistrome_ChIP	GM10861	VDR	945	3015	0.313433	56.0639	29.1321	30.5139	16.8558	8.51634e-205	1.31492e-201	Null_Model_OpenChrom	human	64
Misc_ChIP	GM12878	cRel	1078	3015	0.357546	75.4396	32.8684	30.5022	14.2896	1.21762e-204	1.88e-201	Null_Model_OpenChrom	human	65
Misc_ChIP	GM12878	p50	1301	3015	0.431509	112.934	38.9517	30.501	11.52	1.2639e-204	1.95147e-201	Null_Model_OpenChrom	human	66
TxnFactorChIPV3	GM12878	PML	1134	3015	0.376119	89.3207	34.2662	30.4871	12.6958	1.92907e-204	2.97848e-201	Null_Model_OpenChrom	human	67
Cistrome_ChIP	GM12878	STAT5A	1948	3015	0.646103	250.361	55.6976	30.4796	7.78078	2.43019e-204	3.75221e-201	Null_Model_OpenChrom	human	68
TxnFactorChIPV3	GM12878	SPI1	1387	3015	0.460033	128.659	41.337	30.441	10.7804	7.88082e-204	1.2168e-200	Null_Model_OpenChrom	human	69
ReMap_ChIP	lclgm12891	NFKB1	1388	3015	0.460365	125.595	41.4951	30.423	11.0514	1.36432e-203	2.10651e-200	Null_Model_OpenChrom	human	70
TxnFactorChIPV3	GM12878	JUND	336	3015	0.111443	9.30669	10.7409	30.4158	36.103	1.69607e-203	2.61874e-200	Null_Model_OpenChrom	human	71
ReMap_ChIP	lclgm10861_calcitriol	VDR	1070	3015	0.354892	78.6214	32.6306	30.3819	13.6095	4.76682e-203	7.35998e-200	Null_Model_OpenChrom	human	72
TxnFactorChIPV3	GM15510+TNFa	RELA	968	3015	0.321061	69.996	29.5958	30.3422	13.8294	1.59054e-202	2.4558e-199	Null_Model_OpenChrom	human	73
Cistrome_ChIP	GM12891	SPI1	1354	3015	0.449088	135.562	40.1593	30.3401	9.98802	1.69601e-202	2.61864e-199	Null_Model_OpenChrom	human	74
TxnFactorChIPV3	GM12891	SPI1	1394	3015	0.462355	141.829	41.3426	30.2877	9.82873	8.32565e-202	1.28548e-198	Null_Model_OpenChrom	human	75
Misc_ChIP	IB4	EBNALP	586	3015	0.194362	29.8791	18.421	30.1895	19.6124	1.62451e-200	2.50825e-197	Null_Model_OpenChrom	EBV	76
Cistrome_ChIP	GM10855	VDR	573	3015	0.19005	29.6134	18.0227	30.15	19.3494	5.35581e-200	8.26937e-197	Null_Model_OpenChrom	human	77
Cistrome_ChIP	GM18526	RELA	352	3015	0.11675	11.977	11.2797	30.1446	29.3896	6.31564e-200	9.75134e-197	Null_Model_OpenChrom	human	78
TxnFactorChIPV3	GM18526+TNFa	RELA	421	3015	0.139635	16.2028	13.4302	30.1409	25.9832	7.0679e-200	1.09128e-196	Null_Model_OpenChrom	human	79
Cistrome_ChIP	OCI-Ly10	IRF4	533	3015	0.176783	28.8741	16.7989	30.0094	18.4594	3.6998e-198	5.71249e-195	Null_Model_OpenChrom	human	80
Cistrome_ChIP	Raji	PAX5	667	3015	0.221227	41.8182	20.8393	30.0002	15.95	4.87915e-198	7.53341e-195	Null_Model_OpenChrom	human	81
Cistrome_ChIP	GM12891	PAX5	809	3015	0.268325	64.1139	24.8313	29.9979	12.6182	5.22149e-198	8.06198e-195	Null_Model_OpenChrom	human	82
Cistrome_ChIP	OCI-Ly3+SCRM	IRF4	403	3015	0.133665	18.048	12.8561	29.9431	22.3294	2.70486e-197	4.17631e-194	Null_Model_OpenChrom	human	83
TxnFactorChIPV3	GM12878	MXI1	984	3015	0.326368	96.7892	29.7074	29.8649	10.1664	2.80951e-196	4.33788e-193	Null_Model_OpenChrom	human	84
Misc_ChIP	GM12878	BRD4	570	3015	0.189055	36.7562	17.8758	29.8305	15.5076	7.86665e-196	1.21461e-192	Null_Model_OpenChrom	human	85
Cistrome_ChIP	GM15510	RELA	614	3015	0.203648	40.6004	19.2276	29.8217	15.123	1.02179e-195	1.57764e-192	Null_Model_OpenChrom	human	86
ReMap_ChIP	lclgm18951	NFKB1	589	3015	0.195357	39.4795	18.444	29.7941	14.9191	2.33239e-195	3.6012e-192	Null_Model_OpenChrom	human	87
TxnFactorChIPV3	GM12878	BCLAF1	508	3015	0.168491	31.7522	16.0458	29.6806	15.9989	6.83626e-194	1.05552e-190	Null_Model_OpenChrom	human	88
TxnFactorChIPV3	GM12878	MAZ	940	3015	0.311774	107.807	28.1325	29.5811	8.71927	1.30601e-192	2.01648e-189	Null_Model_OpenChrom	human	89
TxnFactorChIPV3	GM12878	WRNIP1	729	3015	0.241791	63.984	22.5083	29.5454	11.3935	3.75993e-192	5.80533e-189	Null_Model_OpenChrom	human	90
TxnFactorChIPV3	GM12878	RAD21	1056	3015	0.350249	140.428	31.0612	29.4764	7.51989	2.89277e-191	4.46644e-188	Null_Model_OpenChrom	human	91
Cistrome_ChIP	Th1	TBX21	478	3015	0.158541	31.2787	15.191	29.4069	15.282	2.23966e-190	3.45804e-187	Null_Model_OpenChrom	human	92
Cistrome_ChIP	OCI-Ly10	BATF	456	3015	0.151244	27.989	14.555	29.4065	16.2921	2.26517e-190	3.49742e-187	Null_Model_OpenChrom	human	93
TxnFactorChIPV3	GM12878	YY1	1062	3015	0.352239	143.341	31.3739	29.281	7.40892	9.05608e-189	1.39826e-185	Null_Model_OpenChrom	human	94
Cistrome_ChIP	H929	IRF4	445	3015	0.147595	31.1039	14.2234	29.0997	14.3069	1.81314e-186	2.79949e-183	Null_Model_OpenChrom	human	95
TxnFactorChIPV3	GM12878	PBX3	491	3015	0.162852	37.6234	15.5978	29.0667	13.0504	4.72981e-186	7.30283e-183	Null_Model_OpenChrom	human	96
Cistrome_ChIP	Namalwa	PAX5	610	3015	0.202322	58.5105	19.0246	28.9883	10.4255	4.62267e-185	7.1374e-182	Null_Model_OpenChrom	human	97
Cistrome_ChIP	OCI-Ly3	IRF4	280	3015	0.092869	14.4066	9.2142	28.8244	19.4355	5.31246e-183	8.20243e-180	Null_Model_OpenChrom	human	98
Artem-ChIP	Naive_CD4_T_cells+EI12h	FOS	498	3015	0.165174	45.029	15.7709	28.722	11.0595	1.01305e-181	1.56415e-178	Null_Model_OpenChrom	human	99
TxnFactorChIPV3	GM12878	POLR2A	1230	3015	0.40796	219.789	35.1735	28.7208	5.59627	1.05056e-181	1.62206e-178	Null_Model_OpenChrom	human	100
TxnFactorChIPV3	GM12891	PAX5	257	3015	0.0852405	13.4476	8.50973	28.6205	19.1113	1.86904e-180	2.8858e-177	Null_Model_OpenChrom	human	101
Cistrome_ChIP	GM12891	YY1	897	3015	0.297512	135.199	26.6278	28.6093	6.63467	2.57465e-180	3.97526e-177	Null_Model_OpenChrom	human	102
TxnFactorChIPV3	GM12878	CHD1	445	3015	0.147595	39.9401	14.2127	28.4999	11.1417	5.87565e-179	9.072e-176	Null_Model_OpenChrom	human	103
TxnFactorChIPV3	GM12878	SMC3	765	3015	0.253731	105.225	23.3004	28.316	7.27015	1.09793e-176	1.6952e-173	Null_Model_OpenChrom	human	104
Cistrome_ChIP	OCI-Ly3	SPIB	588	3015	0.195025	68.4116	18.3817	28.2666	8.59504	4.44522e-176	6.86343e-173	Null_Model_OpenChrom	human	105
TxnFactorChIPV3	GM12878	MAX	614	3015	0.203648	77.2827	19.0686	28.1466	7.94486	1.31882e-174	2.03626e-171	Null_Model_OpenChrom	human	106
TxnFactorChIPV3	GM12878	RCOR1	180	3015	0.0597015	7.92907	6.11866	28.1223	22.7013	2.6121e-174	4.03308e-171	Null_Model_OpenChrom	human	107
Cistrome_ChIP	P493-6+T1	MAX	919	3015	0.304809	154.46	27.197	28.1112	5.94978	3.57677e-174	5.52254e-171	Null_Model_OpenChrom	human	108
TxnFactorChIPV3	GM12878	USF2	413	3015	0.136982	38.9031	13.338	28.0475	10.6161	2.14242e-173	3.30789e-170	Null_Model_OpenChrom	human	109
Cistrome_ChIP	MM1.S+500nm_JQ1	BRD4	786	3015	0.260697	126.621	23.5216	28.033	6.20748	3.22329e-173	4.97676e-170	Null_Model_OpenChrom	human	110
Cistrome_ChIP	OCI-Ly3+SPIBKD	IRF4	86	3015	0.028524	2.04496	2.9975	28.0084	42.0547	6.41891e-173	9.9108e-170	Null_Model_OpenChrom	human	111
Cistrome_ChIP	H929	SPI1	461	3015	0.152902	49.5015	14.6946	28.0034	9.31285	7.37517e-173	1.13873e-169	Null_Model_OpenChrom	human	112
TxnFactorChIPV3	GM12878	EGR1	594	3015	0.197015	77.3397	18.4582	27.9908	7.68041	1.05215e-172	1.62453e-169	Null_Model_OpenChrom	human	113
Cistrome_ChIP	OCI-Ly10	SPI1	264	3015	0.0875622	16.7083	8.86018	27.9105	15.8005	9.96079e-172	1.53795e-168	Null_Model_OpenChrom	human	114
Cistrome_ChIP	MM1.S+5um_JQ1	BRD4	701	3015	0.232504	108.879	21.2379	27.8803	6.43833	2.31084e-171	3.56794e-168	Null_Model_OpenChrom	human	115
Cistrome_ChIP	MM1.S+50nm_JQ1	BRD4	913	3015	0.302819	171.35	26.6597	27.8192	5.32829	1.27228e-170	1.96439e-167	Null_Model_OpenChrom	human	116
Cistrome_ChIP	MM1.S+5nm_JQ1	BRD4	985	3015	0.3267	198.198	28.2997	27.8025	4.96978	2.02525e-170	3.12699e-167	Null_Model_OpenChrom	human	117
Cistrome_ChIP	P493-6	MAX	1041	3015	0.345274	225.638	29.3428	27.7875	4.61358	3.0742e-170	4.74657e-167	Null_Model_OpenChrom	human	118
Cistrome_ChIP	P493-6+T24	MAX	602	3015	0.199668	83.6414	18.6764	27.7548	7.1974	7.62294e-170	1.17698e-166	Null_Model_OpenChrom	human	119
TxnFactorChIPV3	GM12878	TAF1	628	3015	0.208292	87.5844	19.476	27.7478	7.17023	9.27418e-170	1.43193e-166	Null_Model_OpenChrom	human	120
TxnFactorChIPV3	GM12891	POLR2A	951	3015	0.315423	179.776	27.8497	27.6923	5.28991	4.32001e-169	6.6701e-166	Null_Model_OpenChrom	human	121
TxnFactorChIPV3	GM12892	POLR2A	923	3015	0.306136	195.684	26.3916	27.5586	4.71678	1.74667e-167	2.69685e-164	Null_Model_OpenChrom	human	122
Misc_ChIP	BCells+Sendai_Virus	IRF3	347	3015	0.115091	30.6943	11.4867	27.5367	11.305	3.19573e-167	4.93421e-164	Null_Model_OpenChrom	human	123
ReMap_ChIP	sem	RUNX1	1136	3015	0.376783	259.915	31.9088	27.4559	4.37066	2.95157e-166	4.55723e-163	Null_Model_OpenChrom	human	124
TxnFactorChIPV3	GM12878	ELF1	691	3015	0.229187	114.52	21.0597	27.3736	6.03386	2.8315e-165	4.37183e-162	Null_Model_OpenChrom	human	125
Cistrome_ChIP	OCI-Ly3	BATF	175	3015	0.0580431	9.60639	6.0779	27.2123	18.217	2.32433e-163	3.58877e-160	Null_Model_OpenChrom	human	126
Cistrome_ChIP	GM06993	TP53	650	3015	0.215589	110.406	19.8552	27.1765	5.88738	6.16317e-163	9.51594e-160	Null_Model_OpenChrom	human	127
TxnFactorChIPV3	GM12878	RXRA	147	3015	0.0487562	7.53047	5.13413	27.1652	19.5207	8.38334e-163	1.29439e-159	Null_Model_OpenChrom	human	128
TxnFactorChIPV3	GM12878	SRF	337	3015	0.111774	35.7512	11.1261	27.0758	9.42624	9.50227e-162	1.46715e-158	Null_Model_OpenChrom	human	129
Misc_ChIP	BCells+Sendai_Virus	MED1	279	3015	0.0925373	24.6074	9.44186	26.9431	11.3381	3.43926e-160	5.31022e-157	Null_Model_OpenChrom	human	130
Cistrome_ChIP	MM1.S	BRD4	764	3015	0.2534	145.016	22.9759	26.9405	5.26838	3.68225e-160	5.68539e-157	Null_Model_OpenChrom	human	131
Cistrome_ChIP	GM12878	ETS1	338	3015	0.112106	37.022	11.2071	26.856	9.12971	3.59208e-159	5.54617e-156	Null_Model_OpenChrom	human	132
Misc_ChIP	BCells	MED1	277	3015	0.091874	25.2757	9.40978	26.7514	10.9591	5.95389e-158	9.19281e-155	Null_Model_OpenChrom	human	133
TxnFactorChIPV3	GM12892	PAX5	404	3015	0.133997	52.1189	13.1732	26.7119	7.75151	1.71099e-157	2.64177e-154	Null_Model_OpenChrom	human	134
Cistrome_ChIP	CD4+	HDAC6	316	3015	0.104809	35.4885	10.5845	26.502	8.90429	4.59022e-155	7.0873e-152	Null_Model_OpenChrom	human	135
ReMap_ChIP	p493_6_0hr	MAX	706	3015	0.234163	145.791	21.162	26.4724	4.84254	1.00875e-154	1.55751e-151	Null_Model_OpenChrom	human	136
ReMap_ChIP	bcellp493-6_cmyc1hr	BRD4	139	3015	0.0461028	7.47752	4.97873	26.4169	18.589	4.38432e-154	6.76938e-151	Null_Model_OpenChrom	human	137
Cistrome_ChIP	CD3+	SPI1	669	3015	0.221891	138.166	20.2105	26.2653	4.84201	2.38844e-152	3.68775e-149	Null_Model_OpenChrom	human	138
Cistrome_ChIP	Th2	GATA3	343	3015	0.113765	40.5644	11.52	26.2531	8.45568	3.2926e-152	5.08377e-149	Null_Model_OpenChrom	human	139
TxnFactorChIPV3	GM12891	TAF1	463	3015	0.153566	74.2827	14.8683	26.1441	6.23294	5.74932e-151	8.87694e-148	Null_Model_OpenChrom	human	140
Cistrome_ChIP	GM12892	YY1	504	3015	0.167164	87.0689	15.9554	26.1311	5.78852	8.09039e-151	1.24916e-147	Null_Model_OpenChrom	human	141
Cistrome_ChIP	LY1	BRD4	716	3015	0.237479	161.328	21.3084	26.0307	4.43817	1.11357e-149	1.71936e-146	Null_Model_OpenChrom	human	142
Cistrome_ChIP	L428-PAX5	PAX5	425	3015	0.140962	65.4356	13.8193	26.0191	6.49494	1.50671e-149	2.32636e-146	Null_Model_OpenChrom	human	143
Cistrome_ChIP	Lymphocyte	STAT5B	238	3015	0.0789386	23.4945	8.26754	25.9455	10.13	1.02183e-148	1.5777e-145	Null_Model_OpenChrom	human	144
Cistrome_ChIP	MM1.S	MYC	678	3015	0.224876	143.582	20.6598	25.8675	4.72203	7.73096e-148	1.19366e-144	Null_Model_OpenChrom	human	145
Cistrome_ChIP	Monocyte_CD14+	IRF1	433	3015	0.143615	68.7792	14.0844	25.8599	6.29551	9.41959e-148	1.45438e-144	Null_Model_OpenChrom	human	146
Cistrome_ChIP	U937	SMAD1	601	3015	0.199337	122.965	18.625	25.6663	4.88757	1.39187e-145	2.14905e-142	Null_Model_OpenChrom	human	147
Cistrome_ChIP	LY1+JQ1	BRD4	461	3015	0.152902	79.7642	14.8685	25.6405	5.77953	2.69853e-145	4.16654e-142	Null_Model_OpenChrom	human	148
Cistrome_ChIP	Monocyte_CD14+	STAT1	601	3015	0.199337	124.715	18.5885	25.6225	4.81898	4.28406e-145	6.61459e-142	Null_Model_OpenChrom	human	149
TxnFactorChIPV3	GM12892	YY1	477	3015	0.158209	82.994	15.3801	25.6179	5.7474	4.82182e-145	7.44489e-142	Null_Model_OpenChrom	human	150
Cistrome_ChIP	GM12878	ELF1	779	3015	0.258375	191.504	22.9438	25.6058	4.06779	6.56628e-145	1.01383e-141	Null_Model_OpenChrom	human	151
Cistrome_ChIP	CD14+	STAT1	601	3015	0.199337	124.638	18.6141	25.5915	4.82195	9.48446e-145	1.4644e-141	Null_Model_OpenChrom	human	152
ReMap_ChIP	cd4_il12	STAT5B	264	3015	0.0875622	30.0639	9.18357	25.4733	8.78129	1.94688e-143	3.00598e-140	Null_Model_OpenChrom	human	153
TxnFactorChIPV3	GM18505	POLR2A	696	3015	0.230846	167.096	20.8386	25.381	4.16527	2.04455e-142	3.15679e-139	Null_Model_OpenChrom	human	154
ReMap_ChIP	germ_bcell	BCL6	115	3015	0.0381426	6.90509	4.26286	25.3574	16.6544	3.72718e-142	5.75476e-139	Null_Model_OpenChrom	human	155
Cistrome_ChIP	GM12892	PAX5	526	3015	0.174461	98.8352	16.8493	25.352	5.32199	4.26616e-142	6.58695e-139	Null_Model_OpenChrom	human	156
Cistrome_ChIP	NB4	FLI1	346	3015	0.11476	51.039	11.6545	25.3088	6.77913	1.27921e-141	1.9751e-138	Null_Model_OpenChrom	human	157
Pazar_Chip	U937+BMP4	SMAD1	534	3015	0.177114	101.046	17.1168	25.2941	5.28472	1.85676e-141	2.86684e-138	Null_Model_OpenChrom	human	158
Artem-ChIP	CD4+_T_cells+invitrogen	POLR2A	1053	3015	0.349254	325.481	28.8697	25.2001	3.23522	1.99926e-140	3.08686e-137	Null_Model_OpenChrom	human	159
ReMap_ChIP	lclgm19193	NFKB1	68	3015	0.0225539	2.4985	2.60043	25.1887	27.2163	2.66389e-140	4.11305e-137	Null_Model_OpenChrom	human	160
Cistrome_ChIP	CD56+	SPI1	994	3015	0.329685	307.312	27.3944	25.0668	3.2345	5.72889e-139	8.8454e-136	Null_Model_OpenChrom	human	161
ReMap_ChIP	sem	MEIS1	283	3015	0.093864	40.1409	9.74644	24.9177	7.05017	2.39074e-137	3.6913e-134	Null_Model_OpenChrom	human	162
ReMap_ChIP	blood_macrophage	SPI1	688	3015	0.228192	175.984	20.5522	24.9129	3.90945	2.69454e-137	4.16037e-134	Null_Model_OpenChrom	human	163
Cistrome_ChIP	NB4	EP300	368	3015	0.122056	58.7293	12.4155	24.91	6.26604	2.90096e-137	4.47908e-134	Null_Model_OpenChrom	human	164
Cistrome_ChIP	HaematopoieticProgenitorCell	FLI1	459	3015	0.152239	92.3077	14.7613	24.8415	4.9725	1.59723e-136	2.46612e-133	Null_Model_OpenChrom	human	165
ReMap_ChIP	cd34_nont8_21	RUNX1	554	3015	0.183748	125.712	17.2422	24.8395	4.40689	1.67824e-136	2.59121e-133	Null_Model_OpenChrom	human	166
TxnFactorChIPV3	GM12878	ELK1	254	3015	0.0842454	31.1499	8.97739	24.8235	8.15413	2.5002e-136	3.8603e-133	Null_Model_OpenChrom	human	167
ReMap_ChIP	u937_bmp4	SMAD1	511	3015	0.169486	106.866	16.3149	24.7708	4.78168	9.24486e-136	1.42741e-132	Null_Model_OpenChrom	human	168
TxnFactorChIPV3	GM12891	YY1	414	3015	0.137313	74.1998	13.7187	24.7692	5.57953	9.63596e-136	1.48779e-132	Null_Model_OpenChrom	human	169
TxnFactorChIPV3	GM19099	POLR2A	660	3015	0.218905	169.869	19.8074	24.7449	3.88534	1.76011e-135	2.71761e-132	Null_Model_OpenChrom	human	170
Cistrome_ChIP	CD14+	IRF1	623	3015	0.206633	150.888	19.0856	24.7366	4.12889	2.16224e-135	3.3385e-132	Null_Model_OpenChrom	human	171
Cistrome_ChIP	MM1.S+DMSO	BRD4	753	3015	0.249751	209.831	22.0052	24.6837	3.5886	8.00895e-135	1.23658e-131	Null_Model_OpenChrom	human	172
Misc_ChIP	CD34+	RUNX1	499	3015	0.165506	108.304	15.8481	24.6525	4.60741	1.7301e-134	2.67128e-131	Null_Model_OpenChrom	human	173
ReMap_ChIP	thp1	SPI1	663	3015	0.2199	176.617	19.9317	24.4024	3.75388	8.06172e-132	1.24473e-128	Null_Model_OpenChrom	human	174
ReMap_ChIP	nb4_leukemic	FLI1	385	3015	0.127695	74.2877	12.8336	24.2109	5.18255	8.5495e-130	1.32004e-126	Null_Model_OpenChrom	human	175
Artem-ChIP	Naive_CD4_Tcell_EI_5h_6	NFATC2	595	3015	0.197347	148.453	18.4552	24.1962	4.00801	1.21857e-129	1.88147e-126	Null_Model_OpenChrom	human	176
ReMap_ChIP	bcellp493-6	MAX	457	3015	0.151575	98.4366	14.8518	24.1427	4.64258	4.44939e-129	6.86986e-126	Null_Model_OpenChrom	human	177
Pazar_Chip	CD34+prog	SMAD1	345	3015	0.114428	62.1568	11.7239	24.1253	5.55047	6.78377e-129	1.04741e-125	Null_Model_OpenChrom	human	178
ReMap_ChIP	blood_monocyte	SPI1	641	3015	0.212604	171.297	19.4855	24.1053	3.74205	1.10059e-128	1.69931e-125	Null_Model_OpenChrom	human	179
Pazar_Chip	THP-1	SPI1	767	3015	0.254395	236.549	22.0875	24.0158	3.24245	9.50439e-128	1.46748e-124	Null_Model_OpenChrom	human	180
TxnFactorChIPV3	GM12878	NFYB	307	3015	0.101824	50.1818	10.7176	23.9623	6.11775	3.44013e-127	5.31156e-124	Null_Model_OpenChrom	human	181
Cistrome_ChIP	HPB-ALL	NOTCH1	759	3015	0.251741	237.574	21.8126	23.9048	3.19479	1.36648e-126	2.10984e-123	Null_Model_OpenChrom	human	182
Cistrome_ChIP	HL-60	SPI1	713	3015	0.236484	216.55	21.0391	23.5965	3.29254	2.09489e-123	3.2345e-120	Null_Model_OpenChrom	human	183
Cistrome_ChIP	OCI-Ly3	SPI1	78	3015	0.0258706	4.36264	3.13391	23.497	17.8791	2.18878e-122	3.37948e-119	Null_Model_OpenChrom	human	184
ReMap_ChIP	hspc	SPI1	332	3015	0.110116	59.3916	11.628	23.4441	5.59002	7.58759e-122	1.17152e-118	Null_Model_OpenChrom	human	185
ReMap_ChIP	plasma	MBD4	353	3015	0.117081	68.5834	12.1438	23.4208	5.14702	1.31281e-121	2.02698e-118	Null_Model_OpenChrom	human	186
Artem-ChIP	Naive_CD4_Tcell_EI_5h_3	NFATC1	259	3015	0.0859038	39.6673	9.38585	23.3684	6.5293	4.4763e-121	6.91141e-118	Null_Model_OpenChrom	human	187
Cistrome_ChIP	DendriticCell	TCF4	289	3015	0.0958541	50.0999	10.2235	23.3677	5.76847	4.55019e-121	7.0255e-118	Null_Model_OpenChrom	human	188
TxnFactorChIPV3	GM19193	POLR2A	598	3015	0.198342	166.447	18.5454	23.2701	3.59274	4.4502e-120	6.87111e-117	Null_Model_OpenChrom	human	189
ReMap_ChIP	cd4_il12	STAT4	83	3015	0.027529	5.51748	3.36659	23.0151	15.0431	1.6449e-117	2.53972e-114	Null_Model_OpenChrom	human	190
ReMap_ChIP	cutll	RBPJ	173	3015	0.0573798	20.4186	6.64587	22.9588	8.47267	6.01394e-117	9.28553e-114	Null_Model_OpenChrom	human	191
TxnFactorChIPV3	GM12878	ZEB1	181	3015	0.0600332	23.8042	6.85606	22.928	7.6037	1.2217e-116	1.8863e-113	Null_Model_OpenChrom	human	192
Cistrome_ChIP	CUTLL1	NOTCH1	338	3015	0.112106	71.1558	11.6415	22.9219	4.75014	1.40612e-116	2.17104e-113	Null_Model_OpenChrom	human	193
Misc_ChIP	Kasumi-1_siMM	RUNX1	210	3015	0.0696517	30.3636	7.83796	22.9188	6.91617	1.51024e-116	2.33181e-113	Null_Model_OpenChrom	human	194
Cistrome_ChIP	UPR9	PML	280	3015	0.092869	48.982	10.1721	22.7109	5.71638	1.74659e-114	2.69674e-111	Null_Model_OpenChrom	human	195
ReMap_ChIP	mm1s_jq1_500nm	CDK9	454	3015	0.15058	114.697	14.9894	22.6362	3.95824	9.53615e-114	1.47238e-110	Null_Model_OpenChrom	human	196
Cistrome_ChIP	CD133+	SPI1	262	3015	0.0868988	44.1199	9.63959	22.6026	5.93837	2.04096e-113	3.15124e-110	Null_Model_OpenChrom	human	197
TxnFactorChIPV3	GM12878	USF1	261	3015	0.0865672	44.2707	9.58925	22.6013	5.89554	2.10473e-113	3.24971e-110	Null_Model_OpenChrom	human	198
ReMap_ChIP	mm1s_jq1_500nm	MBD4	424	3015	0.14063	101.781	14.2659	22.5866	4.1658	2.93629e-113	4.53364e-110	Null_Model_OpenChrom	human	199
ReMap_ChIP	mm1s_dmso	MBD4	433	3015	0.143615	108.089	14.3914	22.5767	4.00596	3.67025e-113	5.66687e-110	Null_Model_OpenChrom	human	200
Misc_ChIP	BCells	NELFA	321	3015	0.106468	65.99	11.327	22.5136	4.86437	1.5288e-112	2.36046e-109	Null_Model_OpenChrom	human	201
Artem-ChIP	Naive_CD4_Tcell_EI_5h_2	NFKB1	115	3015	0.0381426	10.1179	4.67098	22.454	11.366	5.85226e-112	9.03589e-109	Null_Model_OpenChrom	human	202
Cistrome_ChIP	HaematopoieticProgenitorCell	SPI1	208	3015	0.0689884	31.1439	7.88107	22.4406	6.67868	7.90092e-112	1.2199e-108	Null_Model_OpenChrom	human	203
Cistrome_ChIP	CD8+	SPI1	696	3015	0.230846	229.213	20.932	22.3002	3.03648	1.8394e-110	2.84003e-107	Null_Model_OpenChrom	human	204
TxnFactorChIPV3	GM18951	POLR2A	572	3015	0.189718	168.229	18.1399	22.2587	3.40013	4.64373e-110	7.16991e-107	Null_Model_OpenChrom	human	205
ReMap_ChIP	p493_6_1hr	MAX	199	3015	0.0660033	30.2158	7.60732	22.1871	6.58596	2.28956e-109	3.53509e-106	Null_Model_OpenChrom	human	206
TxnFactorChIPV3	GM12878	RFX5	167	3015	0.0553897	21.5804	6.63112	21.9299	7.7385	6.74191e-107	1.04095e-103	Null_Model_OpenChrom	human	207
Misc_ChIP	BCells+Sendai_Virus	NELFA	373	3015	0.123715	89.4705	12.9816	21.8409	4.16897	4.74251e-106	7.32243e-103	Null_Model_OpenChrom	human	208
ReMap_ChIP	mm1s_jq1_500nm	BRD4	226	3015	0.0749585	37.9031	8.65353	21.7364	5.96257	4.64193e-105	7.16714e-102	Null_Model_OpenChrom	human	209
TxnFactorChIPV3	GM12878	ZBTB33	113	3015	0.0374793	11.6893	4.6648	21.7181	9.66695	6.91738e-105	1.06804e-101	Null_Model_OpenChrom	human	210
Misc_ChIP	Kasumi-1_siRE	RUNX1	235	3015	0.0779436	40.5025	8.96561	21.6937	5.80211	1.17598e-104	1.81571e-101	Null_Model_OpenChrom	human	211
ReMap_ChIP	tall_rpmi8402	TAL1	497	3015	0.164842	146.167	16.2126	21.6396	3.40022	3.80893e-104	5.88098e-101	Null_Model_OpenChrom	human	212
ReMap_ChIP	bcell	SMARCA4	116	3015	0.0384743	12.9171	4.76383	21.6386	8.98036	3.8878e-104	6.00276e-101	Null_Model_OpenChrom	human	213
Cistrome_ChIP	SKNO-1	EP300	174	3015	0.0577114	27.2607	6.80683	21.5576	6.38281	2.24426e-103	3.46513e-100	Null_Model_OpenChrom	human	214
ReMap_ChIP	lcl_bl41	MYC	391	3015	0.129685	94.7083	13.7451	21.5562	4.12847	2.31434e-103	3.57333e-100	Null_Model_OpenChrom	human	215
Pazar_Chip	U937+BIO	CEBPA	428	3015	0.141957	118.95	14.401	21.4604	3.59815	1.82657e-102	2.82022e-99	Null_Model_OpenChrom	human	216
ReMap_ChIP	cutll	NOTCH1	222	3015	0.0736318	40.5245	8.60963	21.0782	5.47817	6.3026e-99	9.73122e-96	Null_Model_OpenChrom	human	217
TxnFactorChIPV3	GM12878	SIN3A	290	3015	0.0961857	65.5165	10.6581	21.0622	4.42637	8.84543e-99	1.36573e-95	Null_Model_OpenChrom	human	218
Cistrome_ChIP	ME-1	EP300	704	3015	0.233499	267.293	20.7699	21.026	2.63382	1.89631e-98	2.92791e-95	Null_Model_OpenChrom	human	219
Cistrome_ChIP	P493-6	MYC	174	3015	0.0577114	28.3966	6.94489	20.9655	6.12749	6.76983e-98	1.04526e-94	Null_Model_OpenChrom	human	220
Pazar_Chip	Jurkat	CREBBP	464	3015	0.153897	135.456	15.6869	20.9438	3.42548	1.06829e-97	1.64944e-94	Null_Model_OpenChrom	human	221
ReMap_ChIP	jurkat	TAL1	148	3015	0.0490879	21.985	6.0487	20.8334	6.73186	1.07803e-96	1.66447e-93	Null_Model_OpenChrom	human	222
Misc_ChIP	BCells+Sendai_Virus	p65	64	3015	0.0212272	4.81419	2.84138	20.83	13.294	1.15837e-96	1.78852e-93	Null_Model_OpenChrom	human	223
Cistrome_ChIP	LeukemicBlastCell	PML	242	3015	0.0802653	49.7053	9.24067	20.8096	4.8687	1.77157e-96	2.7353e-93	Null_Model_OpenChrom	human	224
ReMap_ChIP	tall_rpmi8402	GATA3	230	3015	0.0762852	48.8282	8.74119	20.7262	4.7104	1.00496e-95	1.55166e-92	Null_Model_OpenChrom	human	225
Cistrome_ChIP	MR4	PML	242	3015	0.0802653	49.6533	9.28153	20.7236	4.87379	1.06096e-95	1.63813e-92	Null_Model_OpenChrom	human	226
ReMap_ChIP	lcl_raji	MYC	222	3015	0.0736318	43.0749	8.68984	20.5901	5.15381	1.68206e-94	2.5971e-91	Null_Model_OpenChrom	human	227
ReMap_ChIP	jurkat	RUNX1	166	3015	0.055058	27.0929	6.74999	20.5789	6.12706	2.12273e-94	3.2775e-91	Null_Model_OpenChrom	human	228
ReMap_ChIP	hsc	SMARCA4	415	3015	0.137645	122.675	14.2476	20.5175	3.38291	7.5122e-94	1.15988e-90	Null_Model_OpenChrom	human	229
Cistrome_ChIP	KOPT-K1	BRD4	533	3015	0.176783	185.218	17.0293	20.4226	2.87769	5.26566e-93	8.13018e-90	Null_Model_OpenChrom	human	230
TxnFactorChIPV3	GM12892	TAF1	269	3015	0.0892206	62.6523	10.1115	20.4072	4.29353	7.22093e-93	1.11491e-89	Null_Model_OpenChrom	human	231
ReMap_ChIP	u937_bio	CEBPA	424	3015	0.14063	130.968	14.4179	20.3241	3.23743	3.93415e-92	6.07433e-89	Null_Model_OpenChrom	human	232
Cistrome_ChIP	T_Lymphocyte	EP300	387	3015	0.128358	113.058	13.5048	20.2847	3.42302	8.77021e-92	1.35412e-88	Null_Model_OpenChrom	human	233
Cistrome_ChIP	T_Lymphocyte	ETS1	179	3015	0.0593698	33.8472	7.17981	20.2168	5.28848	3.48145e-91	5.37536e-88	Null_Model_OpenChrom	human	234
Cistrome_ChIP	CUTLL1	ETS1	648	3015	0.214925	255.98	19.4769	20.1274	2.53145	2.1221e-90	3.27652e-87	Null_Model_OpenChrom	human	235
Cistrome_ChIP	CUTLL1	EP300	387	3015	0.128358	113.315	13.625	20.087	3.41527	4.79067e-90	7.3968e-87	Null_Model_OpenChrom	human	236
ReMap_ChIP	kasumi1_leukemic	TCF12	438	3015	0.145274	140.479	15.0526	19.7655	3.11791	2.95071e-87	4.5559e-84	Null_Model_OpenChrom	human	237
ReMap_ChIP	tall_rpmi8402	TCF12	524	3015	0.173798	187.82	17.0632	19.702	2.7899	1.03614e-86	1.5998e-83	Null_Model_OpenChrom	human	238
ReMap_ChIP	tall_rpmi8402	TCF3	280	3015	0.092869	68.9141	10.7188	19.6931	4.06303	1.23645e-86	1.90908e-83	Null_Model_OpenChrom	human	239
Pazar_Chip	CD4+	HMGN1	840	3015	0.278607	386.863	23.0956	19.62	2.17131	5.21522e-86	8.0523e-83	Null_Model_OpenChrom	human	240
Misc_ChIP	Kasumi-1	RUNX1	227	3015	0.0752902	50.6503	8.99998	19.5945	4.48171	8.62172e-86	1.33119e-82	Null_Model_OpenChrom	human	241
ReMap_ChIP	mm1s_dmso	MYC	268	3015	0.0888889	72.7213	10.0269	19.4754	3.6853	8.87083e-85	1.36966e-81	Null_Model_OpenChrom	human	242
TxnFactorChIPV3	HeLa-S3	REST	176	3015	0.0583748	34.7113	7.26757	19.441	5.0704	1.73712e-84	2.68212e-81	Null_Model_OpenChrom	human	243
Pazar_Chip	U937+BIO	TCF7L2	137	3015	0.0454395	22.6214	5.88604	19.4322	6.05622	2.06251e-84	3.18452e-81	Null_Model_OpenChrom	human	244
Cistrome_ChIP	CD4+	CREBBP	155	3015	0.0514096	26.2478	6.63178	19.4144	5.90527	2.91443e-84	4.49989e-81	Null_Model_OpenChrom	human	245
Misc_ChIP	Kasumi-1	RUNX1-ETO	199	3015	0.0660033	42.8092	8.06961	19.3554	4.64853	9.1707e-84	1.41596e-80	Null_Model_OpenChrom	human	246
Pazar_Chip	CD34+prog	GATA2	316	3015	0.104809	89.8432	11.6963	19.3358	3.51724	1.34147e-83	2.07123e-80	Null_Model_OpenChrom	human	247
TxnFactorChIPV3	GM15510	POLR2A	438	3015	0.145274	155.043	15.1787	18.6417	2.82502	7.37269e-78	1.13834e-74	Null_Model_OpenChrom	human	248
ReMap_ChIP	plasma_dmso	BRD4	231	3015	0.0766169	58.3776	9.26095	18.6398	3.957	7.63966e-78	1.17956e-74	Null_Model_OpenChrom	human	249
Cistrome_ChIP	K562	SPI1	307	3015	0.101824	93.4585	11.5013	18.5667	3.28488	2.98939e-77	4.61562e-74	Null_Model_OpenChrom	human	250
Cistrome_ChIP	CD4+	EP300	74	3015	0.0245439	8.34665	3.56801	18.4005	8.86583	6.50328e-76	1.00411e-72	Null_Model_OpenChrom	human	251
Cistrome_ChIP	Lymphocyte	STAT5A	65	3015	0.0215589	6.94705	3.17336	18.2939	9.35649	4.6309e-75	7.1501e-72	Null_Model_OpenChrom	human	252
Cistrome_ChIP	CUTLL1	BRD4	434	3015	0.143947	161.024	14.9391	18.2726	2.69525	6.83368e-75	1.05512e-71	Null_Model_OpenChrom	human	253
TxnFactorChIPV3	NB4	MAX	430	3015	0.14262	154.513	15.0879	18.2588	2.78293	8.80636e-75	1.3597e-71	Null_Model_OpenChrom	human	254
Pazar_Chip	U937+DMSO	CEBPA	297	3015	0.0985075	90	11.4587	18.0649	3.3	3.01357e-73	4.65294e-70	Null_Model_OpenChrom	human	255
Cistrome_ChIP	MM1.S	BRD3	282	3015	0.0935323	80.1069	11.2034	18.0207	3.5203	6.69658e-73	1.03395e-69	Null_Model_OpenChrom	human	256
Cistrome_ChIP	CD34+	TCF7L2	154	3015	0.0510779	32.5075	6.75649	17.9816	4.73737	1.35786e-72	2.09654e-69	Null_Model_OpenChrom	human	257
TxnFactorChIPV3	Raji	POLR2A	407	3015	0.134992	146.869	14.5075	17.9308	2.77117	3.39153e-72	5.23652e-69	Null_Model_OpenChrom	human	258
Pazar_Chip	Jurkat	ETS1	343	3015	0.113765	114.351	12.905	17.7179	2.99955	1.52418e-70	2.35333e-67	Null_Model_OpenChrom	human	259
TxnFactorChIPV3	NB4	MYC	359	3015	0.119071	130.518	12.9477	17.6465	2.75057	5.40839e-70	8.35055e-67	Null_Model_OpenChrom	human	260
TxnFactorChIPV3	GM12878	STAT1	76	3015	0.0252073	10.3956	3.71905	17.6401	7.31078	6.06337e-70	9.36184e-67	Null_Model_OpenChrom	human	261
Misc_ChIP	Kasumi-1_siMM	RUNX1-ETO	177	3015	0.0587065	40.4146	7.74654	17.6318	4.37961	7.02288e-70	1.08433e-66	Null_Model_OpenChrom	human	262
ReMap_ChIP	kasumi1_leukemic	RUNX1T1	167	3015	0.0553897	38.5574	7.36905	17.43	4.3312	2.44254e-68	3.77129e-65	Null_Model_OpenChrom	human	263
ReMap_ChIP	jurkat	ETS1	249	3015	0.0825871	70.9291	10.2435	17.3837	3.51055	5.47828e-68	8.45846e-65	Null_Model_OpenChrom	human	264
ReMap_ChIP	mm1s_dmso	CDK9	282	3015	0.0935323	91.9331	10.934	17.3831	3.06745	5.54002e-68	8.5538e-65	Null_Model_OpenChrom	human	265
TxnFactorChIPV3	GM18526	POLR2A	387	3015	0.128358	146.211	13.8818	17.3457	2.64686	1.06343e-67	1.64193e-64	Null_Model_OpenChrom	human	266
ReMap_ChIP	lcl_hls554p	SMC1A	243	3015	0.080597	72.044	9.86165	17.3354	3.37294	1.27042e-67	1.96153e-64	Null_Model_OpenChrom	human	267
Cistrome_ChIP	Jurkat	GABPA	174	3015	0.0577114	40.0789	7.75634	17.266	4.34143	4.23954e-67	6.54586e-64	Null_Model_OpenChrom	human	268
ReMap_ChIP	lcl_blue1	MYC	145	3015	0.0480929	29.5235	6.73882	17.136	4.91135	3.99729e-66	6.17182e-63	Null_Model_OpenChrom	human	269
TxnFactorChIPV3	K562	SPI1	277	3015	0.091874	88.044	11.1796	16.9018	3.14616	2.18117e-64	3.36773e-61	Null_Model_OpenChrom	human	270
Pazar_Chip	Jurkat	RUNX1	70	3015	0.0232172	9.0969	3.62762	16.7887	7.69493	1.47529e-63	2.27784e-60	Null_Model_OpenChrom	human	271
Cistrome_ChIP	EndothelialCell	RELA	118	3015	0.0391376	24.6883	5.5646	16.7688	4.77959	2.06347e-63	3.18599e-60	Null_Model_OpenChrom	human	272
ReMap_ChIP	cd4_il12	STAT5A	40	3015	0.013267	3.4016	2.1837	16.7598	11.7592	2.40153e-63	3.70796e-60	Null_Model_OpenChrom	human	273
Cistrome_ChIP	DND-41	BRD4	172	3015	0.0570481	41.6474	7.79093	16.7313	4.12991	3.87353e-63	5.98073e-60	Null_Model_OpenChrom	human	274
ReMap_ChIP	skno1_leukemic	RUNX1	462	3015	0.153234	196.613	15.9057	16.685	2.34979	8.42563e-63	1.30092e-59	Null_Model_OpenChrom	human	275
ReMap_ChIP	jurkat	RUNX1+3	30	3015	0.00995025	2.28771	1.6968	16.3321	13.1135	2.91878e-60	4.50659e-57	Null_Model_OpenChrom	human	276
Cistrome_ChIP	K562	YY1	307	3015	0.101824	112.424	11.9447	16.2897	2.73074	5.83627e-60	9.01119e-57	Null_Model_OpenChrom	human	277
ReMap_ChIP	u937_bio	TCF7L2	96	3015	0.0318408	17.4725	4.84618	16.204	5.49434	2.36323e-59	3.64882e-56	Null_Model_OpenChrom	human	278
Cistrome_ChIP	CD34+	LYL1	58	3015	0.0192371	7.71429	3.1052	16.194	7.51852	2.77888e-59	4.29059e-56	Null_Model_OpenChrom	human	279
Cistrome_ChIP	KOPT-K1_Persisters	BRD4	410	3015	0.135987	168.128	14.9962	16.1289	2.43862	7.99104e-59	1.23382e-55	Null_Model_OpenChrom	human	280
ReMap_ChIP	blood_macrophage	CEBPB	271	3015	0.0898839	94.2178	11.0044	16.0647	2.87631	2.25504e-58	3.48179e-55	Null_Model_OpenChrom	human	281
Pazar_Chip	Jurkat	TAL1	61	3015	0.0202322	7.8951	3.32415	15.9755	7.72631	9.4708e-58	1.46229e-54	Null_Model_OpenChrom	human	282
ReMap_ChIP	u937_dmso	CEBPA	284	3015	0.0941957	99.4046	11.6945	15.7848	2.85701	1.979e-56	3.05558e-53	Null_Model_OpenChrom	human	283
ReMap_ChIP	hpball	NOTCH1	242	3015	0.0802653	81.8362	10.3001	15.5498	2.95713	7.97966e-55	1.23206e-51	Null_Model_OpenChrom	human	284
TxnFactorChIPV3	GM12878	EZH2	106	3015	0.0351575	23.2298	5.35511	15.4563	4.56311	3.41971e-54	5.28004e-51	Null_Model_OpenChrom	human	285
ReMap_ChIP	lcl_ramos	MYC	112	3015	0.0371476	25.7632	5.63532	15.3029	4.34728	3.65672e-53	5.64598e-50	Null_Model_OpenChrom	human	286
ReMap_ChIP	mm1s_jq1_50nm	BRD4	118	3015	0.0391376	27.2158	5.94402	15.2732	4.33572	5.76867e-53	8.90683e-50	Null_Model_OpenChrom	human	287
ReMap_ChIP	skno1_leukemic	ERG	401	3015	0.133002	177.18	14.8252	15.0973	2.26324	8.4337e-52	1.30216e-48	Null_Model_OpenChrom	human	288
Pazar_Chip	U937+BMP4	CEBPA	150	3015	0.0497512	41.3117	7.22501	15.0433	3.63093	1.90877e-51	2.94714e-48	Null_Model_OpenChrom	human	289
Cistrome_ChIP	Jurkat_E6-1	ETS1	229	3015	0.0759536	77.2398	10.0946	15.0338	2.96479	2.20349e-51	3.40219e-48	Null_Model_OpenChrom	human	290
Cistrome_ChIP	DendriticCell	CBFA2T3	34	3015	0.0112769	3.27373	2.0467	15.0126	10.3857	3.03782e-51	4.6904e-48	Null_Model_OpenChrom	human	291
ReMap_ChIP	cd4+tcell	BRD4	197	3015	0.06534	63.6374	9.0287	14.771	3.09567	1.12717e-49	1.74035e-46	Null_Model_OpenChrom	human	292
Pazar_Chip	CD34+prog	TCF7L2	130	3015	0.0431177	33.4276	6.53995	14.7665	3.88901	1.20398e-49	1.85894e-46	Null_Model_OpenChrom	human	293
Cistrome_ChIP	GM12878	NFYB	131	3015	0.0434494	35.6903	6.58149	14.4815	3.67046	7.93237e-48	1.22476e-44	Null_Model_OpenChrom	human	294
TxnFactorChIPV3	GM12878	ETS1	101	3015	0.0334992	22.8591	5.41878	14.4204	4.41836	1.92586e-47	2.97353e-44	Null_Model_OpenChrom	human	295
Cistrome_ChIP	U87	BRD4	520	3015	0.172471	280.894	17.3073	13.8153	1.85123	1.03022e-43	1.59067e-40	Null_Model_OpenChrom	human	296
Pazar_Chip	K562+rhBMP4	SMAD1	124	3015	0.0411277	36.8322	6.35892	13.708	3.36662	4.54826e-43	7.02251e-40	Null_Model_OpenChrom	human	297
ReMap_ChIP	a549	NFKB1	509	3015	0.168823	268.589	17.5729	13.6807	1.89509	6.61822e-43	1.02185e-39	Null_Model_OpenChrom	human	298
TxnFactorChIPV3	K562+IFNg30	JUN	115	3015	0.0381426	32.4066	6.04231	13.6692	3.54866	7.75709e-43	1.19769e-39	Null_Model_OpenChrom	human	299
Pazar_Chip	HPC	GABPA	173	3015	0.0573798	58.1748	8.44988	13.589	2.97379	2.3277e-42	3.59396e-39	Null_Model_OpenChrom	human	300
Cistrome_ChIP	NB4	MAX	159	3015	0.0527363	51.3666	7.92581	13.5801	3.09539	2.62732e-42	4.05659e-39	Null_Model_OpenChrom	human	301
Cistrome_ChIP	A549	RELA	482	3015	0.159867	248.456	17.3132	13.4894	1.93998	9.02807e-42	1.39393e-38	Null_Model_OpenChrom	human	302
ReMap_ChIP	jurkat	GATA3	101	3015	0.0334992	25.6374	5.61457	13.4227	3.93956	2.22602e-41	3.43698e-38	Null_Model_OpenChrom	human	303
Cistrome_ChIP	DND-41_Persisters	BRD4	256	3015	0.0849088	111.598	10.8838	13.2676	2.29394	1.78408e-40	2.75462e-37	Null_Model_OpenChrom	human	304
TxnFactorChIPV3	GM12878	CTCF	436	3015	0.14461	227.552	15.7616	13.225	1.91604	3.14745e-40	4.85966e-37	Null_Model_OpenChrom	human	305
Cistrome_ChIP	NCI-H441	SMAD3	369	3015	0.122388	176.547	14.5859	13.1944	2.09009	4.72278e-40	7.29197e-37	Null_Model_OpenChrom	human	306
TxnFactorChIPV3	K562	JUND	357	3015	0.118408	172.325	14.0563	13.1383	2.07167	9.93682e-40	1.53425e-36	Null_Model_OpenChrom	human	307
Cistrome_ChIP	Saos-2	TP53	210	3015	0.0696517	81.8412	9.82831	13.0398	2.56595	3.63431e-39	5.61137e-36	Null_Model_OpenChrom	human	308
TxnFactorChIPV3	GM12878	MYC	106	3015	0.0351575	28.4985	5.9835	12.9525	3.71949	1.13653e-38	1.7548e-35	Null_Model_OpenChrom	human	309
TxnFactorChIPV3	MCF10A-Er-Src+4OHTAM_1uM_12hr	FOS	495	3015	0.164179	273.79	17.2668	12.8112	1.80795	7.09199e-38	1.095e-34	Null_Model_OpenChrom	human	310
TxnFactorChIPV3	K562	EP300	231	3015	0.0766169	98.9441	10.3519	12.7567	2.33465	1.42952e-37	2.20717e-34	Null_Model_OpenChrom	human	311
Pazar_Chip	THP-1	PPARG	83	3015	0.027529	20.6324	4.89047	12.7529	4.02281	1.50204e-37	2.31915e-34	Null_Model_OpenChrom	human	312
Cistrome_ChIP	Saos-2	TP73	140	3015	0.0464345	47.2517	7.34007	12.6359	2.96285	6.69362e-37	1.03349e-33	Null_Model_OpenChrom	human	313
Cistrome_ChIP	GM12878	MYC	98	3015	0.0325041	27.1828	5.62384	12.5923	3.60522	1.16359e-36	1.79658e-33	Null_Model_OpenChrom	human	314
Pazar_Chip	K562+BIO	GATA2	166	3015	0.055058	60.03	8.42349	12.5803	2.76529	1.35487e-36	2.09192e-33	Null_Model_OpenChrom	human	315
TxnFactorChIPV3	K562	FOSL1	125	3015	0.0414594	39.3986	6.83432	12.5252	3.1727	2.71697e-36	4.195e-33	Null_Model_OpenChrom	human	316
TxnFactorChIPV3	MCF10A-Er-Src+4OHTAM_1uM_4hr	FOS	462	3015	0.153234	259.158	16.3018	12.4429	1.7827	7.64056e-36	1.1797e-32	Null_Model_OpenChrom	human	317
ReMap_ChIP	cd4+tcell_jq1	BRD4	177	3015	0.0587065	66.6194	8.87761	12.4336	2.65688	8.58675e-36	1.32579e-32	Null_Model_OpenChrom	human	318
TxnFactorChIPV3	MCF10A-Er-Src+EtOH_0.01pct	FOS	402	3015	0.133333	212.102	15.3904	12.3388	1.89532	2.80065e-35	4.32421e-32	Null_Model_OpenChrom	human	319
TxnFactorChIPV3	K562+IFNa6h	STAT2	43	3015	0.014262	7.65534	2.8709	12.3113	5.61699	3.93576e-35	6.07682e-32	Null_Model_OpenChrom	human	320
Pazar_Chip	CD40	TCF7L2	70	3015	0.0232172	16.6404	4.34241	12.288	4.20664	5.25219e-35	8.10938e-32	Null_Model_OpenChrom	human	321
TxnFactorChIPV3	K562+IFNg6h	JUN	89	3015	0.0295191	24.6953	5.25833	12.2291	3.60392	1.08663e-34	1.67776e-31	Null_Model_OpenChrom	human	322
ReMap_ChIP	germ_bcell	BCOR	75	3015	0.0248756	18.2517	4.64355	12.2209	4.1092	1.2024e-34	1.8565e-31	Null_Model_OpenChrom	human	323
Cistrome_ChIP	Epithelial	RELA	154	3015	0.0510779	57.8062	7.87467	12.2156	2.66407	1.28299e-34	1.98094e-31	Null_Model_OpenChrom	human	324
ReMap_ChIP	huvec_tnf	RELA	215	3015	0.0713101	94.1988	9.91521	12.1834	2.28241	1.90482e-34	2.94105e-31	Null_Model_OpenChrom	human	325
Cistrome_ChIP	MCF-10A	STAT3	461	3015	0.152902	257.636	16.7344	12.1524	1.78934	2.78536e-34	4.30059e-31	Null_Model_OpenChrom	human	326
ReMap_ChIP	skno1_leukemic	FLI1	302	3015	0.100166	145.594	12.9976	12.0334	2.07426	1.18549e-33	1.8304e-30	Null_Model_OpenChrom	human	327
TxnFactorChIPV3	K562	ATF1	146	3015	0.0484245	52.9431	7.74195	12.0198	2.75768	1.39763e-33	2.15793e-30	Null_Model_OpenChrom	human	328
ReMap_ChIP	plasma_dmso	CDK9	150	3015	0.0497512	54.9021	7.93955	11.9777	2.73214	2.32386e-33	3.58803e-30	Null_Model_OpenChrom	human	329
Pazar_Chip	K562+BIO	TCF7L2	70	3015	0.0232172	16.6663	4.45697	11.9664	4.20008	2.66588e-33	4.11612e-30	Null_Model_OpenChrom	human	330
Cistrome_ChIP	T98G	EP300	333	3015	0.110448	173.697	13.3413	11.9406	1.91713	3.63478e-33	5.6121e-30	Null_Model_OpenChrom	human	331
TxnFactorChIPV3	K562	RCOR1	279	3015	0.0925373	136.182	12.0165	11.8851	2.04873	7.06932e-33	1.0915e-29	Null_Model_OpenChrom	human	332
Cistrome_ChIP	GM12878	TP53	24	3015	0.0079602	2.75325	1.78999	11.8698	8.71698	8.49533e-33	1.31168e-29	Null_Model_OpenChrom	human	333
Pazar_Chip	megakaryocytes	RUNX1	110	3015	0.0364842	35.8062	6.25447	11.8625	3.07209	9.26519e-33	1.43055e-29	Null_Model_OpenChrom	human	334
Cistrome_ChIP	U87	MAX	691	3015	0.229187	439.48	21.2393	11.8422	1.57231	1.18058e-32	1.82281e-29	Null_Model_OpenChrom	human	335
ReMap_ChIP	helab2_wt_tnfa	RELA	112	3015	0.0371476	36.3147	6.42805	11.7742	3.08415	2.65027e-32	4.09202e-29	Null_Model_OpenChrom	human	336
TxnFactorChIPV3	K562	JUNB	133	3015	0.0441128	47.4216	7.28904	11.7407	2.80463	3.94158e-32	6.08579e-29	Null_Model_OpenChrom	human	337
Cistrome_ChIP	CD133+	POLR2A	79	3015	0.0262023	20.7183	4.98704	11.6866	3.81306	7.45875e-32	1.15163e-28	Null_Model_OpenChrom	human	338
ReMap_ChIP	mm1s_jq1_5nm	BRD4	98	3015	0.0325041	30.95	5.76207	11.6364	3.16639	1.34529e-31	2.07712e-28	Null_Model_OpenChrom	human	339
TxnFactorChIPV3	K562	JUN	117	3015	0.038806	39.4186	6.66975	11.6318	2.96814	1.41978e-31	2.19214e-28	Null_Model_OpenChrom	human	340
Cistrome_ChIP	K562	SMAD1	118	3015	0.0391376	41.026	6.65728	11.5624	2.87623	3.19523e-31	4.93343e-28	Null_Model_OpenChrom	human	341
TxnFactorChIPV3	GM12892	CTCF	344	3015	0.114096	189.262	13.4456	11.5084	1.81759	5.98196e-31	9.23615e-28	Null_Model_OpenChrom	human	342
TxnFactorChIPV3	GM19239	CTCF	316	3015	0.104809	163.975	13.2233	11.4967	1.92712	6.85068e-31	1.05774e-27	Null_Model_OpenChrom	human	343
Cistrome_ChIP	HeLa	RELA	154	3015	0.0510779	58.1668	8.36117	11.4617	2.64756	1.02727e-30	1.5861e-27	Null_Model_OpenChrom	human	344
Pazar_Chip	THP-1	RXR	39	3015	0.0129353	6.93207	2.80595	11.4285	5.62603	1.50584e-30	2.32501e-27	Null_Model_OpenChrom	human	345
Cistrome_ChIP	MCF-10A	MYC	407	3015	0.134992	230.386	15.4729	11.4145	1.7666	1.77031e-30	2.73335e-27	Null_Model_OpenChrom	human	346
TxnFactorChIPV3	HUVEC	JUN	227	3015	0.0752902	103.851	10.9425	11.2542	2.18582	1.10467e-29	1.70561e-26	Null_Model_OpenChrom	human	347
TxnFactorChIPV3	MCF10A-Er-Src+4OHTAM_1uM_12hr	STAT3	266	3015	0.0882255	133.54	11.7973	11.2279	1.99191	1.48664e-29	2.29536e-26	Null_Model_OpenChrom	human	348
TxnFactorChIPV3	K562	MEF2A	74	3015	0.0245439	19.9061	4.84326	11.1689	3.71745	2.89458e-29	4.46923e-26	Null_Model_OpenChrom	human	349
Pazar_Chip	Saos	Tp73alpha	183	3015	0.0606965	79.5744	9.34916	11.0626	2.29973	9.52915e-29	1.4713e-25	Null_Model_OpenChrom	human	350
TxnFactorChIPV3	GM12878	REST	95	3015	0.0315091	30.0799	5.90031	11.0028	3.15825	1.85155e-28	2.85879e-25	Null_Model_OpenChrom	human	351
ReMap_ChIP	helab2_wt_ta_tnfa	RELA	134	3015	0.0444444	51.6883	7.50032	10.9744	2.59246	2.53629e-28	3.91603e-25	Null_Model_OpenChrom	human	352
TxnFactorChIPV3	MCF10A-Er-Src+4OHTAM_1uM_36hr	FOS	375	3015	0.124378	213.847	14.6886	10.9713	1.75359	2.62497e-28	4.05295e-25	Null_Model_OpenChrom	human	353
TxnFactorChIPV3	K562	TEAD4	221	3015	0.0733002	106.801	10.531	10.8441	2.06927	1.06376e-27	1.64244e-24	Null_Model_OpenChrom	human	354
TxnFactorChIPV3	GM19238	CTCF	346	3015	0.11476	195.216	13.9222	10.8305	1.7724	1.23409e-27	1.90543e-24	Null_Model_OpenChrom	human	355
ReMap_ChIP	saos	TAp73a	157	3015	0.052073	66.2937	8.40486	10.7921	2.36825	1.87506e-27	2.8951e-24	Null_Model_OpenChrom	human	356
ReMap_ChIP	k562_bio	GATA2	139	3015	0.0461028	56.9401	7.60384	10.7919	2.44116	1.87956e-27	2.90204e-24	Null_Model_OpenChrom	human	357
Cistrome_ChIP	K562	STAT2	34	3015	0.0112769	5.88911	2.61279	10.7589	5.77337	2.68929e-27	4.15226e-24	Null_Model_OpenChrom	human	358
ReMap_ChIP	u87	MBD4	180	3015	0.0597015	80.0689	9.3172	10.7254	2.24806	3.86599e-27	5.96908e-24	Null_Model_OpenChrom	human	359
TxnFactorChIPV3	K562	FOS	142	3015	0.0470978	57.0659	7.92008	10.7239	2.48835	3.93121e-27	6.06978e-24	Null_Model_OpenChrom	human	360
TxnFactorChIPV3	HUVEC	FOS	311	3015	0.103151	166.793	13.4711	10.7049	1.86458	4.82616e-27	7.45159e-24	Null_Model_OpenChrom	human	361
TxnFactorChIPV3	MCF10A-Er-Src+4OHTAM_1uM_36hr	STAT3	279	3015	0.0925373	146.663	12.4724	10.6103	1.90232	1.33397e-26	2.05965e-23	Null_Model_OpenChrom	human	362
ReMap_ChIP	uae_leukemic_5hrzinc	FLI1	324	3015	0.107463	174.925	14.0926	10.5782	1.85222	1.87974e-26	2.90232e-23	Null_Model_OpenChrom	human	363
Cistrome_ChIP	Megakaryocyte	FLI1	52	3015	0.0172471	12.1608	3.79251	10.5047	4.27602	4.10897e-26	6.34425e-23	Null_Model_OpenChrom	human	364
Cistrome_ChIP	CD34+	LMO2	26	3015	0.00862355	4.04895	2.0949	10.4783	6.42142	5.43207e-26	8.38712e-23	Null_Model_OpenChrom	human	365
TxnFactorChIPV3	MCF10A-Er-Src+EtOH_0.01pct_12hr	STAT3	268	3015	0.0888889	139.053	12.3671	10.4266	1.92732	9.37534e-26	1.44755e-22	Null_Model_OpenChrom	human	366
ReMap_ChIP	k562_bmp4	SMAD1	80	3015	0.026534	25.8302	5.22773	10.362	3.09715	1.84535e-25	2.84922e-22	Null_Model_OpenChrom	human	367
Cistrome_ChIP	IMR90	SPI1	1020	3015	0.338308	753.709	25.725	10.3514	1.35331	2.06139e-25	3.18279e-22	Null_Model_OpenChrom	human	368
TxnFactorChIPV3	MCF10A-Er-Src+EtOH_0.01pct_4hr	STAT3	275	3015	0.0912106	149.335	12.2905	10.2246	1.8415	7.69515e-25	1.18813e-21	Null_Model_OpenChrom	human	369
ReMap_ChIP	k562_bmp	GATA2	120	3015	0.039801	47.7293	7.07175	10.2196	2.51418	8.09704e-25	1.25018e-21	Null_Model_OpenChrom	human	370
ReMap_ChIP	nci_h3122	NKX2-1	241	3015	0.0799337	124.351	11.4639	10.1754	1.93807	1.27667e-24	1.97118e-21	Null_Model_OpenChrom	human	371
TxnFactorChIPV3	K562+IFNa6h	JUN	70	3015	0.0232172	20.9451	4.84169	10.1318	3.34208	1.99661e-24	3.08276e-21	Null_Model_OpenChrom	human	372
Pazar_Chip	K562+BIO	GATA1	99	3015	0.0328358	37.0789	6.12395	10.1113	2.66998	2.46141e-24	3.80041e-21	Null_Model_OpenChrom	human	373
TxnFactorChIPV3	K562+IFNa6h	STAT1	33	3015	0.0109453	6.83916	2.59906	10.0655	4.82515	3.92413e-24	6.05885e-21	Null_Model_OpenChrom	human	374
ReMap_ChIP	uae_leukemic	FLI1	286	3015	0.094859	156.586	12.8884	10.0411	1.82647	5.02771e-24	7.76278e-21	Null_Model_OpenChrom	human	375
Cistrome_ChIP	NCI-H441	SMAD4	94	3015	0.0311774	33.1079	6.0869	10.0038	2.8392	7.33318e-24	1.13224e-20	Null_Model_OpenChrom	human	376
ReMap_ChIP	tall_prima5	TAL1	123	3015	0.040796	49.6573	7.33972	9.99257	2.47698	8.21326e-24	1.26813e-20	Null_Model_OpenChrom	human	377
TxnFactorChIPV3	K562	EGR1	267	3015	0.0885572	143.24	12.4748	9.92083	1.86401	1.68975e-23	2.60898e-20	Null_Model_OpenChrom	human	378
TxnFactorChIPV3	U2OS	KAP1	151	3015	0.0500829	65.4376	8.63518	9.90859	2.30754	1.91006e-23	2.94913e-20	Null_Model_OpenChrom	human	379
TxnFactorChIPV3	K562+IFNa30	JUN	101	3015	0.0334992	35.971	6.59061	9.86691	2.80782	2.89607e-23	4.47153e-20	Null_Model_OpenChrom	human	380
TxnFactorChIPV3	K562	BHLHE40	194	3015	0.0643449	95.7203	9.96673	9.86078	2.02674	3.07845e-23	4.75313e-20	Null_Model_OpenChrom	human	381
Cistrome_ChIP	NB4	MYC	88	3015	0.0291874	30.7502	5.81116	9.85169	2.86177	3.36994e-23	5.20319e-20	Null_Model_OpenChrom	human	382
Pazar_Chip	CD34	GATA1	224	3015	0.0742952	116.689	11.1381	9.63452	1.91963	2.85801e-22	4.41277e-19	Null_Model_OpenChrom	human	383
Cistrome_ChIP	Plasma	MAX	40	3015	0.013267	9.52448	3.17485	9.59905	4.19971	4.03406e-22	6.22859e-19	Null_Model_OpenChrom	human	384
ReMap_ChIP	cd36_shluc	GATA1	143	3015	0.0474295	66.5205	8.01098	9.54683	2.14971	6.68596e-22	1.03231e-18	Null_Model_OpenChrom	human	385
ReMap_ChIP	saos	TP53	204	3015	0.0676617	102.96	10.6143	9.51927	1.98135	8.71996e-22	1.34636e-18	Null_Model_OpenChrom	human	386
Pazar_Chip	Saos	Tp73beta	186	3015	0.0616915	92.9161	9.81147	9.48725	2.00181	1.186e-21	1.83118e-18	Null_Model_OpenChrom	human	387
TxnFactorChIPV3	PBDE	GATA1	169	3015	0.0560531	81.1888	9.32005	9.42175	2.08157	2.21812e-21	3.42478e-18	Null_Model_OpenChrom	human	388
Cistrome_ChIP	HaematopoieticProgenitorCell	SMAD1	154	3015	0.0510779	71.2997	8.81057	9.38649	2.1599	3.10165e-21	4.78895e-18	Null_Model_OpenChrom	human	389
TxnFactorChIPV3	MCF10A-Er-Src+4OHTAM_1uM_4hr	MYC	203	3015	0.06733	104.844	10.4994	9.3487	1.93621	4.43668e-21	6.85023e-18	Null_Model_OpenChrom	human	390
Cistrome_ChIP	CD4+	YY1	120	3015	0.039801	51.4476	7.38102	9.28766	2.33247	7.88569e-21	1.21755e-17	Null_Model_OpenChrom	human	391
Misc_ChIP	BCells	IRF3	31	3015	0.0102819	6.20979	2.67094	9.28144	4.99212	8.36018e-21	1.29081e-17	Null_Model_OpenChrom	human	392
Cistrome_ChIP	LX2	SMAD3	172	3015	0.0570481	84.0839	9.48098	9.27289	2.04558	9.05833e-21	1.39861e-17	Null_Model_OpenChrom	human	393
Pazar_Chip	SKOV-3	EVI1	223	3015	0.0739635	121.166	11.0284	9.23378	1.84045	1.30625e-20	2.01685e-17	Null_Model_OpenChrom	human	394
TxnFactorChIPV3	MCF10A-Er-Src+EtOH_0.01pct	STAT3	110	3015	0.0364842	46.6613	6.91594	9.15836	2.35741	2.63455e-20	4.06774e-17	Null_Model_OpenChrom	human	395
TxnFactorChIPV3	K562	GATA2	169	3015	0.0560531	83.0929	9.39927	9.13976	2.03387	3.12961e-20	4.83212e-17	Null_Model_OpenChrom	human	396
TxnFactorChIPV3	MCF10A-Er-Src+EtOH_0.01pct	MYC	266	3015	0.0882255	153.562	12.4546	9.02781	1.73219	8.7567e-20	1.35203e-16	Null_Model_OpenChrom	human	397
Cistrome_ChIP	T_Lymphocyte	YY1	120	3015	0.039801	51.2178	7.62211	9.02404	2.34294	9.06373e-20	1.39944e-16	Null_Model_OpenChrom	human	398
TxnFactorChIPV3	K562	STAT5A	90	3015	0.0298507	35.0959	6.11562	8.97768	2.5644	1.38262e-19	2.13477e-16	Null_Model_OpenChrom	human	399
ReMap_ChIP	u87	MAX	398	3015	0.132007	259.343	15.4699	8.96305	1.53465	1.57914e-19	2.43819e-16	Null_Model_OpenChrom	human	400
ReMap_ChIP	helab2_grkd_ta_tnfa	RELA	56	3015	0.0185738	17.6314	4.29243	8.93867	3.17616	1.96943e-19	3.0408e-16	Null_Model_OpenChrom	human	401
TxnFactorChIPV3	K562+IFNa30	STAT2	48	3015	0.0159204	13.3626	3.88038	8.92628	3.59211	2.20293e-19	3.40133e-16	Null_Model_OpenChrom	human	402
ReMap_ChIP	blood_monocyte	CEBPB	48	3015	0.0159204	14.2358	3.79399	8.8994	3.37179	2.80746e-19	4.33472e-16	Null_Model_OpenChrom	human	403
Cistrome_ChIP	HCT-116	SP1	203	3015	0.06733	106.183	10.8796	8.89897	1.9118	2.81834e-19	4.35152e-16	Null_Model_OpenChrom	human	404
ReMap_ChIP	786o	ARNT	40	3015	0.013267	10.5664	3.31479	8.87947	3.78557	3.35909e-19	5.18643e-16	Null_Model_OpenChrom	human	405
ReMap_ChIP	plasma_jq1	MYC	60	3015	0.0199005	20.2218	4.47982	8.87943	2.9671	3.36022e-19	5.18818e-16	Null_Model_OpenChrom	human	406
ReMap_ChIP	hek293	BRD2	407	3015	0.134992	269.506	15.5399	8.84778	1.51017	4.46395e-19	6.89233e-16	Null_Model_OpenChrom	human	407
Cistrome_ChIP	CD4+	HDAC1	43	3015	0.014262	11.6404	3.55169	8.82949	3.69404	5.25777e-19	8.118e-16	Null_Model_OpenChrom	human	408
Cistrome_ChIP	GM12878	ELK1	19	3015	0.00630182	3.11988	1.79934	8.82554	6.08998	5.44672e-19	8.40973e-16	Null_Model_OpenChrom	human	409
TxnFactorChIPV3	K562+IFNa6h	IRF1	95	3015	0.0315091	38.6484	6.53347	8.62507	2.45806	3.20259e-18	4.9448e-15	Null_Model_OpenChrom	human	410
Cistrome_ChIP	LX2	VDR	184	3015	0.0610282	95.5055	10.2831	8.60582	1.92659	3.78876e-18	5.84985e-15	Null_Model_OpenChrom	human	411
Cistrome_ChIP	IMR90	RELA	24	3015	0.0079602	4.84316	2.23436	8.57374	4.95545	5.00887e-18	7.73369e-15	Null_Model_OpenChrom	human	412
TxnFactorChIPV3	HUVEC	GATA2	185	3015	0.0613599	100.122	9.96459	8.51797	1.84775	8.11864e-18	1.25352e-14	Null_Model_OpenChrom	human	413
ReMap_ChIP	plasma_jq1	BRD4	24	3015	0.0079602	4.67133	2.27527	8.4951	5.13772	9.88813e-18	1.52673e-14	Null_Model_OpenChrom	human	414
ReMap_ChIP	pc3	JUND	64	3015	0.0212272	22.6384	4.91621	8.41332	2.82706	1.99276e-17	3.07682e-14	Null_Model_OpenChrom	human	415
TxnFactorChIPV3	K562	TRIM28	103	3015	0.0341625	44.2967	6.98032	8.40983	2.32523	2.05306e-17	3.16993e-14	Null_Model_OpenChrom	human	416
TxnFactorChIPV3	K562	MAFK	104	3015	0.0344942	46.973	6.80149	8.38448	2.21404	2.54748e-17	3.93331e-14	Null_Model_OpenChrom	human	417
ReMap_ChIP	k562_bio	TCF7L2	51	3015	0.0169154	16.7912	4.09919	8.34526	3.0373	3.55301e-17	5.48585e-14	Null_Model_OpenChrom	human	418
TxnFactorChIPV3	K562	MAX	343	3015	0.113765	218.107	14.9998	8.32633	1.57262	4.16949e-17	6.43769e-14	Null_Model_OpenChrom	human	419
TxnFactorChIPV3	K562	ELF1	216	3015	0.0716418	121.244	11.4214	8.29637	1.78154	5.36692e-17	8.28653e-14	Null_Model_OpenChrom	human	420
TxnFactorChIPV3	GM19240	CTCF	289	3015	0.0958541	179.768	13.1663	8.2963	1.60763	5.37038e-17	8.29186e-14	Null_Model_OpenChrom	human	421
Cistrome_ChIP	K562+IGG-RAB	MAX	444	3015	0.147264	299.674	17.402	8.29362	1.48161	5.49253e-17	8.48047e-14	Null_Model_OpenChrom	human	422
ReMap_ChIP	a375	TFAP2C	351	3015	0.116418	225.363	15.2125	8.2588	1.55749	7.35705e-17	1.13593e-13	Null_Model_OpenChrom	human	423
TxnFactorChIPV3	K562	MAFF	115	3015	0.0381426	53.5275	7.45141	8.24979	2.14843	7.93393e-17	1.225e-13	Null_Model_OpenChrom	human	424
TxnFactorChIPV3	K562	NR2F2	130	3015	0.0431177	62.5285	8.1957	8.23256	2.07905	9.16303e-17	1.41477e-13	Null_Model_OpenChrom	human	425
ReMap_ChIP	asc	PPARG	242	3015	0.0802653	145.019	11.7814	8.23173	1.66875	9.2266e-17	1.42459e-13	Null_Model_OpenChrom	human	426
Cistrome_ChIP	HCT-116	EP300	117	3015	0.038806	54.2018	7.64155	8.218	2.1586	1.03466e-16	1.59751e-13	Null_Model_OpenChrom	human	427
TxnFactorChIPV3	A549+DEX_50nM	NR3C1	155	3015	0.0514096	82.3387	9.01655	8.05866	1.88247	3.8567e-16	5.95474e-13	Null_Model_OpenChrom	human	428
TxnFactorChIPV3	GM12878	E2F4	57	3015	0.0189055	20.2218	4.57436	8.04008	2.81874	4.48895e-16	6.93094e-13	Null_Model_OpenChrom	human	429
TxnFactorChIPV3	K562	TBL1XR1	108	3015	0.0358209	48.2298	7.44924	8.02367	2.23928	5.13159e-16	7.92318e-13	Null_Model_OpenChrom	human	430
TxnFactorChIPV3	GM12878	ZNF143	152	3015	0.0504146	79.6803	9.06056	7.98181	1.90762	7.20994e-16	1.11321e-12	Null_Model_OpenChrom	human	431
ReMap_ChIP	nci_h2087	NKX2-1	100	3015	0.0331675	46.2168	6.7424	7.97687	2.16372	7.50482e-16	1.15874e-12	Null_Model_OpenChrom	human	432
Pazar_Chip	megakaryocytes	GATA1	52	3015	0.0172471	17.5784	4.31533	7.97658	2.95817	7.52241e-16	1.16146e-12	Null_Model_OpenChrom	human	433
Pazar_Chip	THP-1+stimulated	VDR	49	3015	0.0162521	16.2018	4.11403	7.97228	3.02436	7.78854e-16	1.20255e-12	Null_Model_OpenChrom	human	434
Cistrome_ChIP	K562	IRF1	37	3015	0.012272	10.5045	3.3323	7.95111	3.5223	9.2421e-16	1.42698e-12	Null_Model_OpenChrom	human	435
ReMap_ChIP	cd4	SMARCA4	78	3015	0.0258706	31.1698	5.89416	7.94518	2.50242	9.69541e-16	1.49697e-12	Null_Model_OpenChrom	human	436
ReMap_ChIP	k562_bmp	GATA1	117	3015	0.038806	57.8152	7.50778	7.88313	2.02369	1.59643e-15	2.46489e-12	Null_Model_OpenChrom	human	437
ReMap_ChIP	cd36_shbrg1	TAL1	97	3015	0.0321725	43.7483	6.76421	7.87257	2.21723	1.73711e-15	2.68209e-12	Null_Model_OpenChrom	human	438
Cistrome_ChIP	GM12878	YY1	16	3015	0.0053068	2.69231	1.6927	7.86182	5.94286	1.893e-15	2.92279e-12	Null_Model_OpenChrom	human	439
TxnFactorChIPV3	HEK293	KAP1	142	3015	0.0470978	74.4116	8.63924	7.82342	1.9083	2.5703e-15	3.96854e-12	Null_Model_OpenChrom	human	440
TxnFactorChIPV3	K562	SIRT6	32	3015	0.0106136	8.71828	2.99876	7.76378	3.67045	4.1216e-15	6.36375e-12	Null_Model_OpenChrom	human	441
TxnFactorChIPV3	GM12878	NRF1	72	3015	0.0238806	29.1019	5.54812	7.73201	2.47407	5.29306e-15	8.17248e-12	Null_Model_OpenChrom	human	442
ReMap_ChIP	cd36_shluc	TAL1	164	3015	0.0543947	89.7702	9.63666	7.70286	1.82689	6.65296e-15	1.02722e-11	Null_Model_OpenChrom	human	443
Cistrome_ChIP	K562	ELF1	342	3015	0.113433	227.771	14.8908	7.67109	1.50151	8.52737e-15	1.31663e-11	Null_Model_OpenChrom	human	444
TxnFactorChIPV3	SK-N-SH_RA	EP300	243	3015	0.080597	150.444	12.0754	7.66488	1.61522	8.94979e-15	1.38185e-11	Null_Model_OpenChrom	human	445
TxnFactorChIPV3	HepG2	FOSL2	167	3015	0.0553897	92.9041	9.66803	7.66401	1.79755	9.01058e-15	1.39123e-11	Null_Model_OpenChrom	human	446
TxnFactorChIPV3	K562	ATF3	127	3015	0.0421227	64.955	8.11042	7.65003	1.9552	1.00469e-14	1.55125e-11	Null_Model_OpenChrom	human	447
Cistrome_ChIP	IMR90	EP300	211	3015	0.0699834	127.598	10.913	7.64244	1.65363	1.06571e-14	1.64546e-11	Null_Model_OpenChrom	human	448
Cistrome_ChIP	CD34+	IRF2	21	3015	0.00696517	4.47652	2.17295	7.60418	4.69114	1.43359e-14	2.21347e-11	Null_Model_OpenChrom	human	449
Cistrome_ChIP	CD4+	POLR3A	33	3015	0.0109453	9.1978	3.14083	7.57831	3.58781	1.75048e-14	2.70274e-11	Null_Model_OpenChrom	human	450
ReMap_ChIP	saos	TAp73b	140	3015	0.0464345	73.1828	8.86823	7.53444	1.91302	2.45214e-14	3.7861e-11	Null_Model_OpenChrom	human	451
Cistrome_ChIP	K562	MYC	182	3015	0.0603648	106.074	10.1403	7.48753	1.71578	3.50919e-14	5.41819e-11	Null_Model_OpenChrom	human	452
TxnFactorChIPV3	ECC-1+DMSO_0.02pct	FOXA1	56	3015	0.0185738	21.4685	4.66125	7.4082	2.60847	6.40135e-14	9.88369e-11	Null_Model_OpenChrom	human	453
ReMap_ChIP	cd36_shbrg1	GATA1	132	3015	0.0437811	69.9421	8.3942	7.39295	1.88728	7.18019e-14	1.10862e-10	Null_Model_OpenChrom	human	454
TxnFactorChIPV3	GM12891	CTCF	270	3015	0.0895522	173.544	13.0684	7.38084	1.5558	7.86468e-14	1.21431e-10	Null_Model_OpenChrom	human	455
ReMap_ChIP	cd34+hspc_adult	GATA1	179	3015	0.0593698	105.03	10.1358	7.29787	1.70428	1.46175e-13	2.25694e-10	Null_Model_OpenChrom	human	456
TxnFactorChIPV3	IMR90	MAFK	144	3015	0.0477612	79.954	8.77826	7.29597	1.80103	1.48255e-13	2.28906e-10	Null_Model_OpenChrom	human	457
TxnFactorChIPV3	K562+IFNg30	IRF1	100	3015	0.0331675	49.8402	6.88654	7.28375	2.00641	1.62332e-13	2.5064e-10	Null_Model_OpenChrom	human	458
ReMap_ChIP	u87_dmso	BRD4	105	3015	0.0348259	51.7403	7.31262	7.28326	2.02937	1.62924e-13	2.51555e-10	Null_Model_OpenChrom	human	459
TxnFactorChIPV3	A549+EtOH_0.02pct	FOSL2	185	3015	0.0613599	107.883	10.6255	7.25772	1.71482	1.96841e-13	3.03923e-10	Null_Model_OpenChrom	human	460
TxnFactorChIPV3	GM12873	CTCF	292	3015	0.0968491	192.782	13.7477	7.21706	1.51466	2.65618e-13	4.10114e-10	Null_Model_OpenChrom	human	461
Cistrome_ChIP	Proerythroblast_CD34+	IRF2	21	3015	0.00696517	4.6034	2.27542	7.20596	4.56185	2.88183e-13	4.44955e-10	Null_Model_OpenChrom	human	462
TxnFactorChIPV3	HepG2	JUND	222	3015	0.0736318	135.995	11.9391	7.20362	1.63241	2.93174e-13	4.52661e-10	Null_Model_OpenChrom	human	463
TxnFactorChIPV3	GM12878	NFE2	17	3015	0.00563847	3.48252	1.88201	7.18249	4.88153	3.42268e-13	5.28462e-10	Null_Model_OpenChrom	human	464
Cistrome_ChIP	HEK293	BRD2	458	3015	0.151907	333.701	17.5924	7.06546	1.37248	8.004e-13	1.23582e-09	Null_Model_OpenChrom	human	465
TxnFactorChIPV3	K562	TAL1	133	3015	0.0441128	72.4775	8.5788	7.05489	1.83505	8.63676e-13	1.33352e-09	Null_Model_OpenChrom	human	466
ReMap_ChIP	nci_h3122	FOXA1	191	3015	0.0633499	115.169	10.7998	7.02151	1.65843	1.09741e-12	1.6944e-09	Null_Model_OpenChrom	human	467
Cistrome_ChIP	CD4+	KAT5	89	3015	0.0295191	42.8012	6.63125	6.96683	2.07938	1.62076e-12	2.50245e-09	Null_Model_OpenChrom	human	468
ReMap_ChIP	rwpe1	ERG	74	3015	0.0245439	33.0629	5.9187	6.91656	2.23816	2.3137e-12	3.57235e-09	Null_Model_OpenChrom	human	469
Cistrome_ChIP	EndothelialCell	FLI1	420	3015	0.139303	302.189	17.0636	6.90425	1.38986	2.52341e-12	3.89614e-09	Null_Model_OpenChrom	human	470
TxnFactorChIPV3	A549+DEX_5nM	NR3C1	81	3015	0.0268657	37.4855	6.32013	6.88506	2.16083	2.88812e-12	4.45925e-09	Null_Model_OpenChrom	human	471
Pazar_Chip	Saos	Tp53	111	3015	0.0368159	58.3566	7.65073	6.88083	1.9021	2.9753e-12	4.59386e-09	Null_Model_OpenChrom	human	472
Cistrome_ChIP	K562	EP300	41	3015	0.0135987	15.2797	3.74669	6.8648	2.6833	3.32917e-12	5.14023e-09	Null_Model_OpenChrom	human	473
TxnFactorChIPV3	HeLa-S3	JUND	187	3015	0.0620232	113.134	10.7955	6.84233	1.65291	3.89577e-12	6.01506e-09	Null_Model_OpenChrom	human	474
TxnFactorChIPV3	A549+EtOH_0.02pct	EP300	136	3015	0.0451078	76.4426	8.71785	6.83166	1.77911	4.19674e-12	6.47977e-09	Null_Model_OpenChrom	human	475
ReMap_ChIP	CD34_prog_bio	TCF7L2	16	3015	0.0053068	3.33666	1.85729	6.81816	4.79521	4.61065e-12	7.11884e-09	Null_Model_OpenChrom	human	476
TxnFactorChIPV3	K562+IFNa30	STAT1	24	3015	0.0079602	6.53447	2.57431	6.78456	3.67283	5.82222e-12	8.98951e-09	Null_Model_OpenChrom	human	477
Cistrome_ChIP	A549	SMAD3	95	3015	0.0315091	46.1359	7.22534	6.76288	2.05914	6.76353e-12	1.04429e-08	Null_Model_OpenChrom	human	478
ReMap_ChIP	tall_prima2	TAL1	44	3015	0.0145937	16.3497	4.09678	6.74929	2.69119	7.42877e-12	1.147e-08	Null_Model_OpenChrom	human	479
TxnFactorChIPV3	K562+IFNg6h	MYC	170	3015	0.0563847	101.645	10.1405	6.74078	1.67248	7.87705e-12	1.21622e-08	Null_Model_OpenChrom	human	480
ReMap_ChIP	helab2_wt_ta_tnfa	NR3C1	67	3015	0.0222222	29.9431	5.61282	6.6022	2.23758	2.02555e-11	3.12745e-08	Null_Model_OpenChrom	human	481
ReMap_ChIP	cutll	ZNF143	66	3015	0.0218905	29.8182	5.50136	6.57689	2.21341	2.40192e-11	3.70856e-08	Null_Model_OpenChrom	human	482
ReMap_ChIP	huvec_vegf4hr	ETS1	232	3015	0.0769486	152.358	12.197	6.52969	1.52273	3.29538e-11	5.08807e-08	Null_Model_OpenChrom	human	483
Cistrome_ChIP	Monocyte_CD14+	CEBPB	27	3015	0.00895522	7.72328	2.95776	6.51734	3.49593	3.57832e-11	5.52493e-08	Null_Model_OpenChrom	human	484
Pazar_Chip	CD34+BIO	GATA1	76	3015	0.0252073	36.5744	6.05811	6.5079	2.07795	3.81045e-11	5.88333e-08	Null_Model_OpenChrom	human	485
Cistrome_ChIP	BJ	MYC	185	3015	0.0613599	114.383	10.8544	6.50586	1.61738	3.86242e-11	5.96357e-08	Null_Model_OpenChrom	human	486
TxnFactorChIPV3	GM12878	GABPA	80	3015	0.026534	38.6713	6.36199	6.49619	2.06872	4.11898e-11	6.3597e-08	Null_Model_OpenChrom	human	487
TxnFactorChIPV3	K562	GABPA	126	3015	0.041791	71.1319	8.53549	6.42823	1.77136	6.45473e-11	9.9661e-08	Null_Model_OpenChrom	human	488
Cistrome_ChIP	K562	STAT5A	101	3015	0.0334992	54.2368	7.28923	6.41539	1.86221	7.02328e-11	1.08439e-07	Null_Model_OpenChrom	human	489
ReMap_ChIP	ab32	NR3C3	141	3015	0.0467662	82.024	9.19856	6.41144	1.71901	7.20739e-11	1.11282e-07	Null_Model_OpenChrom	human	490
TxnFactorChIPV3	K562	GATA1	46	3015	0.015257	17.8122	4.39803	6.40919	2.5825	7.3149e-11	1.12942e-07	Null_Model_OpenChrom	human	491
ReMap_ChIP	huvec_vegf12hr	ETS1	268	3015	0.0888889	182.41	13.3638	6.40463	1.46922	7.53674e-11	1.16367e-07	Null_Model_OpenChrom	human	492
Pazar_Chip	megakaryocytes	TAL1	35	3015	0.0116086	12.5604	3.52967	6.3574	2.78653	1.02596e-10	1.58408e-07	Null_Model_OpenChrom	human	493
ReMap_ChIP	leiomyoma_ru486	NR3C3	146	3015	0.0484245	85.963	9.49451	6.32334	1.6984	1.27987e-10	1.97611e-07	Null_Model_OpenChrom	human	494
TxnFactorChIPV3	K562	MYC	201	3015	0.0666667	132.662	10.8134	6.31971	1.51512	1.31024e-10	2.02302e-07	Null_Model_OpenChrom	human	495
ReMap_ChIP	u2os_eto	TP53	52	3015	0.0172471	22.2028	4.72121	6.31135	2.34205	1.38308e-10	2.13548e-07	Null_Model_OpenChrom	human	496
ReMap_ChIP	k562	E2F6	169	3015	0.0560531	103.937	10.3424	6.2909	1.62598	1.57816e-10	2.43668e-07	Null_Model_OpenChrom	human	497
Cistrome_ChIP	CD4+	KAT8	20	3015	0.0066335	5.28172	2.34916	6.26534	3.78665	1.8601e-10	2.872e-07	Null_Model_OpenChrom	human	498
TxnFactorChIPV3	GM06990	CTCF	252	3015	0.0835821	171.598	12.8569	6.25356	1.46855	2.00596e-10	3.09721e-07	Null_Model_OpenChrom	human	499
TxnFactorChIPV3	K562	CEBPB	182	3015	0.0603648	115.481	10.6782	6.22947	1.57602	2.34011e-10	3.61313e-07	Null_Model_OpenChrom	human	500
TxnFactorChIPV3	HepG2	JUN	73	3015	0.0242123	35.8581	6.0329	6.15655	2.0358	3.71725e-10	5.73944e-07	Null_Model_OpenChrom	human	501
Pazar_Chip	CD34+eryth	SMAD1	28	3015	0.0092869	9.35365	3.03822	6.13725	2.99348	4.19803e-10	6.48176e-07	Null_Model_OpenChrom	human	502
Misc_ChIP	BCells	Pol_II	331	3015	0.109784	239.444	14.9846	6.11002	1.38237	4.98079e-10	7.69034e-07	Null_Model_OpenChrom	human	503
TxnFactorChIPV3	HeLa-S3	JUN	135	3015	0.0447761	80.3387	8.94942	6.10781	1.68039	5.05053e-10	7.79802e-07	Null_Model_OpenChrom	human	504
TxnFactorChIPV3	SK-N-MC	FOXP2	109	3015	0.0361526	60.3297	7.98393	6.09603	1.80674	5.43664e-10	8.39417e-07	Null_Model_OpenChrom	human	505
TxnFactorChIPV3	HeLa-S3	FOS	73	3015	0.0242123	35.5235	6.18043	6.06374	2.05498	6.64953e-10	1.02669e-06	Null_Model_OpenChrom	human	506
TxnFactorChIPV3	IMR90	CEBPB	272	3015	0.0902156	190.167	13.5171	6.05403	1.43032	7.06338e-10	1.09059e-06	Null_Model_OpenChrom	human	507
TxnFactorChIPV3	HeLa-S3	EP300	152	3015	0.0504146	93.3906	9.71649	6.03195	1.62757	8.09975e-10	1.2506e-06	Null_Model_OpenChrom	human	508
Cistrome_ChIP	ME-1	SPI1	101	3015	0.0334992	55.8521	7.55249	5.97788	1.80835	1.13033e-09	1.74523e-06	Null_Model_OpenChrom	human	509
Misc_ChIP	BCells+Sendai_Virus	Pol_II	398	3015	0.132007	298.46	16.731	5.94946	1.33351	1.34514e-09	2.0769e-06	Null_Model_OpenChrom	human	510
ReMap_ChIP	helab2_grkd_ta_tnfa	NR3C1	46	3015	0.015257	19.4945	4.46164	5.94075	2.35964	1.41858e-09	2.19028e-06	Null_Model_OpenChrom	human	511
Cistrome_ChIP	SK-N-SH	EP300	208	3015	0.0689884	138.605	11.7084	5.9269	1.50066	1.54356e-09	2.38326e-06	Null_Model_OpenChrom	human	512
ReMap_ChIP	mm1s_dmso	BRD4	161	3015	0.0533997	102.707	9.89461	5.89136	1.56756	1.91513e-09	2.95696e-06	Null_Model_OpenChrom	human	513
TxnFactorChIPV3	GM12872	CTCF	258	3015	0.0855721	178.903	13.4375	5.88629	1.44212	1.97475e-09	3.04902e-06	Null_Model_OpenChrom	human	514
TxnFactorChIPV3	HepG2	MAFF	106	3015	0.0351575	59.1199	7.97142	5.88102	1.79297	2.03871e-09	3.14777e-06	Null_Model_OpenChrom	human	515
ReMap_ChIP	apl	REST	43	3015	0.014262	18.2058	4.22322	5.87092	2.36189	2.1669e-09	3.34569e-06	Null_Model_OpenChrom	human	516
Misc_ChIP	Akata	BZLF1	34	3015	0.0112769	12.7562	3.6404	5.83555	2.66536	2.68062e-09	4.13888e-06	Null_Model_OpenChrom	EBV	517
TxnFactorChIPV3	K562	USF1	113	3015	0.0374793	65.8152	8.14462	5.79337	1.71693	3.44933e-09	5.32576e-06	Null_Model_OpenChrom	human	518
Pazar_Chip	K562+BMP4	GATA2	44	3015	0.0145937	18.6334	4.40119	5.76359	2.36136	4.11718e-09	6.35693e-06	Null_Model_OpenChrom	human	519
TxnFactorChIPV3	A549+DEX_100nM	USF1	93	3015	0.0308458	50.9331	7.30387	5.75954	1.82593	4.21717e-09	6.5113e-06	Null_Model_OpenChrom	human	520
Cistrome_ChIP	HaematopoieticProgenitorCell	GABPA	63	3015	0.0208955	31.7672	5.4298	5.7521	1.98318	4.40711e-09	6.80457e-06	Null_Model_OpenChrom	human	521
Cistrome_ChIP	CD133+	IKZF1	18	3015	0.00597015	5.06993	2.24791	5.75204	3.55034	4.40871e-09	6.80705e-06	Null_Model_OpenChrom	human	522
TxnFactorChIPV3	GM12865	CTCF	242	3015	0.0802653	169.927	12.9497	5.56562	1.42414	1.30608e-08	2.01659e-05	Null_Model_OpenChrom	human	523
ReMap_ChIP	mdamb23_thiostrepton	FOXM1	88	3015	0.0291874	49.5275	6.93956	5.54394	1.77679	1.47867e-08	2.28307e-05	Null_Model_OpenChrom	human	524
ReMap_ChIP	CD34_eryth_bio	GATA1	58	3015	0.0192371	27.9071	5.44577	5.52593	2.07832	1.63874e-08	2.53022e-05	Null_Model_OpenChrom	human	525
TxnFactorChIPV3	K562	MAZ	232	3015	0.0769486	163.37	12.7761	5.37177	1.42009	3.89839e-08	6.01911e-05	Null_Model_OpenChrom	human	526
TxnFactorChIPV3	K562	BACH1	34	3015	0.0112769	13.5225	3.8322	5.34354	2.51433	4.55732e-08	7.0365e-05	Null_Model_OpenChrom	human	527
Cistrome_ChIP	EndothelialCell	ETS1	239	3015	0.0792703	171.212	12.7273	5.32619	1.39593	5.01472e-08	7.74272e-05	Null_Model_OpenChrom	human	528
TxnFactorChIPV3	A549+EtOH_0.02pct	TCF12	141	3015	0.0467662	90.6633	9.45111	5.326	1.5552	5.01986e-08	7.75066e-05	Null_Model_OpenChrom	human	529
ReMap_ChIP	cd36	SMARCA4	120	3015	0.039801	74.1688	8.64364	5.3023	1.61793	5.7176e-08	8.82797e-05	Null_Model_OpenChrom	human	530
Cistrome_ChIP	MM1.S	BRD2	39	3015	0.0129353	17.4805	4.06643	5.29198	2.23105	6.04993e-08	9.34109e-05	Null_Model_OpenChrom	human	531
TxnFactorChIPV3	PFSK-1	FOXP2	136	3015	0.0451078	86.8282	9.3199	5.27601	1.56631	6.60147e-08	0.000101927	Null_Model_OpenChrom	human	532
TxnFactorChIPV3	K562	CBX3	118	3015	0.0391376	72.7053	8.61325	5.25872	1.62299	7.2529e-08	0.000111985	Null_Model_OpenChrom	human	533
Cistrome_ChIP	HL-60	GABPA	47	3015	0.0155887	22.0959	4.73991	5.25412	2.12709	7.43657e-08	0.000114821	Null_Model_OpenChrom	human	534
TxnFactorChIPV3	GM12864	CTCF	248	3015	0.0822554	178.278	13.3024	5.24132	1.39109	7.97174e-08	0.000123084	Null_Model_OpenChrom	human	535
ReMap_ChIP	lncap_c4_2b	RUNX2	157	3015	0.052073	103.606	10.2962	5.18578	1.51535	1.07557e-07	0.000166068	Null_Model_OpenChrom	human	536
TxnFactorChIPV3	A549+EtOH_0.02pct	ATF3	62	3015	0.0205638	31.8611	5.82973	5.16986	1.94594	1.17135e-07	0.000180857	Null_Model_OpenChrom	human	537
TxnFactorChIPV3	K562+IFNa30	IRF1	18	3015	0.00597015	5.47652	2.4244	5.16561	3.28676	1.19831e-07	0.000185019	Null_Model_OpenChrom	human	538
Cistrome_ChIP	K562	PML	192	3015	0.0636816	134.717	11.1397	5.14221	1.42521	1.35761e-07	0.000209615	Null_Model_OpenChrom	human	539
TxnFactorChIPV3	HepG2	MAFK	133	3015	0.0441128	86.5654	9.1363	5.08243	1.53641	1.86322e-07	0.000287681	Null_Model_OpenChrom	human	540
Cistrome_ChIP	A549	EP300	189	3015	0.0626866	132.219	11.1917	5.07353	1.42945	1.95248e-07	0.000301463	Null_Model_OpenChrom	human	541
Misc_ChIP	LoVo	ERM	159	3015	0.0527363	105.949	10.4565	5.07349	1.50072	1.95293e-07	0.000301532	Null_Model_OpenChrom	human	542
ReMap_ChIP	cd4+tcell_p5d	BRD4	27	3015	0.00895522	10.3596	3.29037	5.05729	2.60627	2.12625e-07	0.000328293	Null_Model_OpenChrom	human	543
Pazar_Chip	K562+BMP4	GATA1	59	3015	0.0195688	31.0909	5.52745	5.04918	1.89766	2.21857e-07	0.000342548	Null_Model_OpenChrom	human	544
TxnFactorChIPV3	K562+IFNg30	STAT1	24	3015	0.0079602	8.95405	3.01129	4.99651	2.68035	2.91887e-07	0.000450673	Null_Model_OpenChrom	human	545
TxnFactorChIPV3	ECC-1+DEX_100nM	NR3C1	65	3015	0.0215589	35.0949	6.01731	4.96985	1.85212	3.35029e-07	0.000517285	Null_Model_OpenChrom	human	546
Pazar_Chip	Caco-2_differentiated	HNF4	573	3015	0.19005	471.045	20.5265	4.967	1.21644	3.39987e-07	0.000524941	Null_Model_OpenChrom	human	547
TxnFactorChIPV3	K562	HDAC2	82	3015	0.0271973	47.973	6.86034	4.95995	1.70929	3.52549e-07	0.000544336	Null_Model_OpenChrom	human	548
TxnFactorChIPV3	HepG2	EP300	160	3015	0.053068	108.745	10.3421	4.95596	1.47133	3.59879e-07	0.000555654	Null_Model_OpenChrom	human	549
TxnFactorChIPV3	K562	PML	119	3015	0.0394693	76.9381	8.4913	4.95353	1.5467	3.64388e-07	0.000562615	Null_Model_OpenChrom	human	550
Cistrome_ChIP	HepG2	EP300	153	3015	0.0507463	104.602	9.81386	4.93156	1.46268	4.0788e-07	0.000629767	Null_Model_OpenChrom	human	551
Cistrome_ChIP	K562	GABPA	116	3015	0.0384743	74.007	8.53434	4.92048	1.56742	4.31671e-07	0.000666501	Null_Model_OpenChrom	human	552
Cistrome_ChIP	SKNO-1	FLI1	117	3015	0.038806	73.9271	8.77415	4.90907	1.58264	4.57541e-07	0.000706444	Null_Model_OpenChrom	human	553
TxnFactorChIPV3	K562+IFNg30	MYC	211	3015	0.0699834	152.141	11.99	4.909	1.38687	4.57706e-07	0.000706699	Null_Model_OpenChrom	human	554
TxnFactorChIPV3	K562	ARID3A	60	3015	0.0199005	32.1758	5.69342	4.88707	1.86475	5.11728e-07	0.000790108	Null_Model_OpenChrom	human	555
Pazar_Chip	CD34+eryth	GATA1	65	3015	0.0215589	36.3097	5.88048	4.87891	1.79016	5.3337e-07	0.000823523	Null_Model_OpenChrom	human	556
Cistrome_ChIP	ECC-1	EP300	190	3015	0.0630182	134.492	11.4042	4.86737	1.41273	5.6548e-07	0.000873101	Null_Model_OpenChrom	human	557
Cistrome_ChIP	CD34+	TAL1	27	3015	0.00895522	10.6853	3.38613	4.81809	2.52683	7.24687e-07	0.00111892	Null_Model_OpenChrom	human	558
TxnFactorChIPV3	HeLa-S3	STAT3	88	3015	0.0291874	52.7363	7.36277	4.78947	1.66868	8.36127e-07	0.00129098	Null_Model_OpenChrom	human	559
TxnFactorChIPV3	A549+EtOH_0.02pct	BCL3	67	3015	0.0222222	37.8062	6.11902	4.77099	1.7722	9.16595e-07	0.00141522	Null_Model_OpenChrom	human	560
ReMap_ChIP	CD34_eryth_bmp	GATA1	43	3015	0.014262	21.5055	4.57692	4.69628	1.99949	1.32472e-06	0.00204536	Null_Model_OpenChrom	human	561
ReMap_ChIP	k562	GATA2	46	3015	0.015257	24.0589	4.67991	4.68835	1.91197	1.37705e-06	0.00212617	Null_Model_OpenChrom	human	562
ReMap_ChIP	ls180_125	CDX2	161	3015	0.0533997	110.425	10.8114	4.67797	1.45801	1.44866e-06	0.00223673	Null_Model_OpenChrom	human	563
TxnFactorChIPV3	HeLa-S3	USF2	83	3015	0.027529	49.8172	7.13663	4.64965	1.66609	1.66253e-06	0.00256695	Null_Model_OpenChrom	human	564
Cistrome_ChIP	EndothelialCell	MYC	184	3015	0.0610282	130.485	11.5338	4.63989	1.41013	1.74295e-06	0.00269112	Null_Model_OpenChrom	human	565
Cistrome_ChIP	HeLa-S3	EP300	145	3015	0.0480929	100.081	9.71167	4.62527	1.44883	1.87055e-06	0.00288813	Null_Model_OpenChrom	human	566
ReMap_ChIP	helab2_wt_ta	NR3C1	59	3015	0.0195688	33.026	5.64334	4.6026	1.78647	2.08629e-06	0.00322124	Null_Model_OpenChrom	human	567
ReMap_ChIP	ls180_veh	CDX2	133	3015	0.0441128	89.1129	9.54758	4.59668	1.49249	2.14643e-06	0.00331409	Null_Model_OpenChrom	human	568
Misc_ChIP	LoVo	CLOCK	230	3015	0.0762852	171.726	12.6992	4.58878	1.33934	2.22921e-06	0.0034419	Null_Model_OpenChrom	human	569
TxnFactorChIPV3	A549+DEX_100nM	NR3C1	111	3015	0.0368159	72.1099	8.57064	4.5376	1.53932	2.84496e-06	0.00439262	Null_Model_OpenChrom	human	570
TxnFactorChIPV3	GM10847	POLR2A	149	3015	0.0494196	104.248	9.8792	4.52995	1.42929	2.94992e-06	0.00455468	Null_Model_OpenChrom	human	571
TxnFactorChIPV3	HCT-116	TCF7L2	142	3015	0.0470978	97.8182	9.76959	4.52238	1.45167	3.05739e-06	0.0047206	Null_Model_OpenChrom	human	572
Cistrome_ChIP	NHEK	MYC	79	3015	0.0262023	47.6963	6.93727	4.5124	1.65631	3.20497e-06	0.00494847	Null_Model_OpenChrom	human	573
TxnFactorChIPV3	HeLa-S3	SMARCC1	79	3015	0.0262023	47.4505	7.01426	4.4979	1.66489	3.43134e-06	0.00529799	Null_Model_OpenChrom	human	574
Misc_ChIP	LoVo	H3K4me1	222	3015	0.0736318	164.642	12.8186	4.47457	1.34838	3.82824e-06	0.00591081	Null_Model_OpenChrom	human	575
Cistrome_ChIP	LoVo	MYC	175	3015	0.0580431	126.284	10.8887	4.47403	1.38577	3.83797e-06	0.00592582	Null_Model_OpenChrom	human	576
TxnFactorChIPV3	HepG2	FOXA1	211	3015	0.0699834	157.194	12.1876	4.41485	1.34229	5.05403e-06	0.00780343	Null_Model_OpenChrom	human	577
Pazar_Chip	erythroid	TAL1	37	3015	0.012272	18.1159	4.29029	4.4016	2.04241	5.37283e-06	0.00829564	Null_Model_OpenChrom	human	578
ReMap_ChIP	hek293	BRD3	169	3015	0.0560531	123.318	10.3891	4.39715	1.37044	5.48414e-06	0.00846751	Null_Model_OpenChrom	human	579
TxnFactorChIPV3	K562	REST	95	3015	0.0315091	60.4456	7.92536	4.35999	1.57166	6.50354e-06	0.0100415	Null_Model_OpenChrom	human	580
ReMap_ChIP	h2171	MBD4	17	3015	0.00563847	6.18182	2.49377	4.33808	2.75	7.18677e-06	0.0110964	Null_Model_OpenChrom	human	581
Cistrome_ChIP	Keratinocyte	TP63	27	3015	0.00895522	11.5285	3.59687	4.30139	2.34203	8.48641e-06	0.013103	Null_Model_OpenChrom	human	582
TxnFactorChIPV3	A549+EtOH_0.02pct	GABPA	97	3015	0.0321725	62.7652	8.00624	4.27601	1.54544	9.51355e-06	0.0146889	Null_Model_OpenChrom	human	583
TxnFactorChIPV3	U87	POLR2A	215	3015	0.0713101	164.525	12.0418	4.1916	1.30679	1.38497e-05	0.0213839	Null_Model_OpenChrom	human	584
Misc_ChIP	LoVo	TCF7L2	22	3015	0.00729685	9.28971	3.04663	4.17191	2.36821	1.51028e-05	0.0233187	Null_Model_OpenChrom	human	585
TxnFactorChIPV3	K562	SMARCA4	25	3015	0.00829187	10.992	3.36481	4.16309	2.27438	1.56987e-05	0.0242387	Null_Model_OpenChrom	human	586
TxnFactorChIPV3	HeLa-S3	GTF2F1	91	3015	0.0301824	59.5175	7.64578	4.11763	1.52896	1.91391e-05	0.0295508	Null_Model_OpenChrom	human	587
TxnFactorChIPV3	K562	ELK1	33	3015	0.0109453	16.3816	4.06377	4.0894	2.01445	2.16245e-05	0.0333882	Null_Model_OpenChrom	human	588
ReMap_ChIP	hct116_hypoxia	CDK8	16	3015	0.0053068	6.05794	2.4357	4.08181	2.64116	2.23436e-05	0.0344985	Null_Model_OpenChrom	human	589
Cistrome_ChIP	HCC95	TP63	33	3015	0.0109453	16.4545	4.05785	4.07739	2.00552	2.2772e-05	0.03516	Null_Model_OpenChrom	human	590
TxnFactorChIPV3	K562	ZBTB33	30	3015	0.00995025	14.4555	3.82391	4.06507	2.07533	2.4009e-05	0.0370698	Null_Model_OpenChrom	human	591
ReMap_ChIP	gist	ETV1	139	3015	0.0461028	99.1279	9.85199	4.04712	1.40223	2.59263e-05	0.0400302	Null_Model_OpenChrom	human	592
ReMap_ChIP	cd4_ifng	STAT1	16	3015	0.0053068	6.15385	2.4426	4.03101	2.6	2.77689e-05	0.0428752	Null_Model_OpenChrom	human	593
TxnFactorChIPV3	GM12878	SIX5	45	3015	0.0149254	24.3676	5.11866	4.03081	1.84671	2.77923e-05	0.0429113	Null_Model_OpenChrom	human	594
ReMap_ChIP	t47d_doxy48hrs	ELF5	30	3015	0.00995025	14.001	3.98334	4.01648	2.1427	2.95371e-05	0.0456053	Null_Model_OpenChrom	human	595
ReMap_ChIP	erythroid	TAL1	44	3015	0.0145937	24.1319	4.94819	4.01523	1.82332	2.96937e-05	0.0458471	Null_Model_OpenChrom	human	596
Pazar_Chip	MCF7	PBX1	214	3015	0.0709784	164.242	12.461	3.99311	1.30296	3.26068e-05	0.0503449	Null_Model_OpenChrom	human	597
Pazar_Chip	U20S+5nM-Actinomycin-D	P53	17	3015	0.00563847	6.5954	2.61861	3.97332	2.57755	3.54386e-05	0.0547172	Null_Model_OpenChrom	human	598
ReMap_ChIP	hct116_normoxia	CDK8	19	3015	0.00630182	7.51548	2.89621	3.96537	2.52811	3.66418e-05	0.0565749	Null_Model_OpenChrom	human	599
TxnFactorChIPV3	GM12878	FOS	24	3015	0.0079602	11.1089	3.2682	3.94441	2.16043	3.99989e-05	0.0617584	Null_Model_OpenChrom	human	600
ReMap_ChIP	ls180_125	NCOR1	66	3015	0.0218905	41.5205	6.21545	3.93849	1.58958	4.09972e-05	0.0632997	Null_Model_OpenChrom	human	601
Cistrome_ChIP	GIST48	ETV1	115	3015	0.0381426	80.8971	8.6717	3.93267	1.42156	4.20046e-05	0.0648551	Null_Model_OpenChrom	human	602
ReMap_ChIP	keratinocyte	TP63	179	3015	0.0593698	134.692	11.2867	3.92566	1.32895	4.3246e-05	0.0667718	Null_Model_OpenChrom	human	603
Pazar_Chip	hESC	EOMES	251	3015	0.0832504	198.448	13.4384	3.91061	1.26482	4.6032e-05	0.0710734	Null_Model_OpenChrom	human	604
Cistrome_ChIP	HEK293	BRD4	34	3015	0.0112769	17.1908	4.32696	3.88476	1.9778	5.12154e-05	0.0790766	Null_Model_OpenChrom	human	605
TxnFactorChIPV3	HeLa-S3	BRCA1	61	3015	0.0202322	37.4286	6.07677	3.87894	1.62977	5.24563e-05	0.0809926	Null_Model_OpenChrom	human	606
TxnFactorChIPV3	K562	YY1	157	3015	0.052073	116.125	10.5651	3.86888	1.35199	5.4668e-05	0.0844074	Null_Model_OpenChrom	human	607
TxnFactorChIPV3	A549+EtOH_0.02pct	USF1	87	3015	0.0288557	58.0539	7.48833	3.86549	1.49861	5.54335e-05	0.0855894	Null_Model_OpenChrom	human	608
TxnFactorChIPV3	SK-N-SH_RA	USF1	111	3015	0.0368159	76.956	8.83392	3.85378	1.44238	5.81544e-05	0.0897903	Null_Model_OpenChrom	human	609
TxnFactorChIPV3	K562	BCLAF1	40	3015	0.013267	21.958	4.69065	3.84636	1.82166	5.99421e-05	0.0925506	Null_Model_OpenChrom	human	610
TxnFactorChIPV3	HeLa-S3	CHD2	143	3015	0.0474295	103.942	10.1557	3.84591	1.37577	6.00539e-05	0.0927233	Null_Model_OpenChrom	human	611
Cistrome_ChIP	HeLa-S3	STAT3	89	3015	0.0295191	59.009	7.8098	3.84018	1.50824	6.14725e-05	0.0949136	Null_Model_OpenChrom	human	612
ReMap_ChIP	helab2_p65kd_ta_tnfa	RELA	32	3015	0.0106136	16.1139	4.13872	3.83841	1.98586	6.19166e-05	0.0955992	Null_Model_OpenChrom	human	613
ReMap_ChIP	huvec_vegf0hr	ETS1	121	3015	0.0401327	84.5814	9.57568	3.80324	1.43057	7.14086e-05	0.110255	Null_Model_OpenChrom	human	614
ReMap_ChIP	caco2_diff	CDX2	91	3015	0.0301824	61.7003	7.70403	3.80317	1.47487	7.14296e-05	0.110287	Null_Model_OpenChrom	human	615
Misc_ChIP	LoVo	NIPBL	323	3015	0.107131	263.677	15.6303	3.79538	1.22498	7.371e-05	0.113808	Null_Model_OpenChrom	human	616
Pazar_Chip	THP-1+unstimulated	VDR	24	3015	0.0079602	11.0569	3.41786	3.78689	2.17058	7.62719e-05	0.117764	Null_Model_OpenChrom	human	617
ReMap_ChIP	ls180_veh	NCOR1	65	3015	0.0215589	40.5055	6.50309	3.76659	1.60472	8.27452e-05	0.127759	Null_Model_OpenChrom	human	618
TxnFactorChIPV3	GM12875	CTCF	201	3015	0.0666667	154.348	12.3949	3.76384	1.30225	8.36618e-05	0.129174	Null_Model_OpenChrom	human	619
Pazar_Chip	Caco-2_proliferating	HNF4	646	3015	0.214262	565.455	21.405	3.76293	1.14244	8.39683e-05	0.129647	Null_Model_OpenChrom	human	620
ReMap_ChIP	flp143ha_4hr	ZNF143	62	3015	0.0205638	39.4046	6.033	3.7453	1.57342	9.00895e-05	0.139098	Null_Model_OpenChrom	human	621
TxnFactorChIPV3	NB4	POLR2A	186	3015	0.0616915	141.634	11.8801	3.73446	1.31324	9.40601e-05	0.145229	Null_Model_OpenChrom	human	622
Pazar_Chip	IMR90_Senescent	P130	115	3015	0.0381426	81.992	8.91235	3.70362	1.40258	0.00010627	0.164081	Null_Model_OpenChrom	human	623
ReMap_ChIP	u2os_notreated	ESR2	40	3015	0.013267	22.7892	4.65666	3.69595	1.75522	0.000109534	0.16912	Null_Model_OpenChrom	human	624
ReMap_ChIP	caco2_diff	HNF4A	166	3015	0.055058	124.347	11.2766	3.6938	1.33498	0.000110464	0.170556	Null_Model_OpenChrom	human	625
TxnFactorChIPV3	HeLa-S3	MAFK	65	3015	0.0215589	41.01	6.5043	3.68833	1.58498	0.000112865	0.174263	Null_Model_OpenChrom	human	626
TxnFactorChIPV3	HepG2	MYBL2	114	3015	0.0378109	82.5045	8.56751	3.67616	1.38174	0.000118387	0.18279	Null_Model_OpenChrom	human	627
ReMap_ChIP	u2os_actd	TP53	34	3015	0.0112769	18.3407	4.3001	3.64162	1.8538	0.000135461	0.209152	Null_Model_OpenChrom	human	628
TxnFactorChIPV3	HUVEC	POLR2A	302	3015	0.100166	248.071	14.8174	3.63959	1.21739	0.000136537	0.210813	Null_Model_OpenChrom	human	629
ReMap_ChIP	mcf7	AHR	38	3015	0.0126036	20.9361	4.69467	3.63475	1.81505	0.000139126	0.214811	Null_Model_OpenChrom	human	630
ReMap_ChIP	flp143ha_0hr	ZNF143	41	3015	0.0135987	23.8571	4.73398	3.62124	1.71856	0.0001466	0.22635	Null_Model_OpenChrom	human	631
TxnFactorChIPV3	HUVEC	MAX	77	3015	0.025539	51.2048	7.16568	3.59982	1.50377	0.000159216	0.245829	Null_Model_OpenChrom	human	632
TxnFactorChIPV3	HepG2	NFIC	98	3015	0.0325041	68.3996	8.23141	3.59603	1.43276	0.000161556	0.249442	Null_Model_OpenChrom	human	633
Cistrome_ChIP	HeLa-S3	ELK4	51	3015	0.0169154	31.0949	5.55194	3.58525	1.64014	0.000168375	0.259972	Null_Model_OpenChrom	human	634
Cistrome_ChIP	K562	NFYA	127	3015	0.0421227	92.5544	9.76961	3.52579	1.37217	0.000211114	0.32596	Null_Model_OpenChrom	human	635
TxnFactorChIPV3	K562	SMARCB1	19	3015	0.00630182	8.62737	2.95534	3.5098	2.20229	0.000224225	0.346203	Null_Model_OpenChrom	human	636
TxnFactorChIPV3	K562	CCNT2	133	3015	0.0441128	98.6893	9.81154	3.49697	1.34766	0.000235286	0.363281	Null_Model_OpenChrom	human	637
Pazar_Chip	U20S+10M-Etoposide	P53	20	3015	0.0066335	9.51049	3.01233	3.48219	2.10294	0.000248665	0.383939	Null_Model_OpenChrom	human	638
TxnFactorChIPV3	HepG2	ELF1	116	3015	0.0384743	84.7233	8.9869	3.48026	1.36916	0.000250466	0.386719	Null_Model_OpenChrom	human	639
Cistrome_ChIP	H2171	BRD4	345	3015	0.114428	288.766	16.1633	3.47909	1.19474	0.000251555	0.388401	Null_Model_OpenChrom	human	640
Misc_ChIP	LoVo	HNF4A	43	3015	0.014262	25.4935	5.08431	3.44324	1.6867	0.000287396	0.443739	Null_Model_OpenChrom	human	641
ReMap_ChIP	k562	PRAME	60	3015	0.0199005	38.3526	6.32286	3.42367	1.56443	0.000308912	0.47696	Null_Model_OpenChrom	human	642
Cistrome_ChIP	TT	TP63	36	3015	0.0119403	20.4525	4.5793	3.39516	1.76017	0.000342944	0.529506	Null_Model_OpenChrom	human	643
Pazar_Chip	keratinocytes	TP63	94	3015	0.0311774	66.4965	8.17106	3.36596	1.41361	0.000381383	0.588856	Null_Model_OpenChrom	human	644
Cistrome_ChIP	U87	MYC	153	3015	0.0507463	116.721	10.7856	3.36362	1.31081	0.00038463	0.593869	Null_Model_OpenChrom	human	645
TxnFactorChIPV3	HCT-116	ZBTB33	40	3015	0.013267	23.3956	4.93977	3.36137	1.70972	0.000387785	0.59874	Null_Model_OpenChrom	human	646
Misc_ChIP	LoVo	E2F2	230	3015	0.0762852	186.549	13.0552	3.32822	1.23292	0.000437011	0.674744	Null_Model_OpenChrom	human	647
TxnFactorChIPV3	HepG2	USF1	107	3015	0.0354892	77.4875	8.91079	3.312	1.38087	0.000463164	0.715125	Null_Model_OpenChrom	human	648
TxnFactorChIPV3	K562+IFNa6h	MYC	86	3015	0.028524	60.7772	7.65711	3.29403	1.415	0.000493803	0.762432	Null_Model_OpenChrom	human	649
TxnFactorChIPV3	ECC-1+Genistein_100nM	ESR1	64	3015	0.0212272	42.7522	6.45698	3.29067	1.497	0.000499754	0.77162	Null_Model_OpenChrom	human	650
Cistrome_ChIP	LoVo	IRF1	190	3015	0.0630182	150.695	12.0037	3.27439	1.26082	0.000529452	0.817473	Null_Model_OpenChrom	human	651
TxnFactorChIPV3	K562+IFNg6h	STAT1	22	3015	0.00729685	11.1429	3.31671	3.27347	1.97436	0.000531185	0.820149	Null_Model_OpenChrom	human	652
ReMap_ChIP	huvec_vegf1hr	ETS1	112	3015	0.0371476	83.2098	8.82303	3.26307	1.346	0.000551055	0.850829	Null_Model_OpenChrom	human	653
TxnFactorChIPV3	ECC-1+Estradiol_10nM	ESR1	81	3015	0.0268657	57.0969	7.33141	3.26037	1.41864	0.00055634	0.858989	Null_Model_OpenChrom	human	654
Cistrome_ChIP	LoVo	ETS2	145	3015	0.0480929	112.03	10.1545	3.24685	1.2943	0.000583446	0.900841	Null_Model_OpenChrom	human	655
TxnFactorChIPV3	HeLa-S3	PRDM1	29	3015	0.00961857	16.1678	3.95801	3.24208	1.79369	0.000593304	0.916062	Null_Model_OpenChrom	human	656
TxnFactorChIPV3	K562	POLR2A	274	3015	0.0908789	227.441	14.3712	3.23978	1.20471	0.000598111	0.923484	Null_Model_OpenChrom	human	657
TxnFactorChIPV3	K562	RFX5	20	3015	0.0066335	10.0569	3.0893	3.21855	1.98868	0.000644202	0.994648	Null_Model_OpenChrom	human	658
TxnFactorChIPV3	HepG2	BHLHE40	90	3015	0.0298507	65.2468	7.7	3.21471	1.37938	0.000652891	1	Null_Model_OpenChrom	human	659
ReMap_ChIP	helab2_p65kd_dmso	NR3C1	28	3015	0.0092869	15.0759	4.03141	3.20585	1.85727	0.000673324	1	Null_Model_OpenChrom	human	660
Cistrome_ChIP	GM12878	GABPA	38	3015	0.0126036	23.0799	4.67457	3.19175	1.64645	0.000707058	1	Null_Model_OpenChrom	human	661
Cistrome_ChIP	KYSE-70	TP63	19	3015	0.00630182	9.07992	3.12083	3.17866	2.09253	0.00073978	1	Null_Model_OpenChrom	human	662
ReMap_ChIP	helab2_p65kd_ta_tnfa	NR3C1	95	3015	0.0315091	68.6064	8.3127	3.1751	1.38471	0.000748935	1	Null_Model_OpenChrom	human	663
TxnFactorChIPV3	A549+EtOH_0.02pct	ZBTB33	56	3015	0.0185738	36.5215	6.17218	3.15586	1.53334	0.000800133	1	Null_Model_OpenChrom	human	664
Pazar_Chip	Caco-2_differentiated	GATA6	215	3015	0.0713101	173.791	13.095	3.14691	1.23712	0.000825036	1	Null_Model_OpenChrom	human	665
TxnFactorChIPV3	K562	USF2	24	3015	0.0079602	12.6823	3.61012	3.13499	1.8924	0.00085931	1	Null_Model_OpenChrom	human	666
Cistrome_ChIP	A549	GABPA	121	3015	0.0401327	92.4855	9.1022	3.1327	1.30831	0.000866024	1	Null_Model_OpenChrom	human	667
Pazar_Chip	adipocyte	PPARg	80	3015	0.026534	56.6144	7.4858	3.124	1.41307	0.000892058	1	Null_Model_OpenChrom	human	668
Cistrome_ChIP	U2OS	TP53	18	3015	0.00597015	8.89111	2.93175	3.10699	2.02449	0.000945027	1	Null_Model_OpenChrom	human	669
ReMap_ChIP	u2os_e2	ESR2	72	3015	0.0238806	50.2168	7.04968	3.08996	1.43378	0.00100092	1	Null_Model_OpenChrom	human	670
ReMap_ChIP	hpc	GABPA	40	3015	0.013267	24.5265	5.05149	3.06316	1.63089	0.00109506	1	Null_Model_OpenChrom	human	671
TxnFactorChIPV3	A549+EtOH_0.02pct	ELF1	67	3015	0.0222222	46.2088	6.79525	3.05967	1.44994	0.00110791	1	Null_Model_OpenChrom	human	672
Cistrome_ChIP	K562	ELK1	30	3015	0.00995025	17.1179	4.21166	3.05868	1.75255	0.00111158	1	Null_Model_OpenChrom	human	673
TxnFactorChIPV3	A549	BHLHE40	28	3015	0.0092869	15.9491	3.97799	3.02941	1.75559	0.00122517	1	Null_Model_OpenChrom	human	674
Cistrome_ChIP	HEK293	ELK4	21	3015	0.00696517	11.1738	3.27166	3.00342	1.87939	0.00133481	1	Null_Model_OpenChrom	human	675
TxnFactorChIPV3	K562	SRF	32	3015	0.0106136	18.9141	4.37431	2.99154	1.69186	0.00138789	1	Null_Model_OpenChrom	human	676
Cistrome_ChIP	A549	SP1	269	3015	0.0892206	223.41	15.2627	2.98705	1.20407	0.00140843	1	Null_Model_OpenChrom	human	677
ReMap_ChIP	amlpz12_leukemic	ERG	120	3015	0.039801	93.007	9.27701	2.90967	1.29023	0.00180908	1	Null_Model_OpenChrom	human	678
TxnFactorChIPV3	HeLa-S3	MAX	185	3015	0.0613599	149.938	12.0504	2.90961	1.23384	0.00180941	1	Null_Model_OpenChrom	human	679
TxnFactorChIPV3	H1-hESC	BACH1	71	3015	0.0235489	49.8791	7.26116	2.90875	1.42344	0.00181439	1	Null_Model_OpenChrom	human	680
TxnFactorChIPV3	HepG2	TEAD4	80	3015	0.026534	57.8681	7.63496	2.89875	1.38245	0.00187324	1	Null_Model_OpenChrom	human	681
TxnFactorChIPV3	A549	CEBPB	130	3015	0.0431177	101.399	9.90161	2.88856	1.28207	0.00193506	1	Null_Model_OpenChrom	human	682
TxnFactorChIPV3	K562+IFNa30	MYC	65	3015	0.0215589	45.97	6.5972	2.88455	1.41396	0.00195986	1	Null_Model_OpenChrom	human	683
ReMap_ChIP	helas3_stim	STAT1	137	3015	0.0454395	107.726	10.1989	2.87029	1.27174	0.00205047	1	Null_Model_OpenChrom	human	684
TxnFactorChIPV3	HepG2	FOXA2	148	3015	0.0490879	118.171	10.4288	2.86027	1.25242	0.0021164	1	Null_Model_OpenChrom	human	685
Pazar_Chip	HepG2	HNF4A	142	3015	0.0470978	112.749	10.2775	2.84611	1.25943	0.00221286	1	Null_Model_OpenChrom	human	686
TxnFactorChIPV3	MCF-7	ZNF217	53	3015	0.0175788	36.2827	5.87631	2.84486	1.46075	0.00222154	1	Null_Model_OpenChrom	human	687
ReMap_ChIP	t47d	NR3C3	90	3015	0.0298507	65.9181	8.53858	2.82037	1.36533	0.00239844	1	Null_Model_OpenChrom	human	688
Cistrome_ChIP	HeLa-S3	ELK1	29	3015	0.00961857	17.3027	4.17939	2.79881	1.67604	0.00256458	1	Null_Model_OpenChrom	human	689
Pazar_Chip	LS180	CEBPb	82	3015	0.0271973	60.6314	7.67405	2.78453	1.35244	0.00268025	1	Null_Model_OpenChrom	human	690
ReMap_ChIP	imr90_senescent_ras	E2F7	64	3015	0.0212272	44.9231	6.86929	2.77713	1.42466	0.00274203	1	Null_Model_OpenChrom	human	691
TxnFactorChIPV3	H1-hESC	JUND	84	3015	0.0278607	62.017	7.91699	2.77669	1.35447	0.00274578	1	Null_Model_OpenChrom	human	692
ReMap_ChIP	cd4	CTCF	112	3015	0.0371476	86.8202	9.07202	2.77555	1.29002	0.00275546	1	Null_Model_OpenChrom	human	693
Misc_ChIP	LoVo	JUND	429	3015	0.142289	379.141	18.266	2.72962	1.13151	0.00317036	1	Null_Model_OpenChrom	human	694
Cistrome_ChIP	HEK293	BRD3	111	3015	0.0368159	85.7383	9.30964	2.7135	1.29464	0.0033288	1	Null_Model_OpenChrom	human	695
TxnFactorChIPV3	HepG2	USF2	38	3015	0.0126036	24.1219	5.12632	2.70723	1.57533	0.00339236	1	Null_Model_OpenChrom	human	696
TxnFactorChIPV3	HeLa-S3	ELK4	50	3015	0.0165837	33.6264	6.04948	2.70662	1.48693	0.00339865	1	Null_Model_OpenChrom	human	697
Cistrome_ChIP	PC-3	ETV4	16	3015	0.0053068	8.004	2.95804	2.70315	1.999	0.00343434	1	Null_Model_OpenChrom	human	698
TxnFactorChIPV3	HeLa-S3	RFX5	101	3015	0.0334992	78.023	8.57009	2.68107	1.29449	0.00366935	1	Null_Model_OpenChrom	human	699
TxnFactorChIPV3	K562	HDAC8	17	3015	0.00563847	8.95604	3.01696	2.66624	1.89816	0.00383521	1	Null_Model_OpenChrom	human	700
TxnFactorChIPV3	HeLa-S3	CEBPB	229	3015	0.0759536	191.94	13.9059	2.66505	1.19308	0.00384885	1	Null_Model_OpenChrom	human	701
TxnFactorChIPV3	HeLa-S3	TBP	119	3015	0.0394693	93.4046	9.6298	2.65794	1.27403	0.00393104	1	Null_Model_OpenChrom	human	702
TxnFactorChIPV3	H1-hESC	HDAC2	38	3015	0.0126036	24.7393	4.99369	2.6555	1.53602	0.00395956	1	Null_Model_OpenChrom	human	703
ReMap_ChIP	mcf7	TFAP2C	338	3015	0.112106	294.695	16.3166	2.65403	1.14695	0.00397679	1	Null_Model_OpenChrom	human	704
TxnFactorChIPV3	HeLa-S3	NFYB	45	3015	0.0149254	30.6733	5.44391	2.63169	1.46707	0.0042481	1	Null_Model_OpenChrom	human	705
Cistrome_ChIP	HeLa-S3	MAX	203	3015	0.06733	169.047	12.9084	2.63031	1.20085	0.0042654	1	Null_Model_OpenChrom	human	706
TxnFactorChIPV3	MCF10A-Er-Src+4OHTAM_1uM_36hr	E2F4	97	3015	0.0321725	74.5954	8.57806	2.61185	1.30035	0.00450271	1	Null_Model_OpenChrom	human	707
TxnFactorChIPV3	K562	NFE2	17	3015	0.00563847	8.92208	3.09805	2.60742	1.90539	0.00456136	1	Null_Model_OpenChrom	human	708
Pazar_Chip	LS180	CDX2	36	3015	0.0119403	23.3067	4.86876	2.60709	1.54462	0.00456575	1	Null_Model_OpenChrom	human	709
ReMap_ChIP	imr90_quiescent	E2F7	32	3015	0.0106136	20.1369	4.58827	2.58553	1.58913	0.00486141	1	Null_Model_OpenChrom	human	710
TxnFactorChIPV3	T-47D+DMSO_0.02pct	EP300	73	3015	0.0242123	54.3816	7.22566	2.5767	1.34237	0.0049874	1	Null_Model_OpenChrom	human	711
TxnFactorChIPV3	H1-hESC	JUN	17	3015	0.00563847	8.97502	3.12064	2.57158	1.89415	0.00506175	1	Null_Model_OpenChrom	human	712
TxnFactorChIPV3	HeLa-S3	TCF7L2	118	3015	0.0391376	93.0959	9.7054	2.566	1.26751	0.00514388	1	Null_Model_OpenChrom	human	713
Cistrome_ChIP	A549	ELF1	91	3015	0.0301824	69.7772	8.31368	2.55275	1.30415	0.00534377	1	Null_Model_OpenChrom	human	714
TxnFactorChIPV3	ECC-1+BPA_100nM	ESR1	27	3015	0.00895522	16.5554	4.09551	2.55025	1.63088	0.00538232	1	Null_Model_OpenChrom	human	715
TxnFactorChIPV3	HeLa-S3	GABPA	55	3015	0.0182421	39.2288	6.19472	2.54591	1.40203	0.00544962	1	Null_Model_OpenChrom	human	716
TxnFactorChIPV3	NHEK	POLR2A	68	3015	0.0225539	50.8292	6.7745	2.53463	1.33781	0.00562833	1	Null_Model_OpenChrom	human	717
Pazar_Chip	U20S+DoxycyclineandE2	Erbeta	58	3015	0.0192371	41.8062	6.40878	2.52682	1.38735	0.00575506	1	Null_Model_OpenChrom	human	718
TxnFactorChIPV3	HeLa-S3	MXI1	87	3015	0.0288557	67.2667	7.85212	2.51311	1.29336	0.00598354	1	Null_Model_OpenChrom	human	719
TxnFactorChIPV3	PBDE	POLR2A	152	3015	0.0504146	124.837	10.9106	2.48959	1.21759	0.00639453	1	Null_Model_OpenChrom	human	720
TxnFactorChIPV3	K562	SP1	51	3015	0.0169154	36.1209	5.98919	2.48433	1.41193	0.00648977	1	Null_Model_OpenChrom	human	721
ReMap_ChIP	ls180_125	NCOR2	32	3015	0.0106136	21.031	4.43351	2.47412	1.52157	0.0066783	1	Null_Model_OpenChrom	human	722
Pazar_Chip	hESC	SMAD2-3	46	3015	0.015257	32.1309	5.61888	2.46831	1.43165	0.00678769	1	Null_Model_OpenChrom	human	723
TxnFactorChIPV3	HeLa-S3	MYC	82	3015	0.0271973	62.5964	7.87407	2.46424	1.30998	0.0068652	1	Null_Model_OpenChrom	human	724
ReMap_ChIP	hela	MYC	213	3015	0.0706468	180.444	13.2385	2.45923	1.18042	0.00696176	1	Null_Model_OpenChrom	human	725
Pazar_Chip	LS180+Veh	CEBPb	76	3015	0.0252073	57.3826	7.63875	2.43723	1.32444	0.00740013	1	Null_Model_OpenChrom	human	726
Cistrome_ChIP	U2OS	MYC	103	3015	0.0341625	80.8092	9.11606	2.43425	1.27461	0.00746125	1	Null_Model_OpenChrom	human	727
ReMap_ChIP	mcf7	ARNT	21	3015	0.00696517	12.3097	3.62188	2.39939	1.70597	0.00821112	1	Null_Model_OpenChrom	human	728
TxnFactorChIPV3	K562	E2F6	150	3015	0.0497512	124.558	10.7196	2.37336	1.20425	0.00881359	1	Null_Model_OpenChrom	human	729
Misc_ChIP	LoVo	ATF5	129	3015	0.0427861	105.147	10.0847	2.36528	1.22686	0.00900827	1	Null_Model_OpenChrom	human	730
Cistrome_ChIP	HCT-116	YY1	200	3015	0.066335	169.734	12.8109	2.3625	1.17831	0.00907613	1	Null_Model_OpenChrom	human	731
Cistrome_ChIP	CD4+	SRCAP	35	3015	0.0116086	23.8651	4.73379	2.35221	1.46657	0.00933117	1	Null_Model_OpenChrom	human	732
TxnFactorChIPV3	K562	CHD2	55	3015	0.0182421	39.5644	6.57952	2.346	1.39014	0.00948802	1	Null_Model_OpenChrom	human	733
TxnFactorChIPV3	GM12874	CTCF	176	3015	0.0583748	147.916	11.9776	2.3447	1.18986	0.00952113	1	Null_Model_OpenChrom	human	734
ReMap_ChIP	lcl_dex	NR3C1	16	3015	0.0053068	8.96404	3.00411	2.34211	1.78491	0.00958756	1	Null_Model_OpenChrom	human	735
TxnFactorChIPV3	HeLa-S3	ELK1	39	3015	0.0129353	27.2328	5.15022	2.2848	1.4321	0.0111622	1	Null_Model_OpenChrom	human	736
Pazar_Chip	U20S	ESR2	34	3015	0.0112769	22.6583	4.96701	2.2834	1.50055	0.0112034	1	Null_Model_OpenChrom	human	737
ReMap_ChIP	ls180_veh	CEBPB	271	3015	0.0898839	237.807	14.6741	2.262	1.13958	0.0118488	1	Null_Model_OpenChrom	human	738
Pazar_Chip	LS174T	TCF4	60	3015	0.0199005	45.2048	6.56666	2.25308	1.32729	0.0121271	1	Null_Model_OpenChrom	human	739
Pazar_Chip	U20S+Doxycycline	Erbeta	34	3015	0.0112769	23.1379	4.82483	2.2513	1.46945	0.0121833	1	Null_Model_OpenChrom	human	740
TxnFactorChIPV3	HepG2	ARID3A	80	3015	0.026534	62.5255	7.81227	2.2368	1.27948	0.0126496	1	Null_Model_OpenChrom	human	741
Cistrome_ChIP	HeLa-S3	MYC	145	3015	0.0480929	121.656	10.5021	2.22276	1.19188	0.0131159	1	Null_Model_OpenChrom	human	742
Misc_ChIP	LoVo	MYC	299	3015	0.0991708	264.572	15.6071	2.20589	1.13013	0.013696	1	Null_Model_OpenChrom	human	743
ReMap_ChIP	t47d	FOXA1	117	3015	0.038806	96.2468	9.55866	2.17115	1.21563	0.0149601	1	Null_Model_OpenChrom	human	744
TxnFactorChIPV3	K562	ETS1	73	3015	0.0242123	57.029	7.36275	2.16916	1.28005	0.0150351	1	Null_Model_OpenChrom	human	745
TxnFactorChIPV3	PFSK-1	SIN3AK20	45	3015	0.0149254	32.8601	5.60164	2.1672	1.36944	0.01511	1	Null_Model_OpenChrom	human	746
ReMap_ChIP	sclc_h2171	MAX	231	3015	0.0766169	201.225	13.8349	2.15218	1.14797	0.0156915	1	Null_Model_OpenChrom	human	747
TxnFactorChIPV3	HeLa-S3+IFNg30	STAT1	87	3015	0.0288557	69.4715	8.15362	2.14978	1.25231	0.0157863	1	Null_Model_OpenChrom	human	748
Pazar_Chip	PASMC	SMAD1	18	3015	0.00597015	11.009	3.26235	2.14294	1.63503	0.0160591	1	Null_Model_OpenChrom	human	749
ReMap_ChIP	mdamd453	TFAP2C	151	3015	0.0500829	128.691	10.4628	2.1322	1.17335	0.0164953	1	Null_Model_OpenChrom	human	750
TxnFactorChIPV3	H1-hESC	BRCA1	17	3015	0.00563847	10.2757	3.15498	2.13132	1.65438	0.0165314	1	Null_Model_OpenChrom	human	751
TxnFactorChIPV3	SK-N-SH	SIN3AK20	108	3015	0.0358209	88.2537	9.26637	2.13096	1.22374	0.0165462	1	Null_Model_OpenChrom	human	752
Misc_ChIP	LoVo	REST	202	3015	0.0669983	174.857	12.7689	2.1257	1.15523	0.016764	1	Null_Model_OpenChrom	human	753
Cistrome_ChIP	HepG2	SP1	152	3015	0.0504146	128.666	11.0323	2.11502	1.18135	0.017214	1	Null_Model_OpenChrom	human	754
TxnFactorChIPV3	HepG2	RXRA	78	3015	0.0258706	61.8971	7.7363	2.08147	1.26016	0.0186954	1	Null_Model_OpenChrom	human	755
TxnFactorChIPV3	MCF-7	TCF7L2	55	3015	0.0182421	41.5335	6.5027	2.07091	1.32423	0.0191834	1	Null_Model_OpenChrom	human	756
Misc_ChIP	LoVo	NKX2.2	231	3015	0.0766169	202.546	13.8247	2.05817	1.14048	0.019787	1	Null_Model_OpenChrom	human	757
TxnFactorChIPV3	A549+DEX_100nM	FOXA1	33	3015	0.0109453	23.015	4.86197	2.0537	1.43385	0.0200025	1	Null_Model_OpenChrom	human	758
TxnFactorChIPV3	HepG2	RFX5	39	3015	0.0129353	28.2198	5.28125	2.04122	1.38201	0.0206143	1	Null_Model_OpenChrom	human	759
Pazar_Chip	LS180+Veh	CDX2	30	3015	0.00995025	21.029	4.3957	2.04087	1.4266	0.0206321	1	Null_Model_OpenChrom	human	760
TxnFactorChIPV3	SK-N-MC	POLR2A	175	3015	0.0580431	150.163	12.2077	2.03455	1.1654	0.0209483	1	Null_Model_OpenChrom	human	761
Cistrome_ChIP	HeLa-S3	STAT1	57	3015	0.0189055	43.8262	6.50336	2.02569	1.30059	0.0213981	1	Null_Model_OpenChrom	human	762
ReMap_ChIP	skbr3	TFAP2C	299	3015	0.0991708	267.265	15.7403	2.01618	1.11874	0.0218906	1	Null_Model_OpenChrom	human	763
TxnFactorChIPV3	MCF10A-Er-Src+EtOH_0.01pct	POLR2A	191	3015	0.0633499	165.991	12.4386	2.01059	1.15066	0.0221842	1	Null_Model_OpenChrom	human	764
ReMap_ChIP	sclc_h2171_dmso	BRD4	131	3015	0.0434494	110.452	10.2562	2.00351	1.18604	0.0225611	1	Null_Model_OpenChrom	human	765
Cistrome_ChIP	HCT-116	ELF1	27	3015	0.00895522	18.5914	4.21994	1.99259	1.45228	0.0231534	1	Null_Model_OpenChrom	human	766
TxnFactorChIPV3	HUVEC	MYC	41	3015	0.0135987	30.1618	5.50071	1.97032	1.35933	0.0244008	1	Null_Model_OpenChrom	human	767
TxnFactorChIPV3	HepG2	HDAC2	94	3015	0.0311774	77.2837	8.48643	1.96977	1.2163	0.0244325	1	Null_Model_OpenChrom	human	768
TxnFactorChIPV3	K562	TBP	107	3015	0.0354892	87.9291	9.79939	1.94614	1.21689	0.0258193	1	Null_Model_OpenChrom	human	769
Cistrome_ChIP	HeLa	BRD4	56	3015	0.0185738	43.2747	6.56624	1.93799	1.29406	0.0263124	1	Null_Model_OpenChrom	human	770
Cistrome_ChIP	SK-N-SH	GABPA	54	3015	0.0179104	41.2757	6.5681	1.93728	1.30828	0.0263553	1	Null_Model_OpenChrom	human	771
TxnFactorChIPV3	HeLa-S3	TFAP2C	138	3015	0.0457711	117.577	10.5777	1.93072	1.17369	0.0267591	1	Null_Model_OpenChrom	human	772
ReMap_ChIP	ls180_125	CEBPB	290	3015	0.0961857	260.358	15.3595	1.9299	1.11385	0.0268093	1	Null_Model_OpenChrom	human	773
ReMap_ChIP	flp76_4hr	ZNF76	50	3015	0.0165837	38.2418	6.13478	1.91665	1.30747	0.027641	1	Null_Model_OpenChrom	human	774
Cistrome_ChIP	HeLa-S3	GABPA	56	3015	0.0185738	43.8791	6.38376	1.89871	1.27623	0.0288016	1	Null_Model_OpenChrom	human	775
ReMap_ChIP	liver	FOXA1	178	3015	0.0590381	154.824	12.2954	1.88492	1.14969	0.0297205	1	Null_Model_OpenChrom	human	776
Cistrome_ChIP	LNCaP	ETV1	101	3015	0.0334992	84.1309	9.06068	1.8618	1.20051	0.0313159	1	Null_Model_OpenChrom	human	777
ReMap_ChIP	mcf7_gatakd_e2	ESR1	194	3015	0.0643449	169.757	13.0684	1.85506	1.14281	0.0317937	1	Null_Model_OpenChrom	human	778
TxnFactorChIPV3	H1-hESC	USF1	98	3015	0.0325041	82.033	8.65644	1.84453	1.19464	0.0325532	1	Null_Model_OpenChrom	human	779
ReMap_ChIP	mcf7	FOXA1	102	3015	0.0338308	85.6074	8.90049	1.84176	1.19149	0.0327548	1	Null_Model_OpenChrom	human	780
Cistrome_ChIP	LoVo	NFYC	47	3015	0.0155887	36.3786	5.8755	1.80774	1.29197	0.0353235	1	Null_Model_OpenChrom	human	781
TxnFactorChIPV3	HeLa-S3	NFYA	38	3015	0.0126036	28.6334	5.24504	1.78581	1.32712	0.0370652	1	Null_Model_OpenChrom	human	782
ReMap_ChIP	esch9	FOXP1	30	3015	0.00995025	22.019	4.54408	1.75636	1.36246	0.0395138	1	Null_Model_OpenChrom	human	783
TxnFactorChIPV3	K562	TAF7	24	3015	0.0079602	16.8472	4.09532	1.74659	1.42457	0.0403541	1	Null_Model_OpenChrom	human	784
Cistrome_ChIP	LoVo	ETV7	19	3015	0.00630182	12.7942	3.55916	1.74361	1.48505	0.0406133	1	Null_Model_OpenChrom	human	785
ReMap_ChIP	imr90_senescent_ras_rbhairpin	E2F7	27	3015	0.00895522	19.4046	4.36018	1.74199	1.39142	0.0407547	1	Null_Model_OpenChrom	human	786
TxnFactorChIPV3	H1-hESC	MAFK	37	3015	0.012272	27.7802	5.32632	1.73099	1.33188	0.0417271	1	Null_Model_OpenChrom	human	787
Misc_ChIP	LoVo	SP2	41	3015	0.0135987	31.3167	5.60095	1.72887	1.30921	0.0419161	1	Null_Model_OpenChrom	human	788
TxnFactorChIPV3	K562	NRF1	29	3015	0.00961857	21.0719	4.62826	1.71297	1.37624	0.0433591	1	Null_Model_OpenChrom	human	789
Pazar_Chip	PC3	ETS1	17	3015	0.00563847	11.2178	3.43461	1.68352	1.51545	0.0461376	1	Null_Model_OpenChrom	human	790
TxnFactorChIPV3	HeLa-S3	TFAP2A	106	3015	0.0351575	89.8901	9.61322	1.67581	1.17922	0.046888	1	Null_Model_OpenChrom	human	791
Cistrome_ChIP	H1	SPI1	328	3015	0.108789	300.993	16.377	1.64908	1.08973	0.0495658	1	Null_Model_OpenChrom	human	792
Cistrome_ChIP	A549+IGG-RAB	MAX	30	3015	0.00995025	22.2468	4.71488	1.64442	1.34851	0.0500445	1	Null_Model_OpenChrom	human	793
Cistrome_ChIP	SK-N-SH	ELF1	35	3015	0.0116086	26.6993	5.12938	1.61827	1.3109	0.0528025	1	Null_Model_OpenChrom	human	794
Misc_ChIP	LoVo	CEBPB	203	3015	0.06733	181.72	13.1711	1.61564	1.1171	0.0530863	1	Null_Model_OpenChrom	human	795
TxnFactorChIPV3	H1-hESC	TCF12	40	3015	0.013267	31.1858	5.46822	1.61189	1.28263	0.0534926	1	Null_Model_OpenChrom	human	796
TxnFactorChIPV3	HepG2	HNF4A	80	3015	0.026534	67.1698	8.00944	1.60188	1.19101	0.054591	1	Null_Model_OpenChrom	human	797
ReMap_ChIP	k562	GATA1	92	3015	0.0305141	78.1918	8.6542	1.59555	1.17659	0.0552949	1	Null_Model_OpenChrom	human	798
ReMap_ChIP	ls180_veh	NCOR2	28	3015	0.0092869	20.7622	4.57902	1.58064	1.3486	0.0569806	1	Null_Model_OpenChrom	human	799
TxnFactorChIPV3	T-47D+BPA_100nM	ESR1	17	3015	0.00563847	11.7213	3.35846	1.57177	1.45035	0.058002	1	Null_Model_OpenChrom	human	800
Cistrome_ChIP	LoVo	RELA	94	3015	0.0311774	79.8951	9.00955	1.56555	1.17654	0.0587271	1	Null_Model_OpenChrom	human	801
TxnFactorChIPV3	HepG2	CEBPB	151	3015	0.0500829	133.185	11.3844	1.56488	1.13376	0.0588061	1	Null_Model_OpenChrom	human	802
TxnFactorChIPV3	A549	MAX	73	3015	0.0242123	60.5514	8.01646	1.55287	1.20559	0.0602266	1	Null_Model_OpenChrom	human	803
TxnFactorChIPV3	HeLa-S3	RCOR1	91	3015	0.0301824	77.5415	8.74028	1.53983	1.17357	0.061801	1	Null_Model_OpenChrom	human	804
TxnFactorChIPV3	H1-hESC	EP300	52	3015	0.0172471	41.8931	6.59769	1.53188	1.24125	0.0627757	1	Null_Model_OpenChrom	human	805
Cistrome_ChIP	HeLa-S3	NFYB	37	3015	0.012272	29.3027	5.04493	1.52575	1.26268	0.0635359	1	Null_Model_OpenChrom	human	806
ReMap_ChIP	hepg2	HNF4A	68	3015	0.0225539	56.5455	7.62589	1.50206	1.20257	0.0665408	1	Null_Model_OpenChrom	human	807
TxnFactorChIPV3	HepG2	SP1	112	3015	0.0371476	98.0709	9.41052	1.48016	1.14203	0.0694154	1	Null_Model_OpenChrom	human	808
TxnFactorChIPV3	T-47D+DMSO_0.02pct	GATA3	127	3015	0.0421227	111.54	10.644	1.45242	1.1386	0.0731926	1	Null_Model_OpenChrom	human	809
ReMap_ChIP	caco2_prolif	HNF4A	75	3015	0.0248756	63.5145	7.92868	1.4486	1.18083	0.0737243	1	Null_Model_OpenChrom	human	810
TxnFactorChIPV3	HepG2	HNF4G	81	3015	0.0268657	69.1688	8.28845	1.42743	1.17105	0.0767283	1	Null_Model_OpenChrom	human	811
Cistrome_ChIP	MCF-7	EP300	62	3015	0.0205638	51.6444	7.25695	1.427	1.20052	0.0767905	1	Null_Model_OpenChrom	human	812
TxnFactorChIPV3	A549+DEX_100nM	CREB1	89	3015	0.0295191	76.2617	8.98885	1.41712	1.16703	0.0782242	1	Null_Model_OpenChrom	human	813
ReMap_ChIP	mcf7_e2	GATA3	113	3015	0.0374793	99.02	9.87945	1.41506	1.14118	0.0785254	1	Null_Model_OpenChrom	human	814
TxnFactorChIPV3	PANC-1	TCF7L2	75	3015	0.0248756	63.6853	7.99712	1.41485	1.17767	0.0785569	1	Null_Model_OpenChrom	human	815
Cistrome_ChIP	GP5d	MYC	37	3015	0.012272	29.5345	5.29406	1.41017	1.25277	0.0792444	1	Null_Model_OpenChrom	human	816
TxnFactorChIPV3	HepG2	MBD4	34	3015	0.0112769	26.9111	5.09579	1.39113	1.26342	0.0820929	1	Null_Model_OpenChrom	human	817
ReMap_ChIP	hela	MAX	212	3015	0.0703151	193.387	13.3954	1.38953	1.09625	0.0823353	1	Null_Model_OpenChrom	human	818
Pazar_Chip	endoderm	FOXH1	76	3015	0.0252073	64.9311	8.11999	1.36317	1.17047	0.0864144	1	Null_Model_OpenChrom	human	819
Cistrome_ChIP	HeLa	MYC	18	3015	0.00597015	13.2837	3.47238	1.35823	1.35504	0.0871957	1	Null_Model_OpenChrom	human	820
ReMap_ChIP	mcf7_xeno	ESR1	180	3015	0.0597015	163.236	12.5082	1.34026	1.1027	0.09008	1	Null_Model_OpenChrom	human	821
TxnFactorChIPV3	K562	ZBTB7A	117	3015	0.038806	103.714	9.9347	1.3373	1.1281	0.0905617	1	Null_Model_OpenChrom	human	822
TxnFactorChIPV3	K562	MXI1	47	3015	0.0155887	38.5045	6.37356	1.33293	1.22064	0.0912774	1	Null_Model_OpenChrom	human	823
ReMap_ChIP	mcf7_etoh	FOXA1	158	3015	0.0524046	142.835	11.4572	1.32361	1.10617	0.092817	1	Null_Model_OpenChrom	human	824
Cistrome_ChIP	MCF-7	GABPA	87	3015	0.0288557	75.5834	8.63755	1.32174	1.15105	0.0931276	1	Null_Model_OpenChrom	human	825
TxnFactorChIPV3	H1-hESC	SP1	77	3015	0.025539	66.2048	8.17735	1.32014	1.16306	0.0933949	1	Null_Model_OpenChrom	human	826
ReMap_ChIP	mcf7_e2	FOXA1	166	3015	0.055058	150.705	11.82	1.29397	1.10149	0.0978379	1	Null_Model_OpenChrom	human	827
ReMap_ChIP	huvec	RELA	20	3015	0.0066335	15.029	3.85229	1.29041	1.33076	0.0984545	1	Null_Model_OpenChrom	human	828
TxnFactorChIPV3	K562	SETDB1	20	3015	0.0066335	15.1339	3.77201	1.29006	1.32154	0.0985143	1	Null_Model_OpenChrom	human	829
TxnFactorChIPV3	U2OS	SETDB1	37	3015	0.012272	29.969	5.46279	1.28707	1.23461	0.0990356	1	Null_Model_OpenChrom	human	830
TxnFactorChIPV3	HepG2	MXI1	120	3015	0.039801	107.43	9.83266	1.27844	1.11701	0.100548	1	Null_Model_OpenChrom	human	831
TxnFactorChIPV3	HepG2+forskolin	CEBPB	76	3015	0.0252073	65.7602	8.03769	1.27397	1.15571	0.101337	1	Null_Model_OpenChrom	human	832
TxnFactorChIPV3	HEK293	TCF7L2	41	3015	0.0135987	33.8272	5.71219	1.25571	1.21204	0.104611	1	Null_Model_OpenChrom	human	833
Cistrome_ChIP	Monocyte_CD14+	CTCF	181	3015	0.0600332	165.221	12.7003	1.24243	1.0955	0.10704	1	Null_Model_OpenChrom	human	834
ReMap_ChIP	endoderm	FOXH1	111	3015	0.0368159	99.1858	9.6662	1.22222	1.11911	0.110813	1	Null_Model_OpenChrom	human	835
Misc_ChIP	LoVo	GATA4	69	3015	0.0228856	59.2897	7.95374	1.22085	1.16378	0.111072	1	Null_Model_OpenChrom	human	836
ReMap_ChIP	fibrobj_post	KLF4	61	3015	0.0202322	52.2617	7.17171	1.21843	1.1672	0.111529	1	Null_Model_OpenChrom	human	837
TxnFactorChIPV3	A549+EtOH_0.02pct	SIN3AK20	46	3015	0.015257	38.3976	6.24722	1.21692	1.19799	0.111816	1	Null_Model_OpenChrom	human	838
Pazar_Chip	liver	FOXA2	30	3015	0.00995025	24.011	4.92939	1.21496	1.24943	0.112191	1	Null_Model_OpenChrom	human	839
Pazar_Chip	MCF7+oestrogen	ERA	165	3015	0.0547264	150.314	12.0986	1.21389	1.0977	0.112395	1	Null_Model_OpenChrom	human	840
Cistrome_ChIP	HepG2	ELF1	154	3015	0.0510779	140.735	11.2855	1.17538	1.09425	0.119922	1	Null_Model_OpenChrom	human	841
ReMap_ChIP	mcf7	ESR1	179	3015	0.0593698	164.539	12.366	1.16938	1.08788	0.121126	1	Null_Model_OpenChrom	human	842
ReMap_ChIP	zr751	FOXA1	101	3015	0.0334992	89.966	9.45436	1.16708	1.12265	0.12159	1	Null_Model_OpenChrom	human	843
ReMap_ChIP	esc	EOMES	46	3015	0.015257	38.8142	6.16453	1.16567	1.18513	0.121874	1	Null_Model_OpenChrom	human	844
Pazar_Chip	hESC	FOXH1	36	3015	0.0119403	29.6773	5.4252	1.16543	1.21305	0.121923	1	Null_Model_OpenChrom	human	845
ReMap_ChIP	t47d_e2	FOXA1	40	3015	0.013267	33.3716	5.7005	1.16277	1.19862	0.122462	1	Null_Model_OpenChrom	human	846
ReMap_ChIP	esc	FOXH1	52	3015	0.0172471	44.3047	6.64154	1.15866	1.17369	0.123297	1	Null_Model_OpenChrom	human	847
Misc_ChIP	LoVo	EVI1	248	3015	0.0822554	230.379	15.21	1.15854	1.07649	0.123322	1	Null_Model_OpenChrom	human	848
Cistrome_ChIP	H9	TP53	38	3015	0.0126036	31.4625	5.69516	1.1479	1.20779	0.125505	1	Null_Model_OpenChrom	human	849
ReMap_ChIP	ls180_veh	RXRA	28	3015	0.0092869	22.6953	4.63293	1.145	1.23374	0.126105	1	Null_Model_OpenChrom	human	850
Cistrome_ChIP	K562	NFYB	62	3015	0.0205638	53.7682	7.23977	1.13702	1.1531	0.127765	1	Null_Model_OpenChrom	human	851
TxnFactorChIPV3	HepG2	ZBTB33	18	3015	0.00597015	13.8511	3.65169	1.13615	1.29953	0.127948	1	Null_Model_OpenChrom	human	852
TxnFactorChIPV3	HepG2	TBP	83	3015	0.027529	73.2068	8.62613	1.13529	1.13377	0.128126	1	Null_Model_OpenChrom	human	853
ReMap_ChIP	mcf7_e2	ESR1	224	3015	0.0742952	208.182	14.133	1.11923	1.07598	0.13152	1	Null_Model_OpenChrom	human	854
Pazar_Chip	IMR90_Growing	RB1	25	3015	0.00829187	19.952	4.53957	1.11199	1.253	0.133071	1	Null_Model_OpenChrom	human	855
TxnFactorChIPV3	K562	GTF2B	19	3015	0.00630182	14.7802	3.83453	1.10047	1.2855	0.135564	1	Null_Model_OpenChrom	human	856
Cistrome_ChIP	T47D	EP300	95	3015	0.0315091	85.1598	9.06545	1.08546	1.11555	0.13886	1	Null_Model_OpenChrom	human	857
Cistrome_ChIP	HeLa-S3	NFYA	35	3015	0.0116086	29.0839	5.47695	1.08018	1.20341	0.140031	1	Null_Model_OpenChrom	human	858
Misc_ChIP	LoVo	JUN	102	3015	0.0338308	91.6893	9.63558	1.07006	1.11245	0.142295	1	Null_Model_OpenChrom	human	859
ReMap_ChIP	t47d_dmso	FOXA1	107	3015	0.0354892	97.1129	9.28785	1.06452	1.10181	0.143546	1	Null_Model_OpenChrom	human	860
TxnFactorChIPV3	HepG2	SRF	24	3015	0.0079602	19.3946	4.33072	1.06342	1.23746	0.143795	1	Null_Model_OpenChrom	human	861
TxnFactorChIPV3	HeLa-S3	ZKSCAN1	24	3015	0.0079602	19.3996	4.38203	1.04983	1.23714	0.146897	1	Null_Model_OpenChrom	human	862
ReMap_ChIP	hela_s3	ZNF143	25	3015	0.00829187	20.4685	4.35514	1.04049	1.22139	0.149057	1	Null_Model_OpenChrom	human	863
ReMap_ChIP	lncap_1f5_dex	NR3C1	53	3015	0.0175788	46.0709	6.72265	1.03071	1.1504	0.151339	1	Null_Model_OpenChrom	human	864
ReMap_ChIP	ls180_125	MBD4	21	3015	0.00696517	16.957	3.94679	1.02437	1.23842	0.152831	1	Null_Model_OpenChrom	human	865
Pazar_Chip	Caco-2_differentiated	CDX2	536	3015	0.177778	515.514	20.0229	1.0231	1.03974	0.153129	1	Null_Model_OpenChrom	human	866
Pazar_Chip	MCF7+ETOH	FOXA1	109	3015	0.0361526	98.6553	10.1156	1.02264	1.10486	0.153239	1	Null_Model_OpenChrom	human	867
Pazar_Chip	IMR90_shRbSenescent	P130	105	3015	0.0348259	95.4326	9.37815	1.02018	1.10025	0.153821	1	Null_Model_OpenChrom	human	868
ReMap_ChIP	cd4+tcell_jq1_p5d	BRD4	18	3015	0.00597015	14.0619	3.87739	1.01565	1.28005	0.154899	1	Null_Model_OpenChrom	human	869
ReMap_ChIP	hesc	YY1	41	3015	0.0135987	34.988	5.9348	1.01301	1.17183	0.155529	1	Null_Model_OpenChrom	human	870
Cistrome_ChIP	H2171	MYC	284	3015	0.0941957	268.23	15.5702	1.01285	1.05879	0.155567	1	Null_Model_OpenChrom	human	871
TxnFactorChIPV3	K562	TAF1	98	3015	0.0325041	88.6843	9.31538	1.00003	1.10504	0.158647	1	Null_Model_OpenChrom	human	872
ReMap_ChIP	esc	SMAD3	35	3015	0.0116086	29.6803	5.37659	0.989416	1.17923	0.16123	1	Null_Model_OpenChrom	human	873
ReMap_ChIP	vcap_dht18hr	AR	129	3015	0.0427861	118.53	10.7093	0.97761	1.08833	0.164134	1	Null_Model_OpenChrom	human	874
TxnFactorChIPV3	HCT-116	YY1	76	3015	0.0252073	67.8841	8.31893	0.975593	1.11955	0.164633	1	Null_Model_OpenChrom	human	875
Misc_ChIP	LoVo	ETS2	297	3015	0.0985075	282.188	15.2906	0.968712	1.05249	0.166345	1	Null_Model_OpenChrom	human	876
Pazar_Chip	Caco-2_proliferating	GATA6	230	3015	0.0762852	216.78	13.7267	0.963072	1.06098	0.167756	1	Null_Model_OpenChrom	human	877
ReMap_ChIP	lncap1f5_sifoxa1	AR	45	3015	0.0149254	39.4905	5.96575	0.92352	1.13951	0.177868	1	Null_Model_OpenChrom	human	878
TxnFactorChIPV3	HeLa-S3	SMARCC2	18	3015	0.00597015	14.4106	3.90336	0.919569	1.24908	0.178899	1	Null_Model_OpenChrom	human	879
ReMap_ChIP	vcap_dex	NR3C1	51	3015	0.0169154	44.8681	6.68959	0.916629	1.13666	0.179669	1	Null_Model_OpenChrom	human	880
TxnFactorChIPV3	K562	NFYA	23	3015	0.00762852	19.1369	4.27367	0.903939	1.20187	0.183014	1	Null_Model_OpenChrom	human	881
Pazar_Chip	MCF7+ETOH	TFAP2C	142	3015	0.0470978	132.008	11.0652	0.903015	1.07569	0.183259	1	Null_Model_OpenChrom	human	882
ReMap_ChIP	ls180_125	CTNNB1	29	3015	0.00961857	24.4625	5.04686	0.899066	1.18549	0.184309	1	Null_Model_OpenChrom	human	883
Cistrome_ChIP	LoVo	NFYA	30	3015	0.00995025	25.3986	5.14567	0.894227	1.18117	0.1856	1	Null_Model_OpenChrom	human	884
TxnFactorChIPV3	HepG2	CHD2	34	3015	0.0112769	29.2338	5.36426	0.888516	1.16304	0.187132	1	Null_Model_OpenChrom	human	885
ReMap_ChIP	mcf7_untreat	ESR1	107	3015	0.0354892	98.7782	9.36252	0.878159	1.08323	0.189929	1	Null_Model_OpenChrom	human	886
TxnFactorChIPV3	HepG2	ATF3	19	3015	0.00630182	15.5974	3.90983	0.870268	1.21815	0.192077	1	Null_Model_OpenChrom	human	887
TxnFactorChIPV3	K562	UBTF	88	3015	0.0291874	80.5634	8.63795	0.860917	1.09231	0.194642	1	Null_Model_OpenChrom	human	888
ReMap_ChIP	mcf7_gatakd_veh	FOXA1	221	3015	0.0733002	209.443	13.5546	0.852659	1.05518	0.196924	1	Null_Model_OpenChrom	human	889
Misc_ChIP	LoVo	HOXA13	139	3015	0.0461028	129.508	11.2015	0.847341	1.07329	0.198403	1	Null_Model_OpenChrom	human	890
TxnFactorChIPV3	K562	GTF2F1	25	3015	0.00829187	21.035	4.75834	0.833282	1.1885	0.202343	1	Null_Model_OpenChrom	human	891
Cistrome_ChIP	H2171	MAX	349	3015	0.115755	334.825	17.1879	0.8247	1.04234	0.204771	1	Null_Model_OpenChrom	human	892
TxnFactorChIPV3	HeLa-S3	TAF1	101	3015	0.0334992	92.992	9.74607	0.821663	1.08611	0.205634	1	Null_Model_OpenChrom	human	893
Misc_ChIP	LoVo	ATF1	67	3015	0.0222222	60.7642	7.7585	0.803733	1.10262	0.210776	1	Null_Model_OpenChrom	human	894
ReMap_ChIP	mcf7_veh	FOXA1	212	3015	0.0703151	201.226	13.6094	0.791677	1.05354	0.214275	1	Null_Model_OpenChrom	human	895
Cistrome_ChIP	CD4+	INO80	28	3015	0.0092869	24.039	5.02469	0.788316	1.16478	0.215256	1	Null_Model_OpenChrom	human	896
ReMap_ChIP	imr90_senescent_ras_e2f7hairpin	E2F7	18	3015	0.00597015	14.963	3.85404	0.787994	1.20296	0.21535	1	Null_Model_OpenChrom	human	897
ReMap_ChIP	293T_gps2	NCOR1	24	3015	0.0079602	20.6114	4.3421	0.780408	1.1644	0.217575	1	Null_Model_OpenChrom	human	898
TxnFactorChIPV3	K562	ZNF263	20	3015	0.0066335	16.8202	4.07549	0.78023	1.18905	0.217628	1	Null_Model_OpenChrom	human	899
ReMap_ChIP	endoderm	SMAD3	31	3015	0.0102819	26.985	5.20738	0.771019	1.14879	0.220348	1	Null_Model_OpenChrom	human	900
TxnFactorChIPV3	H1-hESC	ATF3	25	3015	0.00829187	21.3906	4.68148	0.770993	1.16874	0.220355	1	Null_Model_OpenChrom	human	901
TxnFactorChIPV3	H1-hESC	CHD2	41	3015	0.0135987	36.4366	5.97664	0.763546	1.12524	0.222569	1	Null_Model_OpenChrom	human	902
ReMap_ChIP	liver	HNF4A	178	3015	0.0590381	168.178	12.8697	0.763204	1.0584	0.222671	1	Null_Model_OpenChrom	human	903
ReMap_ChIP	ls180_veh	CTNNB1	30	3015	0.00995025	26.1658	5.05653	0.758261	1.14653	0.224147	1	Null_Model_OpenChrom	human	904
Cistrome_ChIP	LoVo	STAT2	45	3015	0.0149254	40.3237	6.17925	0.756779	1.11597	0.224591	1	Null_Model_OpenChrom	human	905
ReMap_ChIP	lncap1f5_sifoxa1	NR3C1	26	3015	0.00862355	22.5544	4.57595	0.752971	1.15277	0.225734	1	Null_Model_OpenChrom	human	906
ReMap_ChIP	endoderm	SMAD2+3	24	3015	0.0079602	20.6833	4.55441	0.728236	1.16036	0.233234	1	Null_Model_OpenChrom	human	907
Misc_ChIP	LoVo	TEAD2	147	3015	0.0487562	138.795	11.5689	0.709212	1.05911	0.239096	1	Null_Model_OpenChrom	human	908
Cistrome_ChIP	HeLa	GABPA	18	3015	0.00597015	15.2138	3.96462	0.702769	1.18314	0.2411	1	Null_Model_OpenChrom	human	909
TxnFactorChIPV3	PFSK-1	TAF1	43	3015	0.014262	38.6444	6.25583	0.696254	1.11271	0.243135	1	Null_Model_OpenChrom	human	910
ReMap_ChIP	ls180_125	RXRA	26	3015	0.00862355	22.7103	4.79687	0.685803	1.14486	0.246419	1	Null_Model_OpenChrom	human	911
TxnFactorChIPV3	T-47D+DMSO_0.02pct	FOXA1	129	3015	0.0427861	121.872	10.5929	0.672891	1.05849	0.250508	1	Null_Model_OpenChrom	human	912
Pazar_Chip	adipocyte	E2F4	31	3015	0.0102819	27.5315	5.21414	0.665216	1.12598	0.252956	1	Null_Model_OpenChrom	human	913
ReMap_ChIP	lncap_1f5_dht+dex	NR3C1	78	3015	0.0258706	72.5045	8.27951	0.663748	1.0758	0.253426	1	Null_Model_OpenChrom	human	914
Misc_ChIP	LoVo	TCF12	16	3015	0.0053068	13.7003	3.55304	0.647249	1.16786	0.258735	1	Null_Model_OpenChrom	human	915
ReMap_ChIP	mcf7_etoh	TFAP2C	150	3015	0.0497512	142.731	11.5348	0.630159	1.05093	0.264295	1	Null_Model_OpenChrom	human	916
ReMap_ChIP	t47d_ru486	NR3C3	190	3015	0.0630182	181.871	13.1699	0.617231	1.0447	0.268541	1	Null_Model_OpenChrom	human	917
Misc_ChIP	PBMC	STAT4	65	3015	0.0215589	60.3187	7.72213	0.606221	1.07761	0.272184	1	Null_Model_OpenChrom	human	918
ReMap_ChIP	u87	MYC	63	3015	0.0208955	58.4715	7.94691	0.56984	1.07745	0.284393	1	Null_Model_OpenChrom	human	919
TxnFactorChIPV3	SK-N-SH	POLR2A	195	3015	0.0646766	187.693	13.1597	0.555234	1.03893	0.289367	1	Null_Model_OpenChrom	human	920
Misc_ChIP	LoVo	ESRRA	35	3015	0.0116086	31.9301	5.63286	0.545004	1.09615	0.292875	1	Null_Model_OpenChrom	human	921
TxnFactorChIPV3	H1-hESC	NANOG	20	3015	0.0066335	17.8162	4.07605	0.535768	1.12257	0.29606	1	Null_Model_OpenChrom	human	922
Misc_ChIP	LoVo	MNT	257	3015	0.0852405	248.833	15.3398	0.532395	1.03282	0.297226	1	Null_Model_OpenChrom	human	923
Cistrome_ChIP	H9	EP300	130	3015	0.0431177	124.544	10.929	0.499182	1.0438	0.308826	1	Null_Model_OpenChrom	human	924
TxnFactorChIPV3	Dnd41	CTCF	191	3015	0.0633499	184.696	12.762	0.493941	1.03413	0.310674	1	Null_Model_OpenChrom	human	925
ReMap_ChIP	mcf7_e2	TFAP2C	160	3015	0.053068	154.058	12.4033	0.479069	1.03857	0.315945	1	Null_Model_OpenChrom	human	926
TxnFactorChIPV3	HepG2	MAZ	76	3015	0.0252073	72.1119	8.16158	0.476392	1.05392	0.316898	1	Null_Model_OpenChrom	human	927
ReMap_ChIP	esc	SMAD4	31	3015	0.0102819	28.6663	5.06799	0.460471	1.08141	0.322589	1	Null_Model_OpenChrom	human	928
TxnFactorChIPV3	SK-N-SH	REST	116	3015	0.0384743	111.372	10.0648	0.459858	1.04156	0.322809	1	Null_Model_OpenChrom	human	929
Pazar_Chip	MCF7	GATA3	65	3015	0.0215589	61.4765	7.66431	0.459725	1.05731	0.322857	1	Null_Model_OpenChrom	human	930
ReMap_ChIP	erythroid	ATRX	16	3015	0.0053068	14.3776	3.6869	0.440038	1.11284	0.329955	1	Null_Model_OpenChrom	human	931
Misc_ChIP	LoVo	ELF1	56	3015	0.0185738	52.9181	7.03813	0.437889	1.05824	0.330733	1	Null_Model_OpenChrom	human	932
Cistrome_ChIP	A549	ETS1	82	3015	0.0271973	78.1429	8.90868	0.432965	1.04936	0.33252	1	Null_Model_OpenChrom	human	933
TxnFactorChIPV3	HepG2	RCOR1	30	3015	0.00995025	27.7273	5.25248	0.432696	1.08197	0.332618	1	Null_Model_OpenChrom	human	934
TxnFactorChIPV3	U87	REST	64	3015	0.0212272	60.5455	8.00214	0.431703	1.05706	0.332979	1	Null_Model_OpenChrom	human	935
TxnFactorChIPV3	IMR90	RAD21	135	3015	0.0447761	130.312	11.1647	0.419922	1.03598	0.337271	1	Null_Model_OpenChrom	human	936
ReMap_ChIP	endoderm	SMAD4	40	3015	0.013267	37.4925	6.27202	0.39979	1.06688	0.344655	1	Null_Model_OpenChrom	human	937
ReMap_ChIP	vcap_dht18hr	ERG	41	3015	0.0135987	38.4955	6.35816	0.393902	1.06506	0.346827	1	Null_Model_OpenChrom	human	938
Misc_ChIP	LoVo	FOXG1	132	3015	0.0437811	128.006	10.5831	0.377395	1.0312	0.35294	1	Null_Model_OpenChrom	human	939
TxnFactorChIPV3	HeLa-S3	E2F6	32	3015	0.0106136	30.0769	5.1978	0.369979	1.06394	0.355699	1	Null_Model_OpenChrom	human	940
TxnFactorChIPV3	K562	THAP1	19	3015	0.00630182	17.5385	4.06876	0.35921	1.08333	0.359719	1	Null_Model_OpenChrom	human	941
Misc_ChIP	PBMC	IRF5	49	3015	0.0162521	46.6314	6.70619	0.353201	1.05079	0.361969	1	Null_Model_OpenChrom	human	942
ReMap_ChIP	lcl_bcbl1	SMC1A	144	3015	0.0477612	140.096	11.2986	0.345537	1.02787	0.364845	1	Null_Model_OpenChrom	human	943
TxnFactorChIPV3	A549+EtOH_0.02pct	ETS1	33	3015	0.0109453	31.0649	5.69305	0.3399	1.06229	0.366966	1	Null_Model_OpenChrom	human	944
TxnFactorChIPV3	MCF-7	GATA3	47	3015	0.0155887	44.8352	6.68489	0.32384	1.04828	0.37303	1	Null_Model_OpenChrom	human	945
Misc_ChIP	LoVo	MEF2C	38	3015	0.0126036	36.0609	6.03186	0.32147	1.05377	0.373927	1	Null_Model_OpenChrom	human	946
Pazar_Chip	MCF7+estrogen	ER	18	3015	0.00597015	16.7912	3.83945	0.314835	1.07199	0.376444	1	Null_Model_OpenChrom	human	947
ReMap_ChIP	ls180_veh	TCF4	23	3015	0.00762852	21.6144	4.61185	0.300447	1.06411	0.381918	1	Null_Model_OpenChrom	human	948
Cistrome_ChIP	Neuroectoderm	EP300	61	3015	0.0202322	58.8252	7.29619	0.298077	1.03697	0.382822	1	Null_Model_OpenChrom	human	949
TxnFactorChIPV3	K562	ZNF143	110	3015	0.0364842	107.016	10.1589	0.293733	1.02788	0.384481	1	Null_Model_OpenChrom	human	950
Pazar_Chip	MCF7+estradiol	GATA3	125	3015	0.0414594	121.961	10.8065	0.281215	1.02492	0.389273	1	Null_Model_OpenChrom	human	951
Pazar_Chip	MCF7+E2	FOXA1	104	3015	0.0344942	101.285	9.67956	0.280517	1.02681	0.38954	1	Null_Model_OpenChrom	human	952
Pazar_Chip	IMR90_Quiescent	P130	73	3015	0.0242123	70.7762	8.34134	0.266597	1.03142	0.39489	1	Null_Model_OpenChrom	human	953
Pazar_Chip	IMR90_Senescent	RB2	73	3015	0.0242123	70.8651	8.18992	0.26067	1.03013	0.397174	1	Null_Model_OpenChrom	human	954
Misc_ChIP	LoVo	ZNF407	99	3015	0.0328358	96.6983	9.65406	0.238418	1.0238	0.405779	1	Null_Model_OpenChrom	human	955
TxnFactorChIPV3	K562	NFYB	35	3015	0.0116086	33.6494	5.75012	0.23489	1.04014	0.407147	1	Null_Model_OpenChrom	human	956
TxnFactorChIPV3	HepG2+forskolin	HNF4A	44	3015	0.0145937	42.5015	6.51784	0.229908	1.03526	0.409082	1	Null_Model_OpenChrom	human	957
Pazar_Chip	VCaP	AR	208	3015	0.0689884	204.803	14.2789	0.223882	1.01561	0.411424	1	Null_Model_OpenChrom	human	958
TxnFactorChIPV3	PANC-1	POLR2A	89	3015	0.0295191	86.8891	9.46671	0.22298	1.02429	0.411775	1	Null_Model_OpenChrom	human	959
TxnFactorChIPV3	H1-hESC	USF2	30	3015	0.00995025	28.8521	5.3318	0.215284	1.03978	0.414773	1	Null_Model_OpenChrom	human	960
Misc_ChIP	LoVo	MED12	285	3015	0.0945274	281.984	15.6562	0.192639	1.0107	0.423621	1	Null_Model_OpenChrom	human	961
TxnFactorChIPV3	K562	HMGN3	84	3015	0.0278607	82.4076	8.67593	0.183543	1.01932	0.427186	1	Null_Model_OpenChrom	human	962
Pazar_Chip	hESC	SMAD4	17	3015	0.00563847	16.3816	4.02172	0.153761	1.03775	0.438899	1	Null_Model_OpenChrom	human	963
TxnFactorChIPV3	H1-hESC	MAX	55	3015	0.0182421	53.9161	7.2365	0.149785	1.0201	0.440467	1	Null_Model_OpenChrom	human	964
ReMap_ChIP	lcl_bcbl1	CTCF	171	3015	0.0567164	169.299	12.8524	0.132372	1.01005	0.447345	1	Null_Model_OpenChrom	human	965
TxnFactorChIPV3	HeLa-S3	E2F4	17	3015	0.00563847	16.4975	3.97747	0.126336	1.03046	0.449733	1	Null_Model_OpenChrom	human	966
TxnFactorChIPV3	HeLa-S3	SMARCB1	52	3015	0.0172471	51.1079	7.32232	0.121834	1.01746	0.451515	1	Null_Model_OpenChrom	human	967
TxnFactorChIPV3	SH-SY5Y	GATA3	37	3015	0.012272	36.2827	6.06622	0.118242	1.01977	0.452938	1	Null_Model_OpenChrom	human	968
TxnFactorChIPV3	HCT-116	POLR2A	211	3015	0.0699834	209.454	13.7797	0.112227	1.00738	0.455322	1	Null_Model_OpenChrom	human	969
Pazar_Chip	heart	NFKB1_p53	26	3015	0.00862355	25.4935	4.71341	0.107458	1.01987	0.457213	1	Null_Model_OpenChrom	human	970
TxnFactorChIPV3	K562	SIX5	21	3015	0.00696517	20.5105	4.59066	0.106632	1.02387	0.457541	1	Null_Model_OpenChrom	human	971
Cistrome_ChIP	CD34+	POLR2A	156	3015	0.0517413	154.746	12.0485	0.104059	1.0081	0.458561	1	Null_Model_OpenChrom	human	972
ReMap_ChIP	mcf7	GREB1	31	3015	0.0102819	30.4276	5.57898	0.102604	1.01881	0.459138	1	Null_Model_OpenChrom	human	973
TxnFactorChIPV3	A549+EtOH_0.02pct	REST	58	3015	0.0192371	57.2987	7.43463	0.0943287	1.01224	0.462424	1	Null_Model_OpenChrom	human	974
Pazar_Chip	hESC	POU5F1	55	3015	0.0182421	54.3227	7.2649	0.0932322	1.01247	0.46286	1	Null_Model_OpenChrom	human	975
ReMap_ChIP	fibrobj_post	SOX2	51	3015	0.0169154	50.3726	6.98642	0.0897989	1.01245	0.464224	1	Null_Model_OpenChrom	human	976
ReMap_ChIP	esc	TAF2	71	3015	0.0235489	70.2498	8.39735	0.0893436	1.01068	0.464404	1	Null_Model_OpenChrom	human	977
ReMap_ChIP	lncap_dht	NKX3-1	21	3015	0.00696517	20.6813	4.53534	0.0702662	1.01541	0.471991	1	Null_Model_OpenChrom	human	978
ReMap_ChIP	hepg2	CEBPA	62	3015	0.0205638	61.5614	7.84503	0.0559031	1.00712	0.477709	1	Null_Model_OpenChrom	human	979
Cistrome_ChIP	H1	EP300	66	3015	0.0218905	65.6374	7.76939	0.0466752	1.00552	0.481386	1	Null_Model_OpenChrom	human	980
Cistrome_ChIP	LoVo	NFAT5	49	3015	0.0162521	48.6913	6.81554	0.0452923	1.00634	0.481937	1	Null_Model_OpenChrom	human	981
Pazar_Chip	hESC	NANOG	207	3015	0.0686567	206.421	14.083	0.0411432	1.00281	0.483591	1	Null_Model_OpenChrom	human	982
ReMap_ChIP	mcf7_dmso	GATA3	48	3015	0.0159204	47.7812	6.91369	0.0316446	1.00458	0.487378	1	Null_Model_OpenChrom	human	983
TxnFactorChIPV3	HeLa-S3	ZNF143	33	3015	0.0109453	32.8292	5.76453	0.0296345	1.0052	0.488179	1	Null_Model_OpenChrom	human	984
ReMap_ChIP	mcf7_tam	E2F4	17	3015	0.00563847	16.9171	4.17518	0.0198595	1.0049	0.492078	1	Null_Model_OpenChrom	human	985
TxnFactorChIPV3	H1-hESC	BCL11A	12	3015	0.0039801	7.56044	2.86786	0	1.58721	0.5	1	Null_Model_OpenChrom	human	986
Cistrome_ChIP	GM12878	NFYA	2	3015	0.00066335	4.11389	2.0883	0	0.486158	0.5	1	Null_Model_OpenChrom	human	987
Cistrome_ChIP	H54	MYC	8	3015	0.0026534	6.44056	2.58122	0	1.24213	0.5	1	Null_Model_OpenChrom	human	988
TxnFactorChIPV3	H1-hESC	RXRA	13	3015	0.00431177	5.29371	2.33188	0	2.45575	0.5	1	Null_Model_OpenChrom	human	989
TxnFactorChIPV3	K562	NR2C2	4	3015	0.0013267	3.22178	1.78739	0	1.24155	0.5	1	Null_Model_OpenChrom	human	990
TxnFactorChIPV3	H1-hESC	SIX5	15	3015	0.00497512	15.3756	3.72327	0	0.97557	0.5	1	Null_Model_OpenChrom	human	991
TxnFactorChIPV3	HUVEC	EZH2	4	3015	0.0013267	48.8022	6.96167	0	0.0819635	0.5	1	Null_Model_OpenChrom	human	992
TxnFactorChIPV3	H1-hESC	RFX5	7	3015	0.00232172	7.06793	2.66559	0	0.990389	0.5	1	Null_Model_OpenChrom	human	993
TxnFactorChIPV3	K562	BCL3	13	3015	0.00431177	6.94805	2.63425	0	1.87103	0.5	1	Null_Model_OpenChrom	human	994
TxnFactorChIPV3	K562	BDP1	3	3015	0.000995025	2.12787	1.45246	0	1.40986	0.5	1	Null_Model_OpenChrom	human	995
Misc_ChIP	LoVo	TFAP2A	13	3015	0.00431177	16.6454	4.09134	0	0.780999	0.5	1	Null_Model_OpenChrom	human	996
Cistrome_ChIP	H929	SPIB	7	3015	0.00232172	1.92607	1.41934	0	3.63434	0.5	1	Null_Model_OpenChrom	human	997
TxnFactorChIPV3	H1-hESC	POU5F1	14	3015	0.00464345	11.4016	3.34672	0	1.2279	0.5	1	Null_Model_OpenChrom	human	998
Cistrome_ChIP	H1	SP2	8	3015	0.0026534	11.3966	3.40992	0	0.701964	0.5	1	Null_Model_OpenChrom	human	999
TxnFactorChIPV3	K562	HDAC6	7	3015	0.00232172	4.94106	2.19944	0	1.4167	0.5	1	Null_Model_OpenChrom	human	1000
TxnFactorChIPV3	K562	GTF3C2	3	3015	0.000995025	6.63337	2.60393	0	0.452259	0.5	1	Null_Model_OpenChrom	human	1001
TxnFactorChIPV3	H1-hESC	KDM5A	5	3015	0.00165837	8.36763	2.90391	0	0.597541	0.5	1	Null_Model_OpenChrom	human	1002
TxnFactorChIPV3	GM12878	NFYA	10	3015	0.00331675	9.7013	3.12341	0	1.03079	0.5	1	Null_Model_OpenChrom	human	1003
TxnFactorChIPV3	H1-hESC	NRF1	13	3015	0.00431177	23.6763	4.85563	0	0.549072	0.5	1	Null_Model_OpenChrom	human	1004
TxnFactorChIPV3	GM12878	NR2C2	12	3015	0.0039801	5.20679	2.23298	0	2.30468	0.5	1	Null_Model_OpenChrom	human	1005
TxnFactorChIPV3	K562	BRF2	7	3015	0.00232172	2.16184	1.4737	0	3.23799	0.5	1	Null_Model_OpenChrom	human	1006
TxnFactorChIPV3	H1-hESC	FOSL1	6	3015	0.00199005	4.998	2.18541	0	1.20048	0.5	1	Null_Model_OpenChrom	human	1007
Cistrome_ChIP	LoVo	ELF2	1	3015	0.000331675	3.22977	1.83334	0	0.30962	0.5	1	Null_Model_OpenChrom	human	1008
TxnFactorChIPV3	H1-hESC	EZH2	6	3015	0.00199005	46.5275	6.75496	0	0.128956	0.5	1	Null_Model_OpenChrom	human	1009
TxnFactorChIPV3	HSMMtube	EZH2	1	3015	0.000331675	30.5345	5.69149	0	0.0327499	0.5	1	Null_Model_OpenChrom	human	1010
TxnFactorChIPV3	K562	EZH2	6	3015	0.00199005	10.2388	3.23016	0	0.586008	0.5	1	Null_Model_OpenChrom	human	1011
Cistrome_ChIP	K562	STAT1	6	3015	0.00199005	3.41159	1.87468	0	1.75871	0.5	1	Null_Model_OpenChrom	human	1012
Cistrome_ChIP	K562	SP1	6	3015	0.00199005	6.62438	2.59129	0	0.905746	0.5	1	Null_Model_OpenChrom	human	1013
Cistrome_ChIP	LoVo	EP300	10	3015	0.00331675	4.03796	2.00613	0	2.4765	0.5	1	Null_Model_OpenChrom	human	1014
TxnFactorChIPV3	H1-hESC	SP2	11	3015	0.00364842	12.3736	3.49861	0	0.888988	0.5	1	Null_Model_OpenChrom	human	1015
TxnFactorChIPV3	HeLa-S3	SMARCA4	13	3015	0.00431177	8.27572	2.891	0	1.57086	0.5	1	Null_Model_OpenChrom	human	1016
TxnFactorChIPV3	HSMM	EZH2	3	3015	0.000995025	20.7802	4.55935	0	0.144368	0.5	1	Null_Model_OpenChrom	human	1017
TxnFactorChIPV3	HeLa-S3	BDP1	2	3015	0.00066335	2.04296	1.39325	0	0.978973	0.5	1	Null_Model_OpenChrom	human	1018
TxnFactorChIPV3	GM12878	ZZZ3	6	3015	0.00199005	2.58442	1.63007	0	2.32161	0.5	1	Null_Model_OpenChrom	human	1019
TxnFactorChIPV3	HepG2+forskolin	PPARGC1A	5	3015	0.00165837	6.19081	2.51009	0	0.807649	0.5	1	Null_Model_OpenChrom	human	1020
TxnFactorChIPV3	K562	KAP1	7	3015	0.00232172	6.62438	2.54456	0	1.0567	0.5	1	Null_Model_OpenChrom	human	1021
TxnFactorChIPV3	HepG2+forskolin	HSF1	8	3015	0.0026534	6.35065	2.42073	0	1.25971	0.5	1	Null_Model_OpenChrom	human	1022
TxnFactorChIPV3	HeLa-S3	EZH2	5	3015	0.00165837	4.95005	2.24711	0	1.01009	0.5	1	Null_Model_OpenChrom	human	1023
TxnFactorChIPV3	HeLa-S3	FAM48A	11	3015	0.00364842	4.30669	2.11963	0	2.55416	0.5	1	Null_Model_OpenChrom	human	1024
TxnFactorChIPV3	HepG2+forskolin	GRp20	2	3015	0.00066335	3.26873	1.88221	0	0.611858	0.5	1	Null_Model_OpenChrom	human	1025
TxnFactorChIPV3	HeLa-S3	GTF3C2	5	3015	0.00165837	8.85914	2.90364	0	0.564389	0.5	1	Null_Model_OpenChrom	human	1026
TxnFactorChIPV3	HepG2+forskolin	ESRRA	5	3015	0.00165837	5.2967	2.3119	0	0.943983	0.5	1	Null_Model_OpenChrom	human	1027
TxnFactorChIPV3	HepG2	EZH2	9	3015	0.00298507	28.8941	5.46834	0	0.311482	0.5	1	Null_Model_OpenChrom	human	1028
TxnFactorChIPV3	HeLa-S3	IRF3	8	3015	0.0026534	8.0989	2.82014	0	0.987788	0.5	1	Null_Model_OpenChrom	human	1029
Misc_ChIP	LoVo	SP1	10	3015	0.00331675	19.2807	4.26546	0	0.518653	0.5	1	Null_Model_OpenChrom	human	1030
TxnFactorChIPV3	HepG2	BRCA1	10	3015	0.00331675	8.03397	2.69719	0	1.24472	0.5	1	Null_Model_OpenChrom	human	1031
Cistrome_ChIP	HeLa-S3	IRF3	5	3015	0.00165837	6.16184	2.47058	0	0.811446	0.5	1	Null_Model_OpenChrom	human	1032
TxnFactorChIPV3	HeLa-S3	NR2C2	12	3015	0.0039801	10.4106	3.29427	0	1.15267	0.5	1	Null_Model_OpenChrom	human	1033
TxnFactorChIPV3	HeLa-S3	NRF1	11	3015	0.00364842	15.2068	3.8184	0	0.723361	0.5	1	Null_Model_OpenChrom	human	1034
TxnFactorChIPV3	HepG2+insulin	SREBP1	9	3015	0.00298507	13.8092	3.70197	0	0.65174	0.5	1	Null_Model_OpenChrom	human	1035
Cistrome_ChIP	IMR90	TP53	5	3015	0.00165837	2.77922	1.72227	0	1.79907	0.5	1	Null_Model_OpenChrom	human	1036
Cistrome_ChIP	EndothelialCell	EP300	10	3015	0.00331675	6.14785	2.52431	0	1.62658	0.5	1	Null_Model_OpenChrom	human	1037
Misc_ChIP	LoVo	ZNF236	3	3015	0.000995025	4.71329	2.12479	0	0.636499	0.5	1	Null_Model_OpenChrom	human	1038
Cistrome_ChIP	FB8470	MYC	10	3015	0.00331675	8.94905	2.97261	0	1.11744	0.5	1	Null_Model_OpenChrom	human	1039
TxnFactorChIPV3	HMEC	EZH2	7	3015	0.00232172	40.5115	6.23603	0	0.17279	0.5	1	Null_Model_OpenChrom	human	1040
TxnFactorChIPV3	HeLa-S3	RPC155	8	3015	0.0026534	8.25874	2.81922	0	0.968671	0.5	1	Null_Model_OpenChrom	human	1041
TxnFactorChIPV3	HepG2	TCF12	10	3015	0.00331675	8.35864	2.76157	0	1.19637	0.5	1	Null_Model_OpenChrom	human	1042
Cistrome_ChIP	HepG2	SP2	8	3015	0.0026534	11.5245	3.31506	0	0.694175	0.5	1	Null_Model_OpenChrom	human	1043
Pazar_Chip	BJ	TERF1	4	3015	0.0013267	0.728272	0.879824	0	5.49246	0.5	1	Null_Model_OpenChrom	human	1044
Cistrome_ChIP	HaematopoieticProgenitorCell	IKZF1	13	3015	0.00431177	4.18781	1.96537	0	3.10425	0.5	1	Null_Model_OpenChrom	human	1045
TxnFactorChIPV3	HepG2	SP2	4	3015	0.0013267	10.3796	3.22083	0	0.385371	0.5	1	Null_Model_OpenChrom	human	1046
TxnFactorChIPV3	H1-hESC	SUZ12	14	3015	0.00464345	21.7912	4.72031	0	0.642461	0.5	1	Null_Model_OpenChrom	human	1047
TxnFactorChIPV3	K562+MNaseD	SETDB1	4	3015	0.0013267	4.5035	2.11807	0	0.888199	0.5	1	Null_Model_OpenChrom	human	1048
TxnFactorChIPV3	HepG2	NRF1	4	3015	0.0013267	9.83317	3.05502	0	0.406787	0.5	1	Null_Model_OpenChrom	human	1049
TxnFactorChIPV3	HepG2	NR2C2	15	3015	0.00497512	15.4176	3.92498	0	0.972915	0.5	1	Null_Model_OpenChrom	human	1050
Pazar_Chip	BJ	TERF2	5	3015	0.00165837	0.62038	0.785967	0	8.05958	0.5	1	Null_Model_OpenChrom	human	1051
Cistrome_ChIP	HeLa	YY1	5	3015	0.00165837	5.16284	2.24064	0	0.96846	0.5	1	Null_Model_OpenChrom	human	1052
TxnFactorChIPV3	HEK293	ELK4	11	3015	0.00364842	7.37562	2.80976	0	1.4914	0.5	1	Null_Model_OpenChrom	human	1053
Cistrome_ChIP	HEK293T	EP300	8	3015	0.0026534	21.1698	4.80158	0	0.377896	0.5	1	Null_Model_OpenChrom	human	1054
Misc_ChIP	Raji	EBNA1	1	3015	0.000331675	0.978022	0.991724	0	1.02247	0.5	1	Null_Model_OpenChrom	EBV	1055
TxnFactorChIPV3	HepG2	IRF3	6	3015	0.00199005	3.34765	1.76381	0	1.7923	0.5	1	Null_Model_OpenChrom	human	1056
TxnFactorChIPV3	HepG2	TCF7L2	10	3015	0.00331675	9.62837	3.20683	0	1.0386	0.5	1	Null_Model_OpenChrom	human	1057
Pazar_Chip	LN229	SOX2	4	3015	0.0013267	5.53646	2.34796	0	0.722483	0.5	1	Null_Model_OpenChrom	human	1058
Cistrome_ChIP	LoVo	SP2	3	3015	0.000995025	4.82318	2.15771	0	0.621997	0.5	1	Null_Model_OpenChrom	human	1059
ReMap_ChIP	lymphoblastoid	E2F4	6	3015	0.00199005	7.996	2.83725	0	0.750375	0.5	1	Null_Model_OpenChrom	human	1060
ReMap_ChIP	hela_s3	ORC1	6	3015	0.00199005	7.74426	2.75364	0	0.774768	0.5	1	Null_Model_OpenChrom	human	1061
ReMap_ChIP	mcf10a	SNAPC1	15	3015	0.00497512	8.11489	2.9281	0	1.84846	0.5	1	Null_Model_OpenChrom	human	1062
Cistrome_ChIP	CD34+	NFE2	4	3015	0.0013267	1.41558	1.19546	0	2.82569	0.5	1	Null_Model_OpenChrom	human	1063
TxnFactorChIPV3	K562	ZNF274	10	3015	0.00331675	6.11688	2.50026	0	1.63482	0.5	1	Null_Model_OpenChrom	human	1064
ReMap_ChIP	hela_m	SMC4	6	3015	0.00199005	3.51149	1.91262	0	1.70868	0.5	1	Null_Model_OpenChrom	human	1065
ReMap_ChIP	hela	GATAD1	7	3015	0.00232172	4.59241	2.12972	0	1.52425	0.5	1	Null_Model_OpenChrom	human	1066
Pazar_Chip	hESC	SMAD3	12	3015	0.0039801	10.5145	3.16228	0	1.14128	0.5	1	Null_Model_OpenChrom	human	1067
Misc_ChIP	LoVo	NFIL3	14	3015	0.00464345	16.4695	3.92471	0	0.850055	0.5	1	Null_Model_OpenChrom	human	1068
ReMap_ChIP	helab2_p65kd_dmso	RELA	13	3015	0.00431177	10.7373	3.21028	0	1.21074	0.5	1	Null_Model_OpenChrom	human	1069
Misc_ChIP	LoVo	BARX2	14	3015	0.00464345	20.6503	4.58013	0	0.677955	0.5	1	Null_Model_OpenChrom	human	1070
ReMap_ChIP	helab2_grkd_dmso	RELA	5	3015	0.00165837	4.53746	2.16306	0	1.10194	0.5	1	Null_Model_OpenChrom	human	1071
ReMap_ChIP	helab2_grkd_dmso	NR3C1	13	3015	0.00431177	6.58541	2.69536	0	1.97406	0.5	1	Null_Model_OpenChrom	human	1072
TxnFactorChIPV3	NH-A	EZH2	6	3015	0.00199005	52.0849	7.10604	0	0.115197	0.5	1	Null_Model_OpenChrom	human	1073
ReMap_ChIP	h3396_etoh	ESR1	7	3015	0.00232172	9.17383	3.08865	0	0.76304	0.5	1	Null_Model_OpenChrom	human	1074
Pazar_Chip	MCF7	TFAP2C	6	3015	0.00199005	3.44655	1.86853	0	1.74087	0.5	1	Null_Model_OpenChrom	human	1075
Misc_ChIP	LoVo	AEBP2	9	3015	0.00298507	14.5524	3.87963	0	0.618453	0.5	1	Null_Model_OpenChrom	human	1076
Misc_ChIP	Kasumi-1_siRE	RUNX1-ETO	12	3015	0.0039801	4.70629	2.19856	0	2.54978	0.5	1	Null_Model_OpenChrom	human	1077
Misc_ChIP	Jurkat	TAT	4	3015	0.0013267	4.31568	1.99405	0	0.926852	0.5	1	Null_Model_OpenChrom	HIV	1078
Misc_ChIP	BCells	p65	3	3015	0.000995025	1.6044	1.24793	0	1.86986	0.5	1	Null_Model_OpenChrom	human	1079
ReMap_ChIP	h3396_e2	RAC3	11	3015	0.00364842	18.3347	4.31195	0	0.599956	0.5	1	Null_Model_OpenChrom	human	1080
ReMap_ChIP	plasma_jq1	CDK9	0	3015	0	0.848152	0.911548	0	0	0.5	1	Null_Model_OpenChrom	human	1081
Cistrome_ChIP	VCaP+MDV3100_DHT	BRD4	15	3015	0.00497512	11.2707	3.2329	0	1.33088	0.5	1	Null_Model_OpenChrom	human	1082
ReMap_ChIP	h3396_e2	ESR1	14	3015	0.00464345	16.1229	4.03087	0	0.868331	0.5	1	Null_Model_OpenChrom	human	1083
ReMap_ChIP	rwpe1	GABPA	14	3015	0.00464345	15.1339	3.76299	0	0.925078	0.5	1	Null_Model_OpenChrom	human	1084
TxnFactorChIPV3	NHDF-Ad	EZH2	4	3015	0.0013267	45.7712	6.63058	0	0.0873911	0.5	1	Null_Model_OpenChrom	human	1085
Pazar_Chip	LS180+Veh	TCF4	4	3015	0.0013267	6.91409	2.57616	0	0.578529	0.5	1	Null_Model_OpenChrom	human	1086
ReMap_ChIP	lcl_etoh	NR3C1	6	3015	0.00199005	6.50749	2.59195	0	0.922014	0.5	1	Null_Model_OpenChrom	human	1087
Pazar_Chip	U20S+10M-Etoposide	p53-pS15	9	3015	0.00298507	3.57742	1.85695	0	2.51578	0.5	1	Null_Model_OpenChrom	human	1088
ReMap_ChIP	ls180_veh	VDR	1	3015	0.000331675	0.228771	0.469693	0	4.37118	0.5	1	Null_Model_OpenChrom	human	1089
ReMap_ChIP	hela_s3_s	SFMBT1	1	3015	0.000331675	0.594406	0.749219	0	1.68235	0.5	1	Null_Model_OpenChrom	human	1090
ReMap_ChIP	ls180_veh	NCOA1	14	3015	0.00464345	6.45554	2.62836	0	2.16868	0.5	1	Null_Model_OpenChrom	human	1091
ReMap_ChIP	ls180_veh	MBD4	9	3015	0.00298507	5.25075	2.28606	0	1.71404	0.5	1	Null_Model_OpenChrom	human	1092
ReMap_ChIP	lcl_etoh	NFKB1	11	3015	0.00364842	6.35065	2.51593	0	1.73211	0.5	1	Null_Model_OpenChrom	human	1093
Cistrome_ChIP	BG03	SMAD3	12	3015	0.0039801	9.01199	2.97285	0	1.33156	0.5	1	Null_Model_OpenChrom	human	1094
ReMap_ChIP	lcl_dex	NFKB1	6	3015	0.00199005	6.03796	2.4917	0	0.993713	0.5	1	Null_Model_OpenChrom	human	1095
Misc_ChIP	LoVo	CREB3L4	13	3015	0.00431177	19.6124	4.54418	0	0.662846	0.5	1	Null_Model_OpenChrom	human	1096
Pazar_Chip	HUVEC	SMAD1	4	3015	0.0013267	3.46553	1.79306	0	1.15422	0.5	1	Null_Model_OpenChrom	human	1097
Cistrome_ChIP	A549	MYC	15	3015	0.00497512	13.5335	3.61623	0	1.10836	0.5	1	Null_Model_OpenChrom	human	1098
Cistrome_ChIP	LoVo	SP1	7	3015	0.00232172	9.52048	3.10223	0	0.735257	0.5	1	Null_Model_OpenChrom	human	1099
Misc_ChIP	LoVo	ETV7	13	3015	0.00431177	20.2198	4.39405	0	0.642935	0.5	1	Null_Model_OpenChrom	human	1100
ReMap_ChIP	lncap_1f5_dht	AR	8	3015	0.0026534	10.4036	3.26817	0	0.768965	0.5	1	Null_Model_OpenChrom	human	1101
ReMap_ChIP	imr90	TP53	9	3015	0.00298507	6.3037	2.46813	0	1.42773	0.5	1	Null_Model_OpenChrom	human	1102
Pazar_Chip	HSPC	SPI1	6	3015	0.00199005	4.54545	2.14853	0	1.32	0.5	1	Null_Model_OpenChrom	human	1103
ReMap_ChIP	lncap1f5	NR3C1	13	3015	0.00431177	13.8472	3.56197	0	0.938821	0.5	1	Null_Model_OpenChrom	human	1104
ReMap_ChIP	imr90_senescent_shluc	TP53	6	3015	0.00199005	1.37263	1.18912	0	4.37118	0.5	1	Null_Model_OpenChrom	human	1105
Pazar_Chip	HSPC	MEIS1	2	3015	0.00066335	0.837163	0.936193	0	2.38902	0.5	1	Null_Model_OpenChrom	human	1106
Pazar_Chip	LS180+Veh	RXR	0	3015	0	2.29471	1.53495	0	0	0.5	1	Null_Model_OpenChrom	human	1107
ReMap_ChIP	imr90h	SNAPC5	10	3015	0.00331675	3.3976	1.79882	0	2.94325	0.5	1	Null_Model_OpenChrom	human	1108
ReMap_ChIP	imr90h	SNAPC1	7	3015	0.00232172	5.41958	2.42441	0	1.29161	0.5	1	Null_Model_OpenChrom	human	1109
ReMap_ChIP	lncap_dht_sifoxa1	MED12	6	3015	0.00199005	7.67832	2.84753	0	0.781421	0.5	1	Null_Model_OpenChrom	human	1110
ReMap_ChIP	lncap_dht	TFAP4	1	3015	0.000331675	5.21079	2.29358	0	0.19191	0.5	1	Null_Model_OpenChrom	human	1111
Cistrome_ChIP	CD34+	GFI1B	2	3015	0.00066335	1.34066	1.13174	0	1.4918	0.5	1	Null_Model_OpenChrom	human	1112
ReMap_ChIP	imr90h	BRF2	13	3015	0.00431177	4.21079	2.05877	0	3.08731	0.5	1	Null_Model_OpenChrom	human	1113
ReMap_ChIP	lncap	SUZ12	8	3015	0.0026534	30.8052	5.55887	0	0.259696	0.5	1	Null_Model_OpenChrom	human	1114
ReMap_ChIP	imr90_growing	E2F7	6	3015	0.00199005	4.56244	2.06309	0	1.31509	0.5	1	Null_Model_OpenChrom	human	1115
ReMap_ChIP	huvec_statin	MEF2C	11	3015	0.00364842	3.63337	1.94947	0	3.0275	0.5	1	Null_Model_OpenChrom	human	1116
Misc_ChIP	LoVo	NR2F2	5	3015	0.00165837	6.3007	2.55196	0	0.793563	0.5	1	Null_Model_OpenChrom	human	1117
ReMap_ChIP	ls180_125	NCOA1	14	3015	0.00464345	14.7502	3.82486	0	0.949136	0.5	1	Null_Model_OpenChrom	human	1118
ReMap_ChIP	huvec_dmso	MEF2C	8	3015	0.0026534	1.96004	1.45479	0	4.08155	0.5	1	Null_Model_OpenChrom	human	1119
ReMap_ChIP	hspc	IKZF1	15	3015	0.00497512	2.81818	1.70027	0	5.32258	0.5	1	Null_Model_OpenChrom	human	1120
ReMap_ChIP	hpball	ZNF143	6	3015	0.00199005	7.30569	2.70268	0	0.821277	0.5	1	Null_Model_OpenChrom	human	1121
ReMap_ChIP	ls180_125	VDR	13	3015	0.00431177	8.57443	2.84266	0	1.51614	0.5	1	Null_Model_OpenChrom	human	1122
ReMap_ChIP	imr90h	SNAPC4	10	3015	0.00331675	5.67632	2.31412	0	1.7617	0.5	1	Null_Model_OpenChrom	human	1123
Pazar_Chip	LS180	VDR	3	3015	0.000995025	4.63936	2.12245	0	0.646641	0.5	1	Null_Model_OpenChrom	human	1124
TxnFactorChIPV3	NHEK	EZH2	9	3015	0.00298507	57.3087	7.58193	0	0.157044	0.5	1	Null_Model_OpenChrom	human	1125
Pazar_Chip	LS180	TCF4	8	3015	0.0026534	7.76424	2.75143	0	1.03037	0.5	1	Null_Model_OpenChrom	human	1126
TxnFactorChIPV3	NT2-D1	SUZ12	5	3015	0.00165837	21.3127	4.44085	0	0.234602	0.5	1	Null_Model_OpenChrom	human	1127
Pazar_Chip	U20S+10M-Etoposide	p53-pS46	9	3015	0.00298507	1.65035	1.26397	0	5.45339	0.5	1	Null_Model_OpenChrom	human	1128
TxnFactorChIPV3	Dnd41	EZH2	7	3015	0.00232172	12.4895	3.57857	0	0.56047	0.5	1	Null_Model_OpenChrom	human	1129
Pazar_Chip	IMR90	TP53	7	3015	0.00232172	4.2957	2.13506	0	1.62953	0.5	1	Null_Model_OpenChrom	human	1130
Pazar_Chip	H1	KLF4	6	3015	0.00199005	14.8462	4.02869	0	0.404145	0.5	1	Null_Model_OpenChrom	human	1131
TxnFactorChIPV3	NT2-D1	ZNF274	1	3015	0.000331675	1.02797	1.03596	0	0.972789	0.5	1	Null_Model_OpenChrom	human	1132
TxnFactorChIPV3	K562	RPC155	4	3015	0.0013267	4.51848	2.01095	0	0.885253	0.5	1	Null_Model_OpenChrom	human	1133
TxnFactorChIPV3	PANC-1	REST	14	3015	0.00464345	23.2827	4.80427	0	0.601304	0.5	1	Null_Model_OpenChrom	human	1134
TxnFactorChIPV3	GM12801	CTCF	9	3015	0.00298507	11.7822	3.45232	0	0.763863	0.5	1	Null_Model_OpenChrom	human	1135
Pazar_Chip	endoderm	SMAD4	15	3015	0.00497512	11.7033	3.42212	0	1.28169	0.5	1	Null_Model_OpenChrom	human	1136
Pazar_Chip	endoderm	SMAD3	5	3015	0.00165837	5.98002	2.36888	0	0.836118	0.5	1	Null_Model_OpenChrom	human	1137
Pazar_Chip	endoderm	SMAD2-3	10	3015	0.00331675	7.44156	2.77396	0	1.3438	0.5	1	Null_Model_OpenChrom	human	1138
TxnFactorChIPV3	GM12878	ATF3	10	3015	0.00331675	8.02897	2.85765	0	1.24549	0.5	1	Null_Model_OpenChrom	human	1139
TxnFactorChIPV3	K562	SP2	15	3015	0.00497512	15.1888	3.92267	0	0.987569	0.5	1	Null_Model_OpenChrom	human	1140
ReMap_ChIP	c42b_etoh	FOXA1	15	3015	0.00497512	17.2108	4.06774	0	0.871546	0.5	1	Null_Model_OpenChrom	human	1141
Pazar_Chip	DFB	IGF1R	3	3015	0.000995025	0.356643	0.575915	0	8.41176	0.5	1	Null_Model_OpenChrom	human	1142
Misc_ChIP	LoVo	NEUROG3	15	3015	0.00497512	21.6523	4.5439	0	0.692766	0.5	1	Null_Model_OpenChrom	human	1143
ReMap_ChIP	bt20	HSF1	5	3015	0.00165837	2.81119	1.66593	0	1.77861	0.5	1	Null_Model_OpenChrom	human	1144
Misc_ChIP	LoVo	IRX3	7	3015	0.00232172	12.6613	3.58555	0	0.552864	0.5	1	Null_Model_OpenChrom	human	1145
Misc_ChIP	LoVo	KLF3	6	3015	0.00199005	18.4446	4.3013	0	0.325299	0.5	1	Null_Model_OpenChrom	human	1146
ReMap_ChIP	bgo3	SMAD3	10	3015	0.00331675	4.98501	2.13653	0	2.00601	0.5	1	Null_Model_OpenChrom	human	1147
TxnFactorChIPV3	PBDEFetal	GATA1	15	3015	0.00497512	9.57742	3.11067	0	1.56618	0.5	1	Null_Model_OpenChrom	human	1148
Pazar_Chip	K562+C	CEBPA	15	3015	0.00497512	4.7023	2.19984	0	3.18993	0.5	1	Null_Model_OpenChrom	human	1149
Cistrome_ChIP	Lymphocyte	STAT4	3	3015	0.000995025	2.2967	1.56617	0	1.30622	0.5	1	Null_Model_OpenChrom	human	1150
Cistrome_ChIP	Lymphocyte	STAT1	3	3015	0.000995025	2.50549	1.58941	0	1.19737	0.5	1	Null_Model_OpenChrom	human	1151
ReMap_ChIP	293trex	ZNF143	9	3015	0.00298507	12.0669	3.60479	0	0.74584	0.5	1	Null_Model_OpenChrom	human	1152
Cistrome_ChIP	LoVo	YY1	12	3015	0.0039801	16.5485	4.04746	0	0.725143	0.5	1	Null_Model_OpenChrom	human	1153
Cistrome_ChIP	LoVo	TP73	13	3015	0.00431177	10.2348	3.25973	0	1.27018	0.5	1	Null_Model_OpenChrom	human	1154
TxnFactorChIPV3	GM12878	BRCA1	6	3015	0.00199005	3.07193	1.68369	0	1.95317	0.5	1	Null_Model_OpenChrom	human	1155
Pazar_Chip	H1	Oct-4	14	3015	0.00464345	21.0539	4.70246	0	0.664958	0.5	1	Null_Model_OpenChrom	human	1156
Pazar_Chip	U20S+5nM-Actinomycin-D	p53-pS15	9	3015	0.00298507	3.47153	1.80539	0	2.59252	0.5	1	Null_Model_OpenChrom	human	1157
Misc_ChIP	LoVo	HES2	6	3015	0.00199005	5.62438	2.39933	0	1.06679	0.5	1	Null_Model_OpenChrom	human	1158
ReMap_ChIP	t47d_r60	NR3C3	3	3015	0.000995025	2.8042	1.64244	0	1.06983	0.5	1	Null_Model_OpenChrom	human	1159
Pazar_Chip	LS180	RXR	4	3015	0.0013267	5.92507	2.40195	0	0.675097	0.5	1	Null_Model_OpenChrom	human	1160
Pazar_Chip	LNCaP	NKX31	11	3015	0.00364842	12.2867	3.42618	0	0.895276	0.5	1	Null_Model_OpenChrom	human	1161
Cistrome_ChIP	U87GM	EP300	12	3015	0.0039801	3.11988	1.83511	0	3.8463	0.5	1	Null_Model_OpenChrom	human	1162
Cistrome_ChIP	T_Lymphocyte	STAT5	13	3015	0.00431177	2.51149	1.64442	0	5.17621	0.5	1	Null_Model_OpenChrom	human	1163
Cistrome_ChIP	THP-1	VDR	13	3015	0.00431177	3.28671	1.84627	0	3.95532	0.5	1	Null_Model_OpenChrom	human	1164
Pazar_Chip	H1	SOX2	13	3015	0.00431177	16.1259	4.05366	0	0.806158	0.5	1	Null_Model_OpenChrom	human	1165
ReMap_ChIP	esc	PRDM14	11	3015	0.00364842	13.3916	3.64397	0	0.82141	0.5	1	Null_Model_OpenChrom	human	1166
ReMap_ChIP	t47d_r5	NR3C3	3	3015	0.000995025	2.00699	1.40817	0	1.49477	0.5	1	Null_Model_OpenChrom	human	1167
ReMap_ChIP	t47d_r30	NR3C3	2	3015	0.00066335	1.51648	1.17046	0	1.31884	0.5	1	Null_Model_OpenChrom	human	1168
ReMap_ChIP	wm853_2	SETDB1	13	3015	0.00431177	10.3197	3.3799	0	1.25973	0.5	1	Null_Model_OpenChrom	human	1169
ReMap_ChIP	esc	POU5F1	12	3015	0.0039801	14.1928	3.70213	0	0.845499	0.5	1	Null_Model_OpenChrom	human	1170
ReMap_ChIP	esc	MYC	8	3015	0.0026534	7.84316	2.74342	0	1.02	0.5	1	Null_Model_OpenChrom	human	1171
TxnFactorChIPV3	NHLF	EZH2	7	3015	0.00232172	52.8641	7.14965	0	0.132415	0.5	1	Null_Model_OpenChrom	human	1172
ReMap_ChIP	esc	RNF2	3	3015	0.000995025	3.01798	1.72733	0	0.994042	0.5	1	Null_Model_OpenChrom	human	1173
ReMap_ChIP	t47d_r360	NR3C3	2	3015	0.00066335	1.85914	1.38533	0	1.07577	0.5	1	Null_Model_OpenChrom	human	1174
TxnFactorChIPV3	A549+DEX_500pM	NR3C1	10	3015	0.00331675	4.53946	2.13558	0	2.2029	0.5	1	Null_Model_OpenChrom	human	1175
ReMap_ChIP	esc	KLF4	3	3015	0.000995025	2.75325	1.65168	0	1.08962	0.5	1	Null_Model_OpenChrom	human	1176
Misc_ChIP	LoVo	RXRA	250	3015	0.0829187	250.119	15.628	-0.00760692	0.999525	0.503035	1	Null_Model_OpenChrom	human	1177
TxnFactorChIPV3	HepG2	MAX	69	3015	0.0228856	69.1009	8.29173	-0.0121686	0.99854	0.504854	1	Null_Model_OpenChrom	human	1178
ReMap_ChIP	imr90h	GTF2B	25	3015	0.00829187	25.0689	4.9641	-0.0138859	0.99725	0.50554	1	Null_Model_OpenChrom	human	1179
ReMap_ChIP	sclc_h2171	MYC	127	3015	0.0421227	127.479	11.2324	-0.0426021	0.996246	0.516991	1	Null_Model_OpenChrom	human	1180
TxnFactorChIPV3	HepG2	CEBPD	50	3015	0.0165837	50.3167	7.15672	-0.0442498	0.993706	0.517647	1	Null_Model_OpenChrom	human	1181
Misc_ChIP	LoVo	HOXA2	37	3015	0.012272	37.2767	5.92202	-0.0467278	0.992577	0.518635	1	Null_Model_OpenChrom	human	1182
Cistrome_ChIP	VCaP	GABPA	20	3015	0.0066335	20.2268	4.56591	-0.0496666	0.988788	0.519806	1	Null_Model_OpenChrom	human	1183
Misc_ChIP	LoVo	ZFHX3	33	3015	0.0109453	33.3407	5.82313	-0.0585011	0.989782	0.523325	1	Null_Model_OpenChrom	human	1184
ReMap_ChIP	k562	ZNF143	20	3015	0.0066335	20.2947	4.605	-0.0639968	0.985479	0.525514	1	Null_Model_OpenChrom	human	1185
ReMap_ChIP	vcap_dht2hr	AR	78	3015	0.0258706	78.7293	8.65492	-0.0842608	0.990737	0.533575	1	Null_Model_OpenChrom	human	1186
TxnFactorChIPV3	T-47D+Estradiol_10nM	ESR1	30	3015	0.00995025	30.5634	5.55682	-0.101396	0.981565	0.540382	1	Null_Model_OpenChrom	human	1187
Pazar_Chip	H9	FOXP1	21	3015	0.00696517	21.6294	4.6333	-0.135836	0.970902	0.554025	1	Null_Model_OpenChrom	human	1188
TxnFactorChIPV3	T-47D+Genistein_100nM	ESR1	30	3015	0.00995025	30.7922	5.62892	-0.140739	0.974272	0.555962	1	Null_Model_OpenChrom	human	1189
ReMap_ChIP	skno1_leukemic	CBFB	82	3015	0.0271973	83.3437	8.45351	-0.158947	0.983878	0.563145	1	Null_Model_OpenChrom	human	1190
Cistrome_ChIP	HepG2	GABPA	34	3015	0.0112769	34.9071	5.69441	-0.159295	0.974014	0.563282	1	Null_Model_OpenChrom	human	1191
Misc_ChIP	LoVo	EGR1	100	3015	0.0331675	101.683	9.96256	-0.168964	0.983445	0.567088	1	Null_Model_OpenChrom	human	1192
TxnFactorChIPV3	HeLa-S3	RAD21	139	3015	0.0461028	141.272	11.6515	-0.194973	0.983919	0.577293	1	Null_Model_OpenChrom	human	1193
TxnFactorChIPV3	PFSK-1	REST	41	3015	0.0135987	42.5824	6.23967	-0.253606	0.962839	0.6001	1	Null_Model_OpenChrom	human	1194
Cistrome_ChIP	K562	ETS1	28	3015	0.0092869	29.3986	5.41996	-0.258046	0.952426	0.601814	1	Null_Model_OpenChrom	human	1195
ReMap_ChIP	hela	E2F1	51	3015	0.0169154	52.8412	7.04384	-0.261386	0.965157	0.603102	1	Null_Model_OpenChrom	human	1196
Misc_ChIP	LoVo	SMAD2	22	3015	0.00729685	23.2807	4.88734	-0.262048	0.944988	0.603358	1	Null_Model_OpenChrom	human	1197
TxnFactorChIPV3	HepG2	MYC	26	3015	0.00862355	27.3566	5.0931	-0.266369	0.950409	0.605022	1	Null_Model_OpenChrom	human	1198
TxnFactorChIPV3	H1-hESC	EGR1	42	3015	0.0139303	43.7542	6.40121	-0.274049	0.959907	0.607976	1	Null_Model_OpenChrom	human	1199
ReMap_ChIP	k562	NFYB	65	3015	0.0215589	67.3846	8.59901	-0.277313	0.964612	0.60923	1	Null_Model_OpenChrom	human	1200
ReMap_ChIP	esc	NANOG	204	3015	0.0676617	207.785	13.5626	-0.279093	0.981783	0.609913	1	Null_Model_OpenChrom	human	1201
TxnFactorChIPV3	IMR90	POLR2A	139	3015	0.0461028	142.426	12.1241	-0.282544	0.975948	0.611237	1	Null_Model_OpenChrom	human	1202
Cistrome_ChIP	EmbryonicStemCell	YY1	18	3015	0.00597015	19.3287	4.45745	-0.298079	0.931259	0.617178	1	Null_Model_OpenChrom	human	1203
Cistrome_ChIP	HepG2	MYC	36	3015	0.0119403	37.8801	6.18398	-0.304031	0.950367	0.619448	1	Null_Model_OpenChrom	human	1204
Pazar_Chip	MCF7	TRIM24	27	3015	0.00895522	28.7093	5.28984	-0.323127	0.940462	0.626701	1	Null_Model_OpenChrom	human	1205
Cistrome_ChIP	EWS502	FLI1	366	3015	0.121393	371.81	17.8827	-0.324906	0.984373	0.627374	1	Null_Model_OpenChrom	human	1206
TxnFactorChIPV3	H1-hESC	ATF2	30	3015	0.00995025	31.8222	5.56474	-0.327451	0.942739	0.628336	1	Null_Model_OpenChrom	human	1207
ReMap_ChIP	k562_leukemic_72hrdox	ERG	115	3015	0.0381426	118.556	10.7976	-0.329372	0.970002	0.629063	1	Null_Model_OpenChrom	human	1208
TxnFactorChIPV3	K562	E2F4	44	3015	0.0145937	46.2318	6.56858	-0.339764	0.951727	0.632983	1	Null_Model_OpenChrom	human	1209
TxnFactorChIPV3	A549+EtOH_0.02pct	SIX5	24	3015	0.0079602	25.7642	5.16104	-0.341837	0.931524	0.633763	1	Null_Model_OpenChrom	human	1210
Misc_ChIP	LoVo	RFX5	92	3015	0.0305141	95.5954	9.89106	-0.3635	0.962389	0.641884	1	Null_Model_OpenChrom	human	1211
TxnFactorChIPV3	H1-hESC	GTF2F1	19	3015	0.00630182	20.7403	4.70919	-0.369545	0.916093	0.644139	1	Null_Model_OpenChrom	human	1212
ReMap_ChIP	bt474	TFAP2C	249	3015	0.0825871	254.919	15.8386	-0.373711	0.976781	0.645691	1	Null_Model_OpenChrom	human	1213
TxnFactorChIPV3	H1-hESC	SRF	16	3015	0.0053068	17.6224	4.21536	-0.384873	0.907937	0.649834	1	Null_Model_OpenChrom	human	1214
ReMap_ChIP	esc	SMARCA4	28	3015	0.0092869	30.2108	5.6786	-0.389319	0.926821	0.65148	1	Null_Model_OpenChrom	human	1215
TxnFactorChIPV3	H1-hESC	CEBPB	41	3015	0.0135987	43.5195	6.28251	-0.401031	0.942107	0.655801	1	Null_Model_OpenChrom	human	1216
ReMap_ChIP	c42b_dht	FOXA1	29	3015	0.00961857	31.4226	5.4871	-0.441504	0.922903	0.670576	1	Null_Model_OpenChrom	human	1217
TxnFactorChIPV3	HepG2	SIN3AK20	90	3015	0.0298507	94.2408	9.58692	-0.442349	0.955001	0.670882	1	Null_Model_OpenChrom	human	1218
Cistrome_ChIP	Cardiomyocyte	EP300	55	3015	0.0182421	58.4975	7.86983	-0.444419	0.940211	0.67163	1	Null_Model_OpenChrom	human	1219
Misc_ChIP	LoVo	MED1	160	3015	0.053068	165.782	12.8798	-0.448938	0.965122	0.673262	1	Null_Model_OpenChrom	human	1220
TxnFactorChIPV3	K562	PHF8	108	3015	0.0358209	112.81	10.4624	-0.459759	0.95736	0.677156	1	Null_Model_OpenChrom	human	1221
ReMap_ChIP	lncap1f5	AR	20	3015	0.0066335	22.2148	4.70264	-0.470966	0.900301	0.681168	1	Null_Model_OpenChrom	human	1222
Misc_ChIP	LoVo	MYB	35	3015	0.0116086	37.9171	6.09427	-0.47866	0.923067	0.68391	1	Null_Model_OpenChrom	human	1223
TxnFactorChIPV3	MCF-7+serum_starved_media	MYC	29	3015	0.00961857	31.8142	5.80012	-0.485194	0.911543	0.686231	1	Null_Model_OpenChrom	human	1224
TxnFactorChIPV3	K562	KDM5B	78	3015	0.0258706	82.4026	9.03829	-0.487105	0.946572	0.686908	1	Null_Model_OpenChrom	human	1225
TxnFactorChIPV3	HeLa-S3	POLR2A	198	3015	0.0656716	204.927	13.9047	-0.498183	0.966197	0.690823	1	Null_Model_OpenChrom	human	1226
Cistrome_ChIP	PBMC	STAT4	166	3015	0.055058	172.367	12.5839	-0.505935	0.963063	0.693549	1	Null_Model_OpenChrom	human	1227
Cistrome_ChIP	VCaP+JQ1	BRD4	45	3015	0.0149254	48.5624	7.03821	-0.506157	0.926642	0.693627	1	Null_Model_OpenChrom	human	1228
ReMap_ChIP	sclc_h128	MAX	84	3015	0.0278607	89.0899	9.55573	-0.532655	0.942868	0.702864	1	Null_Model_OpenChrom	human	1229
Pazar_Chip	IMR90_Quiescent	RB1	17	3015	0.00563847	19.2837	4.27895	-0.533709	0.881573	0.703229	1	Null_Model_OpenChrom	human	1230
Pazar_Chip	H1	NANOG	59	3015	0.0195688	63.2158	7.84738	-0.537222	0.933311	0.704443	1	Null_Model_OpenChrom	human	1231
ReMap_ChIP	jurkat	CTCF	54	3015	0.0179104	58.006	7.41363	-0.540355	0.930938	0.705524	1	Null_Model_OpenChrom	human	1232
Misc_ChIP	LoVo	NFYA	32	3015	0.0106136	35.0989	5.70449	-0.543239	0.911709	0.706517	1	Null_Model_OpenChrom	human	1233
ReMap_ChIP	ls180_125	TCF4	19	3015	0.00630182	21.5225	4.60909	-0.547283	0.882798	0.707908	1	Null_Model_OpenChrom	human	1234
ReMap_ChIP	mcf7	KLF4	33	3015	0.0109453	36.2388	5.90779	-0.548219	0.910627	0.708229	1	Null_Model_OpenChrom	human	1235
Misc_ChIP	LoVo	RAD21	429	3015	0.142289	440.183	19.7347	-0.566658	0.974595	0.714527	1	Null_Model_OpenChrom	human	1236
Misc_ChIP	LoVo	NR3C1	88	3015	0.0291874	93.4655	9.6062	-0.568959	0.941524	0.715308	1	Null_Model_OpenChrom	human	1237
Cistrome_ChIP	U937	FLI1	129	3015	0.0427861	135.643	11.361	-0.584753	0.951023	0.720643	1	Null_Model_OpenChrom	human	1238
ReMap_ChIP	abl	AR	103	3015	0.0341625	109.312	10.5083	-0.600637	0.94226	0.725959	1	Null_Model_OpenChrom	human	1239
ReMap_ChIP	liver	ONECUT1	40	3015	0.013267	43.978	6.47484	-0.614382	0.909545	0.730518	1	Null_Model_OpenChrom	human	1240
TxnFactorChIPV3	K562	HDAC1	63	3015	0.0208955	68.0989	8.24822	-0.618182	0.925125	0.731772	1	Null_Model_OpenChrom	human	1241
Misc_ChIP	LoVo	BARHL1	126	3015	0.041791	132.919	11.1302	-0.621652	0.947945	0.732914	1	Null_Model_OpenChrom	human	1242
TxnFactorChIPV3	HeLa-S3	SMC3	133	3015	0.0441128	140.293	11.593	-0.629062	0.948018	0.735346	1	Null_Model_OpenChrom	human	1243
TxnFactorChIPV3	K562	RBBP5	84	3015	0.0278607	89.968	9.45278	-0.631352	0.933665	0.736095	1	Null_Model_OpenChrom	human	1244
ReMap_ChIP	islet	CTCF	109	3015	0.0361526	115.726	10.6434	-0.631969	0.941878	0.736297	1	Null_Model_OpenChrom	human	1245
Misc_ChIP	LoVo	ESR1	68	3015	0.0225539	73.4625	8.62223	-0.633541	0.925642	0.73681	1	Null_Model_OpenChrom	human	1246
ReMap_ChIP	lncap_etoh	AR	61	3015	0.0202322	66.1169	8.03625	-0.636725	0.922609	0.737848	1	Null_Model_OpenChrom	human	1247
Misc_ChIP	LoVo	NFAT5	161	3015	0.0533997	169.34	12.7636	-0.653392	0.950752	0.743248	1	Null_Model_OpenChrom	human	1248
Misc_ChIP	LoVo	NFE2L2	136	3015	0.0451078	143.532	11.4739	-0.656485	0.947521	0.744244	1	Null_Model_OpenChrom	human	1249
Misc_ChIP	LoVo	VEZF1	138	3015	0.0457711	145.501	11.4072	-0.657611	0.948444	0.744606	1	Null_Model_OpenChrom	human	1250
TxnFactorChIPV3	HepG2	SMC3	95	3015	0.0315091	101.356	9.62275	-0.660481	0.937294	0.745527	1	Null_Model_OpenChrom	human	1251
TxnFactorChIPV3	H1-hESC	TAF7	49	3015	0.0162521	53.9291	7.29698	-0.675494	0.908601	0.750319	1	Null_Model_OpenChrom	human	1252
TxnFactorChIPV3	K562	CTCFL	39	3015	0.0129353	43.3067	6.34483	-0.678772	0.900554	0.751359	1	Null_Model_OpenChrom	human	1253
Cistrome_ChIP	HepG2	MAX	110	3015	0.0364842	117.387	10.6439	-0.693974	0.937074	0.756151	1	Null_Model_OpenChrom	human	1254
Misc_ChIP	LoVo	E2F7	198	3015	0.0656716	207.867	14.0574	-0.701919	0.952532	0.758635	1	Null_Model_OpenChrom	human	1255
TxnFactorChIPV3	HeLa-S3	MAZ	75	3015	0.0248756	81.1958	8.82472	-0.702097	0.923693	0.758691	1	Null_Model_OpenChrom	human	1256
ReMap_ChIP	vcap_dht2hr	ERG	50	3015	0.0165837	55.3087	7.40929	-0.716491	0.904017	0.763156	1	Null_Model_OpenChrom	human	1257
Cistrome_ChIP	FB0167P	MYC	19	3015	0.00630182	22.4755	4.73431	-0.734115	0.845364	0.768561	1	Null_Model_OpenChrom	human	1258
TxnFactorChIPV3	A549+EtOH_0.02pct	TAF1	56	3015	0.0185738	61.6494	7.57258	-0.746027	0.908363	0.772175	1	Null_Model_OpenChrom	human	1259
TxnFactorChIPV3	MCF10A-Er-Src+4OHTAM_1uM_36hr	POLR2A	147	3015	0.0487562	156.41	12.4936	-0.753153	0.93984	0.774321	1	Null_Model_OpenChrom	human	1260
Misc_ChIP	LoVo	GATA1	21	3015	0.00696517	24.985	5.11867	-0.778526	0.840504	0.78187	1	Null_Model_OpenChrom	human	1261
Cistrome_ChIP	H1	SP1	129	3015	0.0427861	137.651	11.0863	-0.780366	0.93715	0.782412	1	Null_Model_OpenChrom	human	1262
TxnFactorChIPV3	MCF-7+vehicle	MYC	133	3015	0.0441128	141.77	11.1091	-0.789467	0.938138	0.78508	1	Null_Model_OpenChrom	human	1263
Pazar_Chip	LNCaP+ethanol	AR	37	3015	0.012272	41.986	6.28282	-0.793595	0.881246	0.786284	1	Null_Model_OpenChrom	human	1264
TxnFactorChIPV3	HepG2	GABPA	51	3015	0.0169154	56.969	7.51865	-0.793897	0.895223	0.786372	1	Null_Model_OpenChrom	human	1265
Misc_ChIP	LoVo	NR2F1	35	3015	0.0116086	40.016	6.31773	-0.793953	0.87465	0.786389	1	Null_Model_OpenChrom	human	1266
TxnFactorChIPV3	H1-hESC	MYC	27	3015	0.00895522	31.4146	5.55292	-0.795002	0.859473	0.786694	1	Null_Model_OpenChrom	human	1267
ReMap_ChIP	liver	CEBPA	118	3015	0.0391376	126.61	10.8274	-0.795243	0.931993	0.786764	1	Null_Model_OpenChrom	human	1268
Cistrome_ChIP	K562	SP2	28	3015	0.0092869	32.7812	5.74205	-0.832668	0.854148	0.797484	1	Null_Model_OpenChrom	human	1269
Misc_ChIP	LoVo	DLX1	217	3015	0.0719735	229.008	14.4086	-0.83339	0.947565	0.797688	1	Null_Model_OpenChrom	human	1270
Cistrome_ChIP	H1	MYC	26	3015	0.00862355	30.6913	5.4697	-0.85769	0.847145	0.804468	1	Null_Model_OpenChrom	human	1271
Pazar_Chip	HeLa	SMC4	75	3015	0.0248756	82.7183	8.83292	-0.873808	0.906692	0.808889	1	Null_Model_OpenChrom	human	1272
TxnFactorChIPV3	H1-hESC	MXI1	31	3015	0.0102819	36.3007	6.01801	-0.880805	0.853978	0.810788	1	Null_Model_OpenChrom	human	1273
ReMap_ChIP	lncap1f5_sifoxa1	FOXA1	23	3015	0.00762852	27.6274	5.24405	-0.882405	0.832508	0.811221	1	Null_Model_OpenChrom	human	1274
Misc_ChIP	LoVo	HOXA7	48	3015	0.0159204	54.6014	7.40202	-0.891837	0.879098	0.81376	1	Null_Model_OpenChrom	human	1275
Misc_ChIP	LoVo	NFKB2	20	3015	0.0066335	24.4675	4.95875	-0.900939	0.81741	0.81619	1	Null_Model_OpenChrom	human	1276
TxnFactorChIPV3	K562	SIN3AK20	65	3015	0.0215589	72.5934	8.38448	-0.90565	0.895398	0.817439	1	Null_Model_OpenChrom	human	1277
Misc_ChIP	LoVo	E2F8	81	3015	0.0268657	89.3107	9.10057	-0.913205	0.906946	0.819433	1	Null_Model_OpenChrom	human	1278
TxnFactorChIPV3	SK-N-SH	TAF1	78	3015	0.0258706	86.6793	9.18281	-0.94517	0.899869	0.827714	1	Null_Model_OpenChrom	human	1279
TxnFactorChIPV3	MCF-7+estrogen	MYC	45	3015	0.0149254	51.7483	7.13642	-0.945607	0.869595	0.827825	1	Null_Model_OpenChrom	human	1280
TxnFactorChIPV3	K562+IFNg6h	IRF1	59	3015	0.0195688	66.7483	8.0459	-0.963006	0.883918	0.832228	1	Null_Model_OpenChrom	human	1281
TxnFactorChIPV3	H1-hESC	SP4	30	3015	0.00995025	35.952	5.98813	-0.993974	0.834445	0.839882	1	Null_Model_OpenChrom	human	1282
Misc_ChIP	LoVo	SMAD3	32	3015	0.0106136	37.968	5.95491	-1.0022	0.842814	0.841877	1	Null_Model_OpenChrom	human	1283
Misc_ChIP	LoVo	ZNF706	58	3015	0.0192371	66.3646	8.22496	-1.01698	0.873959	0.845419	1	Null_Model_OpenChrom	human	1284
ReMap_ChIP	esc	SOX2	38	3015	0.0126036	44.6494	6.46157	-1.02906	0.851076	0.848274	1	Null_Model_OpenChrom	human	1285
TxnFactorChIPV3	NT2-D1	YY1	22	3015	0.00729685	27.5475	5.23049	-1.0606	0.798622	0.855564	1	Null_Model_OpenChrom	human	1286
TxnFactorChIPV3	HEK293-T-REx	ZNF263	122	3015	0.0404643	134.056	11.2075	-1.0757	0.910068	0.858969	1	Null_Model_OpenChrom	human	1287
Misc_ChIP	LoVo	SMC1A	343	3015	0.113765	362.464	18.0834	-1.07632	0.946302	0.859108	1	Null_Model_OpenChrom	human	1288
ReMap_ChIP	293t	TBL1	89	3015	0.0295191	99.7033	9.82389	-1.08952	0.892649	0.862037	1	Null_Model_OpenChrom	human	1289
ReMap_ChIP	h2171	MYC	78	3015	0.0258706	88.5445	9.61365	-1.09682	0.880913	0.86364	1	Null_Model_OpenChrom	human	1290
TxnFactorChIPV3	SH-SY5Y	GATA2	97	3015	0.0321725	108.209	10.1271	-1.10682	0.896415	0.865813	1	Null_Model_OpenChrom	human	1291
Misc_ChIP	LoVo	NPAT	30	3015	0.00995025	36.957	6.1279	-1.13531	0.811753	0.871876	1	Null_Model_OpenChrom	human	1292
ReMap_ChIP	esc	SMAD2+3	24	3015	0.0079602	30.1688	5.35336	-1.15233	0.795523	0.875407	1	Null_Model_OpenChrom	human	1293
TxnFactorChIPV3	K562	SMC3	73	3015	0.0242123	83.8551	9.38296	-1.1569	0.870549	0.876343	1	Null_Model_OpenChrom	human	1294
Cistrome_ChIP	ME-1	ELF1	94	3015	0.0311774	105.873	10.1516	-1.16958	0.887855	0.878915	1	Null_Model_OpenChrom	human	1295
Cistrome_ChIP	SK-N-SH	YY1	55	3015	0.0182421	64.2957	7.84528	-1.18488	0.855423	0.881967	1	Null_Model_OpenChrom	human	1296
Cistrome_ChIP	ME-1	FLI1	27	3015	0.00895522	34.1229	5.80533	-1.22695	0.791258	0.89008	1	Null_Model_OpenChrom	human	1297
TxnFactorChIPV3	K562	RAD21	107	3015	0.0354892	120.172	10.5454	-1.24906	0.890392	0.894179	1	Null_Model_OpenChrom	human	1298
Misc_ChIP	LoVo	EHF	127	3015	0.0421227	141.599	11.6802	-1.24993	0.896896	0.894338	1	Null_Model_OpenChrom	human	1299
Cistrome_ChIP	MCF-7	MYC	157	3015	0.052073	173.172	12.9004	-1.25359	0.906614	0.895005	1	Null_Model_OpenChrom	human	1300
Cistrome_ChIP	ECC-1	YY1	93	3015	0.0308458	105.518	9.9557	-1.25742	0.881362	0.895699	1	Null_Model_OpenChrom	human	1301
ReMap_ChIP	k562	NFYA	89	3015	0.0295191	101.577	9.96756	-1.26184	0.876179	0.896496	1	Null_Model_OpenChrom	human	1302
Pazar_Chip	VCS2	AR	180	3015	0.0597015	197.026	13.3683	-1.27361	0.913585	0.898599	1	Null_Model_OpenChrom	human	1303
TxnFactorChIPV3	HL-60	CTCF	55	3015	0.0182421	65.4835	8.07415	-1.2984	0.839906	0.902926	1	Null_Model_OpenChrom	human	1304
Misc_ChIP	LoVo	RARG	106	3015	0.0351575	120.079	10.5993	-1.32829	0.882753	0.907959	1	Null_Model_OpenChrom	human	1305
TxnFactorChIPV3	K562+IFNg30	POLR2A	122	3015	0.0404643	137.18	11.0817	-1.36981	0.889344	0.914627	1	Null_Model_OpenChrom	human	1306
Misc_ChIP	LoVo	ZNF250	120	3015	0.039801	136.005	11.6181	-1.37759	0.882321	0.915835	1	Null_Model_OpenChrom	human	1307
ReMap_ChIP	vcap_dht	AR	149	3015	0.0494196	166.501	12.6905	-1.3791	0.894887	0.916069	1	Null_Model_OpenChrom	human	1308
ReMap_ChIP	293t	GPS2	42	3015	0.0139303	52.5285	7.62715	-1.38039	0.799566	0.916267	1	Null_Model_OpenChrom	human	1309
Misc_ChIP	LoVo	LYL1	164	3015	0.0543947	181.161	12.4011	-1.38382	0.905273	0.916793	1	Null_Model_OpenChrom	human	1310
TxnFactorChIPV3	A549	RAD21	72	3015	0.0238806	84.4555	8.95903	-1.39028	0.85252	0.917778	1	Null_Model_OpenChrom	human	1311
Misc_ChIP	LoVo	GMEB1	113	3015	0.0374793	129.096	11.4345	-1.40767	0.875318	0.920385	1	Null_Model_OpenChrom	human	1312
Misc_ChIP	LoVo	SMC3	362	3015	0.120066	388.373	18.6217	-1.41623	0.932095	0.921647	1	Null_Model_OpenChrom	human	1313
ReMap_ChIP	caco2_prolif	GATA6	25	3015	0.00829187	33.4825	5.97427	-1.41984	0.746658	0.922173	1	Null_Model_OpenChrom	human	1314
TxnFactorChIPV3	HepG2	YY1	83	3015	0.027529	96.8861	9.75013	-1.4242	0.856676	0.922805	1	Null_Model_OpenChrom	human	1315
Misc_ChIP	LoVo	HOXA10	101	3015	0.0334992	116.327	10.6177	-1.4435	0.868245	0.92556	1	Null_Model_OpenChrom	human	1316
TxnFactorChIPV3	SK-N-SH_RA	RAD21	179	3015	0.0593698	198.545	13.4338	-1.45495	0.901557	0.927158	1	Null_Model_OpenChrom	human	1317
Pazar_Chip	IMR90_Senescent	RB1	30	3015	0.00995025	39.3377	6.41638	-1.45529	0.762628	0.927205	1	Null_Model_OpenChrom	human	1318
Pazar_Chip	IMR90_shRbQuiescent	P130	31	3015	0.0102819	40.6753	6.51226	-1.48571	0.762133	0.931322	1	Null_Model_OpenChrom	human	1319
Cistrome_ChIP	MCF-7	PML	38	3015	0.0126036	48.4306	7.01138	-1.48766	0.784628	0.93158	1	Null_Model_OpenChrom	human	1320
Pazar_Chip	PC3	GABPA	22	3015	0.00729685	30.2817	5.55883	-1.48983	0.726511	0.931866	1	Null_Model_OpenChrom	human	1321
Misc_ChIP	LoVo	E2F4	17	3015	0.00563847	24.4236	4.92061	-1.50867	0.696049	0.934308	1	Null_Model_OpenChrom	human	1322
Misc_ChIP	LoVo	DBP	78	3015	0.0258706	92.6344	9.69145	-1.51003	0.84202	0.934482	1	Null_Model_OpenChrom	human	1323
TxnFactorChIPV3	H1-hESC	TEAD4	57	3015	0.0189055	69.6543	8.36901	-1.51205	0.818327	0.934739	1	Null_Model_OpenChrom	human	1324
Misc_ChIP	LoVo	MZF1	70	3015	0.0232172	83.982	9.18181	-1.5228	0.833512	0.936095	1	Null_Model_OpenChrom	human	1325
ReMap_ChIP	lncap_1f5_dht+dex	AR	34	3015	0.0112769	44.2228	6.65367	-1.53641	0.768835	0.937781	1	Null_Model_OpenChrom	human	1326
TxnFactorChIPV3	H1-hESC	TBP	79	3015	0.0262023	93.3666	9.26695	-1.55031	0.846127	0.939466	1	Null_Model_OpenChrom	human	1327
ReMap_ChIP	h2171	MAX	185	3015	0.0613599	206.186	13.5329	-1.5655	0.897249	0.941268	1	Null_Model_OpenChrom	human	1328
Pazar_Chip	THP-1	NR1H	42	3015	0.0139303	53.7902	7.52369	-1.56708	0.780811	0.941452	1	Null_Model_OpenChrom	human	1329
Cistrome_ChIP	NT2-D1	YY1	43	3015	0.014262	54.7353	7.41841	-1.58191	0.7856	0.943165	1	Null_Model_OpenChrom	human	1330
Misc_ChIP	LoVo	TP73	128	3015	0.0424544	147.187	11.9115	-1.61078	0.869643	0.946386	1	Null_Model_OpenChrom	human	1331
Cistrome_ChIP	VCaP+BET762	BRD4	64	3015	0.0212272	78.5115	8.97408	-1.61704	0.815167	0.947066	1	Null_Model_OpenChrom	human	1332
Misc_ChIP	LoVo	CASP8AP2	49	3015	0.0162521	61.967	8.01373	-1.6181	0.790743	0.94718	1	Null_Model_OpenChrom	human	1333
TxnFactorChIPV3	K562	CHD1	44	3015	0.0145937	56.5145	7.73176	-1.61858	0.778561	0.947231	1	Null_Model_OpenChrom	human	1334
ReMap_ChIP	293T_ctl	NCOR1	45	3015	0.0149254	57.1758	7.51978	-1.61917	0.787046	0.947295	1	Null_Model_OpenChrom	human	1335
Misc_ChIP	LoVo	SOX4	24	3015	0.0079602	33.6663	5.92997	-1.63008	0.712878	0.948458	1	Null_Model_OpenChrom	human	1336
Cistrome_ChIP	A549	YY1	124	3015	0.0411277	143.263	11.6679	-1.65092	0.865543	0.950622	1	Null_Model_OpenChrom	human	1337
TxnFactorChIPV3	HepG2	ZBTB7A	34	3015	0.0112769	44.8082	6.44369	-1.67733	0.75879	0.953261	1	Null_Model_OpenChrom	human	1338
Misc_ChIP	LoVo	HBP1	87	3015	0.0288557	103.767	9.96016	-1.68343	0.838415	0.953854	1	Null_Model_OpenChrom	human	1339
TxnFactorChIPV3	H1-hESC	ZNF143	93	3015	0.0308458	110.4	10.2357	-1.69989	0.842394	0.955424	1	Null_Model_OpenChrom	human	1340
TxnFactorChIPV3	H1-hESC	SIN3AK20	41	3015	0.0135987	53.003	7.04706	-1.70326	0.773541	0.955741	1	Null_Model_OpenChrom	human	1341
Pazar_Chip	HepG2	RAD21	87	3015	0.0288557	103.951	9.91688	-1.70931	0.836932	0.956303	1	Null_Model_OpenChrom	human	1342
Pazar_Chip	LNCaP	FOXA1	79	3015	0.0262023	95.4525	9.5596	-1.72105	0.827636	0.957379	1	Null_Model_OpenChrom	human	1343
ReMap_ChIP	bl41	CTCF	61	3015	0.0202322	75.7532	8.43683	-1.74867	0.805246	0.959826	1	Null_Model_OpenChrom	human	1344
TxnFactorChIPV3	NB4	CTCF	121	3015	0.0401327	141.82	11.81	-1.76293	0.853193	0.961044	1	Null_Model_OpenChrom	human	1345
Misc_ChIP	LoVo	KLF5	186	3015	0.0616915	211.595	14.3083	-1.78885	0.879036	0.963181	1	Null_Model_OpenChrom	human	1346
Misc_ChIP	LoVo	GLI2	76	3015	0.0252073	93.2108	9.50161	-1.81136	0.815356	0.964957	1	Null_Model_OpenChrom	human	1347
Misc_ChIP	LoVo	SP3	31	3015	0.0102819	43.3277	6.63766	-1.85723	0.715478	0.968361	1	Null_Model_OpenChrom	human	1348
Misc_ChIP	LoVo	UBTF	45	3015	0.0149254	59.1658	7.56733	-1.87197	0.760574	0.969395	1	Null_Model_OpenChrom	human	1349
TxnFactorChIPV3	K562+IFNa6h	POLR2A	100	3015	0.0331675	119.721	10.5211	-1.87445	0.835273	0.969566	1	Null_Model_OpenChrom	human	1350
TxnFactorChIPV3	H1-hESC	REST	28	3015	0.0092869	39.5724	6.14077	-1.88453	0.707563	0.970253	1	Null_Model_OpenChrom	human	1351
Cistrome_ChIP	HEK293T	MYC	98	3015	0.0325041	117.816	10.4468	-1.89686	0.831804	0.971077	1	Null_Model_OpenChrom	human	1352
TxnFactorChIPV3	K562+IFNg6h	POLR2A	117	3015	0.038806	138.7	11.4173	-1.90066	0.843545	0.971326	1	Null_Model_OpenChrom	human	1353
Pazar_Chip	LNCaP+ethanol	FOXA1	146	3015	0.0484245	170.17	12.7046	-1.90245	0.857966	0.971444	1	Null_Model_OpenChrom	human	1354
ReMap_ChIP	hela	CTCF	38	3015	0.0126036	51.7343	7.208	-1.90542	0.734523	0.971637	1	Null_Model_OpenChrom	human	1355
Misc_ChIP	LoVo	HOXA1	157	3015	0.052073	182.322	13.2287	-1.91415	0.861115	0.972199	1	Null_Model_OpenChrom	human	1356
ReMap_ChIP	nccit_snf5	POU5F1	38	3015	0.0126036	51.5185	7.04215	-1.91965	0.737599	0.972549	1	Null_Model_OpenChrom	human	1357
Misc_ChIP	LoVo	CAMTA2	45	3015	0.0149254	59.2597	7.41556	-1.92295	0.759369	0.972757	1	Null_Model_OpenChrom	human	1358
TxnFactorChIPV3	H1-hESC	TAF1	95	3015	0.0315091	115.418	10.6139	-1.92366	0.823098	0.972801	1	Null_Model_OpenChrom	human	1359
Pazar_Chip	HeLa+G1	PHF8	42	3015	0.0139303	56.5854	7.52376	-1.93858	0.742241	0.973724	1	Null_Model_OpenChrom	human	1360
Cistrome_ChIP	VCaP+DMSO	BRD4	79	3015	0.0262023	98.5465	9.91646	-1.97111	0.801652	0.975645	1	Null_Model_OpenChrom	human	1361
Misc_ChIP	LoVo	GLI3	104	3015	0.0344942	126.011	11.1005	-1.98288	0.825325	0.97631	1	Null_Model_OpenChrom	human	1362
Cistrome_ChIP	VCaP	BRD3	79	3015	0.0262023	97.5265	9.32971	-1.98575	0.810036	0.976469	1	Null_Model_OpenChrom	human	1363
Cistrome_ChIP	HEK293T	BRD4	89	3015	0.0295191	109.32	10.1003	-2.01179	0.814126	0.977879	1	Null_Model_OpenChrom	human	1364
TxnFactorChIPV3	H1-hESC	GABPA	21	3015	0.00696517	32.3796	5.65347	-2.01286	0.648556	0.977935	1	Null_Model_OpenChrom	human	1365
Misc_ChIP	LoVo	ARNT	28	3015	0.0092869	40.959	6.41742	-2.01935	0.68361	0.978275	1	Null_Model_OpenChrom	human	1366
Cistrome_ChIP	VCaP	BRD2	61	3015	0.0202322	78.4446	8.53236	-2.04452	0.777619	0.979549	1	Null_Model_OpenChrom	human	1367
TxnFactorChIPV3	H1-hESC	CTBP2	31	3015	0.0102819	44.2937	6.45644	-2.05898	0.699874	0.980252	1	Null_Model_OpenChrom	human	1368
ReMap_ChIP	hepg2	RAD21	73	3015	0.0242123	92.981	9.51539	-2.09986	0.785106	0.98213	1	Null_Model_OpenChrom	human	1369
TxnFactorChIPV3	MCF-7+serum_stimulated_media	MYC	91	3015	0.0301824	114.083	10.8761	-2.12235	0.797665	0.983096	1	Null_Model_OpenChrom	human	1370
Misc_ChIP	LoVo	USF2	17	3015	0.00563847	28.5904	5.35482	-2.16448	0.594605	0.984786	1	Null_Model_OpenChrom	human	1371
TxnFactorChIPV3	K562+IFNa30	POLR2A	99	3015	0.0328358	122.586	10.7951	-2.18491	0.807594	0.985552	1	Null_Model_OpenChrom	human	1372
TxnFactorChIPV3	SK-N-SH_RA	YY1	62	3015	0.0205638	81.3167	8.80515	-2.19379	0.762451	0.985875	1	Null_Model_OpenChrom	human	1373
ReMap_ChIP	fibro_wl38_a39	CTCF	52	3015	0.0172471	70.4296	8.38876	-2.19694	0.738326	0.985988	1	Null_Model_OpenChrom	human	1374
Misc_ChIP	LoVo	GLIS1	24	3015	0.0079602	38.013	6.36591	-2.20125	0.631363	0.986141	1	Null_Model_OpenChrom	human	1375
TxnFactorChIPV3	A549+EtOH_0.02pct	YY1	41	3015	0.0135987	57.7982	7.43514	-2.2593	0.709365	0.988068	1	Null_Model_OpenChrom	human	1376
Misc_ChIP	LoVo	GMEB2	139	3015	0.0461028	166.848	12.3258	-2.25934	0.833093	0.988069	1	Null_Model_OpenChrom	human	1377
ReMap_ChIP	lncap1f5	FOXA1	65	3015	0.0215589	85.986	9.26983	-2.2639	0.755937	0.98821	1	Null_Model_OpenChrom	human	1378
TxnFactorChIPV3	HepG2	REST	56	3015	0.0185738	75.6244	8.57699	-2.28803	0.740502	0.988932	1	Null_Model_OpenChrom	human	1379
Misc_ChIP	LoVo	ETV4	28	3015	0.0092869	43.6064	6.81989	-2.28836	0.642108	0.988942	1	Null_Model_OpenChrom	human	1380
Pazar_Chip	HepG2	STAG1	136	3015	0.0451078	165.743	12.7932	-2.32493	0.820546	0.989962	1	Null_Model_OpenChrom	human	1381
Misc_ChIP	LoVo	TBX3	16	3015	0.0053068	28.3936	5.32644	-2.32681	0.563507	0.990012	1	Null_Model_OpenChrom	human	1382
TxnFactorChIPV3	Osteobl	CTCF	167	3015	0.0553897	199.107	13.6123	-2.35866	0.838745	0.99083	1	Null_Model_OpenChrom	human	1383
ReMap_ChIP	lncap_etoh	FOXA1	105	3015	0.0348259	132.579	11.6816	-2.36093	0.791978	0.990885	1	Null_Model_OpenChrom	human	1384
Cistrome_ChIP	Mononuclear_PBMC	STAT4	200	3015	0.066335	234.731	14.5832	-2.38159	0.852038	0.991381	1	Null_Model_OpenChrom	human	1385
TxnFactorChIPV3	HepG2	POLR2A	171	3015	0.0567164	203.796	13.7149	-2.39128	0.839074	0.991605	1	Null_Model_OpenChrom	human	1386
TxnFactorChIPV3	K562	SAP30	39	3015	0.0129353	57.1808	7.45334	-2.43928	0.682047	0.992642	1	Null_Model_OpenChrom	human	1387
Misc_ChIP	LoVo	ZBED4	59	3015	0.0195688	81.1329	8.99752	-2.45989	0.727202	0.993051	1	Null_Model_OpenChrom	human	1388
TxnFactorChIPV3	HPAF	CTCF	176	3015	0.0583748	210.768	13.9879	-2.4856	0.83504	0.993533	1	Null_Model_OpenChrom	human	1389
Pazar_Chip	H1	TAF1	58	3015	0.0192371	79.6613	8.69369	-2.49162	0.728082	0.993642	1	Null_Model_OpenChrom	human	1390
TxnFactorChIPV3	HBMEC	CTCF	185	3015	0.0613599	221.005	14.442	-2.49308	0.837085	0.993668	1	Null_Model_OpenChrom	human	1391
Misc_ChIP	LoVo	ASCL2	96	3015	0.0318408	123.238	10.9159	-2.49523	0.778982	0.993706	1	Null_Model_OpenChrom	human	1392
Misc_ChIP	LoVo	CEBPG	19	3015	0.00630182	32.983	5.58343	-2.50438	0.576054	0.993867	1	Null_Model_OpenChrom	human	1393
TxnFactorChIPV3	MCF-7	E2F1	81	3015	0.0268657	106.479	10.0958	-2.52367	0.760717	0.994193	1	Null_Model_OpenChrom	human	1394
ReMap_ChIP	lncap_dht	AR	118	3015	0.0391376	147.592	11.7027	-2.52868	0.799499	0.994275	1	Null_Model_OpenChrom	human	1395
Misc_ChIP	LoVo	GATA6	21	3015	0.00696517	35.969	5.88116	-2.54525	0.583836	0.99454	1	Null_Model_OpenChrom	human	1396
Cistrome_ChIP	H128	MAX	194	3015	0.0643449	231.105	14.5397	-2.55196	0.839446	0.994644	1	Null_Model_OpenChrom	human	1397
TxnFactorChIPV3	HCPEpiC	CTCF	189	3015	0.0626866	226.383	14.5885	-2.56247	0.83487	0.994803	1	Null_Model_OpenChrom	human	1398
ReMap_ChIP	fibro_wl38_a95	CTCF	59	3015	0.0195688	81.4266	8.73263	-2.56813	0.724579	0.994888	1	Null_Model_OpenChrom	human	1399
TxnFactorChIPV3	PANC-1	SIN3AK20	30	3015	0.00995025	48.037	7.00254	-2.57577	0.624519	0.994999	1	Null_Model_OpenChrom	human	1400
Pazar_Chip	LNCaP+DHT	AR	132	3015	0.0437811	164.657	12.6715	-2.57722	0.801665	0.99502	1	Null_Model_OpenChrom	human	1401
Misc_ChIP	LoVo	LHX2	44	3015	0.0145937	63.7792	7.64998	-2.58553	0.68988	0.995138	1	Null_Model_OpenChrom	human	1402
Misc_ChIP	LoVo	RFX2	29	3015	0.00961857	45.9011	6.513	-2.59498	0.631793	0.99527	1	Null_Model_OpenChrom	human	1403
TxnFactorChIPV3	H1-hESC	POLR2A	144	3015	0.0477612	178.143	13.1482	-2.59677	0.80834	0.995295	1	Null_Model_OpenChrom	human	1404
TxnFactorChIPV3	H1-hESC	SIN3A	91	3015	0.0301824	118.509	10.4841	-2.62393	0.767871	0.995654	1	Null_Model_OpenChrom	human	1405
TxnFactorChIPV3	K562	CTCF	200	3015	0.066335	240.067	15.1328	-2.64768	0.833101	0.995948	1	Null_Model_OpenChrom	human	1406
Cistrome_ChIP	MCF-7	E2F1	120	3015	0.039801	151.869	11.9416	-2.66875	0.790154	0.996193	1	Null_Model_OpenChrom	human	1407
TxnFactorChIPV3	H1-hESC	YY1	59	3015	0.0195688	82.4665	8.73826	-2.68549	0.715442	0.996379	1	Null_Model_OpenChrom	human	1408
ReMap_ChIP	lncap_dht	FOXA1	77	3015	0.025539	105.532	10.4207	-2.73805	0.729633	0.99691	1	Null_Model_OpenChrom	human	1409
TxnFactorChIPV3	HCFaa	CTCF	125	3015	0.0414594	157.54	11.884	-2.73816	0.793447	0.996911	1	Null_Model_OpenChrom	human	1410
TxnFactorChIPV3	ECC-1+DMSO_0.02pct	CTCF	62	3015	0.0205638	88.037	9.39083	-2.7726	0.70425	0.997219	1	Null_Model_OpenChrom	human	1411
TxnFactorChIPV3	HepG2	RAD21	143	3015	0.0474295	179.959	13.2875	-2.78149	0.794625	0.997295	1	Null_Model_OpenChrom	human	1412
ReMap_ChIP	aplpz74_leukemia	ERG	135	3015	0.0447761	170.689	12.6573	-2.81967	0.790911	0.997596	1	Null_Model_OpenChrom	human	1413
TxnFactorChIPV3	AG10803	CTCF	144	3015	0.0477612	182.31	13.0921	-2.92618	0.789865	0.998284	1	Null_Model_OpenChrom	human	1414
Misc_ChIP	LoVo	HOXC6	102	3015	0.0338308	136.32	11.6121	-2.9555	0.748241	0.998439	1	Null_Model_OpenChrom	human	1415
TxnFactorChIPV3	HeLa-S3	E2F1	45	3015	0.0149254	69.3986	8.23614	-2.96238	0.648428	0.998474	1	Null_Model_OpenChrom	human	1416
ReMap_ChIP	293t	PHF8	33	3015	0.0109453	54.998	7.42092	-2.96432	0.600022	0.998483	1	Null_Model_OpenChrom	human	1417
Pazar_Chip	Caco-2_proliferating	CDX2	369	3015	0.122388	426.421	19.3649	-2.96519	0.865343	0.998488	1	Null_Model_OpenChrom	human	1418
TxnFactorChIPV3	H1-hESC	CHD1	32	3015	0.0106136	52.999	7.04805	-2.97941	0.603785	0.998556	1	Null_Model_OpenChrom	human	1419
ReMap_ChIP	hepg2	CTCF	124	3015	0.0411277	159.683	11.9665	-2.98194	0.776537	0.998568	1	Null_Model_OpenChrom	human	1420
Cistrome_ChIP	H1	SP4	104	3015	0.0344942	138.827	11.6792	-2.98199	0.749133	0.998568	1	Null_Model_OpenChrom	human	1421
TxnFactorChIPV3	AG09309	CTCF	131	3015	0.0434494	169.101	12.7754	-2.98236	0.774685	0.99857	1	Null_Model_OpenChrom	human	1422
ReMap_ChIP	mcf7_e2	RAD21	143	3015	0.0474295	182.758	13.2875	-2.99216	0.782454	0.998615	1	Null_Model_OpenChrom	human	1423
TxnFactorChIPV3	HRE	CTCF	124	3015	0.0411277	162.562	12.8841	-2.99302	0.762784	0.998619	1	Null_Model_OpenChrom	human	1424
TxnFactorChIPV3	A549+DEX_100nM	POLR2A	156	3015	0.0517413	197.277	13.7062	-3.01153	0.790767	0.9987	1	Null_Model_OpenChrom	human	1425
Pazar_Chip	MCF7+oestrogen	RAD21	91	3015	0.0301824	123.854	10.8529	-3.02723	0.734735	0.998766	1	Null_Model_OpenChrom	human	1426
Misc_ChIP	LoVo	ZBTB7B	27	3015	0.00895522	47.4026	6.70498	-3.0429	0.569589	0.998828	1	Null_Model_OpenChrom	human	1427
ReMap_ChIP	hepg2	STAG1	123	3015	0.040796	160.704	12.3811	-3.04532	0.765381	0.998838	1	Null_Model_OpenChrom	human	1428
TxnFactorChIPV3	T-47D+DMSO_0.02pct	CTCF	79	3015	0.0262023	111.274	10.5087	-3.07114	0.709961	0.998934	1	Null_Model_OpenChrom	human	1429
Misc_ChIP	LoVo	FOXD2	108	3015	0.0358209	145.216	12.0539	-3.08744	0.743721	0.998991	1	Null_Model_OpenChrom	human	1430
Misc_ChIP	LoVo	YY1	43	3015	0.014262	68.5964	8.21456	-3.11598	0.626855	0.999083	1	Null_Model_OpenChrom	human	1431
Pazar_Chip	LNCaP+DHT	FOXA1	84	3015	0.0278607	117.733	10.8178	-3.11832	0.713477	0.999091	1	Null_Model_OpenChrom	human	1432
TxnFactorChIPV3	NHEK	CTCF	194	3015	0.0643449	242.161	15.2997	-3.14783	0.80112	0.999178	1	Null_Model_OpenChrom	human	1433
TxnFactorChIPV3	Gliobla	POLR2A	114	3015	0.0378109	151.779	11.9864	-3.15184	0.751091	0.999189	1	Null_Model_OpenChrom	human	1434
Pazar_Chip	HeLa	P68	56	3015	0.0185738	83.7163	8.78256	-3.15583	0.668926	0.9992	1	Null_Model_OpenChrom	human	1435
Pazar_Chip	HepG2	CTCF	121	3015	0.0401327	160.705	12.5492	-3.16397	0.752931	0.999222	1	Null_Model_OpenChrom	human	1436
TxnFactorChIPV3	HMEC	CTCF	166	3015	0.055058	210.467	13.9189	-3.19468	0.788724	0.9993	1	Null_Model_OpenChrom	human	1437
ReMap_ChIP	cd36_shbrg1	CTCF	90	3015	0.0298507	125.665	11.1373	-3.20234	0.716188	0.999318	1	Null_Model_OpenChrom	human	1438
TxnFactorChIPV3	RPTEC	CTCF	163	3015	0.054063	209.211	14.3618	-3.21762	0.779119	0.999354	1	Null_Model_OpenChrom	human	1439
ReMap_ChIP	hela	PHF8	69	3015	0.0228856	101.771	10.1331	-3.23406	0.677991	0.99939	1	Null_Model_OpenChrom	human	1440
TxnFactorChIPV3	Fibrobl	CTCF	142	3015	0.0470978	186.509	13.7185	-3.2445	0.761355	0.999412	1	Null_Model_OpenChrom	human	1441
TxnFactorChIPV3	MCF-7+serum_starved_media	CTCF	159	3015	0.0527363	205.93	14.408	-3.25722	0.772107	0.999437	1	Null_Model_OpenChrom	human	1442
Misc_ChIP	LoVo	MYBL2	40	3015	0.013267	66.2488	7.94651	-3.30318	0.603785	0.999522	1	Null_Model_OpenChrom	human	1443
ReMap_ChIP	hct116	TAF3	28	3015	0.0092869	51.8472	7.17897	-3.32181	0.540049	0.999553	1	Null_Model_OpenChrom	human	1444
Pazar_Chip	MCF7+oestrogen	STAG1	148	3015	0.0490879	193.072	13.5403	-3.32873	0.766554	0.999564	1	Null_Model_OpenChrom	human	1445
TxnFactorChIPV3	HEEpiC	CTCF	131	3015	0.0434494	171.234	12.0627	-3.33538	0.765036	0.999574	1	Null_Model_OpenChrom	human	1446
TxnFactorChIPV3	HFF	CTCF	96	3015	0.0318408	135.387	11.8039	-3.33675	0.70908	0.999576	1	Null_Model_OpenChrom	human	1447
TxnFactorChIPV3	HepG2	TAF1	68	3015	0.0225539	99.7672	9.47685	-3.35209	0.681587	0.999599	1	Null_Model_OpenChrom	human	1448
TxnFactorChIPV3	SAEC	CTCF	124	3015	0.0411277	167.345	12.8321	-3.37784	0.740986	0.999635	1	Null_Model_OpenChrom	human	1449
TxnFactorChIPV3	NH-A	CTCF	104	3015	0.0344942	143.235	11.5965	-3.38334	0.726081	0.999642	1	Null_Model_OpenChrom	human	1450
TxnFactorChIPV3	BJ	CTCF	134	3015	0.0444444	178.448	13.0441	-3.40747	0.750921	0.999672	1	Null_Model_OpenChrom	human	1451
Cistrome_ChIP	HepG2	YY1	103	3015	0.0341625	142.355	11.5353	-3.41167	0.723545	0.999677	1	Null_Model_OpenChrom	human	1452
ReMap_ChIP	mcf7_untreat	RAD21	157	3015	0.052073	204.048	13.7706	-3.41655	0.769427	0.999683	1	Null_Model_OpenChrom	human	1453
TxnFactorChIPV3	HSMM	CTCF	144	3015	0.0477612	191.088	13.7639	-3.42112	0.75358	0.999688	1	Null_Model_OpenChrom	human	1454
ReMap_ChIP	h128	MAX	62	3015	0.0205638	96.0999	9.86864	-3.45538	0.645162	0.999725	1	Null_Model_OpenChrom	human	1455
TxnFactorChIPV3	HVMF	CTCF	131	3015	0.0434494	176.069	13.0434	-3.45531	0.744027	0.999725	1	Null_Model_OpenChrom	human	1456
TxnFactorChIPV3	NHLF	CTCF	124	3015	0.0411277	168.307	12.8039	-3.46042	0.73675	0.99973	1	Null_Model_OpenChrom	human	1457
TxnFactorChIPV3	AoAF	CTCF	130	3015	0.0431177	176.756	13.3368	-3.5058	0.735476	0.999772	1	Null_Model_OpenChrom	human	1458
ReMap_ChIP	hesc	BRD4	104	3015	0.0344942	146.183	11.9956	-3.51651	0.711438	0.999781	1	Null_Model_OpenChrom	human	1459
ReMap_ChIP	cd36_shluc	CTCF	85	3015	0.0281924	124.333	11.1483	-3.52814	0.68365	0.999791	1	Null_Model_OpenChrom	human	1460
Misc_ChIP	LoVo	TFDP1	47	3015	0.0155887	78.4226	8.83144	-3.55804	0.599317	0.999813	1	Null_Model_OpenChrom	human	1461
ReMap_ChIP	mcf7	NR2F2	170	3015	0.0563847	224.095	14.9381	-3.62126	0.758607	0.999853	1	Null_Model_OpenChrom	human	1462
TxnFactorChIPV3	A549	POLR2A	116	3015	0.0384743	161.69	12.6174	-3.62122	0.717421	0.999853	1	Null_Model_OpenChrom	human	1463
TxnFactorChIPV3	HepG2+forskolin	POLR2A	124	3015	0.0411277	169.02	12.4195	-3.62495	0.733641	0.999855	1	Null_Model_OpenChrom	human	1464
Cistrome_ChIP	H1	YY1	153	3015	0.0507463	206.258	14.6542	-3.6343	0.74179	0.999861	1	Null_Model_OpenChrom	human	1465
TxnFactorChIPV3	WI-38	CTCF	84	3015	0.0278607	124.23	11.0501	-3.64066	0.676166	0.999864	1	Null_Model_OpenChrom	human	1466
TxnFactorChIPV3	Gliobla	CTCF	177	3015	0.0587065	231.117	14.6537	-3.69305	0.765846	0.999889	1	Null_Model_OpenChrom	human	1467
TxnFactorChIPV3	HEK293	CTCF	125	3015	0.0414594	173.268	13.0117	-3.70956	0.721427	0.999896	1	Null_Model_OpenChrom	human	1468
TxnFactorChIPV3	MCF-7+serum_starved_media	POLR2A	110	3015	0.0364842	154.106	11.8419	-3.72456	0.713795	0.999902	1	Null_Model_OpenChrom	human	1469
TxnFactorChIPV3	HSMMtube	CTCF	132	3015	0.0437811	178.993	12.6089	-3.72696	0.737459	0.999903	1	Null_Model_OpenChrom	human	1470
TxnFactorChIPV3	Caco-2	CTCF	128	3015	0.0424544	174.918	12.5742	-3.73129	0.731771	0.999905	1	Null_Model_OpenChrom	human	1471
Misc_ChIP	LoVo	HES4	71	3015	0.0235489	109.275	10.2396	-3.73791	0.649739	0.999907	1	Null_Model_OpenChrom	human	1472
ReMap_ChIP	mcf7_e2	STAG1	147	3015	0.0487562	199.838	14.0537	-3.75972	0.735595	0.999915	1	Null_Model_OpenChrom	human	1473
TxnFactorChIPV3	IMR90	CTCF	131	3015	0.0434494	178.75	12.674	-3.76758	0.732866	0.999918	1	Null_Model_OpenChrom	human	1474
Misc_ChIP	LoVo	FEV	20	3015	0.0066335	45.2388	6.69596	-3.76925	0.442099	0.999918	1	Null_Model_OpenChrom	human	1475
TxnFactorChIPV3	HAc	CTCF	129	3015	0.0427861	177.534	12.8754	-3.76954	0.726619	0.999918	1	Null_Model_OpenChrom	human	1476
ReMap_ChIP	prec	CTCF	96	3015	0.0318408	140.237	11.6534	-3.79602	0.684557	0.999926	1	Null_Model_OpenChrom	human	1477
TxnFactorChIPV3	HA-sp	CTCF	129	3015	0.0427861	179.579	13.1908	-3.83446	0.718345	0.999937	1	Null_Model_OpenChrom	human	1478
TxnFactorChIPV3	A549+EtOH_0.02pct	POLR2A	144	3015	0.0477612	196.809	13.7028	-3.8539	0.731673	0.999942	1	Null_Model_OpenChrom	human	1479
ReMap_ChIP	asc	CTCF	169	3015	0.0560531	224.523	14.4057	-3.85428	0.752705	0.999942	1	Null_Model_OpenChrom	human	1480
ReMap_ChIP	lncap	CTCF	93	3015	0.0308458	137.771	11.6204	-3.85283	0.675032	0.999942	1	Null_Model_OpenChrom	human	1481
TxnFactorChIPV3	AG04449	CTCF	145	3015	0.0480929	198.649	13.9096	-3.85699	0.729929	0.999943	1	Null_Model_OpenChrom	human	1482
TxnFactorChIPV3	HMF	CTCF	144	3015	0.0477612	196.352	13.4859	-3.88197	0.733378	0.999948	1	Null_Model_OpenChrom	human	1483
Misc_ChIP	LoVo	RFX1	119	3015	0.0394693	169.09	12.7662	-3.92363	0.703768	0.999956	1	Null_Model_OpenChrom	human	1484
ReMap_ChIP	mcf7_untreat	STAG1	150	3015	0.0497512	205.484	14.1238	-3.92837	0.729986	0.999957	1	Null_Model_OpenChrom	human	1485
TxnFactorChIPV3	H1-hESC	RBBP5	70	3015	0.0232172	109.121	9.934	-3.93808	0.64149	0.999959	1	Null_Model_OpenChrom	human	1486
TxnFactorChIPV3	MCF-7	POLR2A	91	3015	0.0301824	137.079	11.6989	-3.93873	0.663851	0.999959	1	Null_Model_OpenChrom	human	1487
TxnFactorChIPV3	ProgFib	POLR2A	99	3015	0.0328358	143.752	11.3074	-3.9578	0.688685	0.999962	1	Null_Model_OpenChrom	human	1488
TxnFactorChIPV3	NHDF-Ad	CTCF	132	3015	0.0437811	183.782	12.9778	-3.99005	0.718241	0.999967	1	Null_Model_OpenChrom	human	1489
TxnFactorChIPV3	ECC-1+DMSO_0.02pct	POLR2A	115	3015	0.0381426	166.143	12.6599	-4.03976	0.692175	0.999973	1	Null_Model_OpenChrom	human	1490
ReMap_ChIP	hct116	SP1	106	3015	0.0351575	154.914	12.0845	-4.04768	0.68425	0.999974	1	Null_Model_OpenChrom	human	1491
TxnFactorChIPV3	A549+EtOH_0.02pct	CTCF	95	3015	0.0315091	143.006	11.8329	-4.05699	0.664308	0.999975	1	Null_Model_OpenChrom	human	1492
TxnFactorChIPV3	MCF-7+serum_stimulated_media	POLR2A	110	3015	0.0364842	160.053	12.3029	-4.06837	0.687273	0.999976	1	Null_Model_OpenChrom	human	1493
TxnFactorChIPV3	BE2_C	CTCF	140	3015	0.0464345	194.828	13.4372	-4.08033	0.718582	0.999978	1	Null_Model_OpenChrom	human	1494
Pazar_Chip	HeLa+G1S	PHF8	64	3015	0.0212272	106.023	10.2328	-4.10669	0.603643	0.99998	1	Null_Model_OpenChrom	human	1495
TxnFactorChIPV3	AG04450	CTCF	126	3015	0.041791	178.092	12.6941	-4.10364	0.7075	0.99998	1	Null_Model_OpenChrom	human	1496
TxnFactorChIPV3	HCM	CTCF	142	3015	0.0470978	196.478	13.1766	-4.13443	0.722729	0.999982	1	Null_Model_OpenChrom	human	1497
TxnFactorChIPV3	HEK293	POLR2A	74	3015	0.0245439	117.309	10.482	-4.13173	0.630814	0.999982	1	Null_Model_OpenChrom	human	1498
TxnFactorChIPV3	ProgFib	CTCF	119	3015	0.0394693	171.996	12.8279	-4.13132	0.691877	0.999982	1	Null_Model_OpenChrom	human	1499
TxnFactorChIPV3	HCT-116	CTCF	128	3015	0.0424544	180.401	12.6232	-4.15112	0.709532	0.999983	1	Null_Model_OpenChrom	human	1500
TxnFactorChIPV3	HepG2	CTCF	164	3015	0.0543947	225.792	14.8245	-4.16826	0.726332	0.999985	1	Null_Model_OpenChrom	human	1501
TxnFactorChIPV3	WERI-Rb-1	CTCF	130	3015	0.0431177	187.361	13.7636	-4.16756	0.693849	0.999985	1	Null_Model_OpenChrom	human	1502
TxnFactorChIPV3	HPF	CTCF	122	3015	0.0404643	176.606	13.0359	-4.18892	0.690802	0.999986	1	Null_Model_OpenChrom	human	1503
Pazar_Chip	K562	EGR1	162	3015	0.0537313	222.859	14.5281	-4.18905	0.726917	0.999986	1	Null_Model_OpenChrom	human	1504
Cistrome_ChIP	MDA-MB-453	MYC	63	3015	0.0208955	107.129	10.5246	-4.19294	0.588077	0.999986	1	Null_Model_OpenChrom	human	1505
Misc_ChIP	LoVo	RBCK1	31	3015	0.0102819	65.2607	8.10154	-4.22892	0.475018	0.999988	1	Null_Model_OpenChrom	human	1506
TxnFactorChIPV3	A549+DEX_100nM	CTCF	99	3015	0.0328358	149.835	12.0491	-4.21899	0.660726	0.999988	1	Null_Model_OpenChrom	human	1507
Pazar_Chip	MCF7+oestrogen	CTCF	123	3015	0.040796	177.846	12.9832	-4.22441	0.691609	0.999988	1	Null_Model_OpenChrom	human	1508
Pazar_Chip	HeLa	PHF8	69	3015	0.0228856	113.724	10.4222	-4.29126	0.606731	0.999991	1	Null_Model_OpenChrom	human	1509
TxnFactorChIPV3	MCF-7+serum_stimulated_media	CTCF	162	3015	0.0537313	224.109	14.4874	-4.28709	0.722863	0.999991	1	Null_Model_OpenChrom	human	1510
TxnFactorChIPV3	HeLa-S3	CTCF	163	3015	0.054063	225.065	14.3899	-4.31309	0.724235	0.999992	1	Null_Model_OpenChrom	human	1511
TxnFactorChIPV3	MCF-7+estrogen	CTCF	162	3015	0.0537313	225.468	14.4708	-4.38589	0.718507	0.999994	1	Null_Model_OpenChrom	human	1512
TxnFactorChIPV3	AG09319	CTCF	136	3015	0.0451078	195.483	13.6245	-4.36584	0.695714	0.999994	1	Null_Model_OpenChrom	human	1513
TxnFactorChIPV3	A549	CTCF	169	3015	0.0560531	232.447	14.4193	-4.40012	0.727049	0.999995	1	Null_Model_OpenChrom	human	1514
TxnFactorChIPV3	HUVEC	CTCF	129	3015	0.0427861	188.043	13.3727	-4.41519	0.686013	0.999995	1	Null_Model_OpenChrom	human	1515
TxnFactorChIPV3	NHDF-neo	CTCF	120	3015	0.039801	178.199	13.1538	-4.42447	0.673405	0.999995	1	Null_Model_OpenChrom	human	1516
ReMap_ChIP	mcf7_e2	CTCF	116	3015	0.0384743	172.464	12.7603	-4.42494	0.672606	0.999995	1	Null_Model_OpenChrom	human	1517
TxnFactorChIPV3	HFF-Myc	CTCF	110	3015	0.0364842	165.753	12.5521	-4.44173	0.663637	0.999996	1	Null_Model_OpenChrom	human	1518
TxnFactorChIPV3	H1-hESC	RAD21	161	3015	0.0533997	226.25	14.3645	-4.54242	0.711603	0.999997	1	Null_Model_OpenChrom	human	1519
TxnFactorChIPV3	MCF-7+vehicle	CTCF	199	3015	0.0660033	272.597	16.2599	-4.52631	0.730014	0.999997	1	Null_Model_OpenChrom	human	1520
Misc_ChIP	LoVo	ATOH1	83	3015	0.027529	137.382	11.757	-4.62545	0.604157	0.999998	1	Null_Model_OpenChrom	human	1521
TxnFactorChIPV3	MCF-7	CTCF	193	3015	0.0640133	265.386	15.7321	-4.60114	0.727244	0.999998	1	Null_Model_OpenChrom	human	1522
TxnFactorChIPV3	HRPEpiC	CTCF	138	3015	0.0457711	199.206	13.3103	-4.59838	0.692751	0.999998	1	Null_Model_OpenChrom	human	1523
ReMap_ChIP	mcf7_tam	CTCF	112	3015	0.0371476	171.451	12.7497	-4.66291	0.65325	0.999998	1	Null_Model_OpenChrom	human	1524
ReMap_ChIP	keratinocyte_progenitor	TP63	100	3015	0.0331675	158.47	12.5443	-4.66105	0.631036	0.999998	1	Null_Model_OpenChrom	human	1525
Cistrome_ChIP	H1	GABPA	69	3015	0.0228856	120.59	10.8258	-4.7655	0.572185	0.999999	1	Null_Model_OpenChrom	human	1526
TxnFactorChIPV3	SK-N-SH_RA	CTCF	126	3015	0.041791	193.356	13.871	-4.85588	0.651649	0.999999	1	Null_Model_OpenChrom	human	1527
ReMap_ChIP	hela	DCP1A	102	3015	0.0338308	162.407	12.6384	-4.7796	0.628053	0.999999	1	Null_Model_OpenChrom	human	1528
ReMap_ChIP	mcf7	CTCF	128	3015	0.0424544	192.127	13.545	-4.73436	0.666226	0.999999	1	Null_Model_OpenChrom	human	1529
ReMap_ChIP	keratinocyte_differentiated	TP63	157	3015	0.052073	265.056	16.3449	-6.611	0.592328	1	1	Null_Model_OpenChrom	human	1530
Misc_ChIP	LoVo	H3K4me3	105	3015	0.0348259	168.366	12.7309	-4.9773	0.623643	1	1	Null_Model_OpenChrom	human	1531
Cistrome_ChIP	Osteoblast	EP300	26	3015	0.00862355	124.998	11.1447	-8.88298	0.208003	1	1	Null_Model_OpenChrom	human	1532
ReMap_ChIP	cd34+nr29_normal	ERG	45	3015	0.0149254	121.86	10.9893	-6.9941	0.369276	1	1	Null_Model_OpenChrom	human	1533
Misc_ChIP	LoVo	HINFP	141	3015	0.0467662	213.658	14.0212	-5.18205	0.659932	1	1	Null_Model_OpenChrom	human	1534
Misc_ChIP	LoVo	SOX2	78	3015	0.0258706	141.836	11.8451	-5.38923	0.54993	1	1	Null_Model_OpenChrom	human	1535
Pazar_Chip	hESC	CTCF	139	3015	0.0461028	213.803	14.0116	-5.33864	0.650131	1	1	Null_Model_OpenChrom	human	1536
ReMap_ChIP	k562_leukemic	ERG	41	3015	0.0135987	88.7982	9.42036	-5.07392	0.461721	1	1	Null_Model_OpenChrom	human	1537
Misc_ChIP	LoVo	CTCF	143	3015	0.0474295	214.353	13.9158	-5.12747	0.667125	1	1	Null_Model_OpenChrom	human	1538
ReMap_ChIP	esc	CTCF	142	3015	0.0470978	226.894	15.1215	-5.61414	0.625843	1	1	Null_Model_OpenChrom	human	1539
ReMap_ChIP	bgo3	POU5F1	72	3015	0.0238806	126.795	10.872	-5.04002	0.567845	1	1	Null_Model_OpenChrom	human	1540
TxnFactorChIPV3	H1-hESC	CTCF	168	3015	0.0557214	246.413	15.2646	-5.13688	0.681783	1	1	Null_Model_OpenChrom	human	1541
Misc_ChIP	LoVo	H3	325	3015	0.107794	450.868	20.1911	-6.23386	0.720832	1	1	Null_Model_OpenChrom	human	1542
Pazar_Chip	HCT116	SP1	118	3015	0.0391376	208.284	14.4315	-6.256	0.566535	1	1	Null_Model_OpenChrom	human	1543
ReMap_ChIP	mcf7_cancer	ERG	103	3015	0.0341625	167.393	12.3941	-5.19541	0.61532	1	1	Null_Model_OpenChrom	human	1544

## Sheet: MutuIII.EBNA2.idr
Return to README
Track	Cell	TF	Overlap	Total	Ratio	Mean	STD	Z-score	Enrichment	P-val	Corrected P-val	Null_Model	Species	index
Misc_ChIP	MutuIII	EBNA2	8619	8739	0.986268	389.309	261.072	31.5226	22.1392	2.12684e-218	3.28385e-215	Null_Model_OpenChrom	EBV	1
ReMap_ChIP	lclib4	RBPJ	5793	8739	0.66289	380.511	172.317	31.4101	15.2242	7.36762e-217	1.13756e-213	Null_Model_OpenChrom	human	2
TxnFactorChIPV3	GM12878	EBF1	6361	8739	0.727886	509.522	186.369	31.3973	12.4842	1.10232e-216	1.70198e-213	Null_Model_OpenChrom	human	3
Misc_ChIP	MutuIII	EBNA3C	2260	8739	0.258611	75.2478	69.6114	31.385	30.0341	1.62163e-216	2.5038e-213	Null_Model_OpenChrom	EBV	4
Misc_ChIP	IB4	RBPJ	3343	8739	0.382538	157.892	101.506	31.3786	21.1727	1.98412e-216	3.06348e-213	Null_Model_OpenChrom	human	5
Misc_ChIP	IB4	EBNA2	2370	8739	0.271198	94.4186	72.6197	31.3356	25.101	7.64053e-216	1.1797e-212	Null_Model_OpenChrom	EBV	6
Misc_ChIP	GM12878	EBNA2	2044	8739	0.233894	83.8741	62.6221	31.3008	24.3699	2.27214e-215	3.50818e-212	Null_Model_OpenChrom	EBV	7
TxnFactorChIPV3	GM12878	EP300	3419	8739	0.391235	237.59	101.701	31.2819	14.3903	4.10869e-215	6.34382e-212	Null_Model_OpenChrom	human	8
TxnFactorChIPV3	GM12878	BCL11A	2971	8739	0.33997	181.862	89.176	31.2768	16.3366	4.8263e-215	7.45181e-212	Null_Model_OpenChrom	human	9
TxnFactorChIPV3	GM12878	ATF2	3679	8739	0.420986	287.029	108.462	31.2733	12.8175	5.38903e-215	8.32066e-212	Null_Model_OpenChrom	human	10
Cistrome_ChIP	GM19099	RELA	3106	8739	0.355418	208.096	92.7062	31.259	14.9258	8.42002e-215	1.30005e-211	Null_Model_OpenChrom	human	11
Cistrome_ChIP	GM12878	SP1	5118	8739	0.585651	510.451	147.423	31.254	10.0264	9.84775e-215	1.52049e-211	Null_Model_OpenChrom	human	12
TxnFactorChIPV3	GM12878	PAX5	4112	8739	0.470534	355.134	120.217	31.2508	11.5787	1.08932e-214	1.68192e-211	Null_Model_OpenChrom	human	13
Cistrome_ChIP	GM12878	PAX5	5348	8739	0.611969	604.386	151.818	31.2455	8.84866	1.28495e-214	1.98397e-211	Null_Model_OpenChrom	human	14
TxnFactorChIPV3	GM12878	TCF12	3582	8739	0.409887	254.9	106.489	31.2437	14.0526	1.36105e-214	2.10146e-211	Null_Model_OpenChrom	human	15
Cistrome_ChIP	Raji	PAX5	2389	8739	0.273372	122.281	72.5868	31.2277	19.537	2.24032e-214	3.45905e-211	Null_Model_OpenChrom	human	16
Cistrome_ChIP	GM12878	IRF4	4964	8739	0.568028	569.718	140.834	31.2018	8.71308	5.03649e-214	7.77634e-211	Null_Model_OpenChrom	human	17
TxnFactorChIPV3	GM12891+TNFa	RELA	3928	8739	0.449479	368.636	114.09	31.1979	10.6555	5.69054e-214	8.78619e-211	Null_Model_OpenChrom	human	18
TxnFactorChIPV3	GM12878	NFIC	3754	8739	0.429569	326.841	109.858	31.1962	11.4857	6.00728e-214	9.27523e-211	Null_Model_OpenChrom	human	19
Misc_ChIP	GM12878	RelB	3579	8739	0.409543	329.545	104.191	31.1876	10.8604	7.85269e-214	1.21246e-210	Null_Model_OpenChrom	human	20
TxnFactorChIPV3	GM12878	BCL3	2591	8739	0.296487	168.921	77.6703	31.1841	15.3385	8.74832e-214	1.35074e-210	Null_Model_OpenChrom	human	21
TxnFactorChIPV3	GM12878	RUNX3	5511	8739	0.630621	688.967	154.639	31.1825	7.99893	9.21234e-214	1.42239e-210	Null_Model_OpenChrom	human	22
TxnFactorChIPV3	GM12878+TNFa	RELA	2937	8739	0.33608	220.521	87.1203	31.1808	13.3184	9.70479e-214	1.49842e-210	Null_Model_OpenChrom	human	23
Misc_ChIP	GM12878	p52	3639	8739	0.416409	324.478	106.33	31.172	11.215	1.27643e-213	1.97081e-210	Null_Model_OpenChrom	human	24
TxnFactorChIPV3	GM12878	POU2F2	3324	8739	0.380364	281.677	97.611	31.1678	11.8007	1.45464e-213	2.24596e-210	Null_Model_OpenChrom	human	25
Cistrome_ChIP	Namalwa	PAX5	2592	8739	0.296601	171.65	77.6696	31.1621	15.1005	1.73798e-213	2.68344e-210	Null_Model_OpenChrom	human	26
TxnFactorChIPV3	GM12878	FOXM1	3367	8739	0.385284	289.157	98.7886	31.1558	11.6442	2.1136e-213	3.2634e-210	Null_Model_OpenChrom	human	27
TxnFactorChIPV3	GM12878	MEF2A	2667	8739	0.305184	185.92	79.6575	31.1468	14.3449	2.7994e-213	4.32228e-210	Null_Model_OpenChrom	human	28
TxnFactorChIPV3	GM12878	SP1	3071	8739	0.351413	248.352	90.6367	31.1424	12.3655	3.211e-213	4.95778e-210	Null_Model_OpenChrom	human	29
TxnFactorChIPV3	GM12878	IRF4	2728	8739	0.312164	194.13	81.3726	31.1391	14.0524	3.56233e-213	5.50024e-210	Null_Model_OpenChrom	human	30
TxnFactorChIPV3	GM18951+TNFa	RELA	2616	8739	0.299348	196.256	77.7279	31.131	13.3295	4.59093e-213	7.08839e-210	Null_Model_OpenChrom	human	31
TxnFactorChIPV3	GM12878	TBL1XR1	2614	8739	0.299119	191.977	77.8061	31.129	13.6162	4.88527e-213	7.54285e-210	Null_Model_OpenChrom	human	32
Cistrome_ChIP	GM19193	RELA	1908	8739	0.218332	106.863	57.8768	31.1202	17.8546	6.42621e-213	9.92207e-210	Null_Model_OpenChrom	human	33
TxnFactorChIPV3	GM12878	SPI1	3580	8739	0.409658	374.419	103.013	31.1183	9.56149	6.80635e-213	1.0509e-209	Null_Model_OpenChrom	human	34
Cistrome_ChIP	P493-6+T1	MAX	4004	8739	0.458176	446.972	114.308	31.1178	8.95805	6.91087e-213	1.06704e-209	Null_Model_OpenChrom	human	35
TxnFactorChIPV3	GM12878	BHLHE40	2469	8739	0.282527	186.099	73.3842	31.1089	13.2671	9.12739e-213	1.40927e-209	Null_Model_OpenChrom	human	36
ReMap_ChIP	lclgm12878	NFKB1	3426	8739	0.392036	321.442	99.799	31.1081	10.6582	9.35217e-213	1.44398e-209	Null_Model_OpenChrom	human	37
Cistrome_ChIP	GM12891	RELA	3197	8739	0.365831	280.505	93.7775	31.1001	11.3973	1.19901e-212	1.85128e-209	Null_Model_OpenChrom	human	38
Misc_ChIP	GM12878	RelA	2978	8739	0.340771	254.261	87.5861	31.0978	11.7124	1.28801e-212	1.98869e-209	Null_Model_OpenChrom	human	39
TxnFactorChIPV3	GM19099+TNFa	RELA	1923	8739	0.220048	109.566	58.3146	31.0974	17.551	1.30449e-212	2.01413e-209	Null_Model_OpenChrom	human	40
TxnFactorChIPV3	GM12891	POU2F2	2408	8739	0.275546	188.746	71.3767	31.0921	12.7579	1.53939e-212	2.37682e-209	Null_Model_OpenChrom	human	41
Cistrome_ChIP	GM12878	BATF	4583	8739	0.524431	599.998	128.107	31.0912	7.63836	1.585e-212	2.44724e-209	Null_Model_OpenChrom	human	42
Cistrome_ChIP	GM12878	MAX	3351	8739	0.383453	317.738	97.5789	31.0852	10.5464	1.90832e-212	2.94645e-209	Null_Model_OpenChrom	human	43
Cistrome_ChIP	GM10861	VDR	2279	8739	0.260785	162.735	68.0877	31.0814	14.0043	2.14571e-212	3.31297e-209	Null_Model_OpenChrom	human	44
Cistrome_ChIP	GM12878	EP300	1771	8739	0.202655	94.7512	53.9314	31.0811	18.691	2.16712e-212	3.34603e-209	Null_Model_OpenChrom	human	45
TxnFactorChIPV3	GM12891	SPI1	3672	8739	0.420185	414.344	104.814	31.0803	8.86221	2.22014e-212	3.4279e-209	Null_Model_OpenChrom	human	46
Cistrome_ChIP	OCI-Ly10	IRF4	1547	8739	0.177023	84.0649	47.0775	31.075	18.4024	2.6209e-212	4.04667e-209	Null_Model_OpenChrom	human	47
TxnFactorChIPV3	GM10847+TNFa	RELA	2057	8739	0.235382	139.226	61.719	31.0727	14.7746	2.81656e-212	4.34877e-209	Null_Model_OpenChrom	human	48
TxnFactorChIPV3	GM12878	TCF3	2574	8739	0.294542	203.448	76.2977	31.0698	12.6519	3.0855e-212	4.76401e-209	Null_Model_OpenChrom	human	49
Cistrome_ChIP	P493-6	MAX	4733	8739	0.541595	658.535	131.24	31.0458	7.18716	6.49044e-212	1.00212e-208	Null_Model_OpenChrom	human	50
ReMap_ChIP	lclgm10861_calcitriol	VDR	2643	8739	0.302437	227.689	77.7988	31.0456	11.6079	6.54218e-212	1.01011e-208	Null_Model_OpenChrom	human	51
TxnFactorChIPV3	GM12878	MTA3	2264	8739	0.259069	171.633	67.3992	31.0444	13.1909	6.79667e-212	1.04941e-208	Null_Model_OpenChrom	human	52
Cistrome_ChIP	GM12891	SPI1	3537	8739	0.404737	393.84	101.326	31.0202	8.9808	1.44065e-211	2.22437e-208	Null_Model_OpenChrom	human	53
TxnFactorChIPV3	GM18505+TNFa	RELA	1860	8739	0.212839	126.083	55.8999	31.0183	14.7522	1.5294e-211	2.36139e-208	Null_Model_OpenChrom	human	54
Cistrome_ChIP	GM12878	NFATC1	4070	8739	0.465728	529.909	114.155	31.0112	7.68056	1.90667e-211	2.94391e-208	Null_Model_OpenChrom	human	55
TxnFactorChIPV3	GM12878	CHD2	2660	8739	0.304383	233.98	78.2362	31.0089	11.3685	2.04331e-211	3.15487e-208	Null_Model_OpenChrom	human	56
Cistrome_ChIP	GM12878	PML	4596	8739	0.525918	653.868	127.13	31.0087	7.02894	2.05488e-211	3.17273e-208	Null_Model_OpenChrom	human	57
ReMap_ChIP	lclgm12892	NFKB1	2637	8739	0.301751	245.126	77.139	31.0073	10.7577	2.14586e-211	3.3132e-208	Null_Model_OpenChrom	human	58
Cistrome_ChIP	P493-6+T24	MAX	2716	8739	0.310791	243.27	79.8045	30.9848	11.1646	4.31442e-211	6.66146e-208	Null_Model_OpenChrom	human	59
Cistrome_ChIP	GM10847	RELA	1278	8739	0.146241	61.8901	39.2489	30.9845	20.6495	4.35386e-211	6.72237e-208	Null_Model_OpenChrom	human	60
TxnFactorChIPV3	GM19193+TNFa	RELA	1387	8739	0.158714	74.98	42.3474	30.9823	18.4983	4.66861e-211	7.20834e-208	Null_Model_OpenChrom	human	61
Cistrome_ChIP	GM18951	RELA	1336	8739	0.152878	65.997	40.9976	30.9775	20.2433	5.41998e-211	8.36844e-208	Null_Model_OpenChrom	human	62
Cistrome_ChIP	GM18505	RELA	1223	8739	0.139947	58.6064	37.5975	30.97	20.868	6.83296e-211	1.05501e-207	Null_Model_OpenChrom	human	63
TxnFactorChIPV3	GM12878	BATF	2690	8739	0.307816	279.431	77.8895	30.9486	9.62672	1.32757e-210	2.04977e-207	Null_Model_OpenChrom	human	64
TxnFactorChIPV3	GM15510+TNFa	RELA	2275	8739	0.260327	202.803	67.0037	30.9266	11.2178	2.62257e-210	4.04925e-207	Null_Model_OpenChrom	human	65
TxnFactorChIPV3	GM12878	MEF2C	1621	8739	0.18549	102.745	49.0941	30.9254	15.7769	2.71874e-210	4.19774e-207	Null_Model_OpenChrom	human	66
Cistrome_ChIP	GM12892	RELA	1993	8739	0.228058	152.232	59.5678	30.9021	13.0919	5.60019e-210	8.6467e-207	Null_Model_OpenChrom	human	67
ReMap_ChIP	lclgm12891	NFKB1	3043	8739	0.348209	363.118	86.7258	30.9006	8.3802	5.85935e-210	9.04684e-207	Null_Model_OpenChrom	human	68
TxnFactorChIPV3	GM12878	STAT3	1359	8739	0.15551	83.2817	41.2886	30.8976	16.3181	6.43439e-210	9.9347e-207	Null_Model_OpenChrom	human	69
TxnFactorChIPV3	GM12878	TBP	2231	8739	0.255292	218.574	65.214	30.8588	10.207	2.13514e-209	3.29666e-206	Null_Model_OpenChrom	human	70
TxnFactorChIPV3	GM12878	NFATC1	1799	8739	0.205859	137.507	53.8452	30.8568	13.0829	2.26721e-209	3.50057e-206	Null_Model_OpenChrom	human	71
ReMap_ChIP	p493_6_0hr	MAX	3351	8739	0.383453	424.582	94.8477	30.8539	7.89246	2.48628e-209	3.83882e-206	Null_Model_OpenChrom	human	72
Cistrome_ChIP	GM12891	PAX5	2073	8739	0.237212	187.478	61.1404	30.8392	11.0573	3.90515e-209	6.02955e-206	Null_Model_OpenChrom	human	73
Cistrome_ChIP	GM12878	STAT5A	4431	8739	0.507037	725.926	120.143	30.8388	6.10393	3.96318e-209	6.11915e-206	Null_Model_OpenChrom	human	74
Misc_ChIP	GM12878	cRel	2271	8739	0.25987	217.747	66.5807	30.8386	10.4295	3.98576e-209	6.15401e-206	Null_Model_OpenChrom	human	75
Misc_ChIP	GM12878	p50	2792	8739	0.319487	329.682	79.8734	30.8278	8.46876	5.56604e-209	8.59396e-206	Null_Model_OpenChrom	human	76
Cistrome_ChIP	LY1+JQ1	BRD4	2361	8739	0.270168	232.862	69.0355	30.8267	10.139	5.74499e-209	8.87026e-206	Null_Model_OpenChrom	human	77
TxnFactorChIPV3	GM12878	PML	2391	8739	0.273601	258.476	69.2024	30.8158	9.25039	8.05683e-209	1.24398e-205	Null_Model_OpenChrom	human	78
ReMap_ChIP	lcl_hls554p	NIPBL	1570	8739	0.179654	117.627	47.1348	30.8132	13.3472	8.73363e-209	1.34847e-205	Null_Model_OpenChrom	human	79
TxnFactorChIPV3	GM12878	CEBPB	1326	8739	0.151734	80.6144	40.4334	30.8009	16.4487	1.27362e-208	1.96647e-205	Null_Model_OpenChrom	human	80
Cistrome_ChIP	LY1	BRD4	3412	8739	0.390434	471.003	95.4969	30.7968	7.24412	1.44691e-208	2.23402e-205	Null_Model_OpenChrom	human	81
Cistrome_ChIP	GM10855	VDR	1323	8739	0.15139	84.2438	40.2251	30.7956	15.7044	1.49945e-208	2.31515e-205	Null_Model_OpenChrom	human	82
ReMap_ChIP	sem	RUNX1	4469	8739	0.511386	757.242	120.535	30.7941	5.90168	1.56998e-208	2.42405e-205	Null_Model_OpenChrom	human	83
TxnFactorChIPV3	GM12878	IKZF1	1506	8739	0.172331	108.396	45.4282	30.7651	13.8936	3.84081e-208	5.93022e-205	Null_Model_OpenChrom	human	84
TxnFactorChIPV3	GM12892+TNFa	RELA	1670	8739	0.191097	124.913	50.2282	30.7614	13.3693	4.30952e-208	6.6539e-205	Null_Model_OpenChrom	human	85
Cistrome_ChIP	OCI-Ly3	SPIB	2114	8739	0.241904	199.574	62.247	30.7553	10.5925	5.19349e-208	8.01876e-205	Null_Model_OpenChrom	human	86
Cistrome_ChIP	OCI-Ly3+SCRM	IRF4	1022	8739	0.116947	52.7932	31.5255	30.7436	19.3586	7.44582e-208	1.14963e-204	Null_Model_OpenChrom	human	87
TxnFactorChIPV3	GM12878	MXI1	2420	8739	0.27692	281.612	69.575	30.735	8.59337	9.70351e-208	1.49822e-204	Null_Model_OpenChrom	human	88
Misc_ChIP	IB4	EBNALP	1260	8739	0.144181	86.6513	38.1969	30.7184	14.541	1.61519e-207	2.49385e-204	Null_Model_OpenChrom	EBV	89
Cistrome_ChIP	GM15510	RELA	1537	8739	0.175878	117.247	46.2284	30.7117	13.1091	1.98689e-207	3.06775e-204	Null_Model_OpenChrom	human	90
ReMap_ChIP	bcellp493-6	MAX	2408	8739	0.275546	288.042	69.0605	30.6971	8.35989	3.10963e-207	4.80126e-204	Null_Model_OpenChrom	human	91
TxnFactorChIPV3	GM12878	MAZ	2536	8739	0.290193	313.537	72.449	30.6762	8.08835	5.9054e-207	9.11795e-204	Null_Model_OpenChrom	human	92
Cistrome_ChIP	MM1.S+500nm_JQ1	BRD4	2738	8739	0.313308	368.068	77.2565	30.6762	7.43884	5.92035e-207	9.14102e-204	Null_Model_OpenChrom	human	93
TxnFactorChIPV3	GM12878	STAT5A	1380	8739	0.157913	107.589	41.4899	30.668	12.8265	7.61096e-207	1.17513e-203	Null_Model_OpenChrom	human	94
Cistrome_ChIP	MM1.S+5nm_JQ1	BRD4	3375	8739	0.3862	575.903	91.2825	30.6641	5.86036	8.57287e-207	1.32365e-203	Null_Model_OpenChrom	human	95
Cistrome_ChIP	OCI-Ly3	IRF4	852	8739	0.097494	42.032	26.4194	30.6581	20.2703	1.03143e-206	1.59252e-203	Null_Model_OpenChrom	human	96
ReMap_ChIP	lcl_bl41	MYC	2370	8739	0.271198	278.301	68.2451	30.6498	8.51597	1.32867e-206	2.05146e-203	Null_Model_OpenChrom	human	97
Cistrome_ChIP	GM18526	RELA	744	8739	0.0851356	35.1578	23.1432	30.6285	21.1617	2.55143e-206	3.93941e-203	Null_Model_OpenChrom	human	98
Cistrome_ChIP	MM1.S+50nm_JQ1	BRD4	3157	8739	0.361254	497.762	86.8243	30.6278	6.34239	2.6095e-206	4.02907e-203	Null_Model_OpenChrom	human	99
Cistrome_ChIP	MM1.S+5um_JQ1	BRD4	2437	8739	0.278865	317.894	69.325	30.5677	7.66607	1.64594e-205	2.54134e-202	Null_Model_OpenChrom	human	100
TxnFactorChIPV3	GM18526+TNFa	RELA	854	8739	0.0977229	46.3187	26.4235	30.5668	18.4375	1.68986e-205	2.60915e-202	Null_Model_OpenChrom	human	101
Cistrome_ChIP	OCI-Ly10	SPI1	875	8739	0.100126	49.1828	27.0316	30.5501	17.7908	2.8218e-205	4.35686e-202	Null_Model_OpenChrom	human	102
Misc_ChIP	BCells+Sendai_Virus	IRF3	1203	8739	0.137659	89.5225	36.458	30.5414	13.438	3.67771e-205	5.67838e-202	Null_Model_OpenChrom	human	103
Cistrome_ChIP	H929	SPI1	1549	8739	0.177251	144.893	45.9823	30.5358	10.6906	4.36245e-205	6.73563e-202	Null_Model_OpenChrom	human	104
TxnFactorChIPV3	GM12878	ELF1	2441	8739	0.279323	332.959	69.0458	30.5311	7.33123	5.04446e-205	7.78865e-202	Null_Model_OpenChrom	human	105
TxnFactorChIPV3	GM12878	YY1	2706	8739	0.309646	417.874	74.9603	30.5245	6.47563	6.16203e-205	9.51418e-202	Null_Model_OpenChrom	human	106
ReMap_ChIP	lclgm18951	NFKB1	1333	8739	0.152535	114.453	39.9751	30.4826	11.6467	2.21408e-204	3.41854e-201	Null_Model_OpenChrom	human	107
ReMap_ChIP	bcellp493-6_cmyc1hr	BRD4	541	8739	0.0619064	22.4446	17.0281	30.453	24.1038	5.46973e-204	8.44526e-201	Null_Model_OpenChrom	human	108
Misc_ChIP	BCells	NELFA	1674	8739	0.191555	193.11	48.6811	30.4202	8.66864	1.48499e-203	2.29283e-200	Null_Model_OpenChrom	human	109
TxnFactorChIPV3	GM12878	BCLAF1	1121	8739	0.128276	92.0549	33.8443	30.4023	12.1775	2.5569e-203	3.94785e-200	Null_Model_OpenChrom	human	110
Misc_ChIP	BCells	MED1	1037	8739	0.118663	72.6134	31.7247	30.3986	14.2811	2.86664e-203	4.42609e-200	Null_Model_OpenChrom	human	111
Cistrome_ChIP	MM1.S	MYC	2597	8739	0.297174	417.217	71.7481	30.3811	6.22458	4.88793e-203	7.54697e-200	Null_Model_OpenChrom	human	112
TxnFactorChIPV3	GM12878	POLR2A	3189	8739	0.364916	638.536	84.0198	30.3555	4.99423	1.06244e-202	1.64041e-199	Null_Model_OpenChrom	human	113
TxnFactorChIPV3	GM12891	POLR2A	2801	8739	0.320517	521.954	75.1258	30.3364	5.36637	1.89912e-202	2.93223e-199	Null_Model_OpenChrom	human	114
Misc_ChIP	BCells+Sendai_Virus	MED1	956	8739	0.109395	71.5405	29.1626	30.3285	13.3631	2.41131e-202	3.72307e-199	Null_Model_OpenChrom	human	115
Cistrome_ChIP	MM1.S	BRD4	2656	8739	0.303925	421.769	73.6778	30.3243	6.29728	2.73966e-202	4.23004e-199	Null_Model_OpenChrom	human	116
TxnFactorChIPV3	GM12878	TAF1	1876	8739	0.21467	253.683	53.5218	30.3113	7.39505	4.06606e-202	6.27799e-199	Null_Model_OpenChrom	human	117
Cistrome_ChIP	GM12878	ELF1	2897	8739	0.331502	558.539	77.1701	30.3027	5.18674	5.28335e-202	8.15749e-199	Null_Model_OpenChrom	human	118
Misc_ChIP	GM12878	BRD4	1168	8739	0.133654	106.452	35.0733	30.2666	10.9721	1.57895e-201	2.4379e-198	Null_Model_OpenChrom	human	119
Cistrome_ChIP	DendriticCell	TCF4	1394	8739	0.159515	147.074	41.2137	30.2551	9.47823	2.23378e-201	3.44896e-198	Null_Model_OpenChrom	human	120
Misc_ChIP	BCells+Sendai_Virus	NELFA	1920	8739	0.219705	260.832	54.8584	30.2446	7.36106	3.07435e-201	4.7468e-198	Null_Model_OpenChrom	human	121
Cistrome_ChIP	CD3+	SPI1	2401	8739	0.274745	400.425	66.1865	30.2263	5.99614	5.33947e-201	8.24413e-198	Null_Model_OpenChrom	human	122
TxnFactorChIPV3	GM12878	MAX	1752	8739	0.200481	224.335	50.5662	30.2112	7.80976	8.44837e-201	1.30443e-197	Null_Model_OpenChrom	human	123
Cistrome_ChIP	H929	IRF4	1075	8739	0.123012	89.961	32.6235	30.1941	11.9496	1.41369e-200	2.18274e-197	Null_Model_OpenChrom	human	124
Cistrome_ChIP	GM12891	YY1	2513	8739	0.287562	391.59	70.2773	30.1863	6.41742	1.79264e-200	2.76783e-197	Null_Model_OpenChrom	human	125
Cistrome_ChIP	HaematopoieticProgenitorCell	FLI1	1858	8739	0.21261	269.406	52.6387	30.1792	6.89666	2.22084e-200	3.42898e-197	Null_Model_OpenChrom	human	126
Cistrome_ChIP	NB4	EP300	1515	8739	0.173361	170.448	44.5545	30.1777	8.88836	2.32445e-200	3.58895e-197	Null_Model_OpenChrom	human	127
Cistrome_ChIP	GM12878	ETS1	1144	8739	0.130907	107.617	34.3455	30.1752	10.6303	2.50431e-200	3.86665e-197	Null_Model_OpenChrom	human	128
Cistrome_ChIP	MM1.S+DMSO	BRD4	3029	8739	0.346607	608.564	80.2646	30.1557	4.97729	4.51478e-200	6.97082e-197	Null_Model_OpenChrom	human	129
TxnFactorChIPV3	GM12891	PAX5	655	8739	0.0749514	39.0549	20.4302	30.1487	16.7712	5.57432e-200	8.60676e-197	Null_Model_OpenChrom	human	130
TxnFactorChIPV3	GM12878	WRNIP1	1545	8739	0.176794	185.641	45.0909	30.1471	8.3225	5.8572e-200	9.04351e-197	Null_Model_OpenChrom	human	131
Cistrome_ChIP	HPB-ALL	NOTCH1	3223	8739	0.368806	692.777	84.0487	30.1043	4.65229	2.1313e-199	3.29072e-196	Null_Model_OpenChrom	human	132
TxnFactorChIPV3	GM12878	EGR1	1653	8739	0.189152	225.795	47.4699	30.0655	7.32079	6.85055e-199	1.05773e-195	Null_Model_OpenChrom	human	133
Cistrome_ChIP	OCI-Ly10	BATF	944	8739	0.108022	81.3017	28.701	30.0581	11.6111	8.55551e-199	1.32097e-195	Null_Model_OpenChrom	human	134
Cistrome_ChIP	GM06993	TP53	1979	8739	0.226456	320.117	55.214	30.0446	6.18212	1.28294e-198	1.98086e-195	Null_Model_OpenChrom	human	135
TxnFactorChIPV3	GM12892	POLR2A	2750	8739	0.314681	567.703	72.6979	30.0187	4.84408	2.79844e-198	4.3208e-195	Null_Model_OpenChrom	human	136
ReMap_ChIP	lcl_blue1	MYC	987	8739	0.112942	87.2348	29.9799	30.0123	11.3143	3.39177e-198	5.23689e-195	Null_Model_OpenChrom	human	137
Cistrome_ChIP	NB4	FLI1	1255	8739	0.143609	148.945	36.8834	29.9879	8.42593	7.06262e-198	1.09047e-194	Null_Model_OpenChrom	human	138
ReMap_ChIP	blood_monocyte	SPI1	2512	8739	0.287447	497.378	67.2754	29.9459	5.05049	2.48817e-197	3.84173e-194	Null_Model_OpenChrom	human	139
Cistrome_ChIP	CD56+	SPI1	3622	8739	0.414464	894.429	91.18	29.9141	4.04951	6.44434e-197	9.95005e-194	Null_Model_OpenChrom	human	140
TxnFactorChIPV3	GM19099	POLR2A	2425	8739	0.277492	492.91	64.6083	29.9047	4.91976	8.56025e-197	1.3217e-193	Null_Model_OpenChrom	human	141
Cistrome_ChIP	T_Lymphocyte	EP300	1967	8739	0.225083	329.655	54.7771	29.8911	5.96684	1.28551e-196	1.98482e-193	Null_Model_OpenChrom	human	142
Cistrome_ChIP	CD14+	IRF1	2307	8739	0.263989	441.578	62.4179	29.886	5.22444	1.49642e-196	2.31046e-193	Null_Model_OpenChrom	human	143
Cistrome_ChIP	UPR9	PML	1217	8739	0.139261	142.264	35.9984	29.8551	8.55453	3.76693e-196	5.81614e-193	Null_Model_OpenChrom	human	144
Cistrome_ChIP	CUTLL1	NOTCH1	1545	8739	0.176794	207.839	44.8103	29.8405	7.43363	5.83382e-196	9.00741e-193	Null_Model_OpenChrom	human	145
TxnFactorChIPV3	GM12878	PBX3	1071	8739	0.122554	109.335	32.2427	29.8258	9.79561	9.04758e-196	1.39695e-192	Null_Model_OpenChrom	human	146
Cistrome_ChIP	CUTLL1	EP300	1967	8739	0.225083	331.544	54.8363	29.8243	5.93284	9.44645e-196	1.45853e-192	Null_Model_OpenChrom	human	147
Pazar_Chip	Jurkat	CREBBP	2162	8739	0.247397	394.547	59.3057	29.8024	5.4797	1.81708e-195	2.80557e-192	Null_Model_OpenChrom	human	148
ReMap_ChIP	bcell	SMARCA4	576	8739	0.0659114	38.4376	18.0376	29.8023	14.9853	1.82567e-195	2.81883e-192	Null_Model_OpenChrom	human	149
Cistrome_ChIP	P493-6	MYC	868	8739	0.0993249	82.7892	26.3496	29.7997	10.4845	1.96837e-195	3.03916e-192	Null_Model_OpenChrom	human	150
TxnFactorChIPV3	GM12892	PAX5	1240	8739	0.141893	150.217	36.5712	29.7989	8.25474	2.01656e-195	3.11357e-192	Null_Model_OpenChrom	human	151
Cistrome_ChIP	HL-60	SPI1	2799	8739	0.320288	629.621	72.8414	29.7822	4.44553	3.31943e-195	5.12519e-192	Null_Model_OpenChrom	human	152
ReMap_ChIP	lcl_raji	MYC	1111	8739	0.127131	126.563	33.0754	29.7634	8.77821	5.82083e-195	8.98736e-192	Null_Model_OpenChrom	human	153
TxnFactorChIPV3	GM12878	RAD21	2139	8739	0.244765	406.09	58.2274	29.7611	5.26731	6.23208e-195	9.62233e-192	Null_Model_OpenChrom	human	154
ReMap_ChIP	germ_bcell	BCL6	391	8739	0.044742	19.7982	12.4734	29.7595	19.7493	6.5303e-195	1.00828e-191	Null_Model_OpenChrom	human	155
TxnFactorChIPV3	GM18505	POLR2A	2390	8739	0.273487	486.409	63.9865	29.7499	4.91356	8.69293e-195	1.34219e-191	Null_Model_OpenChrom	human	156
Cistrome_ChIP	CUTLL1	ETS1	3089	8739	0.353473	743.622	78.8581	29.7418	4.15399	1.10829e-194	1.71119e-191	Null_Model_OpenChrom	human	157
TxnFactorChIPV3	GM12878	USF2	1029	8739	0.117748	113.182	30.7999	29.7345	9.09157	1.37564e-194	2.12398e-191	Null_Model_OpenChrom	human	158
Cistrome_ChIP	GM12892	PAX5	1720	8739	0.196819	288.893	48.1307	29.7338	5.95376	1.40479e-194	2.16899e-191	Null_Model_OpenChrom	human	159
TxnFactorChIPV3	Raji	POLR2A	2173	8739	0.248655	427.861	58.6954	29.7321	5.07875	1.47753e-194	2.28131e-191	Null_Model_OpenChrom	human	160
ReMap_ChIP	mm1s_jq1_500nm	CDK9	1866	8739	0.213526	333.768	51.5982	29.6955	5.59071	4.39544e-194	6.78656e-191	Null_Model_OpenChrom	human	161
Cistrome_ChIP	ME-1	EP300	3021	8739	0.345692	774.554	75.8129	29.6314	3.90031	2.94113e-193	4.5411e-190	Null_Model_OpenChrom	human	162
Cistrome_ChIP	Th1	TBX21	884	8739	0.101156	89.8901	26.8063	29.624	9.83423	3.66793e-193	5.66329e-190	Null_Model_OpenChrom	human	163
Cistrome_ChIP	U937	SMAD1	1934	8739	0.221307	357.599	53.2239	29.6183	5.40829	4.34577e-193	6.70987e-190	Null_Model_OpenChrom	human	164
Cistrome_ChIP	Monocyte_CD14+	STAT1	1956	8739	0.223824	362.058	53.8363	29.6072	5.40245	6.03346e-193	9.31566e-190	Null_Model_OpenChrom	human	165
ReMap_ChIP	jurkat	ETS1	1417	8739	0.162147	207.975	40.8521	29.5952	6.81332	8.62078e-193	1.33105e-189	Null_Model_OpenChrom	human	166
ReMap_ChIP	p493_6_1hr	MAX	880	8739	0.100698	87.049	26.7934	29.595	10.1093	8.65195e-193	1.33586e-189	Null_Model_OpenChrom	human	167
Pazar_Chip	U937+BMP4	SMAD1	1689	8739	0.193272	293.946	47.1405	29.5935	5.74595	9.05351e-193	1.39786e-189	Null_Model_OpenChrom	human	168
ReMap_ChIP	nb4_leukemic	FLI1	1428	8739	0.163405	215.253	40.9947	29.583	6.63406	1.23524e-192	1.90721e-189	Null_Model_OpenChrom	human	169
Cistrome_ChIP	LeukemicBlastCell	PML	1146	8739	0.131136	145.409	33.8343	29.5733	7.88124	1.64965e-192	2.54705e-189	Null_Model_OpenChrom	human	170
TxnFactorChIPV3	GM19193	POLR2A	2265	8739	0.259183	485.848	60.1712	29.5681	4.66195	1.91958e-192	2.96384e-189	Null_Model_OpenChrom	human	171
Cistrome_ChIP	CD8+	SPI1	2757	8739	0.315482	668.489	70.6499	29.5614	4.12423	2.34143e-192	3.61517e-189	Null_Model_OpenChrom	human	172
TxnFactorChIPV3	GM12891	TAF1	1463	8739	0.16741	215.712	42.2004	29.5563	6.78218	2.72335e-192	4.20485e-189	Null_Model_OpenChrom	human	173
Cistrome_ChIP	CD14+	STAT1	1956	8739	0.223824	362.244	53.9256	29.5547	5.39968	2.85358e-192	4.40593e-189	Null_Model_OpenChrom	human	174
Cistrome_ChIP	GM12892	YY1	1526	8739	0.17462	254.054	43.0534	29.5434	6.0066	3.98705e-192	6.156e-189	Null_Model_OpenChrom	human	175
Cistrome_ChIP	KOPT-K1	BRD4	2363	8739	0.270397	541.129	61.6975	29.5291	4.3668	6.0943e-192	9.4096e-189	Null_Model_OpenChrom	human	176
Cistrome_ChIP	MR4	PML	1146	8739	0.131136	144.921	33.9195	29.5134	7.90775	9.69751e-192	1.4973e-188	Null_Model_OpenChrom	human	177
Artem-ChIP	CD4+_T_cells+invitrogen	POLR2A	3215	8739	0.367891	950.153	76.7553	29.5074	3.38367	1.15761e-191	1.78735e-188	Null_Model_OpenChrom	human	178
TxnFactorChIPV3	GM12878	CHD1	987	8739	0.112942	115.345	29.5689	29.4788	8.55696	2.69295e-191	4.15792e-188	Null_Model_OpenChrom	human	179
TxnFactorChIPV3	GM18951	POLR2A	2220	8739	0.254034	490.79	58.6607	29.4782	4.52332	2.742e-191	4.23365e-188	Null_Model_OpenChrom	human	180
Pazar_Chip	Jurkat	ETS1	1758	8739	0.201167	331.535	48.41	29.4663	5.3026	3.89069e-191	6.00722e-188	Null_Model_OpenChrom	human	181
ReMap_ChIP	cd34_nont8_21	RUNX1	1901	8739	0.217531	364.541	52.1642	29.4543	5.21477	5.55043e-191	8.56987e-188	Null_Model_OpenChrom	human	182
ReMap_ChIP	mm1s_jq1_500nm	BRD4	941	8739	0.107678	111.628	28.1676	29.4442	8.42976	7.47529e-191	1.15419e-187	Null_Model_OpenChrom	human	183
ReMap_ChIP	hspc	SPI1	1228	8739	0.14052	173.161	35.8284	29.4414	7.09167	8.11299e-191	1.25265e-187	Null_Model_OpenChrom	human	184
Misc_ChIP	CD34+	RUNX1	1743	8739	0.199451	315.699	48.499	29.4295	5.52108	1.15215e-190	1.77892e-187	Null_Model_OpenChrom	human	185
Cistrome_ChIP	MM1.S	BRD3	1395	8739	0.159629	233.34	39.5017	29.4079	5.97841	2.17655e-190	3.36059e-187	Null_Model_OpenChrom	human	186
Cistrome_ChIP	Monocyte_CD14+	IRF1	1322	8739	0.151276	200.059	38.1532	29.4062	6.60805	2.28894e-190	3.53412e-187	Null_Model_OpenChrom	human	187
TxnFactorChIPV3	GM12891	YY1	1341	8739	0.15345	217.152	38.2321	29.3954	6.1754	3.14458e-190	4.85523e-187	Null_Model_OpenChrom	human	188
Pazar_Chip	THP-1	SPI1	2664	8739	0.30484	687.619	67.2464	29.3901	3.87424	3.67159e-190	5.66894e-187	Null_Model_OpenChrom	human	189
Cistrome_ChIP	CUTLL1	BRD4	2188	8739	0.250372	469.519	58.479	29.3863	4.66008	4.11238e-190	6.34951e-187	Null_Model_OpenChrom	human	190
TxnFactorChIPV3	GM12892	YY1	1434	8739	0.164092	239.949	40.6334	29.3859	5.97627	4.15339e-190	6.41284e-187	Null_Model_OpenChrom	human	191
TxnFactorChIPV3	GM12878	SMC3	1656	8739	0.189495	305.614	45.9927	29.3608	5.41859	8.68556e-190	1.34105e-186	Null_Model_OpenChrom	human	192
Cistrome_ChIP	T_Lymphocyte	ETS1	863	8739	0.0987527	98.2148	26.0706	29.3351	8.78686	1.84837e-189	2.85388e-186	Null_Model_OpenChrom	human	193
ReMap_ChIP	blood_macrophage	SPI1	2232	8739	0.255407	511.674	58.6493	29.3324	4.36215	2.00352e-189	3.09343e-186	Null_Model_OpenChrom	human	194
Cistrome_ChIP	OCI-Ly3	SPI1	297	8739	0.0339856	12.99	9.69247	29.3021	22.8637	4.87027e-189	7.51969e-186	Null_Model_OpenChrom	human	195
ReMap_ChIP	mm1s_dmso	MBD4	1661	8739	0.190068	316.417	45.9347	29.2716	5.24941	1.19163e-188	1.83988e-185	Null_Model_OpenChrom	human	196
ReMap_ChIP	thp1	SPI1	2318	8739	0.265248	514.751	61.6135	29.2671	4.50315	1.36058e-188	2.10074e-185	Null_Model_OpenChrom	human	197
TxnFactorChIPV3	NB4	MAX	2072	8739	0.237098	450.876	55.4036	29.2603	4.5955	1.66128e-188	2.56502e-185	Null_Model_OpenChrom	human	198
TxnFactorChIPV3	GM12878	SRF	875	8739	0.100126	104.046	26.356	29.2516	8.40975	2.14391e-188	3.3102e-185	Null_Model_OpenChrom	human	199
ReMap_ChIP	cutll	NOTCH1	917	8739	0.104932	118.334	27.3084	29.2461	7.74927	2.51364e-188	3.88106e-185	Null_Model_OpenChrom	human	200
ReMap_ChIP	lcl_ramos	MYC	719	8739	0.0822749	74.4715	22.0439	29.2385	9.6547	3.14688e-188	4.85879e-185	Null_Model_OpenChrom	human	201
Cistrome_ChIP	Jurkat_E6-1	ETS1	1342	8739	0.153564	226.237	38.1858	29.2193	5.93184	5.50967e-188	8.50694e-185	Null_Model_OpenChrom	human	202
ReMap_ChIP	kasumi1_leukemic	TCF12	1842	8739	0.210779	407.823	49.0982	29.2103	4.51666	7.16465e-188	1.10622e-184	Null_Model_OpenChrom	human	203
ReMap_ChIP	mm1s_jq1_500nm	MBD4	1601	8739	0.183202	298.26	44.6115	29.2019	5.3678	9.17504e-188	1.41663e-184	Null_Model_OpenChrom	human	204
TxnFactorChIPV3	NB4	MYC	1874	8739	0.214441	379.345	51.2379	29.1709	4.9401	2.26802e-187	3.50182e-184	Null_Model_OpenChrom	human	205
Cistrome_ChIP	CD4+	CREBBP	700	8739	0.0801007	76.2627	21.3965	29.1514	9.17879	4.01227e-187	6.19494e-184	Null_Model_OpenChrom	human	206
Cistrome_ChIP	CD133+	SPI1	977	8739	0.111798	128.687	29.1092	29.1424	7.59205	5.20922e-187	8.04303e-184	Null_Model_OpenChrom	human	207
TxnFactorChIPV3	GM12878	RCOR1	372	8739	0.0425678	22.8551	11.9813	29.1408	16.2764	5.46799e-187	8.44258e-184	Null_Model_OpenChrom	human	208
Misc_ChIP	Kasumi-1_siRE	RUNX1	903	8739	0.10333	117.072	26.9853	29.1243	7.71321	8.83095e-187	1.3635e-183	Null_Model_OpenChrom	human	209
ReMap_ChIP	cutll	RBPJ	617	8739	0.070603	59.023	19.1696	29.1074	10.4536	1.44874e-186	2.23685e-183	Null_Model_OpenChrom	human	210
ReMap_ChIP	u937_bmp4	SMAD1	1640	8739	0.187664	311.782	45.6614	29.0884	5.26008	2.51691e-186	3.88611e-183	Null_Model_OpenChrom	human	211
Pazar_Chip	HPC	GABPA	1122	8739	0.12839	170.913	32.709	29.0773	6.56474	3.47989e-186	5.37295e-183	Null_Model_OpenChrom	human	212
ReMap_ChIP	tall_rpmi8402	TCF12	2250	8739	0.257467	544.874	58.769	29.014	4.12939	2.18761e-185	3.37766e-182	Null_Model_OpenChrom	human	213
TxnFactorChIPV3	GM12878	RXRA	359	8739	0.0410802	21.6983	11.6303	29.0021	16.5451	3.09665e-185	4.78123e-182	Null_Model_OpenChrom	human	214
ReMap_ChIP	sem	MEIS1	897	8739	0.102643	116.593	26.9234	28.9862	7.6934	4.91322e-185	7.58602e-182	Null_Model_OpenChrom	human	215
ReMap_ChIP	hsc	SMARCA4	1697	8739	0.194187	356.647	46.2729	28.9662	4.7582	8.76044e-185	1.35261e-181	Null_Model_OpenChrom	human	216
ReMap_ChIP	plasma_dmso	BRD4	1112	8739	0.127246	170.036	32.5209	28.9649	6.53979	9.11335e-185	1.4071e-181	Null_Model_OpenChrom	human	217
Cistrome_ChIP	HaematopoieticProgenitorCell	SPI1	768	8739	0.0878819	91.8142	23.3808	28.9205	8.36472	3.29645e-184	5.08972e-181	Null_Model_OpenChrom	human	218
Cistrome_ChIP	CD4+	HDAC6	814	8739	0.0931457	102.356	24.6225	28.9022	7.95266	5.5937e-184	8.63667e-181	Null_Model_OpenChrom	human	219
Cistrome_ChIP	KOPT-K1_Persisters	BRD4	2030	8739	0.232292	491.286	53.2759	28.882	4.13202	1.00443e-183	1.55084e-180	Null_Model_OpenChrom	human	220
Cistrome_ChIP	SKNO-1	EP300	694	8739	0.0794141	79.2657	21.2904	28.8738	8.75536	1.2723e-183	1.96443e-180	Null_Model_OpenChrom	human	221
TxnFactorChIPV3	GM12892	TAF1	1108	8739	0.126788	182.475	32.0677	28.8616	6.07208	1.8131e-183	2.79942e-180	Null_Model_OpenChrom	human	222
Artem-ChIP	Naive_CD4_T_cells+EI12h	FOS	920	8739	0.105275	131.077	27.3399	28.8561	7.01878	2.12246e-183	3.27707e-180	Null_Model_OpenChrom	human	223
ReMap_ChIP	tall_rpmi8402	TAL1	1845	8739	0.211123	422.752	49.3516	28.8187	4.36426	6.25825e-183	9.66273e-180	Null_Model_OpenChrom	human	224
TxnFactorChIPV3	GM18526	POLR2A	1785	8739	0.204257	425.31	47.191	28.8125	4.19694	7.48244e-183	1.15529e-179	Null_Model_OpenChrom	human	225
ReMap_ChIP	plasma	MBD4	1189	8739	0.136057	199.353	34.3492	28.8114	5.96431	7.71918e-183	1.19184e-179	Null_Model_OpenChrom	human	226
ReMap_ChIP	cd4+tcell	BRD4	1104	8739	0.12633	185.87	31.8884	28.792	5.93963	1.35133e-182	2.08645e-179	Null_Model_OpenChrom	human	227
Cistrome_ChIP	OCI-Ly3+SPIBKD	IRF4	171	8739	0.0195675	5.82517	5.74286	28.7618	29.3553	3.22558e-182	4.98029e-179	Null_Model_OpenChrom	human	228
TxnFactorChIPV3	GM15510	POLR2A	1909	8739	0.218446	452.328	50.6743	28.7458	4.22039	5.11175e-182	7.89254e-179	Null_Model_OpenChrom	human	229
Cistrome_ChIP	Th2	GATA3	861	8739	0.0985239	116.992	25.8869	28.7407	7.35948	5.91751e-182	9.13663e-179	Null_Model_OpenChrom	human	230
TxnFactorChIPV3	GM12878	ELK1	749	8739	0.0857077	90.8681	22.9384	28.6913	8.24271	2.44824e-181	3.78008e-178	Null_Model_OpenChrom	human	231
Misc_ChIP	Kasumi-1_siMM	RUNX1	731	8739	0.083648	87.8042	22.4216	28.6864	8.32534	2.81995e-181	4.354e-178	Null_Model_OpenChrom	human	232
Cistrome_ChIP	DND-41_Persisters	BRD4	1570	8739	0.179654	326.043	43.4068	28.6581	4.81532	6.34627e-181	9.79864e-178	Null_Model_OpenChrom	human	233
Artem-ChIP	Naive_CD4_Tcell_EI_5h_6	NFATC2	1780	8739	0.203685	432.493	47.0462	28.6422	4.11568	1.00183e-180	1.54683e-177	Null_Model_OpenChrom	human	234
ReMap_ChIP	jurkat	RUNX1	680	8739	0.0778121	79.3287	21.0339	28.5574	8.57193	1.13784e-179	1.75683e-176	Null_Model_OpenChrom	human	235
ReMap_ChIP	skno1_leukemic	ERG	1969	8739	0.225312	515.09	50.9477	28.5373	3.82263	2.01798e-179	3.11577e-176	Null_Model_OpenChrom	human	236
Pazar_Chip	CD4+	HMGN1	3154	8739	0.360911	1124.53	71.1817	28.5111	2.80472	4.26508e-179	6.58529e-176	Null_Model_OpenChrom	human	237
TxnFactorChIPV3	GM12878	SIN3A	1116	8739	0.127703	190.685	32.5465	28.4305	5.85257	4.24539e-178	6.55489e-175	Null_Model_OpenChrom	human	238
TxnFactorChIPV3	GM12878	ZEB1	607	8739	0.0694587	70.4306	18.8779	28.4231	8.61842	5.23481e-178	8.08254e-175	Null_Model_OpenChrom	human	239
ReMap_ChIP	kasumi1_leukemic	RUNX1T1	764	8739	0.0874242	112.966	22.9663	28.3473	6.76309	4.51726e-177	6.97465e-174	Null_Model_OpenChrom	human	240
ReMap_ChIP	skno1_leukemic	RUNX1	2088	8739	0.238929	570.961	53.5312	28.3394	3.65699	5.66012e-177	8.73922e-174	Null_Model_OpenChrom	human	241
TxnFactorChIPV3	GM12878	USF1	850	8739	0.0972651	128.949	25.4502	28.3318	6.59175	7.00549e-177	1.08165e-173	Null_Model_OpenChrom	human	242
Pazar_Chip	CD34+prog	SMAD1	1029	8739	0.117748	181.411	29.9615	28.2893	5.67222	2.3395e-176	3.61219e-173	Null_Model_OpenChrom	human	243
ReMap_ChIP	tall_rpmi8402	GATA3	873	8739	0.099897	143.38	25.8361	28.2403	6.08873	9.36048e-176	1.44526e-172	Null_Model_OpenChrom	human	244
Cistrome_ChIP	Jurkat	GABPA	759	8739	0.086852	116.081	22.7794	28.2237	6.53854	1.49598e-175	2.3098e-172	Null_Model_OpenChrom	human	245
ReMap_ChIP	cd4+tcell_jq1	BRD4	1064	8739	0.121753	194.038	30.8434	28.2058	5.48346	2.48503e-175	3.83688e-172	Null_Model_OpenChrom	human	246
Misc_ChIP	Kasumi-1	RUNX1	858	8739	0.0981806	146.231	25.2353	28.2053	5.86744	2.51625e-175	3.88508e-172	Null_Model_OpenChrom	human	247
Cistrome_ChIP	DND-41	BRD4	819	8739	0.0937178	120.813	24.7613	28.1967	6.77906	3.20996e-175	4.95618e-172	Null_Model_OpenChrom	human	248
Misc_ChIP	Kasumi-1	RUNX1-ETO	805	8739	0.0921158	123.446	24.2068	28.1555	6.52109	1.02633e-174	1.58465e-171	Null_Model_OpenChrom	human	249
ReMap_ChIP	tall_rpmi8402	TCF3	1079	8739	0.12347	200.29	31.2099	28.1548	5.3872	1.04577e-174	1.61467e-171	Null_Model_OpenChrom	human	250
Cistrome_ChIP	L428-PAX5	PAX5	1050	8739	0.120151	192.203	30.4977	28.1266	5.46298	2.31738e-174	3.57803e-171	Null_Model_OpenChrom	human	251
TxnFactorChIPV3	GM12878	NFYB	844	8739	0.0965786	146.167	24.8647	28.0653	5.77422	1.30075e-173	2.00836e-170	Null_Model_OpenChrom	human	252
ReMap_ChIP	mm1s_dmso	CDK9	1260	8739	0.144181	267.844	35.3556	28.0622	4.70423	1.41747e-173	2.18858e-170	Null_Model_OpenChrom	human	253
TxnFactorChIPV3	GM12878	JUND	332	8739	0.0379906	26.4845	10.894	28.0443	12.5356	2.34468e-173	3.62018e-170	Null_Model_OpenChrom	human	254
ReMap_ChIP	jurkat	TAL1	555	8739	0.0635084	64.8521	17.4834	28.035	8.55793	3.04303e-173	4.69845e-170	Null_Model_OpenChrom	human	255
Cistrome_ChIP	NB4	MAX	884	8739	0.101156	150.464	26.2234	27.9726	5.87518	1.74933e-172	2.70097e-169	Null_Model_OpenChrom	human	256
Cistrome_ChIP	Lymphocyte	STAT5B	550	8739	0.0629363	67.6643	17.2556	27.9523	8.12836	3.08689e-172	4.76615e-169	Null_Model_OpenChrom	human	257
ReMap_ChIP	mm1s_dmso	MYC	1058	8739	0.121066	211.39	30.3388	27.9052	5.00498	1.15317e-171	1.7805e-168	Null_Model_OpenChrom	human	258
ReMap_ChIP	hpball	NOTCH1	1112	8739	0.127246	235.976	31.4029	27.8963	4.71234	1.47869e-171	2.28309e-168	Null_Model_OpenChrom	human	259
Cistrome_ChIP	OCI-Ly3	BATF	329	8739	0.0376473	27.7692	10.8071	27.8734	11.8476	2.80527e-171	4.33133e-168	Null_Model_OpenChrom	human	260
Cistrome_ChIP	K562	YY1	1330	8739	0.152191	328.237	36.1691	27.6967	4.05195	3.82673e-169	5.90848e-166	Null_Model_OpenChrom	human	261
ReMap_ChIP	uae_leukemic_5hrzinc	FLI1	1746	8739	0.199794	509.235	44.7195	27.6561	3.42867	1.17938e-168	1.82097e-165	Null_Model_OpenChrom	human	262
TxnFactorChIPV3	K562	SPI1	1157	8739	0.132395	257.507	32.6005	27.5914	4.49307	7.06551e-168	1.09091e-164	Null_Model_OpenChrom	human	263
ReMap_ChIP	cd4_il12	STAT5B	599	8739	0.0685433	85.6164	18.624	27.5657	6.99632	1.43362e-167	2.2135e-164	Null_Model_OpenChrom	human	264
Cistrome_ChIP	CD4+	YY1	818	8739	0.0936034	148.816	24.2949	27.5443	5.49671	2.59256e-167	4.00292e-164	Null_Model_OpenChrom	human	265
ReMap_ChIP	germ_bcell	BCOR	474	8739	0.0542396	54.2428	15.2401	27.543	8.73849	2.68518e-167	4.14591e-164	Null_Model_OpenChrom	human	266
ReMap_ChIP	uae_leukemic	FLI1	1604	8739	0.183545	455.647	41.8853	27.4166	3.52027	8.68697e-166	1.34127e-162	Null_Model_OpenChrom	human	267
Cistrome_ChIP	T_Lymphocyte	YY1	818	8739	0.0936034	148.923	24.4094	27.4107	5.49277	1.02332e-165	1.58001e-162	Null_Model_OpenChrom	human	268
Cistrome_ChIP	DendriticCell	CBFA2T3	172	8739	0.0196819	9.56643	5.92772	27.4024	17.9795	1.28455e-165	1.98334e-162	Null_Model_OpenChrom	human	269
Misc_ChIP	Kasumi-1_siMM	RUNX1-ETO	705	8739	0.0806728	116.637	21.4924	27.3754	6.04438	2.69385e-165	4.15931e-162	Null_Model_OpenChrom	human	270
TxnFactorChIPV3	GM12878	ETS1	513	8739	0.0587024	66.7493	16.3271	27.3319	7.68548	8.85964e-165	1.36793e-161	Null_Model_OpenChrom	human	271
ReMap_ChIP	skno1_leukemic	FLI1	1492	8739	0.170729	425.618	39.066	27.2969	3.50549	2.30565e-164	3.55993e-161	Null_Model_OpenChrom	human	272
Artem-ChIP	Naive_CD4_Tcell_EI_5h_2	NFKB1	322	8739	0.0368463	29.3626	10.7328	27.2657	10.9663	5.41887e-164	8.36673e-161	Null_Model_OpenChrom	human	273
Cistrome_ChIP	K562	SPI1	1130	8739	0.129305	271.514	31.8031	26.9937	4.16184	8.75441e-161	1.35168e-157	Null_Model_OpenChrom	human	274
ReMap_ChIP	lclgm19193	NFKB1	143	8739	0.0163634	7.21479	5.05557	26.8585	19.8204	3.35377e-159	5.17822e-156	Null_Model_OpenChrom	human	275
Cistrome_ChIP	NB4	MYC	559	8739	0.0639661	89.953	17.5054	26.7944	6.21435	1.87631e-158	2.89703e-155	Null_Model_OpenChrom	human	276
TxnFactorChIPV3	K562	ELF1	1285	8739	0.147042	353.835	34.798	26.7591	3.63163	4.8333e-158	7.46262e-155	Null_Model_OpenChrom	human	277
Pazar_Chip	U937+BIO	CEBPA	1240	8739	0.141893	345.671	33.4673	26.7224	3.58722	1.2916e-157	1.99423e-154	Null_Model_OpenChrom	human	278
Artem-ChIP	Naive_CD4_Tcell_EI_5h_3	NFATC1	632	8739	0.0723195	116.182	19.354	26.6517	5.43975	8.55054e-157	1.3202e-153	Null_Model_OpenChrom	human	279
ReMap_ChIP	mm1s_jq1_50nm	BRD4	523	8739	0.0598467	79.3726	16.663	26.6235	6.58917	1.81545e-156	2.80306e-153	Null_Model_OpenChrom	human	280
Cistrome_ChIP	H2171	BRD4	2222	8739	0.254263	838.764	52.0161	26.5925	2.64914	4.14716e-156	6.40321e-153	Null_Model_OpenChrom	human	281
Misc_ChIP	BCells+Sendai_Virus	p65	182	8739	0.0208262	13.8042	6.33779	26.5385	13.1844	1.7412e-155	2.68841e-152	Null_Model_OpenChrom	human	282
Cistrome_ChIP	K562	MYC	1132	8739	0.129534	308.474	31.0446	26.5272	3.66968	2.35542e-155	3.63677e-152	Null_Model_OpenChrom	human	283
Cistrome_ChIP	CD4+	EP300	256	8739	0.029294	24.0709	8.74608	26.5181	10.6352	3.00113e-155	4.63374e-152	Null_Model_OpenChrom	human	284
Cistrome_ChIP	K562	ELF1	1886	8739	0.215814	665.31	46.0656	26.4989	2.83477	4.98601e-155	7.69839e-152	Null_Model_OpenChrom	human	285
TxnFactorChIPV3	GM12892	CTCF	1616	8739	0.184918	549.768	40.547	26.2962	2.93942	1.05929e-152	1.63555e-149	Null_Model_OpenChrom	human	286
TxnFactorChIPV3	GM12878	RFX5	454	8739	0.051951	62.8372	14.9234	26.2113	7.22502	9.86672e-152	1.52342e-148	Null_Model_OpenChrom	human	287
Cistrome_ChIP	HaematopoieticProgenitorCell	GABPA	536	8739	0.0613342	93.8112	16.8981	26.168	5.7136	3.07647e-151	4.75006e-148	Null_Model_OpenChrom	human	288
Cistrome_ChIP	CD4+	KAT5	639	8739	0.0731205	124.853	19.6786	26.1272	5.11801	8.94957e-151	1.38181e-147	Null_Model_OpenChrom	human	289
TxnFactorChIPV3	HeLa-S3	REST	550	8739	0.0629363	100.788	17.2281	26.0743	5.45699	3.56812e-150	5.50917e-147	Null_Model_OpenChrom	human	290
TxnFactorChIPV3	K562	MAZ	1457	8739	0.166724	475.892	37.6923	26.0294	3.06162	1.15083e-149	1.77688e-146	Null_Model_OpenChrom	human	291
Pazar_Chip	U937+BIO	TCF7L2	440	8739	0.050349	65.7273	14.4038	25.9842	6.69433	3.73223e-149	5.76256e-146	Null_Model_OpenChrom	human	292
TxnFactorChIPV3	K562	MAX	1738	8739	0.198879	635.795	42.4291	25.9776	2.73358	4.4382e-149	6.85258e-146	Null_Model_OpenChrom	human	293
ReMap_ChIP	cd36	SMARCA4	876	8739	0.10024	218.292	25.3387	25.9567	4.01298	7.64067e-149	1.17972e-145	Null_Model_OpenChrom	human	294
Cistrome_ChIP	K562+IGG-RAB	MAX	2148	8739	0.245795	873.814	49.1021	25.9497	2.45819	9.15656e-149	1.41377e-145	Null_Model_OpenChrom	human	295
TxnFactorChIPV3	GM12878	ZBTB33	294	8739	0.0336423	33.8941	10.0281	25.9377	8.67407	1.25129e-148	1.93199e-145	Null_Model_OpenChrom	human	296
Cistrome_ChIP	H2171	MAX	2304	8739	0.263646	974.373	51.2823	25.9276	2.3646	1.62562e-148	2.50995e-145	Null_Model_OpenChrom	human	297
Cistrome_ChIP	GM12878	MYC	470	8739	0.0537819	78.8711	15.1041	25.8956	5.95909	3.72987e-148	5.75892e-145	Null_Model_OpenChrom	human	298
Cistrome_ChIP	H2171	MYC	1980	8739	0.226571	779.362	46.3724	25.8912	2.54054	4.17894e-148	6.45229e-145	Null_Model_OpenChrom	human	299
TxnFactorChIPV3	NB4	POLR2A	1288	8739	0.147385	412.552	33.8708	25.8466	3.12203	1.32684e-147	2.04864e-144	Null_Model_OpenChrom	human	300
TxnFactorChIPV3	GM19238	CTCF	1634	8739	0.186978	566.913	41.3794	25.7879	2.88228	6.05995e-147	9.35657e-144	Null_Model_OpenChrom	human	301
ReMap_ChIP	hpc	GABPA	446	8739	0.0510356	71.7013	14.5214	25.7756	6.22025	8.32076e-147	1.28472e-143	Null_Model_OpenChrom	human	302
ReMap_ChIP	a549	NFKB1	1942	8739	0.222222	781.152	45.05	25.768	2.48607	1.0129e-146	1.56393e-143	Null_Model_OpenChrom	human	303
TxnFactorChIPV3	GM19239	CTCF	1444	8739	0.165236	476.447	37.5812	25.7457	3.03077	1.80041e-146	2.77983e-143	Null_Model_OpenChrom	human	304
Cistrome_ChIP	A549	RELA	1909	8739	0.218446	725.981	45.9976	25.7192	2.62955	3.56838e-146	5.50957e-143	Null_Model_OpenChrom	human	305
ReMap_ChIP	u937_bio	CEBPA	1213	8739	0.138803	383.167	32.3921	25.6183	3.16572	4.76493e-145	7.35704e-142	Null_Model_OpenChrom	human	306
Cistrome_ChIP	K562	GABPA	834	8739	0.0954343	213.816	24.2242	25.6018	3.90055	7.27961e-145	1.12397e-141	Null_Model_OpenChrom	human	307
TxnFactorChIPV3	GM12891	CTCF	1437	8739	0.164435	502.119	36.5808	25.5566	2.86187	2.31823e-144	3.57934e-141	Null_Model_OpenChrom	human	308
TxnFactorChIPV3	GM12878	GABPA	576	8739	0.0659114	114.158	18.1009	25.5149	5.04565	6.7439e-144	1.04126e-140	Null_Model_OpenChrom	human	309
TxnFactorChIPV3	SK-N-MC	FOXP2	717	8739	0.082046	176.388	21.1929	25.5091	4.06491	7.80987e-144	1.20584e-140	Null_Model_OpenChrom	human	310
ReMap_ChIP	plasma_dmso	CDK9	690	8739	0.0789564	158.816	20.8468	25.4803	4.34465	1.62894e-143	2.51508e-140	Null_Model_OpenChrom	human	311
TxnFactorChIPV3	K562	MYC	1238	8739	0.141664	386.167	33.4941	25.4323	3.20587	5.53702e-143	8.54916e-140	Null_Model_OpenChrom	human	312
TxnFactorChIPV3	GM19240	CTCF	1483	8739	0.169699	522.53	37.7777	25.4243	2.83811	6.80089e-143	1.05006e-139	Null_Model_OpenChrom	human	313
ReMap_ChIP	sclc_h2171	MAX	1567	8739	0.179311	585.795	38.6103	25.413	2.675	9.0579e-143	1.39854e-139	Null_Model_OpenChrom	human	314
TxnFactorChIPV3	K562	RCOR1	1198	8739	0.137087	394.774	31.6293	25.395	3.03465	1.43246e-142	2.21171e-139	Null_Model_OpenChrom	human	315
ReMap_ChIP	cd4_il12	STAT4	183	8739	0.0209406	15.8112	6.59267	25.3598	11.5741	3.50348e-142	5.40937e-139	Null_Model_OpenChrom	human	316
Pazar_Chip	megakaryocytes	RUNX1	543	8739	0.0621353	103.636	17.3436	25.3329	5.23947	6.92935e-142	1.06989e-138	Null_Model_OpenChrom	human	317
TxnFactorChIPV3	GM12878	CTCF	1704	8739	0.194988	658.713	41.3105	25.3032	2.58686	1.4741e-141	2.27601e-138	Null_Model_OpenChrom	human	318
TxnFactorChIPV3	GM10847	POLR2A	1014	8739	0.116032	302.498	28.1213	25.3012	3.35209	1.54993e-141	2.3931e-138	Null_Model_OpenChrom	human	319
ReMap_ChIP	mm1s_dmso	BRD4	1023	8739	0.117061	299.765	28.6095	25.2795	3.41267	2.68257e-141	4.14188e-138	Null_Model_OpenChrom	human	320
TxnFactorChIPV3	GM12878	MYC	458	8739	0.0524087	83.0599	14.8435	25.2595	5.51409	4.454e-141	6.87698e-138	Null_Model_OpenChrom	human	321
ReMap_ChIP	huvec_vegf4hr	ETS1	1326	8739	0.151734	442.57	34.9944	25.2449	2.99613	6.44028e-141	9.94379e-138	Null_Model_OpenChrom	human	322
ReMap_ChIP	huvec_tnf	RELA	953	8739	0.109051	275.075	26.9241	25.1791	3.46451	3.3923e-140	5.23771e-137	Null_Model_OpenChrom	human	323
Cistrome_ChIP	CD133+	POLR2A	377	8739	0.0431399	59.7652	12.6036	25.1701	6.30802	4.25964e-140	6.57688e-137	Null_Model_OpenChrom	human	324
TxnFactorChIPV3	K562	JUND	1402	8739	0.16043	501.764	35.7757	25.1633	2.79414	5.05218e-140	7.80057e-137	Null_Model_OpenChrom	human	325
TxnFactorChIPV3	K562+IFNg30	MYC	1287	8739	0.147271	441.793	33.6083	25.1488	2.91313	7.28834e-140	1.12532e-136	Null_Model_OpenChrom	human	326
ReMap_ChIP	cd4	SMARCA4	479	8739	0.0548118	91.0859	15.4444	25.1169	5.25877	1.62742e-139	2.51273e-136	Null_Model_OpenChrom	human	327
TxnFactorChIPV3	K562	GABPA	793	8739	0.0907426	207.754	23.3615	25.0517	3.81701	8.35989e-139	1.29077e-135	Null_Model_OpenChrom	human	328
Cistrome_ChIP	EndothelialCell	ETS1	1407	8739	0.161002	499.918	36.2114	25.0496	2.81446	8.81176e-139	1.36054e-135	Null_Model_OpenChrom	human	329
TxnFactorChIPV3	GM12878	ZNF143	856	8739	0.0979517	232.215	24.9119	25.0396	3.68624	1.13178e-138	1.74747e-135	Null_Model_OpenChrom	human	330
ReMap_ChIP	huvec_vegf12hr	ETS1	1445	8739	0.165351	529.79	36.5688	25.027	2.72749	1.55253e-138	2.39711e-135	Null_Model_OpenChrom	human	331
Cistrome_ChIP	K562	NFYA	919	8739	0.105161	271.389	25.9083	24.9963	3.38629	3.35706e-138	5.18331e-135	Null_Model_OpenChrom	human	332
TxnFactorChIPV3	K562	BHLHE40	941	8739	0.107678	277.459	26.5902	24.9544	3.3915	9.56498e-138	1.47683e-134	Null_Model_OpenChrom	human	333
TxnFactorChIPV3	K562+IFNg6h	MYC	1015	8739	0.116146	295.962	28.8208	24.9485	3.42949	1.10717e-137	1.70948e-134	Null_Model_OpenChrom	human	334
ReMap_ChIP	k562	E2F6	978	8739	0.111912	302.349	27.0952	24.9362	3.23468	1.50556e-137	2.32458e-134	Null_Model_OpenChrom	human	335
Cistrome_ChIP	Megakaryocyte	FLI1	272	8739	0.0311248	35.7373	9.48641	24.9054	7.6111	3.2513e-137	5.02001e-134	Null_Model_OpenChrom	human	336
ReMap_ChIP	plasma_jq1	MYC	375	8739	0.0429111	59.4645	12.6978	24.8496	6.30628	1.30749e-136	2.01877e-133	Null_Model_OpenChrom	human	337
Cistrome_ChIP	EndothelialCell	MYC	1123	8739	0.128504	378.444	30.0043	24.815	2.96742	3.08533e-136	4.76375e-133	Null_Model_OpenChrom	human	338
Pazar_Chip	U937+DMSO	CEBPA	913	8739	0.104474	262.25	26.2779	24.7642	3.48141	1.09077e-135	1.68416e-132	Null_Model_OpenChrom	human	339
Pazar_Chip	CD34+prog	GATA2	908	8739	0.103902	261.239	26.1445	24.738	3.47575	2.08896e-135	3.22535e-132	Null_Model_OpenChrom	human	340
Cistrome_ChIP	HCT-116	YY1	1329	8739	0.152077	494.246	33.7516	24.7323	2.68895	2.40639e-135	3.71547e-132	Null_Model_OpenChrom	human	341
Cistrome_ChIP	HepG2	ELF1	1215	8739	0.139032	412.175	32.4838	24.7146	2.94778	3.72195e-135	5.74669e-132	Null_Model_OpenChrom	human	342
TxnFactorChIPV3	GM12878	NRF1	439	8739	0.0502346	85.5475	14.3043	24.7096	5.13165	4.21759e-135	6.51196e-132	Null_Model_OpenChrom	human	343
TxnFactorChIPV3	K562	YY1	1067	8739	0.122096	338.776	29.4916	24.6926	3.14957	6.41845e-135	9.91009e-132	Null_Model_OpenChrom	human	344
ReMap_ChIP	sclc_h2171_dmso	BRD4	1020	8739	0.116718	323.234	28.2178	24.6924	3.15561	6.45023e-135	9.95916e-132	Null_Model_OpenChrom	human	345
Cistrome_ChIP	CD34+	LYL1	212	8739	0.0242591	23.2438	7.65052	24.6723	9.12073	1.06e-134	1.63665e-131	Null_Model_OpenChrom	human	346
TxnFactorChIPV3	K562	TBP	875	8739	0.100126	256.266	25.1559	24.596	3.41442	6.9785e-134	1.07748e-130	Null_Model_OpenChrom	human	347
TxnFactorChIPV3	K562+IFNg30	IRF1	608	8739	0.0695732	145.202	18.8253	24.5839	4.18728	9.39801e-134	1.45105e-130	Null_Model_OpenChrom	human	348
Cistrome_ChIP	U87	MAX	2517	8739	0.288019	1279.91	50.3325	24.5784	1.96655	1.07443e-133	1.65891e-130	Null_Model_OpenChrom	human	349
ReMap_ChIP	sclc_h2171	MYC	1123	8739	0.128504	373.658	30.4899	24.5767	3.00542	1.12034e-133	1.72981e-130	Null_Model_OpenChrom	human	350
Cistrome_ChIP	GM12878	NFYB	500	8739	0.0572148	103.514	16.1532	24.5453	4.83024	2.42651e-133	3.74654e-130	Null_Model_OpenChrom	human	351
Cistrome_ChIP	K562	PML	1178	8739	0.134798	393.426	31.9872	24.5278	2.99421	3.73296e-133	5.76369e-130	Null_Model_OpenChrom	human	352
ReMap_ChIP	u937_bio	TCF7L2	327	8739	0.0374185	50.9001	11.2701	24.4984	6.42435	7.68896e-133	1.18718e-129	Null_Model_OpenChrom	human	353
TxnFactorChIPV3	PBDE	POLR2A	1087	8739	0.124385	362.514	29.5816	24.4911	2.9985	9.1881e-133	1.41864e-129	Null_Model_OpenChrom	human	354
TxnFactorChIPV3	K562	EGR1	1192	8739	0.1364	417.611	31.6649	24.4557	2.85433	2.18736e-132	3.37728e-129	Null_Model_OpenChrom	human	355
Cistrome_ChIP	CD34+	TCF7L2	469	8739	0.0536675	94.3197	15.3279	24.4443	4.97245	2.895e-132	4.46988e-129	Null_Model_OpenChrom	human	356
TxnFactorChIPV3	HepG2	ELF1	864	8739	0.0988671	248.793	25.2429	24.3715	3.47276	1.7164e-131	2.65012e-128	Null_Model_OpenChrom	human	357
ReMap_ChIP	skno1_leukemic	CBFB	828	8739	0.0947477	243.839	23.9711	24.3694	3.39568	1.80596e-131	2.78841e-128	Null_Model_OpenChrom	human	358
Cistrome_ChIP	A549	ELF1	736	8739	0.0842202	202.921	21.8767	24.3674	3.62703	1.89548e-131	2.92663e-128	Null_Model_OpenChrom	human	359
ReMap_ChIP	a375	TFAP2C	1582	8739	0.181028	656.304	38.0114	24.3531	2.41047	2.68667e-131	4.14822e-128	Null_Model_OpenChrom	human	360
TxnFactorChIPV3	K562	EP300	918	8739	0.105046	288.503	25.8819	24.3219	3.18194	5.74644e-131	8.8725e-128	Null_Model_OpenChrom	human	361
ReMap_ChIP	mm1s_jq1_5nm	BRD4	451	8739	0.0516077	89.9311	14.8581	24.3011	5.01495	9.54497e-131	1.47374e-127	Null_Model_OpenChrom	human	362
Cistrome_ChIP	ME-1	SPI1	642	8739	0.0734638	162.57	19.7342	24.2943	3.94906	1.12518e-130	1.73728e-127	Null_Model_OpenChrom	human	363
TxnFactorChIPV3	K562	POLR2A	1572	8739	0.179883	659.695	37.5588	24.2901	2.38292	1.24869e-130	1.92798e-127	Null_Model_OpenChrom	human	364
Cistrome_ChIP	LoVo	RELA	803	8739	0.0918869	231.515	23.533	24.2844	3.46845	1.43151e-130	2.21025e-127	Null_Model_OpenChrom	human	365
Cistrome_ChIP	SKNO-1	FLI1	778	8739	0.0890262	216.192	23.147	24.2713	3.59866	1.96888e-130	3.03995e-127	Null_Model_OpenChrom	human	366
Cistrome_ChIP	CD4+	HDAC1	254	8739	0.0290651	34.3357	9.05148	24.2683	7.39756	2.11698e-130	3.26861e-127	Null_Model_OpenChrom	human	367
Cistrome_ChIP	EndothelialCell	FLI1	1943	8739	0.222337	880.609	43.7874	24.2625	2.20643	2.44167e-130	3.76995e-127	Null_Model_OpenChrom	human	368
TxnFactorChIPV3	K562	PHF8	986	8739	0.112828	329.813	27.1862	24.1368	2.98957	5.13933e-129	7.93512e-126	Null_Model_OpenChrom	human	369
TxnFactorChIPV3	K562	PML	753	8739	0.0861655	224.125	21.9154	24.1326	3.35973	5.68453e-129	8.77691e-126	Null_Model_OpenChrom	human	370
TxnFactorChIPV3	GM12873	CTCF	1413	8739	0.161689	558.71	35.4214	24.1179	2.52904	8.10922e-129	1.25206e-125	Null_Model_OpenChrom	human	371
Cistrome_ChIP	LoVo	IRF1	1205	8739	0.137888	439.709	31.7321	24.1173	2.74045	8.23775e-129	1.27191e-125	Null_Model_OpenChrom	human	372
ReMap_ChIP	huvec_vegf0hr	ETS1	836	8739	0.0956631	247.134	24.4241	24.11	3.38278	9.81353e-129	1.51521e-125	Null_Model_OpenChrom	human	373
TxnFactorChIPV3	GM12872	CTCF	1310	8739	0.149903	518.247	32.849	24.1028	2.52775	1.16823e-128	1.80375e-125	Null_Model_OpenChrom	human	374
Cistrome_ChIP	HeLa-S3	ELK4	422	8739	0.0482893	90.3706	13.7685	24.0861	4.66966	1.74808e-128	2.69904e-125	Null_Model_OpenChrom	human	375
Pazar_Chip	Jurkat	RUNX1	217	8739	0.0248312	26.3367	7.92865	24.0474	8.23946	4.44587e-128	6.86442e-125	Null_Model_OpenChrom	human	376
Cistrome_ChIP	HL-60	GABPA	358	8739	0.0409658	64.2737	12.2182	24.04	5.56993	5.30888e-128	8.19691e-125	Null_Model_OpenChrom	human	377
ReMap_ChIP	lcl_hls554p	SMC1A	763	8739	0.0873098	209.26	23.0424	24.0314	3.64619	6.53932e-128	1.00967e-124	Null_Model_OpenChrom	human	378
Pazar_Chip	Jurkat	TAL1	203	8739	0.0232292	22.8541	7.49685	24.0296	8.88241	6.82967e-128	1.0545e-124	Null_Model_OpenChrom	human	379
TxnFactorChIPV3	K562	E2F6	1055	8739	0.120723	362.099	28.845	24.0216	2.91357	8.27544e-128	1.27773e-124	Null_Model_OpenChrom	human	380
Cistrome_ChIP	T98G	EP300	1314	8739	0.15036	505.431	33.6801	24.0073	2.59976	1.16626e-127	1.80071e-124	Null_Model_OpenChrom	human	381
TxnFactorChIPV3	A549+DEX_100nM	CREB1	760	8739	0.0869665	222.782	22.3855	23.9984	3.4114	1.44403e-127	2.22958e-124	Null_Model_OpenChrom	human	382
TxnFactorChIPV3	K562+IFNa6h	IRF1	504	8739	0.0576725	112.525	16.3499	23.9436	4.47899	5.38474e-127	8.31404e-124	Null_Model_OpenChrom	human	383
TxnFactorChIPV3	K562	TAF1	857	8739	0.0980661	261.195	24.8962	23.9316	3.28108	7.18183e-127	1.10887e-123	Null_Model_OpenChrom	human	384
ReMap_ChIP	huvec_vegf1hr	ETS1	795	8739	0.0909715	244.78	23.0082	23.9141	3.24781	1.09344e-126	1.68828e-123	Null_Model_OpenChrom	human	385
Cistrome_ChIP	U87	BRD4	1827	8739	0.209063	817.631	42.2677	23.8804	2.2345	2.44941e-126	3.78189e-123	Null_Model_OpenChrom	human	386
ReMap_ChIP	amlpz12_leukemic	ERG	885	8739	0.10127	271.822	25.6845	23.8734	3.2558	2.89108e-126	4.46382e-123	Null_Model_OpenChrom	human	387
ReMap_ChIP	cd4	CTCF	826	8739	0.0945188	251.117	24.1101	23.844	3.2893	5.83943e-126	9.01608e-123	Null_Model_OpenChrom	human	388
TxnFactorChIPV3	HeLa-S3	CHD2	918	8739	0.105046	302.722	25.8434	23.8079	3.03248	1.38204e-125	2.13386e-122	Null_Model_OpenChrom	human	389
TxnFactorChIPV3	GM12878	E2F4	338	8739	0.0386772	58.4835	11.7413	23.8063	5.77941	1.43777e-125	2.21992e-122	Null_Model_OpenChrom	human	390
ReMap_ChIP	lcl_bcbl1	SMC1A	1117	8739	0.127818	407.288	29.8123	23.806	2.74253	1.44738e-125	2.23476e-122	Null_Model_OpenChrom	human	391
TxnFactorChIPV3	K562	ETS1	634	8739	0.0725483	166.934	19.6395	23.7819	3.79791	2.56968e-125	3.96758e-122	Null_Model_OpenChrom	human	392
TxnFactorChIPV3	K562	KDM5B	783	8739	0.0895984	241.406	22.7824	23.7725	3.2435	3.21558e-125	4.96485e-122	Null_Model_OpenChrom	human	393
Cistrome_ChIP	A549	ETS1	755	8739	0.0863943	227.125	22.2259	23.7504	3.32416	5.43756e-125	8.39559e-122	Null_Model_OpenChrom	human	394
TxnFactorChIPV3	K562	ZBTB7A	924	8739	0.105733	301.621	26.2502	23.7095	3.06344	1.43969e-124	2.22287e-121	Null_Model_OpenChrom	human	395
TxnFactorChIPV3	K562	TEAD4	905	8739	0.103559	310.796	25.0672	23.7044	2.91188	1.62261e-124	2.50531e-121	Null_Model_OpenChrom	human	396
Cistrome_ChIP	MCF-7	MYC	1271	8739	0.14544	506.772	32.2465	23.6996	2.50803	1.82057e-124	2.81096e-121	Null_Model_OpenChrom	human	397
TxnFactorChIPV3	HeLa-S3	MAX	1147	8739	0.131251	436.112	30.0239	23.6774	2.63006	3.08456e-124	4.76256e-121	Null_Model_OpenChrom	human	398
ReMap_ChIP	gist	ETV1	904	8739	0.103444	290.619	25.9158	23.6682	3.1106	3.83169e-124	5.91612e-121	Null_Model_OpenChrom	human	399
TxnFactorChIPV3	K562	CCNT2	876	8739	0.10024	289.412	24.8302	23.624	3.02683	1.09136e-123	1.68506e-120	Null_Model_OpenChrom	human	400
TxnFactorChIPV3	PFSK-1	FOXP2	820	8739	0.0938322	254.308	23.9567	23.6131	3.22444	1.41439e-123	2.18382e-120	Null_Model_OpenChrom	human	401
Cistrome_ChIP	HeLa-S3	GABPA	526	8739	0.06019	127.761	16.877	23.5966	4.11705	2.089e-123	3.22541e-120	Null_Model_OpenChrom	human	402
Cistrome_ChIP	HEK293	BRD2	2011	8739	0.230118	973.215	44.0278	23.5711	2.06635	3.81236e-123	5.88629e-120	Null_Model_OpenChrom	human	403
Cistrome_ChIP	LoVo	MYC	1030	8739	0.117862	367.199	28.1254	23.566	2.80502	4.30582e-123	6.64819e-120	Null_Model_OpenChrom	human	404
TxnFactorChIPV3	HepG2	MXI1	939	8739	0.107449	313.64	26.5661	23.5398	2.99387	7.98785e-123	1.23332e-119	Null_Model_OpenChrom	human	405
ReMap_ChIP	blood_macrophage	CEBPB	832	8739	0.0952054	274.321	23.7036	23.5272	3.03295	1.07533e-122	1.66031e-119	Null_Model_OpenChrom	human	406
Cistrome_ChIP	H128	MAX	1539	8739	0.176107	672.369	36.8535	23.5156	2.28892	1.4138e-122	2.1829e-119	Null_Model_OpenChrom	human	407
Cistrome_ChIP	MM1.S	BRD2	297	8739	0.0339856	50.8681	10.467	23.515	5.83863	1.43311e-122	2.21273e-119	Null_Model_OpenChrom	human	408
Cistrome_ChIP	BJ	MYC	933	8739	0.106763	332.666	25.5363	23.509	2.80461	1.65006e-122	2.54769e-119	Null_Model_OpenChrom	human	409
Cistrome_ChIP	MCF-7	GABPA	725	8739	0.0829614	219.244	21.5206	23.501	3.30682	1.99091e-122	3.07397e-119	Null_Model_OpenChrom	human	410
Cistrome_ChIP	A549	GABPA	847	8739	0.0969218	269.897	24.5577	23.4998	3.13823	2.04701e-122	3.16058e-119	Null_Model_OpenChrom	human	411
Cistrome_ChIP	U937	FLI1	1086	8739	0.124271	396.101	29.3672	23.4921	2.74173	2.45427e-122	3.7894e-119	Null_Model_OpenChrom	human	412
ReMap_ChIP	u937_dmso	CEBPA	861	8739	0.0985239	289.224	24.386	23.4469	2.97693	7.11087e-122	1.09792e-118	Null_Model_OpenChrom	human	413
Cistrome_ChIP	Plasma	MAX	203	8739	0.0232292	27.8282	7.48388	23.4066	7.29477	1.83237e-121	2.82918e-118	Null_Model_OpenChrom	human	414
Cistrome_ChIP	HEK293T	BRD4	901	8739	0.103101	318.106	24.9035	23.4061	2.83239	1.8519e-121	2.85934e-118	Null_Model_OpenChrom	human	415
TxnFactorChIPV3	HepG2	YY1	823	8739	0.0941755	282.315	23.1074	23.3988	2.91519	2.19568e-121	3.39014e-118	Null_Model_OpenChrom	human	416
Cistrome_ChIP	GM12878	GABPA	350	8739	0.0400503	67.7922	12.0716	23.3779	5.16284	3.58736e-121	5.53888e-118	Null_Model_OpenChrom	human	417
TxnFactorChIPV3	Dnd41	CTCF	1305	8739	0.149331	536.764	32.8789	23.3656	2.43124	4.77944e-121	7.37945e-118	Null_Model_OpenChrom	human	418
Cistrome_ChIP	LoVo	STAT2	500	8739	0.0572148	118.623	16.3288	23.3561	4.21502	5.97402e-121	9.22388e-118	Null_Model_OpenChrom	human	419
TxnFactorChIPV3	SK-N-MC	POLR2A	1152	8739	0.131823	437.603	30.5932	23.3515	2.63252	6.6551e-121	1.02755e-117	Null_Model_OpenChrom	human	420
Cistrome_ChIP	LoVo	ETS2	920	8739	0.105275	324.951	25.4865	23.3476	2.8312	7.28921e-121	1.12545e-117	Null_Model_OpenChrom	human	421
Cistrome_ChIP	HEK293T	MYC	969	8739	0.110882	343.004	26.8153	23.3447	2.82504	7.79333e-121	1.20329e-117	Null_Model_OpenChrom	human	422
Cistrome_ChIP	GIST48	ETV1	752	8739	0.086051	234.827	22.1595	23.3386	3.20236	8.99381e-121	1.38864e-117	Null_Model_OpenChrom	human	423
TxnFactorChIPV3	K562	SP1	437	8739	0.0500057	105.364	14.2128	23.3336	4.14754	1.01015e-120	1.55967e-117	Null_Model_OpenChrom	human	424
TxnFactorChIPV3	K562+IFNg6h	IRF1	666	8739	0.0762101	193.571	20.2762	23.2996	3.44059	2.23554e-120	3.45167e-117	Null_Model_OpenChrom	human	425
Pazar_Chip	IMR90_Quiescent	P130	672	8739	0.0768967	206.079	20.0151	23.2785	3.26089	3.66374e-120	5.65682e-117	Null_Model_OpenChrom	human	426
Cistrome_ChIP	U2OS	MYC	762	8739	0.0871953	234.373	22.7254	23.2175	3.25123	1.51668e-119	2.34176e-116	Null_Model_OpenChrom	human	427
Cistrome_ChIP	CD4+	POLR3A	198	8739	0.0226571	26.3716	7.39458	23.21	7.50807	1.80287e-119	2.78363e-116	Null_Model_OpenChrom	human	428
TxnFactorChIPV3	K562	ATF1	551	8739	0.0630507	153.393	17.1429	23.1936	3.59209	2.63923e-119	4.07498e-116	Null_Model_OpenChrom	human	429
Cistrome_ChIP	U87	MYC	988	8739	0.113056	339.614	27.9628	23.1875	2.90918	3.04742e-119	4.70521e-116	Null_Model_OpenChrom	human	430
TxnFactorChIPV3	K562	ATF3	624	8739	0.0714041	188.408	18.7879	23.1848	3.31197	3.24247e-119	5.00637e-116	Null_Model_OpenChrom	human	431
Cistrome_ChIP	H1	SP4	1052	8739	0.12038	404.198	27.9436	23.1825	2.60269	3.41973e-119	5.28006e-116	Null_Model_OpenChrom	human	432
Pazar_Chip	IMR90_Senescent	P130	742	8739	0.0849067	237.757	21.7846	23.1467	3.12083	7.84261e-119	1.2109e-115	Null_Model_OpenChrom	human	433
Cistrome_ChIP	NCI-H441	SMAD3	1237	8739	0.141549	514.74	31.2094	23.1424	2.40315	8.67833e-119	1.33993e-115	Null_Model_OpenChrom	human	434
TxnFactorChIPV3	HeLa-S3	TAF1	834	8739	0.0954343	271.872	24.2901	23.1423	3.06762	8.69204e-119	1.34205e-115	Null_Model_OpenChrom	human	435
TxnFactorChIPV3	K562+IFNg6h	POLR2A	1080	8739	0.123584	403.712	29.2395	23.1292	2.67517	1.17693e-118	1.81717e-115	Null_Model_OpenChrom	human	436
TxnFactorChIPV3	K562	ZNF143	886	8739	0.101385	310.932	24.8786	23.115	2.8495	1.63766e-118	2.52854e-115	Null_Model_OpenChrom	human	437
ReMap_ChIP	hek293	BRD2	1729	8739	0.197849	785.405	40.8326	23.1089	2.20141	1.8851e-118	2.9106e-115	Null_Model_OpenChrom	human	438
Cistrome_ChIP	ME-1	ELF1	891	8739	0.101957	308.05	25.228	23.1073	2.89239	1.95469e-118	3.01803e-115	Null_Model_OpenChrom	human	439
TxnFactorChIPV3	GM12864	CTCF	1260	8739	0.144181	516.055	32.2407	23.0747	2.4416	4.15583e-118	6.41661e-115	Null_Model_OpenChrom	human	440
TxnFactorChIPV3	GM12878	SIX5	352	8739	0.0402792	70.6294	12.1949	23.0728	4.98376	4.34098e-118	6.70248e-115	Null_Model_OpenChrom	human	441
TxnFactorChIPV3	K562	SIN3AK20	673	8739	0.0770111	212.276	20.0179	23.0156	3.1704	1.62783e-117	2.51337e-114	Null_Model_OpenChrom	human	442
Cistrome_ChIP	LoVo	NFAT5	533	8739	0.060991	142.333	16.9772	23.0113	3.74475	1.79799e-117	2.77609e-114	Null_Model_OpenChrom	human	443
Pazar_Chip	U937+BMP4	CEBPA	487	8739	0.0557272	120.368	15.9364	23.006	4.04594	2.03069e-117	3.13539e-114	Null_Model_OpenChrom	human	444
Cistrome_ChIP	MCF-10A	MYC	1483	8739	0.169699	673.034	35.2146	23.0009	2.20345	2.28341e-117	3.52559e-114	Null_Model_OpenChrom	human	445
TxnFactorChIPV3	K562+IFNa6h	MYC	614	8739	0.0702598	176.049	19.0438	22.997	3.48767	2.4956e-117	3.85321e-114	Null_Model_OpenChrom	human	446
TxnFactorChIPV3	K562	E2F4	510	8739	0.0583591	133.684	16.3677	22.9914	3.81496	2.84014e-117	4.38517e-114	Null_Model_OpenChrom	human	447
Cistrome_ChIP	EWS502	FLI1	2121	8739	0.242705	1088.19	44.9377	22.9832	1.94912	3.42862e-117	5.29378e-114	Null_Model_OpenChrom	human	448
TxnFactorChIPV3	MCF10A-Er-Src+EtOH_0.01pct	POLR2A	1184	8739	0.135485	483.435	30.5126	22.9599	2.44914	5.87278e-117	9.06758e-114	Null_Model_OpenChrom	human	449
Pazar_Chip	IMR90_Senescent	RB2	672	8739	0.0768967	205.598	20.3161	22.9572	3.26851	6.23983e-117	9.6343e-114	Null_Model_OpenChrom	human	450
Cistrome_ChIP	Lymphocyte	STAT5A	163	8739	0.018652	20.5524	6.20882	22.9428	7.93093	8.70186e-117	1.34357e-113	Null_Model_OpenChrom	human	451
TxnFactorChIPV3	HeLa-S3	MAZ	750	8739	0.0858222	236.526	22.3857	22.9376	3.17089	9.80426e-117	1.51378e-113	Null_Model_OpenChrom	human	452
Cistrome_ChIP	LNCaP	ETV1	769	8739	0.0879963	246.398	22.7855	22.9358	3.12097	1.02176e-116	1.5776e-113	Null_Model_OpenChrom	human	453
ReMap_ChIP	hela	MYC	1264	8739	0.144639	524.214	32.261	22.9313	2.41123	1.13331e-116	1.74983e-113	Null_Model_OpenChrom	human	454
TxnFactorChIPV3	HCT-116	POLR2A	1382	8739	0.158142	608.22	33.8093	22.8866	2.2722	3.15899e-116	4.87749e-113	Null_Model_OpenChrom	human	455
TxnFactorChIPV3	GM06990	CTCF	1238	8739	0.141664	500.27	32.262	22.8669	2.47467	4.96587e-116	7.6673e-113	Null_Model_OpenChrom	human	456
TxnFactorChIPV3	MCF10A-Er-Src+EtOH_0.01pct	MYC	1116	8739	0.127703	446.69	29.2914	22.8501	2.49838	7.29538e-116	1.12641e-112	Null_Model_OpenChrom	human	457
TxnFactorChIPV3	K562+IFNa30	POLR2A	941	8739	0.107678	355.249	25.6551	22.8318	2.64885	1.10945e-115	1.713e-112	Null_Model_OpenChrom	human	458
Cistrome_ChIP	CD34+	POLR2A	1138	8739	0.130221	450.194	30.1283	22.8292	2.5278	1.17569e-115	1.81526e-112	Null_Model_OpenChrom	human	459
Cistrome_ChIP	A549	SP1	1448	8739	0.165694	650.323	34.956	22.8195	2.22659	1.46827e-115	2.26702e-112	Null_Model_OpenChrom	human	460
Cistrome_ChIP	SK-N-SH	ELF1	363	8739	0.0415379	77.3367	12.5189	22.8185	4.69376	1.50162e-115	2.3185e-112	Null_Model_OpenChrom	human	461
TxnFactorChIPV3	HUVEC	POLR2A	1553	8739	0.177709	721.517	36.4607	22.8049	2.15241	2.05042e-115	3.16584e-112	Null_Model_OpenChrom	human	462
Cistrome_ChIP	ECC-1	EP300	1002	8739	0.114658	392.732	26.7432	22.7822	2.55136	3.44267e-115	5.31548e-112	Null_Model_OpenChrom	human	463
TxnFactorChIPV3	K562	CBX3	689	8739	0.078842	211.516	20.9607	22.78	3.25743	3.62231e-115	5.59285e-112	Null_Model_OpenChrom	human	464
TxnFactorChIPV3	GM12865	CTCF	1235	8739	0.141321	495.291	32.4739	22.7786	2.49349	3.73907e-115	5.77312e-112	Null_Model_OpenChrom	human	465
Cistrome_ChIP	HepG2	MAX	945	8739	0.108136	342.027	26.5164	22.7396	2.76294	9.0912e-115	1.40368e-111	Null_Model_OpenChrom	human	466
TxnFactorChIPV3	MCF10A-Er-Src+4OHTAM_1uM_36hr	POLR2A	1112	8739	0.127246	454.61	28.9627	22.6978	2.44605	2.35633e-114	3.63817e-111	Null_Model_OpenChrom	human	467
ReMap_ChIP	esc	TAF2	678	8739	0.0775832	203.92	20.9155	22.6664	3.32483	4.80692e-114	7.42189e-111	Null_Model_OpenChrom	human	468
Cistrome_ChIP	LoVo	NFYC	444	8739	0.0508067	106.068	14.9328	22.6301	4.186	1.09444e-113	1.68982e-110	Null_Model_OpenChrom	human	469
TxnFactorChIPV3	K562+IFNg30	POLR2A	1036	8739	0.118549	399.56	28.137	22.6193	2.59285	1.39808e-113	2.15864e-110	Null_Model_OpenChrom	human	470
TxnFactorChIPV3	Gliobla	POLR2A	1062	8739	0.121524	439.751	27.5204	22.6104	2.415	1.71153e-113	2.6426e-110	Null_Model_OpenChrom	human	471
ReMap_ChIP	u87	MAX	1580	8739	0.180799	750.641	36.6899	22.6045	2.10487	1.95604e-113	3.02013e-110	Null_Model_OpenChrom	human	472
Cistrome_ChIP	SK-N-SH	GABPA	480	8739	0.0549262	120.463	15.9113	22.5963	3.98464	2.35629e-113	3.63811e-110	Null_Model_OpenChrom	human	473
TxnFactorChIPV3	HepG2	GABPA	583	8739	0.0667124	165.167	18.5114	22.5717	3.52976	4.11176e-113	6.34856e-110	Null_Model_OpenChrom	human	474
TxnFactorChIPV3	SK-N-SH	TAF1	755	8739	0.0863943	253.307	22.2342	22.564	2.98058	4.89201e-113	7.55327e-110	Null_Model_OpenChrom	human	475
TxnFactorChIPV3	MCF10A-Er-Src+4OHTAM_1uM_36hr	E2F4	696	8739	0.079643	217.642	21.2098	22.5536	3.19791	6.18898e-113	9.55578e-110	Null_Model_OpenChrom	human	476
Cistrome_ChIP	A549	YY1	1056	8739	0.120838	418.667	28.2803	22.5363	2.52229	9.1508e-113	1.41288e-109	Null_Model_OpenChrom	human	477
TxnFactorChIPV3	K562+IFNa6h	POLR2A	917	8739	0.104932	345.885	25.3471	22.5318	2.65117	1.01292e-112	1.56394e-109	Null_Model_OpenChrom	human	478
TxnFactorChIPV3	HeLa-S3	ZNF143	402	8739	0.0460007	96.1948	13.5725	22.5312	4.17902	1.02613e-112	1.58435e-109	Null_Model_OpenChrom	human	479
TxnFactorChIPV3	HepG2	SIN3AK20	812	8739	0.0929168	277.029	23.7512	22.5239	2.9311	1.20926e-112	1.8671e-109	Null_Model_OpenChrom	human	480
TxnFactorChIPV3	K562	TBL1XR1	522	8739	0.0597322	140.344	16.9516	22.5144	3.71944	1.49876e-112	2.31408e-109	Null_Model_OpenChrom	human	481
ReMap_ChIP	h2171	MAX	1331	8739	0.152306	599.081	32.5555	22.4822	2.22174	3.10127e-112	4.78836e-109	Null_Model_OpenChrom	human	482
TxnFactorChIPV3	U87	POLR2A	1168	8739	0.133654	477.62	30.7139	22.4777	2.44546	3.42756e-112	5.29215e-109	Null_Model_OpenChrom	human	483
TxnFactorChIPV3	HepG2	TBP	670	8739	0.0766678	214.445	20.2753	22.4685	3.12435	4.2239e-112	6.5217e-109	Null_Model_OpenChrom	human	484
TxnFactorChIPV3	MCF-7+vehicle	MYC	1038	8739	0.118778	414.005	27.8296	22.422	2.50722	1.20116e-111	1.85458e-108	Null_Model_OpenChrom	human	485
TxnFactorChIPV3	K562	CHD2	463	8739	0.0529809	115.517	15.545	22.3534	4.00805	5.59703e-111	8.64181e-108	Null_Model_OpenChrom	human	486
TxnFactorChIPV3	HepG2	MAZ	664	8739	0.0759812	210.358	20.306	22.3403	3.15653	7.50124e-111	1.15819e-107	Null_Model_OpenChrom	human	487
ReMap_ChIP	tall_prima5	TAL1	519	8739	0.0593889	144.722	16.7639	22.3264	3.58618	1.02402e-110	1.58109e-107	Null_Model_OpenChrom	human	488
Cistrome_ChIP	HeLa	BRD4	480	8739	0.0549262	125.388	15.8872	22.3207	3.82813	1.16305e-110	1.79575e-107	Null_Model_OpenChrom	human	489
TxnFactorChIPV3	K562	RBBP5	756	8739	0.0865088	260.753	22.1896	22.3188	2.89929	1.21279e-110	1.87254e-107	Null_Model_OpenChrom	human	490
TxnFactorChIPV3	HCT-116	YY1	643	8739	0.0735782	198.985	19.9006	22.3117	3.2314	1.42336e-110	2.19767e-107	Null_Model_OpenChrom	human	491
Cistrome_ChIP	HepG2	YY1	1065	8739	0.121867	414.705	29.1619	22.2995	2.56809	1.86852e-110	2.885e-107	Null_Model_OpenChrom	human	492
TxnFactorChIPV3	SK-N-SH	SIN3AK20	734	8739	0.0839913	257.251	21.3855	22.2931	2.85325	2.15325e-110	3.32462e-107	Null_Model_OpenChrom	human	493
TxnFactorChIPV3	GM12875	CTCF	1083	8739	0.123927	445.549	28.595	22.2924	2.43071	2.19165e-110	3.38392e-107	Null_Model_OpenChrom	human	494
Cistrome_ChIP	ECC-1	YY1	826	8739	0.0945188	307.23	23.2772	22.2866	2.68854	2.48978e-110	3.84422e-107	Null_Model_OpenChrom	human	495
TxnFactorChIPV3	K562	HMGN3	725	8739	0.0829614	239.564	21.794	22.2738	3.02633	3.3147e-110	5.11789e-107	Null_Model_OpenChrom	human	496
Pazar_Chip	IMR90_shRbSenescent	P130	798	8739	0.0913148	277.796	23.3607	22.2683	2.87261	3.74726e-110	5.78577e-107	Null_Model_OpenChrom	human	497
TxnFactorChIPV3	K562+IFNa30	MYC	488	8739	0.0558416	133.397	15.9285	22.2623	3.65826	4.29005e-110	6.62383e-107	Null_Model_OpenChrom	human	498
TxnFactorChIPV3	HeLa-S3	GABPA	451	8739	0.0516077	114.839	15.1125	22.2439	3.92723	6.45818e-110	9.97143e-107	Null_Model_OpenChrom	human	499
Misc_ChIP	LoVo	NFAT5	1142	8739	0.130679	490.732	29.2942	22.232	2.32713	8.42426e-110	1.30071e-106	Null_Model_OpenChrom	human	500
Cistrome_ChIP	K562	ELK1	261	8739	0.0298661	49.99	9.50073	22.2099	5.22104	1.37874e-109	2.12878e-106	Null_Model_OpenChrom	human	501
Cistrome_ChIP	HepG2	GABPA	417	8739	0.0477171	102.692	14.1597	22.1973	4.06067	1.82216e-109	2.81341e-106	Null_Model_OpenChrom	human	502
TxnFactorChIPV3	A549+EtOH_0.02pct	ELF1	491	8739	0.0561849	133.915	16.1008	22.1781	3.6665	2.79546e-109	4.31619e-106	Null_Model_OpenChrom	human	503
TxnFactorChIPV3	HeLa-S3	MXI1	616	8739	0.0704886	197.171	18.8936	22.1678	3.12419	3.51382e-109	5.42534e-106	Null_Model_OpenChrom	human	504
TxnFactorChIPV3	HeLa-S3	TBP	776	8739	0.0887973	271.433	22.8006	22.1296	2.85891	8.20064e-109	1.26618e-105	Null_Model_OpenChrom	human	505
TxnFactorChIPV3	K562	UBTF	697	8739	0.0797574	235.783	20.8666	22.1031	2.95611	1.47425e-108	2.27624e-105	Null_Model_OpenChrom	human	506
TxnFactorChIPV3	HeLa-S3	POLR2A	1329	8739	0.152077	597.526	33.1137	22.0898	2.22417	1.98288e-108	3.06157e-105	Null_Model_OpenChrom	human	507
TxnFactorChIPV3	K562+IFNa30	STAT2	231	8739	0.0264332	39.2797	8.6803	22.0868	5.8809	2.11596e-108	3.26704e-105	Null_Model_OpenChrom	human	508
ReMap_ChIP	lcl_bcbl1	CTCF	1142	8739	0.130679	493.727	29.3659	22.0757	2.31302	2.70649e-108	4.17882e-105	Null_Model_OpenChrom	human	509
Cistrome_ChIP	NHEK	MYC	487	8739	0.0557272	138.95	15.7961	22.0339	3.50486	6.81815e-108	1.05272e-104	Null_Model_OpenChrom	human	510
ReMap_ChIP	cutll	ZNF143	370	8739	0.0423389	86.6404	12.8622	22.0304	4.27053	7.36415e-108	1.13702e-104	Null_Model_OpenChrom	human	511
Cistrome_ChIP	K562	ETS1	362	8739	0.0414235	85.1838	12.5784	22.0073	4.24963	1.22682e-107	1.89422e-104	Null_Model_OpenChrom	human	512
ReMap_ChIP	jurkat	GATA3	328	8739	0.0375329	74.1828	11.5444	21.9861	4.42151	1.95415e-107	3.01721e-104	Null_Model_OpenChrom	human	513
Cistrome_ChIP	MDA-MB-453	MYC	833	8739	0.0953198	314.14	23.6324	21.9555	2.65169	3.8371e-107	5.92448e-104	Null_Model_OpenChrom	human	514
TxnFactorChIPV3	HeLa-S3	ELK4	396	8739	0.0453141	97.1469	13.6163	21.9482	4.0763	4.50463e-107	6.95514e-104	Null_Model_OpenChrom	human	515
TxnFactorChIPV3	K562	BCLAF1	314	8739	0.0359309	63.6583	11.4348	21.8929	4.93258	1.51716e-106	2.34249e-103	Null_Model_OpenChrom	human	516
TxnFactorChIPV3	H1-hESC	TBP	767	8739	0.0877675	271.983	22.6197	21.8844	2.82003	1.82995e-106	2.82544e-103	Null_Model_OpenChrom	human	517
Cistrome_ChIP	CD34+	LMO2	120	8739	0.0137315	11.8741	4.94086	21.884	10.106	1.84507e-106	2.84879e-103	Null_Model_OpenChrom	human	518
TxnFactorChIPV3	HepG2	TAF1	790	8739	0.0903994	291.169	22.8327	21.8472	2.7132	4.1305e-106	6.37749e-103	Null_Model_OpenChrom	human	519
ReMap_ChIP	hela	PHF8	826	8739	0.0945188	297.384	24.2122	21.8327	2.77756	5.67795e-106	8.76675e-103	Null_Model_OpenChrom	human	520
Cistrome_ChIP	Monocyte_CD14+	CTCF	1132	8739	0.129534	482.096	29.7873	21.8181	2.34808	7.80371e-106	1.20489e-102	Null_Model_OpenChrom	human	521
TxnFactorChIPV3	HeLa-S3	GTF2F1	575	8739	0.065797	174.145	18.3771	21.8128	3.30185	8.7681e-106	1.3538e-102	Null_Model_OpenChrom	human	522
TxnFactorChIPV3	MCF-7+serum_stimulated_media	MYC	874	8739	0.100011	333.619	24.778	21.8089	2.61975	9.54843e-106	1.47428e-102	Null_Model_OpenChrom	human	523
Cistrome_ChIP	HepG2	MYC	419	8739	0.047946	110.372	14.1599	21.796	3.79627	1.26606e-105	1.9548e-102	Null_Model_OpenChrom	human	524
Cistrome_ChIP	MCF-7	PML	489	8739	0.0559561	142.262	15.9158	21.7858	3.43733	1.58333e-105	2.44466e-102	Null_Model_OpenChrom	human	525
TxnFactorChIPV3	GM12874	CTCF	1034	8739	0.11832	429.767	27.7445	21.7784	2.40595	1.85717e-105	2.86747e-102	Null_Model_OpenChrom	human	526
TxnFactorChIPV3	HCT-116	TCF7L2	778	8739	0.0890262	283.506	22.7077	21.7765	2.74421	1.93794e-105	2.99218e-102	Null_Model_OpenChrom	human	527
Cistrome_ChIP	HeLa-S3	ELK1	259	8739	0.0296373	50.4655	9.60047	21.7213	5.13222	6.45761e-105	9.97054e-102	Null_Model_OpenChrom	human	528
Misc_ChIP	LoVo	MED12	1608	8739	0.184003	821.454	36.214	21.7194	1.95751	6.72374e-105	1.03815e-101	Null_Model_OpenChrom	human	529
ReMap_ChIP	hesc	BRD4	998	8739	0.114201	426.761	26.3326	21.6932	2.33854	1.18892e-104	1.83569e-101	Null_Model_OpenChrom	human	530
TxnFactorChIPV3	H1-hESC	TAF1	870	8739	0.0995537	336.097	24.6571	21.6531	2.58854	2.84133e-104	4.38702e-101	Null_Model_OpenChrom	human	531
Cistrome_ChIP	H1	EP300	585	8739	0.0669413	191.193	18.1944	21.6444	3.05974	3.43413e-104	5.3023e-101	Null_Model_OpenChrom	human	532
TxnFactorChIPV3	MCF-7+serum_starved_media	POLR2A	1048	8739	0.119922	447.078	27.7723	21.6375	2.34411	3.9879e-104	6.15732e-101	Null_Model_OpenChrom	human	533
TxnFactorChIPV3	A549	MAX	557	8739	0.0637373	175.85	17.6259	21.6244	3.16747	5.29674e-104	8.17817e-101	Null_Model_OpenChrom	human	534
ReMap_ChIP	mdamb23_thiostrepton	FOXM1	500	8739	0.0572148	144.296	16.4499	21.6234	3.46511	5.40526e-104	8.34573e-101	Null_Model_OpenChrom	human	535
Cistrome_ChIP	EndothelialCell	RELA	336	8739	0.0384483	72.8981	12.1783	21.6041	4.60917	8.21595e-104	1.26854e-100	Null_Model_OpenChrom	human	536
Cistrome_ChIP	Saos-2	TP53	700	8739	0.0801007	236.558	21.4555	21.6002	2.9591	8.94832e-104	1.38162e-100	Null_Model_OpenChrom	human	537
TxnFactorChIPV3	HepG2	BHLHE40	588	8739	0.0672846	190.446	18.4101	21.5944	3.0875	1.01419e-103	1.5659e-100	Null_Model_OpenChrom	human	538
ReMap_ChIP	sclc_h128	MAX	753	8739	0.0861655	259.611	22.8683	21.5752	2.90049	1.53417e-103	2.36876e-100	Null_Model_OpenChrom	human	539
ReMap_ChIP	jurkat	RUNX1+3	84	8739	0.00961208	6.73726	3.58356	21.5603	12.468	2.11778e-103	3.26986e-100	Null_Model_OpenChrom	human	540
Misc_ChIP	LoVo	MYC	1560	8739	0.17851	768.704	36.7144	21.5528	2.02939	2.49438e-103	3.85133e-100	Null_Model_OpenChrom	human	541
Misc_ChIP	LoVo	MED1	1110	8739	0.127017	482.781	29.1672	21.5043	2.29918	7.10215e-103	1.09657e-99	Null_Model_OpenChrom	human	542
ReMap_ChIP	293T_ctl	NCOR1	545	8739	0.0623641	167.895	17.5418	21.4975	3.24607	8.22234e-103	1.26953e-99	Null_Model_OpenChrom	human	543
ReMap_ChIP	hela	E2F1	530	8739	0.0606477	155.905	17.4119	21.485	3.3995	1.07478e-102	1.65946e-99	Null_Model_OpenChrom	human	544
Cistrome_ChIP	A549	EP300	935	8739	0.106992	384.201	25.695	21.4361	2.43362	3.0791e-102	4.75413e-99	Null_Model_OpenChrom	human	545
ReMap_ChIP	293t	PHF8	527	8739	0.0603044	161.192	17.0858	21.4101	3.2694	5.37655e-102	8.30139e-99	Null_Model_OpenChrom	human	546
Cistrome_ChIP	HeLa-S3	MYC	898	8739	0.102758	355.8	25.3262	21.4087	2.52389	5.54413e-102	8.56014e-99	Null_Model_OpenChrom	human	547
TxnFactorChIPV3	HeLa-S3	MYC	576	8739	0.0659114	180.369	18.4947	21.3916	3.19346	7.99237e-102	1.23402e-98	Null_Model_OpenChrom	human	548
TxnFactorChIPV3	A549+DEX_100nM	POLR2A	1229	8739	0.140634	574.923	30.6665	21.3287	2.13768	3.07456e-101	4.74712e-98	Null_Model_OpenChrom	human	549
TxnFactorChIPV3	K562+IFNa6h	STAT1	149	8739	0.01705	19.7483	6.06074	21.3261	7.54497	3.25245e-101	5.02178e-98	Null_Model_OpenChrom	human	550
Cistrome_ChIP	HeLa-S3	MAX	1095	8739	0.1253	491.297	28.3145	21.3213	2.2288	3.59983e-101	5.55814e-98	Null_Model_OpenChrom	human	551
Misc_ChIP	LoVo	GMEB2	1110	8739	0.127017	487.073	29.2224	21.3168	2.27892	3.96886e-101	6.12793e-98	Null_Model_OpenChrom	human	552
TxnFactorChIPV3	HeLa-S3	TFAP2C	851	8739	0.0973796	342.045	23.8764	21.3162	2.48798	4.01356e-101	6.19694e-98	Null_Model_OpenChrom	human	553
TxnFactorChIPV3	U87	REST	546	8739	0.0624785	177.258	17.3127	21.2989	3.08026	5.8049e-101	8.96276e-98	Null_Model_OpenChrom	human	554
ReMap_ChIP	hela	MAX	1203	8739	0.137659	563.744	30.0374	21.282	2.13395	8.33751e-101	1.28731e-97	Null_Model_OpenChrom	human	555
Cistrome_ChIP	MCF-7	E2F1	1022	8739	0.116947	442.684	27.2323	21.2731	2.30864	1.00802e-100	1.55638e-97	Null_Model_OpenChrom	human	556
Cistrome_ChIP	HaematopoieticProgenitorCell	SMAD1	621	8739	0.0710608	207.069	19.4791	21.25	2.999	1.6469e-100	2.54282e-97	Null_Model_OpenChrom	human	557
TxnFactorChIPV3	K562+IFNa6h	STAT2	155	8739	0.0177366	22.4995	6.24181	21.2279	6.88904	2.63947e-100	4.07534e-97	Null_Model_OpenChrom	human	558
TxnFactorChIPV3	HepG2	MAX	603	8739	0.069001	203.05	18.85	21.2175	2.96971	3.29307e-100	5.08451e-97	Null_Model_OpenChrom	human	559
Pazar_Chip	HeLa	PHF8	843	8739	0.0964641	328.713	24.2397	21.2168	2.56454	3.3443e-100	5.1636e-97	Null_Model_OpenChrom	human	560
TxnFactorChIPV3	K562	HDAC1	590	8739	0.0675134	198.495	18.4654	21.2021	2.97237	4.56889e-100	7.05437e-97	Null_Model_OpenChrom	human	561
Misc_ChIP	LoVo	NIPBL	1524	8739	0.174391	763.895	35.8862	21.181	1.99504	7.14955e-100	1.10389e-96	Null_Model_OpenChrom	human	562
TxnFactorChIPV3	HeLa-S3	TFAP2A	689	8739	0.078842	262.129	20.163	21.171	2.62848	8.84478e-100	1.36563e-96	Null_Model_OpenChrom	human	563
Cistrome_ChIP	H1	SP1	938	8739	0.107335	400.236	25.4033	21.1691	2.34362	9.21005e-100	1.42203e-96	Null_Model_OpenChrom	human	564
ReMap_ChIP	k562	NFYA	772	8739	0.0883396	293.575	22.6017	21.1676	2.62965	9.49086e-100	1.46539e-96	Null_Model_OpenChrom	human	565
TxnFactorChIPV3	A549+EtOH_0.02pct	POLR2A	1233	8739	0.141092	571.046	31.2815	21.1612	2.1592	1.0885e-99	1.68065e-96	Null_Model_OpenChrom	human	566
Pazar_Chip	H1	TAF1	663	8739	0.0758668	232.336	20.3717	21.1403	2.85363	1.69469e-99	2.61661e-96	Null_Model_OpenChrom	human	567
Cistrome_ChIP	H9	EP300	898	8739	0.102758	362.307	25.3635	21.1206	2.47856	2.56954e-99	3.96737e-96	Null_Model_OpenChrom	human	568
TxnFactorChIPV3	HeLa-S3	ELK1	334	8739	0.0382195	78.5295	12.0981	21.1166	4.25318	2.79738e-99	4.31915e-96	Null_Model_OpenChrom	human	569
TxnFactorChIPV3	HCT-116	ZBTB33	303	8739	0.0346722	67.3696	11.1605	21.1128	4.49758	3.03053e-99	4.67914e-96	Null_Model_OpenChrom	human	570
TxnFactorChIPV3	H1-hESC	SIN3A	864	8739	0.0988671	345.929	24.5458	21.1063	2.49762	3.47795e-99	5.36996e-96	Null_Model_OpenChrom	human	571
Cistrome_ChIP	K562	STAT2	134	8739	0.0153336	17.1069	5.54415	21.0841	7.8331	5.57055e-99	8.60092e-96	Null_Model_OpenChrom	human	572
ReMap_ChIP	cd4_il12	STAT5A	98	8739	0.0112141	10.0519	4.17197	21.0807	9.74935	5.97728e-99	9.22892e-96	Null_Model_OpenChrom	human	573
TxnFactorChIPV3	A549+EtOH_0.02pct	GABPA	558	8739	0.0638517	183.194	17.8543	20.9925	3.04595	3.84181e-98	5.93176e-95	Null_Model_OpenChrom	human	574
Cistrome_ChIP	HCT-116	SP1	791	8739	0.0905138	308.224	23.01	20.9811	2.56632	4.87911e-98	7.53335e-95	Null_Model_OpenChrom	human	575
Cistrome_ChIP	H1	SPI1	1687	8739	0.193043	876.151	38.6825	20.9617	1.92547	7.34091e-98	1.13344e-94	Null_Model_OpenChrom	human	576
TxnFactorChIPV3	SK-N-SH	POLR2A	1153	8739	0.131937	544.944	29.01	20.9602	2.11581	7.57498e-98	1.16958e-94	Null_Model_OpenChrom	human	577
TxnFactorChIPV3	MCF-7+serum_stimulated_media	POLR2A	1051	8739	0.120265	465.18	27.9493	20.9601	2.25934	7.58436e-98	1.17102e-94	Null_Model_OpenChrom	human	578
TxnFactorChIPV3	MCF-7	E2F1	790	8739	0.0903994	311.399	22.8344	20.9597	2.53694	7.65186e-98	1.18145e-94	Null_Model_OpenChrom	human	579
TxnFactorChIPV3	K562	MXI1	408	8739	0.0466873	111.534	14.1499	20.9517	3.65806	9.05197e-98	1.39762e-94	Null_Model_OpenChrom	human	580
TxnFactorChIPV3	H1-hESC	TAF7	495	8739	0.0566426	157.109	16.1291	20.9491	3.15068	9.55855e-98	1.47584e-94	Null_Model_OpenChrom	human	581
TxnFactorChIPV3	HepG2	POLR2A	1248	8739	0.142808	595.22	31.2045	20.9194	2.0967	1.78303e-97	2.753e-94	Null_Model_OpenChrom	human	582
Pazar_Chip	CD34	GATA1	828	8739	0.0947477	339.243	23.3724	20.9117	2.44073	2.09309e-97	3.23174e-94	Null_Model_OpenChrom	human	583
TxnFactorChIPV3	A549	POLR2A	1064	8739	0.121753	470.955	28.3729	20.9018	2.25924	2.57592e-97	3.97722e-94	Null_Model_OpenChrom	human	584
TxnFactorChIPV3	K562	TRIM28	453	8739	0.0518366	128.756	15.5143	20.8997	3.51828	2.69339e-97	4.1586e-94	Null_Model_OpenChrom	human	585
TxnFactorChIPV3	IMR90	POLR2A	980	8739	0.112141	412.53	27.1578	20.8953	2.37558	2.95546e-97	4.56323e-94	Null_Model_OpenChrom	human	586
TxnFactorChIPV3	A549+EtOH_0.02pct	TAF1	533	8739	0.060991	178.792	16.9637	20.8804	2.98111	4.03986e-97	6.23754e-94	Null_Model_OpenChrom	human	587
ReMap_ChIP	cd36_shbrg1	GATA1	589	8739	0.067399	203.363	18.4846	20.8626	2.8963	5.85623e-97	9.04202e-94	Null_Model_OpenChrom	human	588
Cistrome_ChIP	HCT-116	ELF1	254	8739	0.0290651	53.7033	9.60786	20.8472	4.72969	8.08338e-97	1.24807e-93	Null_Model_OpenChrom	human	589
TxnFactorChIPV3	HepG2+forskolin	POLR2A	1082	8739	0.123813	491.18	28.3535	20.8376	2.20286	9.86716e-97	1.52349e-93	Null_Model_OpenChrom	human	590
TxnFactorChIPV3	H1-hESC	CHD2	389	8739	0.0445131	106.764	13.5498	20.8296	3.64354	1.16808e-96	1.80352e-93	Null_Model_OpenChrom	human	591
Misc_ChIP	LoVo	MNT	1416	8739	0.162032	722.18	33.3195	20.8233	1.96073	1.33212e-96	2.0568e-93	Null_Model_OpenChrom	human	592
TxnFactorChIPV3	MCF-7	POLR2A	929	8739	0.106305	399.581	25.429	20.8195	2.32493	1.44028e-96	2.22379e-93	Null_Model_OpenChrom	human	593
Misc_ChIP	LoVo	SMC1A	1898	8739	0.217187	1052.78	40.599	20.8187	1.80284	1.46658e-96	2.2644e-93	Null_Model_OpenChrom	human	594
ReMap_ChIP	vcap_dht18hr	AR	858	8739	0.0981806	346.049	24.615	20.7983	2.47942	2.24232e-96	3.46214e-93	Null_Model_OpenChrom	human	595
Pazar_Chip	CD34+prog	TCF7L2	380	8739	0.0434832	98.2747	13.5527	20.7874	3.86671	2.8137e-96	4.34436e-93	Null_Model_OpenChrom	human	596
ReMap_ChIP	u87	MYC	532	8739	0.0608765	169.273	17.454	20.782	3.14286	3.15207e-96	4.86679e-93	Null_Model_OpenChrom	human	597
TxnFactorChIPV3	ECC-1+DMSO_0.02pct	POLR2A	1082	8739	0.123813	482.893	28.8791	20.7454	2.24066	6.74762e-96	1.04183e-92	Null_Model_OpenChrom	human	598
TxnFactorChIPV3	HepG2	CHD2	329	8739	0.0376473	85.4236	11.7444	20.7398	3.8514	7.57259e-96	1.16921e-92	Null_Model_OpenChrom	human	599
TxnFactorChIPV3	ProgFib	POLR2A	983	8739	0.112484	418.381	27.2681	20.7062	2.34954	1.52233e-95	2.35048e-92	Null_Model_OpenChrom	human	600
ReMap_ChIP	rwpe1	ERG	349	8739	0.0399359	95.046	12.2656	20.7046	3.67191	1.5726e-95	2.42809e-92	Null_Model_OpenChrom	human	601
TxnFactorChIPV3	GM12878	STAT1	182	8739	0.0208262	29.7143	7.37254	20.6558	6.125	4.32771e-95	6.68198e-92	Null_Model_OpenChrom	human	602
Misc_ChIP	BCells	IRF3	134	8739	0.0153336	18.1259	5.61873	20.6228	7.39275	8.56251e-95	1.32205e-91	Null_Model_OpenChrom	human	603
Cistrome_ChIP	GP5d	MYC	328	8739	0.0375329	86.1628	11.7417	20.5965	3.80675	1.47461e-94	2.27679e-91	Null_Model_OpenChrom	human	604
TxnFactorChIPV3	K562	MEF2A	265	8739	0.0303238	56.9311	10.1057	20.5894	4.65475	1.70934e-94	2.63922e-91	Null_Model_OpenChrom	human	605
Cistrome_ChIP	CD4+	KAT8	117	8739	0.0133883	14.6863	4.97066	20.5835	7.9666	1.92881e-94	2.97809e-91	Null_Model_OpenChrom	human	606
ReMap_ChIP	k562	GATA1	613	8739	0.0701453	228.735	18.6782	20.5729	2.67995	2.39995e-94	3.70552e-91	Null_Model_OpenChrom	human	607
Cistrome_ChIP	K562	NFYB	489	8739	0.0559561	154.997	16.2383	20.5689	3.1549	2.60705e-94	4.02528e-91	Null_Model_OpenChrom	human	608
TxnFactorChIPV3	GM12878	REST	343	8739	0.0392493	87.3107	12.434	20.5637	3.9285	2.90052e-94	4.47841e-91	Null_Model_OpenChrom	human	609
TxnFactorChIPV3	PBDE	GATA1	655	8739	0.0749514	237.862	20.2976	20.5511	2.7537	3.75943e-94	5.80455e-91	Null_Model_OpenChrom	human	610
Misc_ChIP	LoVo	SMC3	1947	8739	0.222794	1129.15	39.8396	20.5284	1.7243	5.99987e-94	9.26379e-91	Null_Model_OpenChrom	human	611
Pazar_Chip	adipocyte	E2F4	312	8739	0.035702	79.9121	11.3179	20.5063	3.90429	9.45394e-94	1.45969e-90	Null_Model_OpenChrom	human	612
Misc_ChIP	LoVo	RXRA	1402	8739	0.16043	726.602	32.9487	20.4984	1.92953	1.11171e-93	1.71648e-90	Null_Model_OpenChrom	human	613
TxnFactorChIPV3	K562	HDAC2	458	8739	0.0524087	140.317	15.5126	20.4791	3.26405	1.65503e-93	2.55537e-90	Null_Model_OpenChrom	human	614
TxnFactorChIPV3	K562	ELK1	232	8739	0.0265477	48.0889	8.98382	20.4714	4.8244	1.93825e-93	2.99265e-90	Null_Model_OpenChrom	human	615
TxnFactorChIPV3	K562	CTCFL	424	8739	0.0485181	124.937	14.632	20.439	3.39371	3.76454e-93	5.81245e-90	Null_Model_OpenChrom	human	616
TxnFactorChIPV3	HEK293	POLR2A	816	8739	0.0933745	342.024	23.2415	20.3935	2.3858	9.54534e-93	1.4738e-89	Null_Model_OpenChrom	human	617
Pazar_Chip	K562+BIO	GATA2	536	8739	0.0613342	174.333	17.7405	20.3865	3.07458	1.10163e-92	1.70092e-89	Null_Model_OpenChrom	human	618
TxnFactorChIPV3	HUVEC	MAX	471	8739	0.0538963	149.589	15.7668	20.3853	3.14862	1.12992e-92	1.74459e-89	Null_Model_OpenChrom	human	619
ReMap_ChIP	hek293	BRD3	858	8739	0.0981806	360.146	24.4256	20.3825	2.38237	1.19659e-92	1.84754e-89	Null_Model_OpenChrom	human	620
TxnFactorChIPV3	SK-N-SH_RA	YY1	643	8739	0.0735782	235.549	19.9918	20.3808	2.72979	1.23688e-92	1.90975e-89	Null_Model_OpenChrom	human	621
ReMap_ChIP	skbr3	TFAP2C	1508	8739	0.17256	776.16	35.9422	20.3616	1.9429	1.83228e-92	2.82904e-89	Null_Model_OpenChrom	human	622
ReMap_ChIP	hct116	TAF3	479	8739	0.0548118	151.532	16.0939	20.3472	3.16104	2.45553e-92	3.79134e-89	Null_Model_OpenChrom	human	623
Misc_ChIP	LoVo	KLF5	1258	8739	0.143952	614.091	31.6929	20.3171	2.04856	4.53809e-92	7.00681e-89	Null_Model_OpenChrom	human	624
Cistrome_ChIP	VCaP	GABPA	261	8739	0.0298661	59.4605	9.93643	20.2829	4.38947	9.10754e-92	1.4062e-88	Null_Model_OpenChrom	human	625
ReMap_ChIP	mdamd453	TFAP2C	910	8739	0.104131	375.117	26.3843	20.2728	2.42591	1.11764e-91	1.72563e-88	Null_Model_OpenChrom	human	626
Cistrome_ChIP	CD133+	IKZF1	115	8739	0.0131594	14.8402	4.94332	20.2616	7.74924	1.40207e-91	2.16479e-88	Null_Model_OpenChrom	human	627
Misc_ChIP	LoVo	E2F7	1228	8739	0.14052	602.412	30.9002	20.2454	2.03847	1.94813e-91	3.00791e-88	Null_Model_OpenChrom	human	628
TxnFactorChIPV3	HeLa-S3	RFX5	609	8739	0.0696876	227.756	18.8385	20.2375	2.67391	2.28927e-91	3.53463e-88	Null_Model_OpenChrom	human	629
ReMap_ChIP	k562_leukemic_72hrdox	ERG	816	8739	0.0933745	344.572	23.3009	20.2321	2.36815	2.55186e-91	3.94007e-88	Null_Model_OpenChrom	human	630
Pazar_Chip	SKOV-3	EVI1	818	8739	0.0936034	353.642	22.9547	20.2293	2.31307	2.70053e-91	4.16962e-88	Null_Model_OpenChrom	human	631
TxnFactorChIPV3	A549+DEX_100nM	USF1	460	8739	0.0526376	147.933	15.4412	20.21	3.10951	3.99544e-91	6.16896e-88	Null_Model_OpenChrom	human	632
Misc_ChIP	LoVo	H3K4me3	1055	8739	0.120723	491.45	27.8993	20.1994	2.14671	4.95091e-91	7.6442e-88	Null_Model_OpenChrom	human	633
Cistrome_ChIP	K562	IRF1	180	8739	0.0205973	30.6683	7.39824	20.1848	5.86925	6.6625e-91	1.02869e-87	Null_Model_OpenChrom	human	634
TxnFactorChIPV3	K562	NR2F2	544	8739	0.0622497	182.663	17.9035	20.1825	2.97816	6.9822e-91	1.07805e-87	Null_Model_OpenChrom	human	635
ReMap_ChIP	h2171	MYC	673	8739	0.0770111	256.566	20.6352	20.1808	2.6231	7.22286e-91	1.11521e-87	Null_Model_OpenChrom	human	636
Misc_ChIP	LoVo	VEZF1	930	8739	0.106419	423.329	25.1384	20.1552	2.19687	1.21026e-90	1.86864e-87	Null_Model_OpenChrom	human	637
TxnFactorChIPV3	HeLa-S3	BRCA1	377	8739	0.0431399	108.486	13.3308	20.1424	3.47512	1.56802e-90	2.42103e-87	Null_Model_OpenChrom	human	638
ReMap_ChIP	bt474	TFAP2C	1426	8739	0.163177	740.569	34.1698	20.0595	1.92555	8.33358e-90	1.2867e-86	Null_Model_OpenChrom	human	639
TxnFactorChIPV3	HeLa-S3+IFNg30	STAT1	562	8739	0.0643094	201.375	18.0031	20.0313	2.79082	1.47045e-89	2.27038e-86	Null_Model_OpenChrom	human	640
TxnFactorChIPV3	H1-hESC	JUND	529	8739	0.0605332	181.259	17.3967	19.9889	2.91848	3.4402e-89	5.31168e-86	Null_Model_OpenChrom	human	641
TxnFactorChIPV3	A549+EtOH_0.02pct	USF1	489	8739	0.0559561	169.902	15.9645	19.988	2.87813	3.50233e-89	5.4076e-86	Null_Model_OpenChrom	human	642
TxnFactorChIPV3	K562	USF1	552	8739	0.0631651	191.379	18.0754	19.951	2.88433	7.35094e-89	1.13498e-85	Null_Model_OpenChrom	human	643
ReMap_ChIP	mcf7	TFAP2C	1561	8739	0.178625	860.713	35.103	19.9495	1.81361	7.57484e-89	1.16956e-85	Null_Model_OpenChrom	human	644
ReMap_ChIP	vcap_dht2hr	AR	623	8739	0.0712896	227.98	19.8143	19.9361	2.7327	9.88973e-89	1.52697e-85	Null_Model_OpenChrom	human	645
Misc_ChIP	LoVo	JUND	1905	8739	0.217988	1099.37	40.4463	19.9186	1.73282	1.403e-88	2.16623e-85	Null_Model_OpenChrom	human	646
ReMap_ChIP	bl41	CTCF	599	8739	0.0685433	220.236	19.0184	19.9157	2.71981	1.48717e-88	2.29619e-85	Null_Model_OpenChrom	human	647
TxnFactorChIPV3	IMR90	RAD21	829	8739	0.0948621	378.276	22.6318	19.9155	2.19152	1.49214e-88	2.30386e-85	Null_Model_OpenChrom	human	648
Pazar_Chip	IMR90_Senescent	RB1	384	8739	0.043941	114.776	13.537	19.888	3.34564	2.58372e-88	3.98927e-85	Null_Model_OpenChrom	human	649
Misc_ChIP	BCells	Pol_II	1331	8739	0.152306	695.651	31.9763	19.8694	1.91331	3.74577e-88	5.78346e-85	Null_Model_OpenChrom	human	650
Misc_ChIP	LoVo	RFX1	1061	8739	0.12141	488.729	28.8372	19.8449	2.17094	6.09759e-88	9.41467e-85	Null_Model_OpenChrom	human	651
ReMap_ChIP	mcf7_tam	E2F4	229	8739	0.0262044	49.4585	9.06149	19.8137	4.63014	1.13422e-87	1.75123e-84	Null_Model_OpenChrom	human	652
Cistrome_ChIP	MCF-10A	STAT3	1421	8739	0.162604	749.7	33.9128	19.7949	1.89542	1.64781e-87	2.54421e-84	Null_Model_OpenChrom	human	653
TxnFactorChIPV3	HepG2	MYBL2	631	8739	0.0722051	239.419	19.7822	19.7946	2.63555	1.65587e-87	2.55667e-84	Null_Model_OpenChrom	human	654
TxnFactorChIPV3	H1-hESC	POLR2A	1098	8739	0.125644	521.736	29.1871	19.7438	2.10451	4.53795e-87	7.00659e-84	Null_Model_OpenChrom	human	655
Pazar_Chip	THP-1	PPARG	253	8739	0.0289507	60.6084	9.74508	19.7424	4.17434	4.65797e-87	7.19191e-84	Null_Model_OpenChrom	human	656
TxnFactorChIPV3	A549+EtOH_0.02pct	ETS1	323	8739	0.0369608	90.2587	11.7936	19.7346	3.5786	5.43905e-87	8.39789e-84	Null_Model_OpenChrom	human	657
TxnFactorChIPV3	HepG2	REST	596	8739	0.0682	218.964	19.1258	19.7135	2.72191	8.25455e-87	1.2745e-83	Null_Model_OpenChrom	human	658
Cistrome_ChIP	IMR90	SPI1	3200	8739	0.366175	2188.18	51.3708	19.6964	1.4624	1.1576e-86	1.78733e-83	Null_Model_OpenChrom	human	659
ReMap_ChIP	saos	TP53	734	8739	0.0839913	298.912	22.1233	19.6665	2.45557	2.08798e-86	3.22385e-83	Null_Model_OpenChrom	human	660
TxnFactorChIPV3	HeLa-S3	SMC3	909	8739	0.104016	408.18	25.4711	19.6623	2.22696	2.26795e-86	3.50171e-83	Null_Model_OpenChrom	human	661
ReMap_ChIP	helab2_wt_ta_tnfa	RELA	440	8739	0.050349	151.665	14.6687	19.6565	2.90112	2.54562e-86	3.93043e-83	Null_Model_OpenChrom	human	662
ReMap_ChIP	cd4+tcell_p5d	BRD4	168	8739	0.0192242	29.7562	7.03396	19.6538	5.64587	2.68355e-86	4.1434e-83	Null_Model_OpenChrom	human	663
Cistrome_ChIP	HeLa	GABPA	208	8739	0.0238014	44.0909	8.34223	19.6481	4.71753	2.99941e-86	4.63109e-83	Null_Model_OpenChrom	human	664
Cistrome_ChIP	HepG2	SP1	858	8739	0.0981806	373.493	24.6648	19.6437	2.29723	3.27562e-86	5.05756e-83	Null_Model_OpenChrom	human	665
Misc_ChIP	LoVo	ETS2	1497	8739	0.171301	816.915	34.6725	19.6145	1.8325	5.81132e-86	8.97268e-83	Null_Model_OpenChrom	human	666
TxnFactorChIPV3	PANC-1	POLR2A	652	8739	0.0746081	253.196	20.3533	19.5941	2.57508	8.67994e-86	1.34018e-82	Null_Model_OpenChrom	human	667
Misc_ChIP	LoVo	NKX2.2	1181	8739	0.135141	588.082	30.2763	19.5835	2.00822	1.06822e-85	1.64933e-82	Null_Model_OpenChrom	human	668
TxnFactorChIPV3	SK-N-SH	REST	769	8739	0.0879963	325.005	22.6879	19.5696	2.36612	1.40324e-85	2.16661e-82	Null_Model_OpenChrom	human	669
Cistrome_ChIP	H1	YY1	1201	8739	0.13743	601.16	30.6526	19.569	1.9978	1.42169e-85	2.19509e-82	Null_Model_OpenChrom	human	670
Misc_ChIP	LoVo	LYL1	1066	8739	0.121982	525.906	27.6281	19.5487	2.02698	2.1158e-85	3.2668e-82	Null_Model_OpenChrom	human	671
Misc_ChIP	LoVo	RAD21	2096	8739	0.239844	1278.77	41.8604	19.5227	1.63907	3.52232e-85	5.43846e-82	Null_Model_OpenChrom	human	672
TxnFactorChIPV3	H1-hESC	SP1	538	8739	0.0615631	194.04	17.6413	19.4975	2.77262	5.76801e-85	8.90581e-82	Null_Model_OpenChrom	human	673
Pazar_Chip	K562+rhBMP4	SMAD1	360	8739	0.0411946	107.117	12.9813	19.4805	3.36081	8.03487e-85	1.24058e-81	Null_Model_OpenChrom	human	674
TxnFactorChIPV3	K562	SAP30	474	8739	0.0542396	166.626	15.7853	19.4721	2.84469	9.46345e-85	1.46116e-81	Null_Model_OpenChrom	human	675
Pazar_Chip	HeLa+G1	PHF8	483	8739	0.0552695	164.757	16.3589	19.4539	2.93159	1.35155e-84	2.0868e-81	Null_Model_OpenChrom	human	676
Cistrome_ChIP	A549	MYC	188	8739	0.0215128	39.5784	7.63715	19.4342	4.75006	1.98459e-84	3.0642e-81	Null_Model_OpenChrom	human	677
TxnFactorChIPV3	HepG2	CEBPD	448	8739	0.0512644	147.066	15.4878	19.4304	3.04625	2.13482e-84	3.29617e-81	Null_Model_OpenChrom	human	678
TxnFactorChIPV3	A549+EtOH_0.02pct	YY1	478	8739	0.0546973	167.899	15.9629	19.4263	2.84695	2.31141e-84	3.56882e-81	Null_Model_OpenChrom	human	679
ReMap_ChIP	caco2_diff	CDX2	496	8739	0.0567571	180.718	16.2305	19.4253	2.7446	2.35887e-84	3.6421e-81	Null_Model_OpenChrom	human	680
TxnFactorChIPV3	K562	GTF2B	206	8739	0.0235725	42.8412	8.4032	19.4163	4.80846	2.81096e-84	4.34013e-81	Null_Model_OpenChrom	human	681
Misc_ChIP	LoVo	DBP	652	8739	0.0746081	268.406	19.7696	19.4032	2.42916	3.62291e-84	5.59377e-81	Null_Model_OpenChrom	human	682
TxnFactorChIPV3	SK-N-SH_RA	USF1	599	8739	0.0685433	223.968	19.3304	19.4011	2.67449	3.77446e-84	5.82777e-81	Null_Model_OpenChrom	human	683
Cistrome_ChIP	HEK293	BRD3	648	8739	0.0741504	251.829	20.4216	19.3996	2.57317	3.89246e-84	6.00996e-81	Null_Model_OpenChrom	human	684
Cistrome_ChIP	H1	MYC	324	8739	0.0370752	89.2727	12.1043	19.392	3.62933	4.50583e-84	6.957e-81	Null_Model_OpenChrom	human	685
Pazar_Chip	MCF7+ETOH	TFAP2C	842	8739	0.0963497	384.898	23.6205	19.3519	2.18759	9.81908e-84	1.51607e-80	Null_Model_OpenChrom	human	686
TxnFactorChIPV3	K562	STAT5A	342	8739	0.0391349	101.712	12.4174	19.3509	3.36243	1.00097e-83	1.5455e-80	Null_Model_OpenChrom	human	687
TxnFactorChIPV3	H1-hESC	SP4	350	8739	0.0400503	104.869	12.67	19.3474	3.33749	1.07176e-83	1.6548e-80	Null_Model_OpenChrom	human	688
TxnFactorChIPV3	HEK293	KAP1	559	8739	0.0639661	215.652	17.7823	19.3084	2.59214	2.28387e-83	3.52629e-80	Null_Model_OpenChrom	human	689
Cistrome_ChIP	HEK293	ELK4	175	8739	0.0200252	33.3457	7.34931	19.2745	5.24806	4.3972e-83	6.78927e-80	Null_Model_OpenChrom	human	690
Pazar_Chip	HeLa+G1S	PHF8	716	8739	0.0819316	310.159	21.0657	19.2655	2.30849	5.22857e-83	8.07291e-80	Null_Model_OpenChrom	human	691
Pazar_Chip	hESC	NANOG	1178	8739	0.134798	604.992	29.7519	19.2595	1.94713	5.871e-83	9.06482e-80	Null_Model_OpenChrom	human	692
Misc_ChIP	LoVo	MZF1	624	8739	0.0714041	246.01	19.6282	19.2575	2.53648	6.11195e-83	9.43685e-80	Null_Model_OpenChrom	human	693
TxnFactorChIPV3	K562	NRF1	251	8739	0.0287218	61.1658	9.86582	19.2416	4.1036	8.30122e-83	1.28171e-79	Null_Model_OpenChrom	human	694
Misc_ChIP	LoVo	ASCL2	810	8739	0.092688	358.782	23.4609	19.2327	2.25764	9.84627e-83	1.52026e-79	Null_Model_OpenChrom	human	695
TxnFactorChIPV3	A549+EtOH_0.02pct	SIX5	283	8739	0.0323836	74.0519	10.873	19.2172	3.82164	1.32824e-82	2.0508e-79	Null_Model_OpenChrom	human	696
Misc_ChIP	LoVo	EHF	887	8739	0.101499	412.398	24.7398	19.1838	2.15084	2.52781e-82	3.90295e-79	Null_Model_OpenChrom	human	697
ReMap_ChIP	tall_prima2	TAL1	209	8739	0.0239158	47.7692	8.40938	19.1727	4.3752	3.12714e-82	4.82831e-79	Null_Model_OpenChrom	human	698
Cistrome_ChIP	Neuroectoderm	EP300	491	8739	0.0561849	171.298	16.7491	19.0878	2.86635	1.59563e-81	2.46366e-78	Null_Model_OpenChrom	human	699
Pazar_Chip	K562+BIO	TCF7L2	210	8739	0.0240302	48.05	8.4849	19.0869	4.37045	1.62362e-81	2.50687e-78	Null_Model_OpenChrom	human	700
TxnFactorChIPV3	HeLa-S3	E2F1	533	8739	0.060991	201.988	17.3516	19.0767	2.63877	1.97017e-81	3.04195e-78	Null_Model_OpenChrom	human	701
Misc_ChIP	LoVo	HOXA1	1051	8739	0.120265	529.029	27.364	19.0751	1.98666	2.03306e-81	3.13905e-78	Null_Model_OpenChrom	human	702
TxnFactorChIPV3	K562	SIX5	240	8739	0.0274631	59.2537	9.49071	19.0445	4.05038	3.64564e-81	5.62887e-78	Null_Model_OpenChrom	human	703
ReMap_ChIP	imr90h	GTF2B	276	8739	0.0315826	72.5465	10.6834	19.0438	3.80446	3.6976e-81	5.70909e-78	Null_Model_OpenChrom	human	704
TxnFactorChIPV3	H1-hESC	ZNF143	740	8739	0.0846779	322.164	21.9469	19.0385	2.29697	4.09261e-81	6.319e-78	Null_Model_OpenChrom	human	705
ReMap_ChIP	plasma_jq1	BRD4	98	8739	0.0112141	13.6384	4.44039	18.9987	7.18561	8.74291e-81	1.34991e-77	Null_Model_OpenChrom	human	706
Misc_ChIP	LoVo	YY1	534	8739	0.0611054	200.48	17.5586	18.9947	2.66361	9.43942e-81	1.45745e-77	Null_Model_OpenChrom	human	707
TxnFactorChIPV3	HUVEC	MYC	312	8739	0.035702	87.8362	11.817	18.9696	3.55207	1.52018e-80	2.34716e-77	Null_Model_OpenChrom	human	708
TxnFactorChIPV3	H1-hESC	EP300	377	8739	0.0431399	122.677	13.4102	18.9649	3.0731	1.66315e-80	2.5679e-77	Null_Model_OpenChrom	human	709
ReMap_ChIP	293t	TBL1	686	8739	0.0784987	289.574	20.9151	18.9541	2.36899	2.04428e-80	3.15636e-77	Null_Model_OpenChrom	human	710
Cistrome_ChIP	Cardiomyocyte	EP300	463	8739	0.0529809	170.176	15.452	18.9505	2.72072	2.18545e-80	3.37434e-77	Null_Model_OpenChrom	human	711
TxnFactorChIPV3	K562	THAP1	223	8739	0.0255178	51.2937	9.087	18.8958	4.34751	6.1741e-80	9.53282e-77	Null_Model_OpenChrom	human	712
ReMap_ChIP	jurkat	CTCF	475	8739	0.054354	170.802	16.1015	18.8926	2.78099	6.56518e-80	1.01366e-76	Null_Model_OpenChrom	human	713
Pazar_Chip	CD40	TCF7L2	210	8739	0.0240302	48.5415	8.55304	18.8773	4.3262	8.76225e-80	1.35289e-76	Null_Model_OpenChrom	human	714
Cistrome_ChIP	NT2-D1	YY1	464	8739	0.0530953	159.747	16.1203	18.8739	2.90459	9.3443e-80	1.44276e-76	Null_Model_OpenChrom	human	715
TxnFactorChIPV3	MCF10A-Er-Src+4OHTAM_1uM_4hr	MYC	708	8739	0.0810161	302.836	21.4816	18.8609	2.3379	1.19489e-79	1.84491e-76	Null_Model_OpenChrom	human	716
Cistrome_ChIP	A549+IGG-RAB	MAX	252	8739	0.0288363	65.5125	9.89606	18.8446	3.84659	1.62666e-79	2.51157e-76	Null_Model_OpenChrom	human	717
Cistrome_ChIP	K562	SMAD1	379	8739	0.0433688	119.599	13.7868	18.8151	3.16891	2.83915e-79	4.38365e-76	Null_Model_OpenChrom	human	718
ReMap_ChIP	helas3_stim	STAT1	709	8739	0.0811306	312.512	21.0761	18.8122	2.26871	2.9983e-79	4.62937e-76	Null_Model_OpenChrom	human	719
ReMap_ChIP	nci_h3122	NKX2-1	792	8739	0.0906282	362.627	22.8307	18.8068	2.18406	3.32212e-79	5.12936e-76	Null_Model_OpenChrom	human	720
TxnFactorChIPV3	H1-hESC	BACH1	429	8739	0.0490903	144.8	15.1218	18.7941	2.9627	4.22171e-79	6.51832e-76	Null_Model_OpenChrom	human	721
TxnFactorChIPV3	K562	FOS	462	8739	0.0528665	166.972	15.7073	18.7829	2.76693	5.21544e-79	8.05263e-76	Null_Model_OpenChrom	human	722
TxnFactorChIPV3	MCF-7+estrogen	MYC	438	8739	0.0501202	149.813	15.4056	18.7066	2.92364	2.1852e-78	3.37395e-75	Null_Model_OpenChrom	human	723
TxnFactorChIPV3	HepG2	SP1	669	8739	0.0765534	284.799	20.5588	18.6879	2.34902	3.10342e-78	4.79168e-75	Null_Model_OpenChrom	human	724
TxnFactorChIPV3	K562+IFNg6h	STAT1	157	8739	0.0179654	31.7333	6.70998	18.6687	4.94749	4.44717e-78	6.86643e-75	Null_Model_OpenChrom	human	725
Cistrome_ChIP	ME-1	FLI1	327	8739	0.0374185	98.5335	12.2455	18.6573	3.31867	5.51267e-78	8.51156e-75	Null_Model_OpenChrom	human	726
TxnFactorChIPV3	HepG2	MYC	282	8739	0.0322691	80.1598	10.8196	18.655	3.51797	5.75076e-78	8.87918e-75	Null_Model_OpenChrom	human	727
TxnFactorChIPV3	H1-hESC	MXI1	335	8739	0.0383339	105.315	12.3144	18.6518	3.18094	6.10462e-78	9.42553e-75	Null_Model_OpenChrom	human	728
ReMap_ChIP	k562	PRAME	352	8739	0.0402792	111.043	12.9285	18.6377	3.16994	7.94379e-78	1.22652e-74	Null_Model_OpenChrom	human	729
TxnFactorChIPV3	HeLa-S3	NFYA	290	8739	0.0331846	84.028	11.0517	18.6372	3.45123	8.02096e-78	1.23844e-74	Null_Model_OpenChrom	human	730
TxnFactorChIPV3	HeLa-S3	RCOR1	563	8739	0.0644238	224.74	18.1518	18.6351	2.50511	8.3435e-78	1.28824e-74	Null_Model_OpenChrom	human	731
TxnFactorChIPV3	K562+IFNa30	JUN	347	8739	0.0397071	103.57	13.0642	18.6333	3.35038	8.62208e-78	1.33125e-74	Null_Model_OpenChrom	human	732
Cistrome_ChIP	GM12878	ELK1	78	8739	0.00892551	9.12288	3.70593	18.5857	8.54993	2.09854e-77	3.24014e-74	Null_Model_OpenChrom	human	733
Misc_ChIP	LoVo	HBP1	695	8739	0.0795286	302.337	21.1382	18.576	2.29876	2.51275e-77	3.87969e-74	Null_Model_OpenChrom	human	734
Misc_ChIP	LoVo	EVI1	1238	8739	0.141664	669.868	30.592	18.5713	1.84812	2.74523e-77	4.23864e-74	Null_Model_OpenChrom	human	735
Cistrome_ChIP	CD34+	IRF2	94	8739	0.0107564	13.3576	4.36165	18.489	7.03717	1.26675e-76	1.95586e-73	Null_Model_OpenChrom	human	736
Cistrome_ChIP	Proerythroblast_CD34+	IRF2	94	8739	0.0107564	13.3906	4.36031	18.4871	7.01984	1.31159e-76	2.0251e-73	Null_Model_OpenChrom	human	737
Cistrome_ChIP	Epithelial	RELA	465	8739	0.0532097	169.287	15.996	18.4867	2.74682	1.32176e-76	2.04079e-73	Null_Model_OpenChrom	human	738
ReMap_ChIP	helab2_grkd_ta_tnfa	RELA	217	8739	0.0248312	51.3996	8.97018	18.4612	4.22182	2.11875e-76	3.27134e-73	Null_Model_OpenChrom	human	739
Cistrome_ChIP	HeLa	RELA	465	8739	0.0532097	169.038	16.0496	18.4404	2.75086	3.11222e-76	4.80527e-73	Null_Model_OpenChrom	human	740
TxnFactorChIPV3	K562	RAD21	765	8739	0.0875386	349.775	22.5356	18.4253	2.18712	4.11965e-76	6.36074e-73	Null_Model_OpenChrom	human	741
Misc_ChIP	BCells+Sendai_Virus	Pol_II	1498	8739	0.171415	867.102	34.3602	18.3613	1.72759	1.34087e-75	2.07031e-72	Null_Model_OpenChrom	human	742
Cistrome_ChIP	IMR90	EP300	792	8739	0.0906282	371.754	22.892	18.3577	2.13044	1.43182e-75	2.21073e-72	Null_Model_OpenChrom	human	743
Cistrome_ChIP	SK-N-SH	YY1	493	8739	0.0564138	185.827	16.7414	18.3481	2.653	1.70799e-75	2.63713e-72	Null_Model_OpenChrom	human	744
TxnFactorChIPV3	U2OS	KAP1	503	8739	0.0575581	190.092	17.0602	18.3414	2.64609	1.93451e-75	2.98688e-72	Null_Model_OpenChrom	human	745
ReMap_ChIP	nci_h2087	NKX2-1	410	8739	0.0469161	135.589	14.965	18.3369	3.02383	2.10174e-75	3.24508e-72	Null_Model_OpenChrom	human	746
Pazar_Chip	IMR90_shRbQuiescent	P130	370	8739	0.0423389	118.907	13.7075	18.318	3.11167	2.97401e-75	4.59188e-72	Null_Model_OpenChrom	human	747
Misc_ChIP	LoVo	GMEB1	812	8739	0.0929168	376.644	23.8537	18.2511	2.15588	1.01393e-74	1.5655e-71	Null_Model_OpenChrom	human	748
Misc_ChIP	LoVo	BARHL1	811	8739	0.0928024	386.76	23.2687	18.2322	2.09691	1.43175e-74	2.21062e-71	Null_Model_OpenChrom	human	749
ReMap_ChIP	cd4+tcell_jq1_p5d	BRD4	185	8739	0.0211695	41.3846	7.88257	18.2194	4.47026	1.81189e-74	2.79756e-71	Null_Model_OpenChrom	human	750
Misc_ChIP	LoVo	DLX1	1224	8739	0.140062	665.976	30.6614	18.1996	1.8379	2.60029e-74	4.01484e-71	Null_Model_OpenChrom	human	751
TxnFactorChIPV3	H1-hESC	RBBP5	695	8739	0.0795286	315.927	20.8307	18.1978	2.19987	2.68569e-74	4.1467e-71	Null_Model_OpenChrom	human	752
ReMap_ChIP	mcf7_e2	TFAP2C	909	8739	0.104016	446.674	25.4225	18.1857	2.03504	3.35069e-74	5.17346e-71	Null_Model_OpenChrom	human	753
Misc_ChIP	LoVo	CASP8AP2	470	8739	0.0537819	178.286	16.0652	18.1582	2.63622	5.53349e-74	8.5437e-71	Null_Model_OpenChrom	human	754
TxnFactorChIPV3	K562	REST	455	8739	0.0520655	175.862	15.3766	18.1535	2.58725	6.029e-74	9.30878e-71	Null_Model_OpenChrom	human	755
Pazar_Chip	Caco-2_differentiated	HNF4	2134	8739	0.244193	1364.82	42.3958	18.1429	1.56358	7.30667e-74	1.12815e-70	Null_Model_OpenChrom	human	756
TxnFactorChIPV3	K562	JUN	349	8739	0.0399359	114.901	12.9113	18.1313	3.03739	9.01489e-74	1.3919e-70	Null_Model_OpenChrom	human	757
TxnFactorChIPV3	PANC-1	SIN3AK20	395	8739	0.0451997	140.52	14.0421	18.1226	2.81098	1.05596e-73	1.6304e-70	Null_Model_OpenChrom	human	758
TxnFactorChIPV3	K562	SMC3	580	8739	0.0663691	243.133	18.5964	18.1147	2.38553	1.22083e-73	1.88496e-70	Null_Model_OpenChrom	human	759
Cistrome_ChIP	T47D	EP300	603	8739	0.069001	246.342	19.7111	18.0942	2.44782	1.76864e-73	2.73078e-70	Null_Model_OpenChrom	human	760
TxnFactorChIPV3	K562	SRF	220	8739	0.0251745	55.2607	9.12113	18.0613	3.98113	3.21542e-73	4.96461e-70	Null_Model_OpenChrom	human	761
Misc_ChIP	LoVo	NFE2L2	856	8739	0.0979517	418.586	24.2374	18.0471	2.04498	4.15997e-73	6.42299e-70	Null_Model_OpenChrom	human	762
TxnFactorChIPV3	HepG2	USF1	547	8739	0.062593	224.759	17.8649	18.0377	2.43372	4.92858e-73	7.60973e-70	Null_Model_OpenChrom	human	763
Misc_ChIP	LoVo	E2F2	1030	8739	0.117862	541.652	27.1301	18.0002	1.90159	9.70456e-73	1.49838e-69	Null_Model_OpenChrom	human	764
TxnFactorChIPV3	HeLa-S3	USF2	405	8739	0.046344	143.702	14.5235	17.9913	2.81833	1.13932e-72	1.75911e-69	Null_Model_OpenChrom	human	765
Cistrome_ChIP	K562	SP2	308	8739	0.0352443	95.7572	11.8096	17.9721	3.21647	1.61157e-72	2.48826e-69	Null_Model_OpenChrom	human	766
Misc_ChIP	LoVo	GLI3	770	8739	0.0881108	364.922	22.5699	17.9477	2.11004	2.50035e-72	3.86053e-69	Null_Model_OpenChrom	human	767
TxnFactorChIPV3	HepG2	JUND	828	8739	0.0947477	394.12	24.1762	17.9466	2.10088	2.55115e-72	3.93898e-69	Null_Model_OpenChrom	human	768
ReMap_ChIP	hela_s3	ZNF143	224	8739	0.0256322	59.016	9.19814	17.9367	3.79558	3.04986e-72	4.70899e-69	Null_Model_OpenChrom	human	769
ReMap_ChIP	hela	DCP1A	943	8739	0.107907	474.453	26.1587	17.9117	1.98755	4.7791e-72	7.37893e-69	Null_Model_OpenChrom	human	770
ReMap_ChIP	helab2_p65kd_ta_tnfa	RELA	192	8739	0.0219705	47.007	8.09648	17.9082	4.0845	5.09248e-72	7.86279e-69	Null_Model_OpenChrom	human	771
TxnFactorChIPV3	HepG2	RFX5	284	8739	0.032498	81.7832	11.3007	17.8942	3.4726	6.54637e-72	1.01076e-68	Null_Model_OpenChrom	human	772
ReMap_ChIP	bgo3	POU5F1	765	8739	0.0875386	369.241	22.1457	17.8707	2.07182	9.97622e-72	1.54033e-68	Null_Model_OpenChrom	human	773
ReMap_ChIP	k562_bmp	GATA2	384	8739	0.043941	139.674	13.6773	17.8635	2.74925	1.13419e-71	1.75119e-68	Null_Model_OpenChrom	human	774
TxnFactorChIPV3	HeLa-S3	E2F6	284	8739	0.032498	87.7163	10.99	17.8603	3.23771	1.20257e-71	1.85676e-68	Null_Model_OpenChrom	human	775
Misc_ChIP	LoVo	GLI2	618	8739	0.0707175	271.439	19.4069	17.8576	2.27676	1.26074e-71	1.94659e-68	Null_Model_OpenChrom	human	776
TxnFactorChIPV3	K562	GTF2F1	237	8739	0.0271198	62.009	9.80382	17.8493	3.82203	1.46433e-71	2.26093e-68	Null_Model_OpenChrom	human	777
TxnFactorChIPV3	H1-hESC	YY1	576	8739	0.0659114	242.252	18.7177	17.8306	2.37769	2.04445e-71	3.15663e-68	Null_Model_OpenChrom	human	778
Misc_ChIP	LoVo	RARG	737	8739	0.0843346	349.091	21.7642	17.8233	2.1112	2.33196e-71	3.60054e-68	Null_Model_OpenChrom	human	779
TxnFactorChIPV3	A549+EtOH_0.02pct	TCF12	614	8739	0.0702598	263.131	19.7053	17.8058	2.33344	3.18303e-71	4.91459e-68	Null_Model_OpenChrom	human	780
TxnFactorChIPV3	K562	GATA2	565	8739	0.0646527	240.414	18.2588	17.777	2.35012	5.32538e-71	8.22239e-68	Null_Model_OpenChrom	human	781
ReMap_ChIP	k562_bio	TCF7L2	197	8739	0.0225426	49.0769	8.33121	17.7553	4.01411	7.84276e-71	1.21092e-67	Null_Model_OpenChrom	human	782
Cistrome_ChIP	LoVo	NFYA	258	8739	0.0295228	73.8172	10.3768	17.7495	3.49512	8.69213e-71	1.34207e-67	Null_Model_OpenChrom	human	783
Cistrome_ChIP	HaematopoieticProgenitorCell	IKZF1	85	8739	0.00972651	12.4995	4.09295	17.7135	6.80027	1.64947e-70	2.54678e-67	Null_Model_OpenChrom	human	784
Pazar_Chip	H9	FOXP1	227	8739	0.0259755	62.7493	9.30248	17.6567	3.61757	4.52097e-70	6.98039e-67	Null_Model_OpenChrom	human	785
ReMap_ChIP	mcf7_etoh	TFAP2C	843	8739	0.0964641	415.63	24.2075	17.6544	2.02824	4.7041e-70	7.26314e-67	Null_Model_OpenChrom	human	786
TxnFactorChIPV3	H1-hESC	SIN3AK20	420	8739	0.0480604	154.712	15.0401	17.6387	2.71472	6.21738e-70	9.59963e-67	Null_Model_OpenChrom	human	787
Misc_ChIP	LoVo	REST	990	8739	0.113285	508.055	27.3304	17.634	1.94861	6.75153e-70	1.04244e-66	Null_Model_OpenChrom	human	788
TxnFactorChIPV3	HepG2	NFIC	493	8739	0.0564138	198.918	16.6803	17.6305	2.47841	7.1889e-70	1.10997e-66	Null_Model_OpenChrom	human	789
TxnFactorChIPV3	GM12878	FOS	151	8739	0.0172789	32.7073	6.72006	17.6029	4.61671	1.16976e-69	1.80611e-66	Null_Model_OpenChrom	human	790
Misc_ChIP	PBMC	STAT4	445	8739	0.0509212	174.994	15.3473	17.593	2.54294	1.39242e-69	2.1499e-66	Null_Model_OpenChrom	human	791
TxnFactorChIPV3	K562	TAF7	189	8739	0.0216272	48.6883	7.98854	17.5641	3.88184	2.31899e-69	3.58052e-66	Null_Model_OpenChrom	human	792
Misc_ChIP	LoVo	FOXG1	774	8739	0.0885685	373.385	22.8147	17.5595	2.07293	2.51483e-69	3.8829e-66	Null_Model_OpenChrom	human	793
TxnFactorChIPV3	AG04449	CTCF	1073	8739	0.122783	576.149	28.3055	17.5531	1.86237	2.81354e-69	4.3441e-66	Null_Model_OpenChrom	human	794
Pazar_Chip	HepG2	STAG1	928	8739	0.106191	482.181	25.4027	17.5501	1.92459	2.96966e-69	4.58516e-66	Null_Model_OpenChrom	human	795
ReMap_ChIP	cd34+hspc_adult	GATA1	649	8739	0.0742648	303.857	19.6704	17.5463	2.13587	3.17629e-69	4.90419e-66	Null_Model_OpenChrom	human	796
TxnFactorChIPV3	PANC-1	TCF7L2	467	8739	0.0534386	185.873	16.0385	17.5283	2.51247	4.3589e-69	6.73015e-66	Null_Model_OpenChrom	human	797
Cistrome_ChIP	VCaP+BET762	BRD4	540	8739	0.061792	229.216	17.7836	17.4759	2.35586	1.093e-68	1.6876e-65	Null_Model_OpenChrom	human	798
Pazar_Chip	MCF7+oestrogen	STAG1	1031	8739	0.117977	562.407	26.8201	17.4717	1.83319	1.17681e-68	1.81699e-65	Null_Model_OpenChrom	human	799
TxnFactorChIPV3	HepG2	FOSL2	604	8739	0.0691155	268.706	19.1992	17.464	2.24781	1.34737e-68	2.08034e-65	Null_Model_OpenChrom	human	800
Cistrome_ChIP	LX2	VDR	638	8739	0.0730061	278.878	20.5676	17.4606	2.28774	1.42995e-68	2.20785e-65	Null_Model_OpenChrom	human	801
TxnFactorChIPV3	HeLa-S3	SMARCB1	393	8739	0.0449708	149.453	13.9485	17.4605	2.6296	1.43193e-68	2.2109e-65	Null_Model_OpenChrom	human	802
TxnFactorChIPV3	HepG2	HDAC2	532	8739	0.0608765	224.562	17.626	17.4423	2.36905	1.97076e-68	3.04286e-65	Null_Model_OpenChrom	human	803
TxnFactorChIPV3	A549+DEX_100nM	NR3C1	499	8739	0.0571004	210.782	16.5256	17.4407	2.36737	2.02715e-68	3.12993e-65	Null_Model_OpenChrom	human	804
Misc_ChIP	LoVo	HES4	672	8739	0.0768967	317.365	20.3526	17.4246	2.11744	2.68498e-68	4.14561e-65	Null_Model_OpenChrom	human	805
ReMap_ChIP	aplpz74_leukemia	ERG	941	8739	0.107678	494.189	25.6573	17.4146	1.90413	3.19932e-68	4.93975e-65	Null_Model_OpenChrom	human	806
Misc_ChIP	LoVo	CLOCK	951	8739	0.108823	499.946	25.9182	17.403	1.90221	3.91771e-68	6.04894e-65	Null_Model_OpenChrom	human	807
TxnFactorChIPV3	K562	SP2	180	8739	0.0205973	44.3307	7.81112	17.3687	4.06039	7.11472e-68	1.09851e-64	Null_Model_OpenChrom	human	808
TxnFactorChIPV3	PFSK-1	TAF1	331	8739	0.0378762	112.984	12.5575	17.3615	2.92962	8.07604e-68	1.24694e-64	Null_Model_OpenChrom	human	809
Misc_ChIP	LoVo	TEAD2	817	8739	0.093489	401.925	23.9118	17.3586	2.03272	8.49167e-68	1.31111e-64	Null_Model_OpenChrom	human	810
Misc_ChIP	LoVo	GATA4	436	8739	0.0498913	170.109	15.3311	17.3432	2.56306	1.10951e-67	1.71308e-64	Null_Model_OpenChrom	human	811
Cistrome_ChIP	VCaP+DMSO	BRD4	650	8739	0.0743792	287.702	20.9028	17.3325	2.25928	1.33743e-67	2.06499e-64	Null_Model_OpenChrom	human	812
TxnFactorChIPV3	K562	FOSL1	328	8739	0.0375329	114.198	12.3401	17.3259	2.87221	1.50041e-67	2.31663e-64	Null_Model_OpenChrom	human	813
Cistrome_ChIP	LoVo	YY1	187	8739	0.0213983	47.4765	8.05703	17.317	3.93879	1.751e-67	2.70354e-64	Null_Model_OpenChrom	human	814
TxnFactorChIPV3	K562	CTCF	1230	8739	0.140748	697.444	30.7631	17.3115	1.76358	1.92594e-67	2.97365e-64	Null_Model_OpenChrom	human	815
TxnFactorChIPV3	A549+EtOH_0.02pct	ZBTB33	311	8739	0.0355876	105.694	11.8696	17.2967	2.94245	2.49052e-67	3.84537e-64	Null_Model_OpenChrom	human	816
TxnFactorChIPV3	WI-38	CTCF	719	8739	0.0822749	360.485	20.777	17.2554	1.99454	5.09601e-67	7.86823e-64	Null_Model_OpenChrom	human	817
Misc_ChIP	LoVo	SOX2	833	8739	0.0953198	409.808	24.5307	17.2515	2.03266	5.4471e-67	8.41032e-64	Null_Model_OpenChrom	human	818
ReMap_ChIP	imr90_senescent_ras	E2F7	370	8739	0.0423389	129.666	13.9366	17.2448	2.85348	6.12216e-67	9.45262e-64	Null_Model_OpenChrom	human	819
TxnFactorChIPV3	HeLa-S3	NRF1	175	8739	0.0200252	43.0819	7.65985	17.222	4.06203	9.07672e-67	1.40145e-63	Null_Model_OpenChrom	human	820
TxnFactorChIPV3	HepG2	EP300	685	8739	0.0783843	318.261	21.2999	17.2179	2.15232	9.75282e-67	1.50584e-63	Null_Model_OpenChrom	human	821
Misc_ChIP	LoVo	ATOH1	807	8739	0.0923447	399.996	23.6394	17.2172	2.01752	9.86402e-67	1.52301e-63	Null_Model_OpenChrom	human	822
ReMap_ChIP	blood_monocyte	CEBPB	175	8739	0.0200252	41.0849	7.78176	17.2088	4.25947	1.13969e-66	1.75968e-63	Null_Model_OpenChrom	human	823
Pazar_Chip	IMR90_Growing	RB1	217	8739	0.0248312	58.9001	9.19293	17.198	3.6842	1.37468e-66	2.1225e-63	Null_Model_OpenChrom	human	824
TxnFactorChIPV3	K562	JUNB	376	8739	0.0430255	139.536	13.7513	17.1957	2.69464	1.43011e-66	2.20809e-63	Null_Model_OpenChrom	human	825
Misc_ChIP	LoVo	HOXC6	793	8739	0.0907426	394.962	23.1493	17.1944	2.00779	1.46212e-66	2.25752e-63	Null_Model_OpenChrom	human	826
TxnFactorChIPV3	HepG2	RCOR1	255	8739	0.0291795	81.2817	10.1061	17.1895	3.13724	1.59113e-66	2.4567e-63	Null_Model_OpenChrom	human	827
TxnFactorChIPV3	H1-hESC	BRCA1	143	8739	0.0163634	30.0999	6.56887	17.1872	4.75085	1.65713e-66	2.55862e-63	Null_Model_OpenChrom	human	828
TxnFactorChIPV3	HeLa-S3	E2F4	199	8739	0.0227715	48.9351	8.73629	17.1772	4.06661	1.96756e-66	3.03791e-63	Null_Model_OpenChrom	human	829
TxnFactorChIPV3	HeLa-S3	RAD21	810	8739	0.092688	409.908	23.2978	17.1729	1.97605	2.11684e-66	3.2684e-63	Null_Model_OpenChrom	human	830
TxnFactorChIPV3	HeLa-S3	TCF7L2	612	8739	0.0700309	271.633	19.8223	17.1709	2.25304	2.19209e-66	3.38458e-63	Null_Model_OpenChrom	human	831
Pazar_Chip	IMR90_Quiescent	RB1	209	8739	0.0239158	56.8721	8.86158	17.1671	3.67491	2.34022e-66	3.61331e-63	Null_Model_OpenChrom	human	832
ReMap_ChIP	esch9	FOXP1	229	8739	0.0262044	63.9291	9.62351	17.1529	3.58209	2.99066e-66	4.61759e-63	Null_Model_OpenChrom	human	833
TxnFactorChIPV3	K562+IFNa30	STAT1	110	8739	0.0125873	19.6863	5.27101	17.1341	5.58764	4.13451e-66	6.38368e-63	Null_Model_OpenChrom	human	834
TxnFactorChIPV3	HL-60	CTCF	464	8739	0.0530953	189.836	16.0038	17.1311	2.44421	4.34819e-66	6.7136e-63	Null_Model_OpenChrom	human	835
TxnFactorChIPV3	AG04450	CTCF	956	8739	0.109395	518.839	25.5233	17.1279	1.84257	4.59496e-66	7.09462e-63	Null_Model_OpenChrom	human	836
Cistrome_ChIP	VCaP	BRD2	536	8739	0.0613342	228.891	17.9347	17.1237	2.34172	4.93662e-66	7.62213e-63	Null_Model_OpenChrom	human	837
ReMap_ChIP	k562	NFYB	485	8739	0.0554983	195.565	16.9093	17.1169	2.47999	5.55163e-66	8.57172e-63	Null_Model_OpenChrom	human	838
ReMap_ChIP	hepg2	STAG1	900	8739	0.102987	468.551	25.2171	17.1094	1.92081	6.31778e-66	9.75465e-63	Null_Model_OpenChrom	human	839
TxnFactorChIPV3	K562	CEBPB	701	8739	0.0802151	336.577	21.3027	17.1069	2.08273	6.59301e-66	1.01796e-62	Null_Model_OpenChrom	human	840
Misc_ChIP	LoVo	RFX5	611	8739	0.0699165	277.226	19.5206	17.0985	2.20398	7.60869e-66	1.17478e-62	Null_Model_OpenChrom	human	841
Misc_ChIP	LoVo	NR3C1	599	8739	0.0685433	270.663	19.2074	17.0942	2.21308	8.18967e-66	1.26449e-62	Null_Model_OpenChrom	human	842
ReMap_ChIP	asc	PPARG	827	8739	0.0946333	422.452	23.6733	17.0888	1.95762	8.98787e-66	1.38773e-62	Null_Model_OpenChrom	human	843
ReMap_ChIP	islet	CTCF	711	8739	0.0813594	335.683	22.0022	17.0582	2.11807	1.51933e-65	2.34584e-62	Null_Model_OpenChrom	human	844
ReMap_ChIP	mcf7_e2	STAG1	1041	8739	0.119121	580.869	26.9941	17.0456	1.79214	1.88491e-65	2.91031e-62	Null_Model_OpenChrom	human	845
TxnFactorChIPV3	H1-hESC	NRF1	239	8739	0.0273487	68.3546	10.0176	17.0345	3.49647	2.27858e-65	3.51813e-62	Null_Model_OpenChrom	human	846
TxnFactorChIPV3	MCF-7+serum_stimulated_media	CTCF	1142	8739	0.130679	649.98	28.8867	17.0327	1.75698	2.34809e-65	3.62546e-62	Null_Model_OpenChrom	human	847
TxnFactorChIPV3	SK-N-SH_RA	RAD21	1070	8739	0.12244	576.913	28.9581	17.0276	1.8547	2.56319e-65	3.95757e-62	Null_Model_OpenChrom	human	848
ReMap_ChIP	hpball	ZNF143	111	8739	0.0127017	20.8851	5.29451	17.0205	5.31479	2.89601e-65	4.47143e-62	Null_Model_OpenChrom	human	849
Cistrome_ChIP	K562	STAT5A	403	8739	0.0461151	157.28	14.4521	17.0024	2.56231	3.94309e-65	6.08814e-62	Null_Model_OpenChrom	human	850
Misc_ChIP	LoVo	E2F8	592	8739	0.0677423	259.639	19.5705	16.9827	2.28009	5.51196e-65	8.51047e-62	Null_Model_OpenChrom	human	851
ReMap_ChIP	ls180_125	CDX2	674	8739	0.0771255	323.608	20.6362	16.9794	2.08276	5.83075e-65	9.00268e-62	Null_Model_OpenChrom	human	852
TxnFactorChIPV3	NB4	CTCF	830	8739	0.0949765	413.445	24.5411	16.9738	2.00752	6.41815e-65	9.90963e-62	Null_Model_OpenChrom	human	853
TxnFactorChIPV3	HEK293-T-REx	ZNF263	786	8739	0.0899416	390.521	23.2996	16.9736	2.01269	6.43816e-65	9.94052e-62	Null_Model_OpenChrom	human	854
TxnFactorChIPV3	BJ	CTCF	970	8739	0.110997	518.697	26.6062	16.9623	1.87007	7.80291e-65	1.20477e-61	Null_Model_OpenChrom	human	855
ReMap_ChIP	293T_gps2	NCOR1	214	8739	0.0244879	59.4286	9.12201	16.9449	3.60096	1.04982e-64	1.62093e-61	Null_Model_OpenChrom	human	856
ReMap_ChIP	cd36_shluc	CTCF	726	8739	0.0830759	362.892	21.4333	16.9413	2.00059	1.11506e-64	1.72165e-61	Null_Model_OpenChrom	human	857
ReMap_ChIP	hspc	IKZF1	66	8739	0.00755235	8.2987	3.40759	16.9332	7.95305	1.28132e-64	1.97836e-61	Null_Model_OpenChrom	human	858
ReMap_ChIP	mcf7	NR2F2	1152	8739	0.131823	649.777	29.6787	16.922	1.77292	1.54935e-64	2.39219e-61	Null_Model_OpenChrom	human	859
ReMap_ChIP	fibro_wl38_a95	CTCF	535	8739	0.0612198	237.519	17.5836	16.918	2.25245	1.65629e-64	2.55731e-61	Null_Model_OpenChrom	human	860
Pazar_Chip	HepG2	RAD21	640	8739	0.0732349	300.488	20.0754	16.9119	2.12987	1.83961e-64	2.84036e-61	Null_Model_OpenChrom	human	861
Misc_ChIP	LoVo	NPAT	313	8739	0.0358165	107.623	12.1448	16.9107	2.90829	1.87519e-64	2.89529e-61	Null_Model_OpenChrom	human	862
TxnFactorChIPV3	HRE	CTCF	892	8739	0.102071	472.993	24.7986	16.8964	1.88586	2.39035e-64	3.69071e-61	Null_Model_OpenChrom	human	863
TxnFactorChIPV3	SAEC	CTCF	917	8739	0.104932	485.279	25.567	16.8859	1.88964	2.85901e-64	4.4143e-61	Null_Model_OpenChrom	human	864
Pazar_Chip	HeLa	P68	559	8739	0.0639661	245.794	18.5619	16.8736	2.27426	3.51882e-64	5.43306e-61	Null_Model_OpenChrom	human	865
Cistrome_ChIP	HeLa-S3	NFYA	269	8739	0.0307816	84.8022	10.9252	16.8598	3.17209	4.44125e-64	6.85729e-61	Null_Model_OpenChrom	human	866
ReMap_ChIP	ls180_125	NCOR1	330	8739	0.0377618	121.67	12.364	16.8497	2.71225	5.27606e-64	8.14624e-61	Null_Model_OpenChrom	human	867
TxnFactorChIPV3	NHEK	CTCF	1201	8739	0.13743	702.6	29.5898	16.8436	1.70936	5.84223e-64	9.0204e-61	Null_Model_OpenChrom	human	868
Pazar_Chip	Caco-2_differentiated	CDX2	2214	8739	0.253347	1499.26	42.498	16.8181	1.47672	8.99214e-64	1.38839e-60	Null_Model_OpenChrom	human	869
TxnFactorChIPV3	K562	TAL1	496	8739	0.0567571	210.908	16.9596	16.81	2.35174	1.03057e-63	1.5912e-60	Null_Model_OpenChrom	human	870
Pazar_Chip	MCF7+oestrogen	CTCF	971	8739	0.111111	517.555	27.0118	16.7869	1.87613	1.52204e-63	2.35002e-60	Null_Model_OpenChrom	human	871
TxnFactorChIPV3	K562+IFNg30	JUN	285	8739	0.0326124	95.3936	11.299	16.7808	2.98762	1.68507e-63	2.60175e-60	Null_Model_OpenChrom	human	872
ReMap_ChIP	esc	NANOG	1082	8739	0.123813	608.253	28.2684	16.7589	1.77887	2.43812e-63	3.76446e-60	Null_Model_OpenChrom	human	873
Misc_ChIP	LoVo	JUN	579	8739	0.0662547	266.282	18.6687	16.7509	2.17439	2.78713e-63	4.30333e-60	Null_Model_OpenChrom	human	874
TxnFactorChIPV3	AG10803	CTCF	971	8739	0.111111	530.046	26.3543	16.7318	1.83192	3.84504e-63	5.93674e-60	Null_Model_OpenChrom	human	875
Misc_ChIP	LoVo	TP73	831	8739	0.095091	426.864	24.1573	16.7293	1.94676	4.00593e-63	6.18515e-60	Null_Model_OpenChrom	human	876
Misc_ChIP	LoVo	EGR1	635	8739	0.0726628	296.64	20.2456	16.7127	2.14064	5.29242e-63	8.1715e-60	Null_Model_OpenChrom	human	877
TxnFactorChIPV3	HeLa-S3	SMARCC1	370	8739	0.0423389	137.735	13.913	16.694	2.68631	7.24332e-63	1.11837e-59	Null_Model_OpenChrom	human	878
Cistrome_ChIP	VCaP	BRD3	597	8739	0.0683145	285.937	18.6341	16.6932	2.08787	7.34103e-63	1.13345e-59	Null_Model_OpenChrom	human	879
TxnFactorChIPV3	HCPEpiC	CTCF	1144	8739	0.130907	659.587	29.0396	16.6811	1.73442	8.99652e-63	1.38906e-59	Null_Model_OpenChrom	human	880
TxnFactorChIPV3	A549	RAD21	550	8739	0.0629363	243.483	18.3802	16.6765	2.25889	9.70571e-63	1.49856e-59	Null_Model_OpenChrom	human	881
TxnFactorChIPV3	NT2-D1	YY1	258	8739	0.0295228	80.3526	10.6598	16.6652	3.21085	1.17297e-62	1.81106e-59	Null_Model_OpenChrom	human	882
Pazar_Chip	HepG2	CTCF	879	8739	0.100584	466.627	24.7697	16.6483	1.88373	1.5574e-62	2.40463e-59	Null_Model_OpenChrom	human	883
TxnFactorChIPV3	H1-hESC	MYC	276	8739	0.0315826	92.8881	11.0057	16.6379	2.97132	1.85156e-62	2.8588e-59	Null_Model_OpenChrom	human	884
Misc_ChIP	LoVo	CEBPB	963	8739	0.110196	525.651	26.2907	16.6351	1.83201	1.93964e-62	2.9948e-59	Null_Model_OpenChrom	human	885
TxnFactorChIPV3	Fibrobl	CTCF	1002	8739	0.114658	544.421	27.5255	16.6238	1.84049	2.34218e-62	3.61632e-59	Null_Model_OpenChrom	human	886
TxnFactorChIPV3	A549+EtOH_0.02pct	SIN3AK20	317	8739	0.0362742	112.557	12.3001	16.6212	2.81634	2.4478e-62	3.7794e-59	Null_Model_OpenChrom	human	887
ReMap_ChIP	cd4_ifng	STAT1	102	8739	0.0116718	17.6663	5.07647	16.6127	5.77369	2.82187e-62	4.35696e-59	Null_Model_OpenChrom	human	888
TxnFactorChIPV3	K562	CHD1	421	8739	0.0481748	164.684	15.4408	16.5999	2.55641	3.49043e-62	5.38922e-59	Null_Model_OpenChrom	human	889
TxnFactorChIPV3	H1-hESC	MAX	405	8739	0.046344	156.335	15.0068	16.5702	2.5906	5.72034e-62	8.83221e-59	Null_Model_OpenChrom	human	890
TxnFactorChIPV3	HVMF	CTCF	929	8739	0.106305	511.548	25.2037	16.5631	1.81605	6.44056e-62	9.94423e-59	Null_Model_OpenChrom	human	891
TxnFactorChIPV3	HEEpiC	CTCF	926	8739	0.105962	498.757	25.8038	16.5573	1.85661	7.0868e-62	1.0942e-58	Null_Model_OpenChrom	human	892
TxnFactorChIPV3	H1-hESC	EGR1	349	8739	0.0399359	127.567	13.3743	16.5566	2.73581	7.17596e-62	1.10797e-58	Null_Model_OpenChrom	human	893
TxnFactorChIPV3	AoAF	CTCF	940	8739	0.107564	513.853	25.7463	16.5518	1.82932	7.77222e-62	1.20003e-58	Null_Model_OpenChrom	human	894
TxnFactorChIPV3	AG09319	CTCF	1021	8739	0.116833	566.727	27.4768	16.533	1.80157	1.06232e-61	1.64022e-58	Null_Model_OpenChrom	human	895
TxnFactorChIPV3	MCF-7+serum_starved_media	CTCF	1054	8739	0.120609	598.526	27.6035	16.5005	1.76099	1.81794e-61	2.8069e-58	Null_Model_OpenChrom	human	896
TxnFactorChIPV3	GM12878	NFYA	129	8739	0.0147614	28.003	6.12234	16.4965	4.60665	1.94446e-61	3.00225e-58	Null_Model_OpenChrom	human	897
TxnFactorChIPV3	HFF	CTCF	765	8739	0.0875386	390.743	22.7054	16.4832	1.95781	2.42276e-61	3.74074e-58	Null_Model_OpenChrom	human	898
TxnFactorChIPV3	Caco-2	CTCF	930	8739	0.106419	508.643	25.5672	16.4804	1.82839	2.53803e-61	3.91872e-58	Null_Model_OpenChrom	human	899
TxnFactorChIPV3	NHLF	CTCF	911	8739	0.104245	488.486	25.6708	16.459	1.86495	3.61562e-61	5.58251e-58	Null_Model_OpenChrom	human	900
ReMap_ChIP	mcf7_cancer	ERG	897	8739	0.102643	485.597	25.0104	16.4493	1.84721	4.24548e-61	6.55503e-58	Null_Model_OpenChrom	human	901
TxnFactorChIPV3	A549+EtOH_0.02pct	REST	404	8739	0.0462295	166.503	14.4433	16.4433	2.42638	4.68255e-61	7.22985e-58	Null_Model_OpenChrom	human	902
TxnFactorChIPV3	HepG2	SRF	199	8739	0.0227715	56.2418	8.69031	16.4273	3.5383	6.09959e-61	9.41776e-58	Null_Model_OpenChrom	human	903
TxnFactorChIPV3	HA-sp	CTCF	943	8739	0.107907	520.101	25.7693	16.4109	1.81311	7.98551e-61	1.23296e-57	Null_Model_OpenChrom	human	904
ReMap_ChIP	hct116	SP1	858	8739	0.0981806	453.681	24.6479	16.4038	1.8912	8.98204e-61	1.38683e-57	Null_Model_OpenChrom	human	905
TxnFactorChIPV3	HPF	CTCF	931	8739	0.106534	513.741	25.4588	16.3896	1.8122	1.13514e-60	1.75265e-57	Null_Model_OpenChrom	human	906
ReMap_ChIP	mcf7_e2	CTCF	902	8739	0.103215	500.982	24.4851	16.3781	1.80046	1.37144e-60	2.11751e-57	Null_Model_OpenChrom	human	907
ReMap_ChIP	mcf7_tam	CTCF	891	8739	0.101957	499.037	23.9357	16.3757	1.78544	1.42679e-60	2.20296e-57	Null_Model_OpenChrom	human	908
TxnFactorChIPV3	ProgFib	CTCF	918	8739	0.105046	500.843	25.4966	16.3613	1.83291	1.80661e-60	2.78941e-57	Null_Model_OpenChrom	human	909
ReMap_ChIP	apl	REST	193	8739	0.0220849	52.6773	8.58783	16.3397	3.66382	2.57451e-60	3.97504e-57	Null_Model_OpenChrom	human	910
TxnFactorChIPV3	HMEC	CTCF	1079	8739	0.12347	611.275	28.665	16.3169	1.76516	3.73993e-60	5.77445e-57	Null_Model_OpenChrom	human	911
TxnFactorChIPV3	NHDF-neo	CTCF	945	8739	0.108136	518.858	26.1261	16.311	1.82131	4.12308e-60	6.36603e-57	Null_Model_OpenChrom	human	912
ReMap_ChIP	cd36_shluc	GATA1	454	8739	0.051951	193.559	15.9868	16.2909	2.34553	5.72234e-60	8.8353e-57	Null_Model_OpenChrom	human	913
TxnFactorChIPV3	HepG2	RAD21	940	8739	0.107564	524.208	25.5251	16.2895	1.79318	5.85513e-60	9.04032e-57	Null_Model_OpenChrom	human	914
ReMap_ChIP	k562	ZNF143	204	8739	0.0233436	58.8641	8.91973	16.2713	3.46561	7.88404e-60	1.2173e-56	Null_Model_OpenChrom	human	915
TxnFactorChIPV3	K562	ZBTB33	168	8739	0.0192242	42.2977	7.72679	16.2684	3.97185	8.27494e-60	1.27765e-56	Null_Model_OpenChrom	human	916
TxnFactorChIPV3	A549	BHLHE40	172	8739	0.0196819	46.5215	7.72605	16.241	3.69722	1.29389e-59	1.99777e-56	Null_Model_OpenChrom	human	917
ReMap_ChIP	cd36_shluc	TAL1	559	8739	0.0639661	260.51	18.3953	16.2264	2.14579	1.64013e-59	2.53237e-56	Null_Model_OpenChrom	human	918
Cistrome_ChIP	K562	EP300	168	8739	0.0192242	45.1299	7.58625	16.1964	3.72259	2.67181e-59	4.12528e-56	Null_Model_OpenChrom	human	919
TxnFactorChIPV3	HPAF	CTCF	1068	8739	0.122211	613.192	28.0954	16.188	1.74171	3.06349e-59	4.73003e-56	Null_Model_OpenChrom	human	920
TxnFactorChIPV3	HepG2	SMC3	605	8739	0.0692299	296.884	19.0401	16.1825	2.03783	3.35135e-59	5.17448e-56	Null_Model_OpenChrom	human	921
TxnFactorChIPV3	IMR90	CTCF	946	8739	0.10825	520.348	26.3067	16.1803	1.81802	3.47005e-59	5.35776e-56	Null_Model_OpenChrom	human	922
TxnFactorChIPV3	HSMMtube	CTCF	919	8739	0.105161	520.944	24.6137	16.1721	1.7641	3.96428e-59	6.12085e-56	Null_Model_OpenChrom	human	923
ReMap_ChIP	t47d_doxy48hrs	ELF5	163	8739	0.018652	41.4246	7.52307	16.1604	3.93486	4.80066e-59	7.41221e-56	Null_Model_OpenChrom	human	924
TxnFactorChIPV3	H1-hESC	HDAC2	227	8739	0.0259755	71.4056	9.63179	16.1543	3.17902	5.29907e-59	8.18176e-56	Null_Model_OpenChrom	human	925
TxnFactorChIPV3	HBMEC	CTCF	1108	8739	0.126788	642.871	28.8119	16.1436	1.72352	6.29766e-59	9.72359e-56	Null_Model_OpenChrom	human	926
TxnFactorChIPV3	SK-N-SH_RA	CTCF	992	8739	0.113514	561.41	26.6798	16.1392	1.76698	6.76301e-59	1.04421e-55	Null_Model_OpenChrom	human	927
TxnFactorChIPV3	AG09309	CTCF	897	8739	0.102643	492.429	25.1005	16.1181	1.82158	9.52056e-59	1.46997e-55	Null_Model_OpenChrom	human	928
Pazar_Chip	hESC	EOMES	1022	8739	0.116947	575.442	27.7163	16.1118	1.77603	1.05419e-58	1.62767e-55	Null_Model_OpenChrom	human	929
Cistrome_ChIP	K562	SP1	101	8739	0.0115574	19.0659	5.09015	16.0966	5.29741	1.34789e-58	2.08115e-55	Null_Model_OpenChrom	human	930
ReMap_ChIP	hepg2	RAD21	584	8739	0.0668269	270.26	19.4959	16.0927	2.16088	1.43608e-58	2.2173e-55	Null_Model_OpenChrom	human	931
Pazar_Chip	Saos	Tp53	404	8739	0.0462295	168.549	14.6355	16.0876	2.39692	1.55756e-58	2.40487e-55	Null_Model_OpenChrom	human	932
TxnFactorChIPV3	Gliobla	CTCF	1136	8739	0.129992	672.516	28.8204	16.0818	1.68918	1.71142e-58	2.64243e-55	Null_Model_OpenChrom	human	933
TxnFactorChIPV3	H1-hESC	ATF2	272	8739	0.0311248	91.989	11.2055	16.0645	2.95687	2.26091e-58	3.49085e-55	Null_Model_OpenChrom	human	934
TxnFactorChIPV3	HepG2	ZBTB7A	341	8739	0.0390205	130.881	13.0934	16.0477	2.60542	2.96576e-58	4.57914e-55	Null_Model_OpenChrom	human	935
ReMap_ChIP	mcf7_e2	RAD21	937	8739	0.107221	532.43	25.2435	16.0267	1.75986	4.15724e-58	6.41878e-55	Null_Model_OpenChrom	human	936
ReMap_ChIP	liver	FOXA1	827	8739	0.0946333	451.445	23.4479	16.0166	1.8319	4.89481e-58	7.55758e-55	Null_Model_OpenChrom	human	937
Pazar_Chip	megakaryocytes	GATA1	187	8739	0.0213983	51.3107	8.48896	15.9842	3.64446	8.23121e-58	1.2709e-54	Null_Model_OpenChrom	human	938
Cistrome_ChIP	H1	GABPA	687	8739	0.0786131	350.558	21.0727	15.9658	1.95973	1.10615e-57	1.70789e-54	Null_Model_OpenChrom	human	939
Cistrome_ChIP	T_Lymphocyte	STAT5	60	8739	0.00686577	7.60839	3.28337	15.9567	7.88603	1.27999e-57	1.97631e-54	Null_Model_OpenChrom	human	940
ReMap_ChIP	hela	CTCF	366	8739	0.0418812	149.654	13.5748	15.9373	2.44564	1.74463e-57	2.69371e-54	Null_Model_OpenChrom	human	941
ReMap_ChIP	cd36_shbrg1	CTCF	722	8739	0.0826181	363.073	22.5315	15.93	1.98858	1.96198e-57	3.0293e-54	Null_Model_OpenChrom	human	942
TxnFactorChIPV3	H1-hESC	SIX5	164	8739	0.0187664	44.4186	7.51928	15.9033	3.69215	3.0056e-57	4.64065e-54	Null_Model_OpenChrom	human	943
Misc_ChIP	LoVo	ZNF250	762	8739	0.0871953	394.924	23.1235	15.8746	1.92948	4.74974e-57	7.33359e-54	Null_Model_OpenChrom	human	944
TxnFactorChIPV3	H1-hESC	TCF12	260	8739	0.0297517	90.3237	10.7108	15.8416	2.87854	8.03167e-57	1.24009e-53	Null_Model_OpenChrom	human	945
TxnFactorChIPV3	RPTEC	CTCF	1044	8739	0.119464	608.917	27.5054	15.8181	1.71452	1.16754e-56	1.80268e-53	Null_Model_OpenChrom	human	946
Pazar_Chip	THP-1	RXR	102	8739	0.0116718	20.1918	5.17834	15.7982	5.05155	1.60167e-56	2.47297e-53	Null_Model_OpenChrom	human	947
ReMap_ChIP	flp143ha_4hr	ZNF143	306	8739	0.0350154	115.908	12.0505	15.7746	2.64002	2.3284e-56	3.59504e-53	Null_Model_OpenChrom	human	948
Pazar_Chip	MCF7+oestrogen	RAD21	681	8739	0.0779265	360.225	20.3646	15.7516	1.89049	3.34726e-56	5.16817e-53	Null_Model_OpenChrom	human	949
TxnFactorChIPV3	T-47D+DMSO_0.02pct	CTCF	641	8739	0.0733494	324.443	20.1025	15.7472	1.9757	3.58961e-56	5.54236e-53	Null_Model_OpenChrom	human	950
ReMap_ChIP	mcf7_untreat	STAG1	1034	8739	0.11832	595.161	27.8774	15.7417	1.73735	3.9133e-56	6.04213e-53	Null_Model_OpenChrom	human	951
ReMap_ChIP	mcf7_untreat	RAD21	1013	8739	0.115917	593.71	26.6576	15.7287	1.70622	4.80765e-56	7.42301e-53	Null_Model_OpenChrom	human	952
ReMap_ChIP	hepg2	CTCF	843	8739	0.0964641	464.928	24.0593	15.7142	1.81318	6.04633e-56	9.33554e-53	Null_Model_OpenChrom	human	953
TxnFactorChIPV3	HCM	CTCF	994	8739	0.113743	571.801	26.8988	15.6958	1.73837	8.07671e-56	1.24704e-52	Null_Model_OpenChrom	human	954
Pazar_Chip	THP-1+stimulated	VDR	169	8739	0.0193386	47.4356	7.75629	15.673	3.56273	1.15687e-55	1.78621e-52	Null_Model_OpenChrom	human	955
ReMap_ChIP	abl	AR	625	8739	0.0715185	316.824	19.6709	15.6666	1.9727	1.27933e-55	1.97529e-52	Null_Model_OpenChrom	human	956
TxnFactorChIPV3	HCFaa	CTCF	859	8739	0.098295	459.705	25.4881	15.6659	1.86859	1.29287e-55	1.9962e-52	Null_Model_OpenChrom	human	957
TxnFactorChIPV3	MCF10A-Er-Src+4OHTAM_1uM_12hr	STAT3	719	8739	0.0822749	388.655	21.1018	15.6548	1.84997	1.54023e-55	2.37812e-52	Null_Model_OpenChrom	human	958
TxnFactorChIPV3	H1-hESC	ATF3	205	8739	0.0234581	61.986	9.14482	15.6388	3.3072	1.9809e-55	3.05852e-52	Null_Model_OpenChrom	human	959
TxnFactorChIPV3	HUVEC	CTCF	946	8739	0.10825	545.209	25.7183	15.5839	1.73512	4.68403e-55	7.23214e-52	Null_Model_OpenChrom	human	960
TxnFactorChIPV3	A549	CTCF	1114	8739	0.127475	674.887	28.2289	15.5554	1.65065	7.30705e-55	1.12821e-51	Null_Model_OpenChrom	human	961
TxnFactorChIPV3	K562+IFNa30	IRF1	86	8739	0.00984094	15.8212	4.5132	15.5497	5.43575	7.99579e-55	1.23455e-51	Null_Model_OpenChrom	human	962
Misc_ChIP	LoVo	UBTF	407	8739	0.0465728	171.876	15.1245	15.5459	2.36798	8.48254e-55	1.3097e-51	Null_Model_OpenChrom	human	963
Cistrome_ChIP	HepG2	EP300	614	8739	0.0702598	306.117	19.8142	15.5385	2.00577	9.52047e-55	1.46996e-51	Null_Model_OpenChrom	human	964
ReMap_ChIP	mcf7	KLF4	281	8739	0.0321547	105.102	11.3215	15.5367	2.6736	9.79223e-55	1.51192e-51	Null_Model_OpenChrom	human	965
TxnFactorChIPV3	Osteobl	CTCF	980	8739	0.112141	575.792	26.0217	15.5335	1.702	1.02895e-54	1.5887e-51	Null_Model_OpenChrom	human	966
TxnFactorChIPV3	HeLa-S3	NFYB	255	8739	0.0291795	89.2987	10.6809	15.5138	2.85558	1.39928e-54	2.16048e-51	Null_Model_OpenChrom	human	967
TxnFactorChIPV3	HSMM	CTCF	968	8739	0.110768	555.484	26.6569	15.4751	1.74263	2.55623e-54	3.94681e-51	Null_Model_OpenChrom	human	968
Cistrome_ChIP	H9	TP53	258	8739	0.0295228	91.5854	10.7706	15.4509	2.81704	3.7212e-54	5.74553e-51	Null_Model_OpenChrom	human	969
ReMap_ChIP	mcf7	CTCF	980	8739	0.112141	559.602	27.2315	15.4379	1.75124	4.54906e-54	7.02375e-51	Null_Model_OpenChrom	human	970
TxnFactorChIPV3	H1-hESC	GABPA	265	8739	0.0303238	94.6953	11.0503	15.4118	2.79845	6.81397e-54	1.05208e-50	Null_Model_OpenChrom	human	971
Misc_ChIP	LoVo	ESR1	469	8739	0.0536675	214.528	16.5211	15.4028	2.18619	7.83661e-54	1.20997e-50	Null_Model_OpenChrom	human	972
ReMap_ChIP	h128	MAX	569	8739	0.0651104	278.076	18.9031	15.3903	2.0462	9.51309e-54	1.46882e-50	Null_Model_OpenChrom	human	973
Misc_ChIP	LoVo	HOXA13	702	8739	0.0803296	374.326	21.3148	15.3731	1.87537	1.23999e-53	1.91454e-50	Null_Model_OpenChrom	human	974
TxnFactorChIPV3	HepG2	NR2C2	161	8739	0.0184232	44.95	7.56872	15.3328	3.58175	2.30684e-53	3.56176e-50	Null_Model_OpenChrom	human	975
TxnFactorChIPV3	HAc	CTCF	921	8739	0.10539	514.108	26.5525	15.3241	1.79145	2.64024e-53	4.07654e-50	Null_Model_OpenChrom	human	976
Cistrome_ChIP	VCaP+MDV3100_DHT	BRD4	133	8739	0.0152191	33.002	6.52564	15.3239	4.03006	2.64888e-53	4.08987e-50	Null_Model_OpenChrom	human	977
TxnFactorChIPV3	K562+IFNg30	STAT1	116	8739	0.0132738	25.7463	5.8925	15.3167	4.50551	2.95647e-53	4.56478e-50	Null_Model_OpenChrom	human	978
TxnFactorChIPV3	ECC-1+DMSO_0.02pct	CTCF	522	8739	0.0597322	254.967	17.435	15.3159	2.04732	2.99168e-53	4.61915e-50	Null_Model_OpenChrom	human	979
ReMap_ChIP	ls180_veh	NCOR1	304	8739	0.0347866	117.166	12.2199	15.2893	2.59461	4.50496e-53	6.95566e-50	Null_Model_OpenChrom	human	980
Pazar_Chip	VCaP	AR	1003	8739	0.114773	594.297	26.7329	15.2884	1.68771	4.5675e-53	7.05222e-50	Null_Model_OpenChrom	human	981
Misc_ChIP	LoVo	TFDP1	478	8739	0.0546973	228.404	16.3264	15.2879	2.09279	4.60264e-53	7.10648e-50	Null_Model_OpenChrom	human	982
ReMap_ChIP	caco2_diff	HNF4A	675	8739	0.07724	359.048	20.6758	15.2812	1.87997	5.09976e-53	7.87404e-50	Null_Model_OpenChrom	human	983
Cistrome_ChIP	HeLa-S3	NFYB	238	8739	0.0272342	84.9301	10.0232	15.2715	2.80231	5.91907e-53	9.13904e-50	Null_Model_OpenChrom	human	984
ReMap_ChIP	mcf7_untreat	ESR1	573	8739	0.0655681	289.131	18.589	15.2708	1.9818	5.98554e-53	9.24168e-50	Null_Model_OpenChrom	human	985
TxnFactorChIPV3	K562	SETDB1	160	8739	0.0183087	43.8681	7.61069	15.259	3.64729	7.16631e-53	1.10648e-49	Null_Model_OpenChrom	human	986
TxnFactorChIPV3	H1-hESC	GTF2F1	196	8739	0.0224282	60.5275	8.88389	15.2492	3.2382	8.32856e-53	1.28593e-49	Null_Model_OpenChrom	human	987
TxnFactorChIPV3	NHEK	POLR2A	354	8739	0.0405081	147.741	13.5269	15.2481	2.39608	8.47659e-53	1.30879e-49	Null_Model_OpenChrom	human	988
TxnFactorChIPV3	MCF10A-Er-Src+4OHTAM_1uM_36hr	STAT3	778	8739	0.0890262	424.96	23.1969	15.2193	1.83076	1.31727e-52	2.03387e-49	Null_Model_OpenChrom	human	989
ReMap_ChIP	lymphoblastoid	E2F4	109	8739	0.0124728	23.9141	5.59309	15.2127	4.55798	1.45649e-52	2.24882e-49	Null_Model_OpenChrom	human	990
TxnFactorChIPV3	MCF10A-Er-Src+EtOH_0.01pct	STAT3	340	8739	0.0389061	136.217	13.4004	15.2072	2.49602	1.58412e-52	2.44588e-49	Null_Model_OpenChrom	human	991
TxnFactorChIPV3	HepG2	NRF1	119	8739	0.0136171	28.3267	5.96458	15.202	4.20099	1.71569e-52	2.64903e-49	Null_Model_OpenChrom	human	992
ReMap_ChIP	ls180_veh	NCOR2	192	8739	0.0219705	60.5984	8.65127	15.1887	3.1684	2.10093e-52	3.24383e-49	Null_Model_OpenChrom	human	993
Misc_ChIP	LoVo	FOXD2	776	8739	0.0887973	421.673	23.3392	15.1816	1.84029	2.34163e-52	3.61548e-49	Null_Model_OpenChrom	human	994
TxnFactorChIPV3	HMF	CTCF	980	8739	0.112141	573.471	26.8185	15.1585	1.70889	3.32705e-52	5.13696e-49	Null_Model_OpenChrom	human	995
TxnFactorChIPV3	K562	ARID3A	257	8739	0.0294084	93.982	10.757	15.1546	2.73457	3.53467e-52	5.45753e-49	Null_Model_OpenChrom	human	996
Misc_ChIP	LoVo	HOXA10	641	8739	0.0733494	336.92	20.1283	15.1071	1.90253	7.26997e-52	1.12248e-48	Null_Model_OpenChrom	human	997
TxnFactorChIPV3	H1-hESC	USF1	490	8739	0.0560705	238.784	16.632	15.1044	2.05206	7.57796e-52	1.17004e-48	Null_Model_OpenChrom	human	998
TxnFactorChIPV3	HepG2	CTCF	1067	8739	0.122096	655.72	27.2299	15.104	1.62722	7.62088e-52	1.17666e-48	Null_Model_OpenChrom	human	999
TxnFactorChIPV3	BE2_C	CTCF	969	8739	0.110882	563.105	26.8872	15.0962	1.72082	8.57215e-52	1.32354e-48	Null_Model_OpenChrom	human	1000
TxnFactorChIPV3	NHDF-Ad	CTCF	917	8739	0.104932	534.905	25.3881	15.0502	1.71432	1.72157e-51	2.6581e-48	Null_Model_OpenChrom	human	1001
TxnFactorChIPV3	HFF-Myc	CTCF	850	8739	0.0972651	480.884	24.5282	15.0486	1.76758	1.76219e-51	2.72083e-48	Null_Model_OpenChrom	human	1002
TxnFactorChIPV3	A549+EtOH_0.02pct	CTCF	751	8739	0.0859366	416.014	22.3287	15.0025	1.80523	3.53676e-51	5.46076e-48	Null_Model_OpenChrom	human	1003
Pazar_Chip	HepG2	HNF4A	639	8739	0.0731205	330.047	20.6011	14.9969	1.93609	3.84682e-51	5.93949e-48	Null_Model_OpenChrom	human	1004
ReMap_ChIP	k562_bio	GATA2	384	8739	0.043941	165.752	14.6227	14.9253	2.31671	1.12812e-50	1.74182e-47	Null_Model_OpenChrom	human	1005
ReMap_ChIP	u87	MBD4	480	8739	0.0549262	232.429	16.5899	14.9231	2.06515	1.16652e-50	1.8011e-47	Null_Model_OpenChrom	human	1006
TxnFactorChIPV3	HepG2	ZBTB33	148	8739	0.0169356	40.7862	7.19112	14.9092	3.62868	1.43618e-50	2.21746e-47	Null_Model_OpenChrom	human	1007
TxnFactorChIPV3	HeLa-S3	CEBPB	946	8739	0.10825	556.583	26.2601	14.8292	1.69966	4.74081e-50	7.31982e-47	Null_Model_OpenChrom	human	1008
ReMap_ChIP	erythroid	ATRX	150	8739	0.0171644	42.1638	7.274	14.8249	3.55755	5.05874e-50	7.8107e-47	Null_Model_OpenChrom	human	1009
TxnFactorChIPV3	PFSK-1	SIN3AK20	262	8739	0.0299805	95.0939	11.289	14.7849	2.75517	9.17147e-50	1.41607e-46	Null_Model_OpenChrom	human	1010
TxnFactorChIPV3	MCF-7+serum_starved_media	MYC	251	8739	0.0287218	92.0799	10.7676	14.7591	2.72589	1.34474e-49	2.07627e-46	Null_Model_OpenChrom	human	1011
Misc_ChIP	LoVo	ELF1	354	8739	0.0405081	153.634	13.5765	14.7583	2.30417	1.35994e-49	2.09975e-46	Null_Model_OpenChrom	human	1012
Pazar_Chip	VCS2	AR	954	8739	0.109166	573.297	25.8148	14.7475	1.66406	1.59706e-49	2.46585e-46	Null_Model_OpenChrom	human	1013
TxnFactorChIPV3	HeLa-S3	CTCF	1063	8739	0.121639	651.133	27.9587	14.7313	1.63254	2.0296e-49	3.1337e-46	Null_Model_OpenChrom	human	1014
Misc_ChIP	LoVo	MYBL2	417	8739	0.0477171	194.111	15.1466	14.7155	2.14826	2.56403e-49	3.95886e-46	Null_Model_OpenChrom	human	1015
TxnFactorChIPV3	K562	NFYA	178	8739	0.0203685	55.6274	8.3255	14.6985	3.19986	3.29393e-49	5.08582e-46	Null_Model_OpenChrom	human	1016
TxnFactorChIPV3	MCF-7+vehicle	CTCF	1247	8739	0.142694	793.569	30.8517	14.6971	1.57138	3.3647e-49	5.19509e-46	Null_Model_OpenChrom	human	1017
ReMap_ChIP	helab2_p65kd_ta_tnfa	NR3C1	432	8739	0.0494336	199.048	15.8592	14.6888	2.17033	3.80358e-49	5.87273e-46	Null_Model_OpenChrom	human	1018
TxnFactorChIPV3	A549+EtOH_0.02pct	ATF3	250	8739	0.0286074	92.4555	10.7263	14.6876	2.704	3.8686e-49	5.97311e-46	Null_Model_OpenChrom	human	1019
Cistrome_ChIP	H929	SPIB	45	8739	0.00514933	5.67433	2.68437	14.6499	7.93046	6.74736e-49	1.04179e-45	Null_Model_OpenChrom	human	1020
TxnFactorChIPV3	HeLa-S3	IRF3	102	8739	0.0116718	23.6174	5.35504	14.6372	4.31885	8.13546e-49	1.25611e-45	Null_Model_OpenChrom	human	1021
Cistrome_ChIP	THP-1	VDR	61	8739	0.0069802	9.70629	3.50566	14.6317	6.28458	8.81834e-49	1.36155e-45	Null_Model_OpenChrom	human	1022
ReMap_ChIP	ls180_veh	CEBPB	1106	8739	0.126559	691.532	28.337	14.6264	1.59935	9.53632e-49	1.47241e-45	Null_Model_OpenChrom	human	1023
TxnFactorChIPV3	K562+IFNg6h	JUN	214	8739	0.0244879	72.4635	9.69283	14.6022	2.95321	1.35995e-48	2.09976e-45	Null_Model_OpenChrom	human	1024
TxnFactorChIPV3	MCF-7+estrogen	CTCF	1042	8739	0.119236	654.256	26.5551	14.6015	1.59265	1.37394e-48	2.12137e-45	Null_Model_OpenChrom	human	1025
Cistrome_ChIP	VCaP+JQ1	BRD4	329	8739	0.0376473	142.683	12.7712	14.5888	2.30581	1.65561e-48	2.55626e-45	Null_Model_OpenChrom	human	1026
Pazar_Chip	MCF7	PBX1	821	8739	0.0939467	475.415	23.8155	14.5109	1.72691	5.16525e-48	7.97514e-45	Null_Model_OpenChrom	human	1027
Misc_ChIP	LoVo	ERM	590	8739	0.0675134	306.803	19.5274	14.5026	1.92306	5.83603e-48	9.01083e-45	Null_Model_OpenChrom	human	1028
Cistrome_ChIP	HepG2	SP2	132	8739	0.0151047	34.037	6.76651	14.4776	3.87814	8.38852e-48	1.29519e-44	Null_Model_OpenChrom	human	1029
TxnFactorChIPV3	HRPEpiC	CTCF	971	8739	0.111111	576.661	27.2451	14.4737	1.68383	8.87759e-48	1.3707e-44	Null_Model_OpenChrom	human	1030
TxnFactorChIPV3	HEK293	CTCF	868	8739	0.0993249	504.658	25.1178	14.4655	1.71998	1.00087e-47	1.54534e-44	Null_Model_OpenChrom	human	1031
Pazar_Chip	megakaryocytes	TAL1	133	8739	0.0152191	36.5035	6.67774	14.4505	3.64349	1.24492e-47	1.92216e-44	Null_Model_OpenChrom	human	1032
TxnFactorChIPV3	HCT-116	CTCF	895	8739	0.102414	523.347	25.7287	14.4451	1.71015	1.34621e-47	2.07855e-44	Null_Model_OpenChrom	human	1033
TxnFactorChIPV3	HepG2	BRCA1	101	8739	0.0115574	23.7772	5.36053	14.4058	4.24776	2.37887e-47	3.67298e-44	Null_Model_OpenChrom	human	1034
Cistrome_ChIP	FB0167P	MYC	195	8739	0.0223138	64.9411	9.03015	14.4028	3.00272	2.48618e-47	3.83866e-44	Null_Model_OpenChrom	human	1035
ReMap_ChIP	mcf7_xeno	ESR1	816	8739	0.0933745	473.664	23.8734	14.3396	1.72274	6.18587e-47	9.55098e-44	Null_Model_OpenChrom	human	1036
Misc_ChIP	LoVo	ZNF407	559	8739	0.0639661	281.141	19.3874	14.3319	1.98833	6.90955e-47	1.06683e-43	Null_Model_OpenChrom	human	1037
TxnFactorChIPV3	K562	NFYB	253	8739	0.0289507	98.2188	10.8063	14.3232	2.57588	7.83911e-47	1.21036e-43	Null_Model_OpenChrom	human	1038
TxnFactorChIPV3	SK-N-SH_RA	EP300	761	8739	0.0870809	438.399	22.5543	14.3033	1.73586	1.04295e-46	1.61032e-43	Null_Model_OpenChrom	human	1039
ReMap_ChIP	helab2_wt_tnfa	RELA	273	8739	0.0312393	106.1	11.675	14.2955	2.57305	1.16726e-46	1.80225e-43	Null_Model_OpenChrom	human	1040
ReMap_ChIP	helab2_grkd_ta_tnfa	NR3C1	176	8739	0.0201396	57.1219	8.33733	14.2585	3.08113	1.98361e-46	3.0627e-43	Null_Model_OpenChrom	human	1041
Misc_ChIP	LoVo	ZNF706	415	8739	0.0474883	193.559	15.5352	14.2541	2.14404	2.11331e-46	3.26295e-43	Null_Model_OpenChrom	human	1042
ReMap_ChIP	cd36_shbrg1	TAL1	310	8739	0.0354732	127.271	12.8211	14.2523	2.43575	2.16964e-46	3.34992e-43	Null_Model_OpenChrom	human	1043
TxnFactorChIPV3	A549+DEX_100nM	CTCF	764	8739	0.0874242	433.254	23.241	14.2311	1.7634	2.93605e-46	4.53327e-43	Null_Model_OpenChrom	human	1044
TxnFactorChIPV3	HepG2	RXRA	395	8739	0.0451997	180.301	15.0894	14.2285	2.19078	3.04739e-46	4.70518e-43	Null_Model_OpenChrom	human	1045
TxnFactorChIPV3	HepG2	FOXA1	776	8739	0.0887973	456.691	22.4657	14.2132	1.69918	3.79422e-46	5.85827e-43	Null_Model_OpenChrom	human	1046
Pazar_Chip	HCT116	SP1	986	8739	0.112828	608.515	26.5771	14.2034	1.62034	4.36383e-46	6.73775e-43	Null_Model_OpenChrom	human	1047
Cistrome_ChIP	EmbryonicStemCell	YY1	174	8739	0.0199107	55.8661	8.31938	14.1998	3.11459	4.59094e-46	7.0884e-43	Null_Model_OpenChrom	human	1048
Cistrome_ChIP	Monocyte_CD14+	CEBPB	95	8739	0.0108708	22.6274	5.09961	14.1918	4.19845	5.14907e-46	7.95016e-43	Null_Model_OpenChrom	human	1049
TxnFactorChIPV3	A549+EtOH_0.02pct	BCL3	277	8739	0.031697	110.868	11.7283	14.1651	2.49846	7.53642e-46	1.16362e-42	Null_Model_OpenChrom	human	1050
Cistrome_ChIP	HeLa	MYC	136	8739	0.0155624	38.4226	6.88972	14.1628	3.53959	7.78832e-46	1.20252e-42	Null_Model_OpenChrom	human	1051
TxnFactorChIPV3	MCF10A-Er-Src+EtOH_0.01pct_12hr	STAT3	728	8739	0.0833047	402.189	23.0117	14.1585	1.8101	8.27266e-46	1.2773e-42	Null_Model_OpenChrom	human	1052
TxnFactorChIPV3	K562	USF2	132	8739	0.0151047	36.7053	6.73558	14.148	3.59621	9.61343e-46	1.48431e-42	Null_Model_OpenChrom	human	1053
TxnFactorChIPV3	GM12878	EZH2	193	8739	0.0220849	67.8162	8.85156	14.1426	2.84593	1.03789e-45	1.6025e-42	Null_Model_OpenChrom	human	1054
ReMap_ChIP	flp76_4hr	ZNF76	274	8739	0.0313537	111.812	11.4763	14.1325	2.45054	1.19822e-45	1.85005e-42	Null_Model_OpenChrom	human	1055
TxnFactorChIPV3	GM12801	CTCF	126	8739	0.0144181	34.0689	6.50786	14.1262	3.69838	1.31026e-45	2.02304e-42	Null_Model_OpenChrom	human	1056
Pazar_Chip	hESC	CTCF	998	8739	0.114201	624.698	26.4816	14.0966	1.59757	1.9918e-45	3.07535e-42	Null_Model_OpenChrom	human	1057
TxnFactorChIPV3	NH-A	CTCF	740	8739	0.0846779	417.35	22.8957	14.0922	1.77309	2.12149e-45	3.27558e-42	Null_Model_OpenChrom	human	1058
Cistrome_ChIP	HCT-116	EP300	351	8739	0.0401648	157.301	13.7883	14.048	2.2314	3.95953e-45	6.11351e-42	Null_Model_OpenChrom	human	1059
Cistrome_ChIP	LoVo	SP1	110	8739	0.0125873	28.039	5.84461	14.0234	3.92311	5.60943e-45	8.66095e-42	Null_Model_OpenChrom	human	1060
TxnFactorChIPV3	MCF-7	CTCF	1190	8739	0.136171	773.327	29.7146	14.0225	1.53881	5.67542e-45	8.76284e-42	Null_Model_OpenChrom	human	1061
TxnFactorChIPV3	WERI-Rb-1	CTCF	907	8739	0.103788	545.234	25.8054	14.019	1.66351	5.96366e-45	9.20789e-42	Null_Model_OpenChrom	human	1062
Misc_ChIP	LoVo	MEF2C	258	8739	0.0295228	105.166	10.9554	13.9506	2.45327	1.55992e-44	2.40852e-41	Null_Model_OpenChrom	human	1063
ReMap_ChIP	ls180_veh	CTNNB1	211	8739	0.0241446	76.4995	9.64615	13.9434	2.75819	1.72464e-44	2.66285e-41	Null_Model_OpenChrom	human	1064
Cistrome_ChIP	LoVo	ETV7	130	8739	0.0148758	36.7483	6.73413	13.8476	3.53758	6.57458e-44	1.01511e-40	Null_Model_OpenChrom	human	1065
ReMap_ChIP	ls180_veh	CDX2	498	8739	0.0569859	258.299	17.3387	13.8247	1.928	9.0483e-44	1.39706e-40	Null_Model_OpenChrom	human	1066
ReMap_ChIP	helab2_p65kd_dmso	NR3C1	142	8739	0.016249	44.3107	7.08988	13.7787	3.20464	1.7119e-43	2.64317e-40	Null_Model_OpenChrom	human	1067
TxnFactorChIPV3	HepG2	ATF3	150	8739	0.0171644	45.9151	7.55737	13.7726	3.2669	1.86166e-43	2.8744e-40	Null_Model_OpenChrom	human	1068
Misc_ChIP	LoVo	ZBED4	472	8739	0.0540108	235.127	17.2349	13.7438	2.00743	2.77501e-43	4.28462e-40	Null_Model_OpenChrom	human	1069
ReMap_ChIP	fibro_wl38_a39	CTCF	423	8739	0.0484037	204.91	15.9077	13.7097	2.06432	4.44241e-43	6.85908e-40	Null_Model_OpenChrom	human	1070
TxnFactorChIPV3	MCF10A-Er-Src+EtOH_0.01pct_4hr	STAT3	725	8739	0.0829614	433.891	21.2519	13.698	1.67093	5.21878e-43	8.0578e-40	Null_Model_OpenChrom	human	1071
ReMap_ChIP	u87_dmso	BRD4	333	8739	0.038105	148.727	13.4927	13.6572	2.239	9.14007e-43	1.41123e-39	Null_Model_OpenChrom	human	1072
ReMap_ChIP	t47d_ru486	NR3C3	871	8739	0.0996682	530.184	25.007	13.6288	1.64283	1.34977e-42	2.08404e-39	Null_Model_OpenChrom	human	1073
ReMap_ChIP	ls180_125	CTNNB1	195	8739	0.0223138	70.6993	9.12077	13.6283	2.75816	1.35904e-42	2.09836e-39	Null_Model_OpenChrom	human	1074
Misc_ChIP	LoVo	MYB	269	8739	0.0307816	110.463	11.6422	13.6175	2.43521	1.57626e-42	2.43374e-39	Null_Model_OpenChrom	human	1075
ReMap_ChIP	293trex	ZNF143	126	8739	0.0144181	35.0939	6.6853	13.5979	3.59037	2.05999e-42	3.18062e-39	Null_Model_OpenChrom	human	1076
TxnFactorChIPV3	HepG2	USF2	196	8739	0.0224282	69.7782	9.28842	13.5892	2.8089	2.32211e-42	3.58533e-39	Null_Model_OpenChrom	human	1077
TxnFactorChIPV3	K562+IFNa6h	JUN	174	8739	0.0199107	60.6354	8.34793	13.58	2.86961	2.63232e-42	4.0643e-39	Null_Model_OpenChrom	human	1078
TxnFactorChIPV3	H1-hESC	RAD21	1027	8739	0.117519	657.32	27.2478	13.5673	1.56241	3.12774e-42	4.82924e-39	Null_Model_OpenChrom	human	1079
Misc_ChIP	LoVo	SP2	235	8739	0.0268909	91.2887	10.5943	13.5649	2.57425	3.23159e-42	4.98958e-39	Null_Model_OpenChrom	human	1080
TxnFactorChIPV3	K562	MAFK	312	8739	0.035702	135.382	13.0844	13.4984	2.3046	7.98559e-42	1.23297e-38	Null_Model_OpenChrom	human	1081
TxnFactorChIPV3	H1-hESC	SP2	125	8739	0.0143037	35.7662	6.63425	13.4505	3.49492	1.52973e-41	2.36191e-38	Null_Model_OpenChrom	human	1082
Pazar_Chip	K562+BIO	GATA1	260	8739	0.0297517	107.373	11.3662	13.4282	2.42147	2.06654e-41	3.19074e-38	Null_Model_OpenChrom	human	1083
TxnFactorChIPV3	HepG2+forskolin	CEBPB	397	8739	0.0454285	191.48	15.3059	13.4276	2.07333	2.08477e-41	3.21889e-38	Null_Model_OpenChrom	human	1084
Cistrome_ChIP	H54	MYC	84	8739	0.00961208	19.0589	4.83958	13.4187	4.40738	2.34808e-41	3.62544e-38	Null_Model_OpenChrom	human	1085
ReMap_ChIP	prec	CTCF	702	8739	0.0803296	405.882	22.0957	13.4016	1.72957	2.95739e-41	4.56621e-38	Null_Model_OpenChrom	human	1086
TxnFactorChIPV3	HEK293	ELK4	90	8739	0.0102987	21.5714	5.1103	13.3903	4.17219	3.44372e-41	5.3171e-38	Null_Model_OpenChrom	human	1087
Misc_ChIP	LoVo	CTCF	983	8739	0.112484	621.153	27.0402	13.3818	1.58254	3.86209e-41	5.96306e-38	Null_Model_OpenChrom	human	1088
Misc_ChIP	LoVo	ATF1	372	8739	0.0425678	177.658	14.5478	13.3589	2.09391	5.25692e-41	8.11669e-38	Null_Model_OpenChrom	human	1089
TxnFactorChIPV3	K562	RFX5	108	8739	0.0123584	29.1918	5.90162	13.3536	3.69967	5.6397e-41	8.70769e-38	Null_Model_OpenChrom	human	1090
TxnFactorChIPV3	GM12878	ATF3	96	8739	0.0109852	23.5065	5.44373	13.3169	4.08398	9.23339e-41	1.42564e-37	Null_Model_OpenChrom	human	1091
ReMap_ChIP	lncap	CTCF	687	8739	0.0786131	399.638	21.6162	13.2938	1.71905	1.25746e-40	1.94151e-37	Null_Model_OpenChrom	human	1092
TxnFactorChIPV3	HepG2+insulin	SREBP1	134	8739	0.0153336	40.1868	7.06867	13.2717	3.33443	1.68931e-40	2.6083e-37	Null_Model_OpenChrom	human	1093
TxnFactorChIPV3	ECC-1+DEX_100nM	NR3C1	248	8739	0.0283785	102.129	11.0191	13.238	2.4283	2.64573e-40	4.085e-37	Null_Model_OpenChrom	human	1094
TxnFactorChIPV3	A549+EtOH_0.02pct	EP300	437	8739	0.0500057	222.231	16.2633	13.2058	1.96642	4.06212e-40	6.27191e-37	Null_Model_OpenChrom	human	1095
Pazar_Chip	Caco-2_proliferating	HNF4	2184	8739	0.249914	1648.06	40.6044	13.199	1.32519	4.44638e-40	6.86521e-37	Null_Model_OpenChrom	human	1096
ReMap_ChIP	786o	ARNT	108	8739	0.0123584	30.5005	5.87284	13.1963	3.54093	4.61025e-40	7.11823e-37	Null_Model_OpenChrom	human	1097
TxnFactorChIPV3	HepG2	ARID3A	367	8739	0.0419957	181.76	14.1002	13.1374	2.01914	1.00563e-39	1.5527e-36	Null_Model_OpenChrom	human	1098
Misc_ChIP	LoVo	USF2	212	8739	0.0242591	83.1469	9.82087	13.1203	2.54971	1.25894e-39	1.9438e-36	Null_Model_OpenChrom	human	1099
ReMap_ChIP	wm853_2	SETDB1	109	8739	0.0124728	30.2228	6.02937	13.0656	3.60655	2.58949e-39	3.99818e-36	Null_Model_OpenChrom	human	1100
TxnFactorChIPV3	ECC-1+Genistein_100nM	ESR1	280	8739	0.0320403	123.73	12.0077	13.0141	2.26299	5.08585e-39	7.85255e-36	Null_Model_OpenChrom	human	1101
ReMap_ChIP	k562_bmp4	SMAD1	198	8739	0.0226571	75.0559	9.4496	13.0105	2.63803	5.33147e-39	8.23179e-36	Null_Model_OpenChrom	human	1102
TxnFactorChIPV3	T-47D+DMSO_0.02pct	EP300	340	8739	0.0389061	158.556	13.9623	12.9952	2.14435	6.51274e-39	1.00557e-35	Null_Model_OpenChrom	human	1103
ReMap_ChIP	ls180_125	CEBPB	1127	8739	0.128962	754.589	28.6707	12.9892	1.49353	7.04039e-39	1.08704e-35	Null_Model_OpenChrom	human	1104
TxnFactorChIPV3	HeLa-S3	ZKSCAN1	163	8739	0.018652	56.5375	8.19932	12.9843	2.88304	7.50895e-39	1.15938e-35	Null_Model_OpenChrom	human	1105
TxnFactorChIPV3	H1-hESC	USF2	215	8739	0.0246024	84.2867	10.0672	12.9841	2.55082	7.53354e-39	1.16318e-35	Null_Model_OpenChrom	human	1106
ReMap_ChIP	hesc	YY1	244	8739	0.0279208	101.592	10.9804	12.9692	2.40175	9.14341e-39	1.41174e-35	Null_Model_OpenChrom	human	1107
ReMap_ChIP	asc	CTCF	1019	8739	0.116604	652.906	28.2479	12.96	1.56071	1.03063e-38	1.59129e-35	Null_Model_OpenChrom	human	1108
ReMap_ChIP	mcf10a	SNAPC1	90	8739	0.0102987	23.03	5.17041	12.9526	3.90795	1.13614e-38	1.75421e-35	Null_Model_OpenChrom	human	1109
Misc_ChIP	LoVo	ATF5	552	8739	0.0631651	304.996	19.0811	12.945	1.80986	1.25442e-38	1.93683e-35	Null_Model_OpenChrom	human	1110
Cistrome_ChIP	H1	SP2	113	8739	0.0129305	33.7532	6.16004	12.8647	3.34783	3.5579e-38	5.49339e-35	Null_Model_OpenChrom	human	1111
TxnFactorChIPV3	T-47D+DMSO_0.02pct	FOXA1	613	8739	0.0701453	355.266	20.0619	12.847	1.72547	4.47284e-38	6.90607e-35	Null_Model_OpenChrom	human	1112
TxnFactorChIPV3	GM12878	NFE2	53	8739	0.00606477	9.996	3.36571	12.7771	5.30212	1.10054e-37	1.69923e-34	Null_Model_OpenChrom	human	1113
TxnFactorChIPV3	H1-hESC	CTCF	1070	8739	0.12244	716.193	27.8244	12.7157	1.49401	2.4179e-37	3.73324e-34	Null_Model_OpenChrom	human	1114
Misc_ChIP	PBMC	IRF5	298	8739	0.0341	135.247	12.8069	12.7083	2.20338	2.65987e-37	4.10683e-34	Null_Model_OpenChrom	human	1115
Pazar_Chip	Caco-2_proliferating	CDX2	1675	8739	0.19167	1243.81	33.9815	12.6889	1.34667	3.40742e-37	5.26105e-34	Null_Model_OpenChrom	human	1116
TxnFactorChIPV3	K562	MAFF	329	8739	0.0376473	155.771	13.6803	12.6626	2.11207	4.76184e-37	7.35228e-34	Null_Model_OpenChrom	human	1117
ReMap_ChIP	CD34_prog_bio	TCF7L2	52	8739	0.00595034	9.71928	3.36484	12.5655	5.35019	1.63476e-36	2.52406e-33	Null_Model_OpenChrom	human	1118
TxnFactorChIPV3	HeLa-S3	MAFK	269	8739	0.0307816	118.216	12.002	12.5633	2.2755	1.68044e-36	2.59459e-33	Null_Model_OpenChrom	human	1119
ReMap_ChIP	huvec	RELA	137	8739	0.0156769	44.047	7.40384	12.5547	3.11032	1.87266e-36	2.89139e-33	Null_Model_OpenChrom	human	1120
TxnFactorChIPV3	K562	HDAC8	94	8739	0.0107564	26.3566	5.39682	12.5339	3.56646	2.43457e-36	3.75897e-33	Null_Model_OpenChrom	human	1121
TxnFactorChIPV3	HUVEC	FOS	776	8739	0.0887973	485.837	23.4001	12.4001	1.59724	1.3051e-35	2.01507e-32	Null_Model_OpenChrom	human	1122
ReMap_ChIP	liver	HNF4A	785	8739	0.0898272	490.507	23.8294	12.3584	1.60038	2.19484e-35	3.38884e-32	Null_Model_OpenChrom	human	1123
Cistrome_ChIP	FB8470	MYC	98	8739	0.0112141	26.1858	5.81098	12.3584	3.74248	2.19485e-35	3.38884e-32	Null_Model_OpenChrom	human	1124
TxnFactorChIPV3	K562	BACH1	123	8739	0.0140748	39.017	6.82369	12.3076	3.15247	4.12341e-35	6.36654e-32	Null_Model_OpenChrom	human	1125
ReMap_ChIP	esc	CTCF	989	8739	0.113171	658.806	26.8382	12.3031	1.5012	4.35732e-35	6.72771e-32	Null_Model_OpenChrom	human	1126
ReMap_ChIP	imr90_senescent_ras_rbhairpin	E2F7	158	8739	0.0180799	56.5684	8.24461	12.3028	2.79308	4.37568e-35	6.75605e-32	Null_Model_OpenChrom	human	1127
Pazar_Chip	hESC	POU5F1	328	8739	0.0375329	158.998	13.7528	12.2885	2.06292	5.21895e-35	8.05806e-32	Null_Model_OpenChrom	human	1128
Misc_ChIP	LoVo	NFYA	237	8739	0.0271198	102.216	11.0522	12.1952	2.31862	1.64796e-34	2.54444e-31	Null_Model_OpenChrom	human	1129
TxnFactorChIPV3	ECC-1+Estradiol_10nM	ESR1	334	8739	0.0382195	165.508	13.8496	12.1658	2.01802	2.36455e-34	3.65087e-31	Null_Model_OpenChrom	human	1130
ReMap_ChIP	flp143ha_0hr	ZNF143	178	8739	0.0203685	69.1828	8.95408	12.1528	2.57289	2.77154e-34	4.27926e-31	Null_Model_OpenChrom	human	1131
ReMap_ChIP	293t	GPS2	319	8739	0.036503	152.447	13.721	12.1386	2.09254	3.29748e-34	5.09131e-31	Null_Model_OpenChrom	human	1132
Cistrome_ChIP	SK-N-SH	EP300	655	8739	0.0749514	400.673	20.9961	12.1131	1.63475	4.50287e-34	6.95244e-31	Null_Model_OpenChrom	human	1133
TxnFactorChIPV3	H1-hESC	KDM5A	89	8739	0.0101842	24.996	5.30716	12.0599	3.56057	8.59692e-34	1.32736e-30	Null_Model_OpenChrom	human	1134
ReMap_ChIP	erythroid	TAL1	177	8739	0.020254	70.0969	8.93082	11.9701	2.52508	2.54749e-33	3.93333e-30	Null_Model_OpenChrom	human	1135
Cistrome_ChIP	HEK293	BRD4	135	8739	0.015448	49.6094	7.20293	11.855	2.72126	1.01393e-32	1.56551e-29	Null_Model_OpenChrom	human	1136
TxnFactorChIPV3	HUVEC	JUN	518	8739	0.0592745	301.603	18.258	11.8522	1.71749	1.04844e-32	1.61879e-29	Null_Model_OpenChrom	human	1137
Cistrome_ChIP	HeLa-S3	IRF3	71	8739	0.0081245	17.7433	4.51077	11.8066	4.00152	1.80466e-32	2.7864e-29	Null_Model_OpenChrom	human	1138
TxnFactorChIPV3	H1-hESC	CEBPB	269	8739	0.0307816	127.098	12.0855	11.7415	2.11648	3.90572e-32	6.03043e-29	Null_Model_OpenChrom	human	1139
TxnFactorChIPV3	K562	GATA1	144	8739	0.0164779	52.1029	7.84426	11.7152	2.76376	5.32667e-32	8.22438e-29	Null_Model_OpenChrom	human	1140
ReMap_ChIP	imr90_senescent_ras_e2f7hairpin	E2F7	126	8739	0.0144181	43.3696	7.06748	11.6916	2.90526	7.03258e-32	1.08583e-28	Null_Model_OpenChrom	human	1141
TxnFactorChIPV3	H1-hESC	SRF	139	8739	0.0159057	50.9261	7.54762	11.6691	2.72945	9.1673e-32	1.41543e-28	Null_Model_OpenChrom	human	1142
Cistrome_ChIP	Saos-2	TP73	289	8739	0.0330701	137.211	13.0307	11.6486	2.10625	1.16622e-31	1.80064e-28	Null_Model_OpenChrom	human	1143
TxnFactorChIPV3	HepG2	TEAD4	330	8739	0.0377618	167.794	13.9855	11.5981	1.96669	2.10666e-31	3.25269e-28	Null_Model_OpenChrom	human	1144
ReMap_ChIP	hela	GATAD1	58	8739	0.00663691	13.3546	3.85319	11.5866	4.34306	2.40984e-31	3.7208e-28	Null_Model_OpenChrom	human	1145
Misc_ChIP	LoVo	ZFHX3	215	8739	0.0246024	96.992	10.2025	11.5665	2.21668	3.045e-31	4.70148e-28	Null_Model_OpenChrom	human	1146
Pazar_Chip	hESC	SMAD4	133	8739	0.0152191	47.8042	7.36733	11.564	2.78218	3.13616e-31	4.84223e-28	Null_Model_OpenChrom	human	1147
Pazar_Chip	CD34+BIO	GATA1	232	8739	0.0265477	106.908	10.8389	11.541	2.17009	4.09713e-31	6.32597e-28	Null_Model_OpenChrom	human	1148
TxnFactorChIPV3	ECC-1+DMSO_0.02pct	FOXA1	158	8739	0.0180799	63.5524	8.21751	11.4934	2.48614	7.11569e-31	1.09866e-27	Null_Model_OpenChrom	human	1149
TxnFactorChIPV3	K562	BCL3	75	8739	0.00858222	20.2378	4.77131	11.4774	3.70594	8.56805e-31	1.32291e-27	Null_Model_OpenChrom	human	1150
Misc_ChIP	LoVo	RFX2	271	8739	0.0310104	133.61	11.9782	11.4699	2.02829	9.33941e-31	1.442e-27	Null_Model_OpenChrom	human	1151
Misc_ChIP	LoVo	NEUROG3	159	8739	0.0181943	62.7223	8.406	11.4535	2.53498	1.12977e-30	1.74436e-27	Null_Model_OpenChrom	human	1152
TxnFactorChIPV3	K562	SIRT6	86	8739	0.00984094	25.1958	5.31165	11.4473	3.41327	1.21253e-30	1.87215e-27	Null_Model_OpenChrom	human	1153
ReMap_ChIP	keratinocyte_differentiated	TP63	1104	8739	0.12633	771.071	29.4286	11.3131	1.43177	5.65017e-30	8.72386e-27	Null_Model_OpenChrom	human	1154
TxnFactorChIPV3	H1-hESC	RXRA	63	8739	0.00720906	15.2927	4.22247	11.2984	4.11961	6.67865e-30	1.03118e-26	Null_Model_OpenChrom	human	1155
TxnFactorChIPV3	HepG2	MBD4	186	8739	0.0212839	77.9281	9.56843	11.2946	2.38682	6.97393e-30	1.07678e-26	Null_Model_OpenChrom	human	1156
Misc_ChIP	LoVo	RBCK1	353	8739	0.0403936	189.77	14.4566	11.291	1.86014	7.26665e-30	1.12197e-26	Null_Model_OpenChrom	human	1157
TxnFactorChIPV3	H1-hESC	CHD1	302	8739	0.0345577	154.237	13.0967	11.2825	1.95803	8.00644e-30	1.2362e-26	Null_Model_OpenChrom	human	1158
Misc_ChIP	LoVo	HOXA2	229	8739	0.0262044	107.442	10.7978	11.2577	2.13139	1.06127e-29	1.63861e-26	Null_Model_OpenChrom	human	1159
ReMap_ChIP	esc	SMAD4	189	8739	0.0216272	83.3566	9.4003	11.2383	2.26737	1.32222e-29	2.04151e-26	Null_Model_OpenChrom	human	1160
Pazar_Chip	PC3	ETS1	102	8739	0.0116718	32.7283	6.19016	11.1906	3.11657	2.2663e-29	3.49917e-26	Null_Model_OpenChrom	human	1161
ReMap_ChIP	esc	SMAD3	199	8739	0.0227715	87.4236	10.0086	11.148	2.27627	3.66019e-29	5.65133e-26	Null_Model_OpenChrom	human	1162
Misc_ChIP	LoVo	NR2F1	240	8739	0.0274631	114.185	11.3047	11.1294	2.10186	4.51035e-29	6.96399e-26	Null_Model_OpenChrom	human	1163
Pazar_Chip	LS174T	TCF4	262	8739	0.0299805	131.462	11.7353	11.1236	1.99298	4.81569e-29	7.43542e-26	Null_Model_OpenChrom	human	1164
Cistrome_ChIP	LoVo	TP73	94	8739	0.0107564	30.5165	5.72014	11.0982	3.0803	6.39626e-29	9.87583e-26	Null_Model_OpenChrom	human	1165
ReMap_ChIP	k562	GATA2	172	8739	0.0196819	70.4505	9.15619	11.0908	2.44143	6.95205e-29	1.0734e-25	Null_Model_OpenChrom	human	1166
TxnFactorChIPV3	A549+EtOH_0.02pct	FOSL2	519	8739	0.0593889	312.751	18.6623	11.0516	1.65947	1.07671e-28	1.66245e-25	Null_Model_OpenChrom	human	1167
TxnFactorChIPV3	GM12878	BRCA1	45	8739	0.00514933	8.75824	3.28017	11.0488	5.13802	1.11139e-28	1.71598e-25	Null_Model_OpenChrom	human	1168
ReMap_ChIP	ls180_125	NCOR2	155	8739	0.0177366	61.4246	8.48661	11.0262	2.52342	1.42774e-28	2.20443e-25	Null_Model_OpenChrom	human	1169
TxnFactorChIPV3	HeLa-S3	NR2C2	95	8739	0.0108708	29.6474	5.93553	11.0104	3.20433	1.70216e-28	2.62814e-25	Null_Model_OpenChrom	human	1170
ReMap_ChIP	fibrobj_post	KLF4	299	8739	0.0342144	152.579	13.3774	10.9453	1.95964	3.49792e-28	5.40079e-25	Null_Model_OpenChrom	human	1171
Pazar_Chip	LS180+Veh	CEBPb	314	8739	0.0359309	165.275	13.5907	10.9432	1.89987	3.58307e-28	5.53226e-25	Null_Model_OpenChrom	human	1172
ReMap_ChIP	lncap_dht_sifoxa1	MED12	78	8739	0.00892551	22.8382	5.05448	10.9135	3.41534	4.97044e-28	7.67436e-25	Null_Model_OpenChrom	human	1173
ReMap_ChIP	k562_bmp	GATA1	312	8739	0.035702	168.146	13.2012	10.897	1.85553	5.95479e-28	9.19419e-25	Null_Model_OpenChrom	human	1174
Cistrome_ChIP	HeLa	YY1	59	8739	0.00675134	15.2288	4.06382	10.771	3.87425	2.36017e-27	3.64411e-24	Null_Model_OpenChrom	human	1175
ReMap_ChIP	helab2_grkd_dmso	NR3C1	70	8739	0.00801007	19.3017	4.71008	10.7638	3.62662	2.55166e-27	3.93976e-24	Null_Model_OpenChrom	human	1176
ReMap_ChIP	vcap_dex	NR3C1	261	8739	0.0298661	130.886	12.101	10.7523	1.9941	2.89025e-27	4.46255e-24	Null_Model_OpenChrom	human	1177
TxnFactorChIPV3	HepG2	FOXA2	544	8739	0.0622497	342.775	18.7162	10.7514	1.58705	2.91956e-27	4.5078e-24	Null_Model_OpenChrom	human	1178
Misc_ChIP	LoVo	SP3	251	8739	0.0287218	126.983	11.667	10.6297	1.97664	1.08369e-26	1.67322e-23	Null_Model_OpenChrom	human	1179
Misc_ChIP	LoVo	SP1	141	8739	0.0161346	56.7383	7.93293	10.6218	2.4851	1.18029e-26	1.82237e-23	Null_Model_OpenChrom	human	1180
Pazar_Chip	LS180	CEBPb	330	8739	0.0377618	177.047	14.4059	10.6174	1.86391	1.23652e-26	1.90919e-23	Null_Model_OpenChrom	human	1181
ReMap_ChIP	keratinocyte_progenitor	TP63	706	8739	0.0807873	459.606	23.2188	10.6118	1.5361	1.31302e-26	2.02731e-23	Null_Model_OpenChrom	human	1182
ReMap_ChIP	h2171	MBD4	65	8739	0.00743792	17.996	4.47727	10.4984	3.61191	4.39511e-26	6.78605e-23	Null_Model_OpenChrom	human	1183
ReMap_ChIP	saos	TAp73a	340	8739	0.0389061	191.196	14.2135	10.4692	1.77828	5.98157e-26	9.23555e-23	Null_Model_OpenChrom	human	1184
ReMap_ChIP	helab2_wt_ta_tnfa	NR3C1	188	8739	0.0215128	87.4535	9.61031	10.4624	2.14971	6.4312e-26	9.92977e-23	Null_Model_OpenChrom	human	1185
Cistrome_ChIP	LoVo	ELF2	45	8739	0.00514933	9.48951	3.39884	10.4478	4.74208	7.49705e-26	1.15755e-22	Null_Model_OpenChrom	human	1186
ReMap_ChIP	k562_leukemic	ERG	433	8739	0.049548	256.887	16.9362	10.3986	1.68557	1.25777e-25	1.942e-22	Null_Model_OpenChrom	human	1187
ReMap_ChIP	nci_h3122	FOXA1	525	8739	0.0600755	335.853	18.3039	10.3337	1.56318	2.48015e-25	3.82936e-22	Null_Model_OpenChrom	human	1188
Misc_ChIP	LoVo	NFKB2	165	8739	0.0188809	71.005	9.14325	10.2803	2.32378	4.32448e-25	6.677e-22	Null_Model_OpenChrom	human	1189
Misc_ChIP	LoVo	ESRRA	199	8739	0.0227715	92.9421	10.3708	10.2266	2.14112	7.53336e-25	1.16315e-21	Null_Model_OpenChrom	human	1190
Misc_ChIP	LoVo	FEV	253	8739	0.0289507	131.651	11.887	10.2085	1.92174	9.08276e-25	1.40238e-21	Null_Model_OpenChrom	human	1191
ReMap_ChIP	caco2_prolif	HNF4A	333	8739	0.038105	185.838	14.6018	10.0783	1.79188	3.44517e-24	5.31934e-21	Null_Model_OpenChrom	human	1192
TxnFactorChIPV3	H1-hESC	RFX5	71	8739	0.0081245	20.4705	5.03879	10.0281	3.4684	5.73507e-24	8.85495e-21	Null_Model_OpenChrom	human	1193
ReMap_ChIP	pc3	JUND	153	8739	0.0175077	66.4535	8.63656	10.0209	2.30236	6.16586e-24	9.52009e-21	Null_Model_OpenChrom	human	1194
Cistrome_ChIP	NCI-H441	SMAD4	195	8739	0.0223138	96.7173	9.84586	9.98213	2.01619	9.12487e-24	1.40888e-20	Null_Model_OpenChrom	human	1195
TxnFactorChIPV3	HeLa-S3	STAT3	282	8739	0.0322691	153.397	12.9104	9.96119	1.83837	1.12673e-23	1.73967e-20	Null_Model_OpenChrom	human	1196
Misc_ChIP	LoVo	ZBTB7B	259	8739	0.0296373	138.197	12.1411	9.94994	1.87414	1.26166e-23	1.94801e-20	Null_Model_OpenChrom	human	1197
Misc_ChIP	LoVo	TFAP2A	118	8739	0.0135027	48.1688	7.05893	9.8926	2.44972	2.24111e-23	3.46028e-20	Null_Model_OpenChrom	human	1198
Pazar_Chip	K562+BMP4	GATA2	129	8739	0.0147614	54.4256	7.59939	9.81321	2.37021	4.93857e-23	7.62516e-20	Null_Model_OpenChrom	human	1199
TxnFactorChIPV3	K562	ZNF274	60	8739	0.00686577	17.5774	4.34491	9.76374	3.41347	8.05514e-23	1.24371e-19	Null_Model_OpenChrom	human	1200
Pazar_Chip	K562+C	CEBPA	51	8739	0.00583591	13.6214	3.83504	9.74662	3.74411	9.53608e-23	1.47237e-19	Null_Model_OpenChrom	human	1201
ReMap_ChIP	imr90_quiescent	E2F7	141	8739	0.0161346	58.4476	8.4889	9.72475	2.41242	1.18246e-22	1.82572e-19	Null_Model_OpenChrom	human	1202
Misc_ChIP	LoVo	H3	1649	8739	0.188694	1308.34	35.051	9.71886	1.26037	1.25281e-22	1.93433e-19	Null_Model_OpenChrom	human	1203
TxnFactorChIPV3	MCF10A-Er-Src+4OHTAM_1uM_12hr	FOS	1081	8739	0.123698	799.052	29.1364	9.67685	1.35285	1.89101e-22	2.91972e-19	Null_Model_OpenChrom	human	1204
Misc_ChIP	LoVo	HINFP	862	8739	0.0986383	620.03	25.0089	9.67534	1.39026	1.91905e-22	2.96301e-19	Null_Model_OpenChrom	human	1205
Pazar_Chip	Saos	Tp73alpha	386	8739	0.0441698	231.741	15.9744	9.65665	1.66565	2.30342e-22	3.55648e-19	Null_Model_OpenChrom	human	1206
ReMap_ChIP	u2os_eto	TP53	145	8739	0.0165923	65.4855	8.24706	9.64155	2.21423	2.66873e-22	4.12052e-19	Null_Model_OpenChrom	human	1207
Misc_ChIP	LoVo	ARNT	233	8739	0.0266621	119.538	11.7708	9.6392	1.94916	2.73055e-22	4.21597e-19	Null_Model_OpenChrom	human	1208
TxnFactorChIPV3	A549+DEX_50nM	NR3C1	396	8739	0.0453141	239.514	16.3069	9.59629	1.65334	4.14356e-22	6.39766e-19	Null_Model_OpenChrom	human	1209
Misc_ChIP	LoVo	SOX4	198	8739	0.0226571	97.04	10.5238	9.5935	2.0404	4.25753e-22	6.57362e-19	Null_Model_OpenChrom	human	1210
Misc_ChIP	LoVo	ETV4	233	8739	0.0266621	125.869	11.2557	9.51788	1.85113	8.83729e-22	1.36448e-18	Null_Model_OpenChrom	human	1211
TxnFactorChIPV3	HUVEC	GATA2	463	8739	0.0529809	291.568	18.0686	9.48783	1.58796	1.17949e-21	1.82114e-18	Null_Model_OpenChrom	human	1212
ReMap_ChIP	u2os_notreated	ESR2	146	8739	0.0167067	66.4096	8.40679	9.4674	2.19848	1.43449e-21	2.21485e-18	Null_Model_OpenChrom	human	1213
Cistrome_ChIP	EndothelialCell	EP300	59	8739	0.00675134	18.0869	4.33652	9.43454	3.26203	1.96366e-21	3.03188e-18	Null_Model_OpenChrom	human	1214
TxnFactorChIPV3	K562	SMARCA4	88	8739	0.0100698	31.7213	5.97354	9.42133	2.77416	2.2271e-21	3.43865e-18	Null_Model_OpenChrom	human	1215
ReMap_ChIP	helab2_grkd_dmso	RELA	49	8739	0.00560705	13.0669	3.82002	9.40652	3.74992	2.56406e-21	3.95891e-18	Null_Model_OpenChrom	human	1216
TxnFactorChIPV3	HepG2+forskolin	HSF1	60	8739	0.00686577	18.4625	4.41847	9.40088	3.24982	2.70549e-21	4.17727e-18	Null_Model_OpenChrom	human	1217
Cistrome_ChIP	LoVo	SP2	50	8739	0.00572148	13.7682	3.85438	9.40016	3.63155	2.72402e-21	4.20589e-18	Null_Model_OpenChrom	human	1218
Pazar_Chip	erythroid	TAL1	125	8739	0.0143037	53.006	7.67685	9.37807	2.35822	3.35954e-21	5.18713e-18	Null_Model_OpenChrom	human	1219
TxnFactorChIPV3	HepG2+forskolin	HNF4A	233	8739	0.0266621	125.191	11.4982	9.37618	1.86116	3.42026e-21	5.28089e-18	Null_Model_OpenChrom	human	1220
TxnFactorChIPV3	HeLa-S3	JUND	497	8739	0.0568715	329.241	18.0247	9.30717	1.50953	6.56421e-21	1.01351e-17	Null_Model_OpenChrom	human	1221
ReMap_ChIP	nccit_snf5	POU5F1	268	8739	0.0306671	150.095	12.7351	9.2583	1.78554	1.03856e-20	1.60354e-17	Null_Model_OpenChrom	human	1222
Cistrome_ChIP	A549	SMAD3	243	8739	0.0278064	132.993	11.9089	9.23734	1.82716	1.26348e-20	1.95081e-17	Null_Model_OpenChrom	human	1223
TxnFactorChIPV3	K562	ZNF263	116	8739	0.0132738	48.3467	7.33667	9.22126	2.39934	1.46812e-20	2.26678e-17	Null_Model_OpenChrom	human	1224
TxnFactorChIPV3	HepG2	HNF4G	336	8739	0.0384483	201.096	14.7611	9.13919	1.67084	3.1461e-20	4.85758e-17	Null_Model_OpenChrom	human	1225
ReMap_ChIP	ls180_veh	NCOA1	60	8739	0.00686577	18.6703	4.53996	9.10354	3.21366	4.3718e-20	6.75006e-17	Null_Model_OpenChrom	human	1226
TxnFactorChIPV3	GM12878	NR2C2	52	8739	0.00595034	15.0619	4.07899	9.05569	3.45241	6.78547e-20	1.04768e-16	Null_Model_OpenChrom	human	1227
TxnFactorChIPV3	HepG2	MAFF	296	8739	0.0338712	171.168	13.8591	9.00721	1.7293	1.05685e-19	1.63177e-16	Null_Model_OpenChrom	human	1228
TxnFactorChIPV3	H1-hESC	FOSL1	51	8739	0.00583591	14.5255	4.06246	8.97843	3.51107	1.37331e-19	2.1204e-16	Null_Model_OpenChrom	human	1229
TxnFactorChIPV3	T-47D+DMSO_0.02pct	GATA3	489	8739	0.0559561	324.36	18.3504	8.97204	1.50759	1.45537e-19	2.24709e-16	Null_Model_OpenChrom	human	1230
TxnFactorChIPV3	HEK293	TCF7L2	191	8739	0.021856	98.6234	10.3305	8.94213	1.93666	1.90863e-19	2.94692e-16	Null_Model_OpenChrom	human	1231
TxnFactorChIPV3	H1-hESC	TEAD4	331	8739	0.0378762	202.126	14.4178	8.93856	1.63759	1.97136e-19	3.04378e-16	Null_Model_OpenChrom	human	1232
Misc_ChIP	LoVo	H3K4me1	676	8739	0.0773544	478.246	22.1261	8.93759	1.4135	1.98876e-19	3.07065e-16	Null_Model_OpenChrom	human	1233
TxnFactorChIPV3	K562	GTF3C2	60	8739	0.00686577	19.5674	4.54661	8.8929	3.06632	2.97681e-19	4.5962e-16	Null_Model_OpenChrom	human	1234
Cistrome_ChIP	CD34+	TAL1	82	8739	0.00938322	31.0979	5.74425	8.8614	2.63683	3.95077e-19	6.09999e-16	Null_Model_OpenChrom	human	1235
TxnFactorChIPV3	HepG2	HNF4A	322	8739	0.0368463	196.323	14.1931	8.8548	1.64016	4.19158e-19	6.4718e-16	Null_Model_OpenChrom	human	1236
Misc_ChIP	LoVo	ETV7	124	8739	0.0141893	57.971	7.49361	8.81137	2.139	6.18114e-19	9.54368e-16	Null_Model_OpenChrom	human	1237
ReMap_ChIP	helab2_wt_ta	NR3C1	185	8739	0.0211695	96.967	10.0021	8.80145	1.90786	6.75283e-19	1.04264e-15	Null_Model_OpenChrom	human	1238
ReMap_ChIP	u2os_actd	TP53	120	8739	0.0137315	54.1329	7.50116	8.78093	2.21677	8.10628e-19	1.25161e-15	Null_Model_OpenChrom	human	1239
TxnFactorChIPV3	PFSK-1	REST	225	8739	0.0257467	122.883	11.6342	8.77728	1.83101	8.3739e-19	1.29293e-15	Null_Model_OpenChrom	human	1240
Pazar_Chip	K562+BMP4	GATA1	174	8739	0.0199107	90.8671	9.57535	8.68197	1.91488	1.94492e-18	3.00296e-15	Null_Model_OpenChrom	human	1241
ReMap_ChIP	hct116_normoxia	CDK8	64	8739	0.00732349	22.2358	4.82767	8.65102	2.87825	2.55206e-18	3.94038e-15	Null_Model_OpenChrom	human	1242
ReMap_ChIP	u2os_e2	ESR2	256	8739	0.029294	147.375	12.5923	8.62632	1.73707	3.16789e-18	4.89122e-15	Null_Model_OpenChrom	human	1243
Pazar_Chip	Saos	Tp73beta	412	8739	0.047145	270.192	16.6017	8.54181	1.52484	6.60695e-18	1.02011e-14	Null_Model_OpenChrom	human	1244
Misc_ChIP	LoVo	GATA6	196	8739	0.0224282	104.91	10.6992	8.51367	1.86827	8.42536e-18	1.30088e-14	Null_Model_OpenChrom	human	1245
Pazar_Chip	CD34+eryth	GATA1	195	8739	0.0223138	106.214	10.4336	8.50963	1.83592	8.72417e-18	1.34701e-14	Null_Model_OpenChrom	human	1246
TxnFactorChIPV3	MCF10A-Er-Src+EtOH_0.01pct	FOS	823	8739	0.0941755	616.542	24.3017	8.4956	1.33486	9.84547e-18	1.52014e-14	Null_Model_OpenChrom	human	1247
TxnFactorChIPV3	K562	SMARCB1	70	8739	0.00801007	25.3726	5.30208	8.41696	2.75888	1.93186e-17	2.9828e-14	Null_Model_OpenChrom	human	1248
ReMap_ChIP	saos	TAp73b	332	8739	0.0379906	211.776	14.3998	8.349	1.56769	3.44226e-17	5.31486e-14	Null_Model_OpenChrom	human	1249
ReMap_ChIP	ls180_veh	RXRA	138	8739	0.0157913	66.016	8.69412	8.27962	2.0904	6.17847e-17	9.53956e-14	Null_Model_OpenChrom	human	1250
Misc_ChIP	LoVo	CEBPG	179	8739	0.0204829	94.8222	10.1803	8.2687	1.88774	6.77115e-17	1.04547e-13	Null_Model_OpenChrom	human	1251
ReMap_ChIP	rwpe1	GABPA	100	8739	0.011443	43.982	6.79542	8.2435	2.27366	8.36254e-17	1.29118e-13	Null_Model_OpenChrom	human	1252
Cistrome_ChIP	HeLa-S3	STAT3	279	8739	0.0319258	171.339	13.1224	8.20442	1.62835	1.15851e-16	1.78874e-13	Null_Model_OpenChrom	human	1253
ReMap_ChIP	lncap_c4_2b	RUNX2	444	8739	0.0508067	300.332	17.5862	8.16939	1.47837	1.54981e-16	2.39291e-13	Null_Model_OpenChrom	human	1254
TxnFactorChIPV3	IMR90	MAFK	365	8739	0.0417668	233.348	16.1179	8.16808	1.56419	1.5667e-16	2.41899e-13	Null_Model_OpenChrom	human	1255
TxnFactorChIPV3	IMR90	CEBPB	743	8739	0.0850212	551.583	23.4667	8.15694	1.34703	1.71816e-16	2.65283e-13	Null_Model_OpenChrom	human	1256
Misc_ChIP	LoVo	TBX3	156	8739	0.017851	82.6234	9.0005	8.1525	1.88809	1.78232e-16	2.7519e-13	Null_Model_OpenChrom	human	1257
TxnFactorChIPV3	MCF10A-Er-Src+4OHTAM_1uM_36hr	FOS	824	8739	0.09429	619.165	25.1672	8.13899	1.33082	1.99299e-16	3.07718e-13	Null_Model_OpenChrom	human	1258
TxnFactorChIPV3	K562	HDAC6	46	8739	0.00526376	14.2218	3.93634	8.07304	3.23448	3.42846e-16	5.29355e-13	Null_Model_OpenChrom	human	1259
TxnFactorChIPV3	A549	CEBPB	435	8739	0.0497769	292.862	17.6321	8.06131	1.48534	3.774e-16	5.82706e-13	Null_Model_OpenChrom	human	1260
ReMap_ChIP	cd34+nr29_normal	ERG	513	8739	0.0587024	355.706	19.5238	8.05652	1.4422	3.92477e-16	6.05985e-13	Null_Model_OpenChrom	human	1261
TxnFactorChIPV3	K562	NFE2	68	8739	0.00778121	26.1049	5.20653	8.04664	2.60488	4.25485e-16	6.56948e-13	Null_Model_OpenChrom	human	1262
Misc_ChIP	LoVo	HOXA7	262	8739	0.0299805	158.587	12.8523	8.04626	1.65209	4.26824e-16	6.59017e-13	Null_Model_OpenChrom	human	1263
Pazar_Chip	THP-1+unstimulated	VDR	78	8739	0.00892551	32.3477	5.71935	7.98208	2.4113	7.19437e-16	1.11081e-12	Null_Model_OpenChrom	human	1264
ReMap_ChIP	hepg2	HNF4A	269	8739	0.0307816	165.763	12.9378	7.97946	1.6228	7.34857e-16	1.13462e-12	Null_Model_OpenChrom	human	1265
Pazar_Chip	PASMC	SMAD1	78	8739	0.00892551	32.1289	5.78138	7.93428	2.42772	1.05856e-15	1.63442e-12	Null_Model_OpenChrom	human	1266
TxnFactorChIPV3	MCF10A-Er-Src+4OHTAM_1uM_4hr	FOS	966	8739	0.110539	754.08	26.8021	7.90685	1.28103	1.3199e-15	2.03793e-12	Null_Model_OpenChrom	human	1267
Misc_ChIP	LoVo	GLIS1	192	8739	0.0219705	109.486	10.4922	7.86437	1.75366	1.85476e-15	2.86375e-12	Null_Model_OpenChrom	human	1268
Pazar_Chip	H1	Oct-4	124	8739	0.0141893	61.3497	7.9708	7.85998	2.0212	1.9209e-15	2.96588e-12	Null_Model_OpenChrom	human	1269
TxnFactorChIPV3	HeLa-S3	SMARCC2	94	8739	0.0107564	41.982	6.6284	7.84774	2.23905	2.11793e-15	3.27009e-12	Null_Model_OpenChrom	human	1270
TxnFactorChIPV3	HeLa-S3	FOS	182	8739	0.0208262	103.78	9.97916	7.83831	1.75371	2.28321e-15	3.52527e-12	Null_Model_OpenChrom	human	1271
Misc_ChIP	LoVo	LHX2	293	8739	0.0335279	186.528	13.803	7.71364	1.57081	6.11402e-15	9.44005e-12	Null_Model_OpenChrom	human	1272
ReMap_ChIP	t47d_dmso	FOXA1	416	8739	0.0476027	283.13	17.3892	7.64097	1.46929	1.07794e-14	1.66434e-11	Null_Model_OpenChrom	human	1273
ReMap_ChIP	hct116_hypoxia	CDK8	48	8739	0.00549262	17.0619	4.07065	7.60028	2.81328	1.47742e-14	2.28114e-11	Null_Model_OpenChrom	human	1274
ReMap_ChIP	ls180_125	RXRA	125	8739	0.0143037	65.7433	7.83473	7.56334	1.90134	1.96423e-14	3.03278e-11	Null_Model_OpenChrom	human	1275
ReMap_ChIP	ab32	NR3C3	355	8739	0.0406225	237.204	15.6067	7.54781	1.4966	2.21324e-14	3.41724e-11	Null_Model_OpenChrom	human	1276
ReMap_ChIP	liver	CEBPA	509	8739	0.0582447	367.617	18.7644	7.53462	1.38459	2.44875e-14	3.78087e-11	Null_Model_OpenChrom	human	1277
ReMap_ChIP	CD34_eryth_bio	GATA1	150	8739	0.0171644	81.2567	9.16673	7.49921	1.846	3.2102e-14	4.95655e-11	Null_Model_OpenChrom	human	1278
TxnFactorChIPV3	H1-hESC	MAFK	150	8739	0.0171644	80.1718	9.31582	7.49566	1.87098	3.29835e-14	5.09265e-11	Null_Model_OpenChrom	human	1279
Pazar_Chip	U20S	ESR2	127	8739	0.0145326	66.2617	8.11464	7.48502	1.91664	3.57681e-14	5.5226e-11	Null_Model_OpenChrom	human	1280
Cistrome_ChIP	CD4+	INO80	133	8739	0.0152191	69.03	8.56698	7.46705	1.9267	4.1007e-14	6.33148e-11	Null_Model_OpenChrom	human	1281
TxnFactorChIPV3	HepG2	SP2	72	8739	0.00823893	29.7972	5.66037	7.45583	2.41633	4.46512e-14	6.89414e-11	Null_Model_OpenChrom	human	1282
Misc_ChIP	LoVo	AEBP2	89	8739	0.0101842	42.6264	6.22706	7.44712	2.08791	4.77016e-14	7.36513e-11	Null_Model_OpenChrom	human	1283
TxnFactorChIPV3	H1-hESC	JUN	66	8739	0.00755235	26.5584	5.32924	7.40097	2.48509	6.75975e-14	1.04371e-10	Null_Model_OpenChrom	human	1284
Pazar_Chip	U20S+Doxycycline	Erbeta	127	8739	0.0145326	66.2148	8.24917	7.36865	1.918	8.61853e-14	1.3307e-10	Null_Model_OpenChrom	human	1285
TxnFactorChIPV3	HepG2	MAFK	371	8739	0.0424534	251.427	16.3665	7.30598	1.47558	1.37627e-13	2.12497e-10	Null_Model_OpenChrom	human	1286
TxnFactorChIPV3	HeLa-S3	PRDM1	97	8739	0.0110997	46.8062	6.87229	7.30379	2.07238	1.39882e-13	2.15979e-10	Null_Model_OpenChrom	human	1287
Misc_ChIP	LoVo	BARX2	119	8739	0.0136171	59.4855	8.16064	7.29287	2.00049	1.5171e-13	2.34241e-10	Null_Model_OpenChrom	human	1288
TxnFactorChIPV3	HepG2	JUN	179	8739	0.0204829	104.091	10.3602	7.23043	1.71965	2.40726e-13	3.7168e-10	Null_Model_OpenChrom	human	1289
Cistrome_ChIP	CD4+	SRCAP	132	8739	0.0151047	69.5504	8.63839	7.22931	1.8979	2.4273e-13	3.74776e-10	Null_Model_OpenChrom	human	1290
Pazar_Chip	adipocyte	PPARg	262	8739	0.0299805	164.056	13.5533	7.2266	1.59702	2.47609e-13	3.82309e-10	Null_Model_OpenChrom	human	1291
Cistrome_ChIP	TT	TP63	117	8739	0.0133883	59.7692	7.94139	7.20664	1.95753	2.86741e-13	4.42728e-10	Null_Model_OpenChrom	human	1292
TxnFactorChIPV3	HeLa-S3	SMARCA4	60	8739	0.00686577	23.8641	5.02847	7.18625	2.51423	3.32969e-13	5.14104e-10	Null_Model_OpenChrom	human	1293
Pazar_Chip	keratinocytes	TP63	293	8739	0.0335279	192.941	13.9304	7.18279	1.5186	3.41526e-13	5.27316e-10	Null_Model_OpenChrom	human	1294
TxnFactorChIPV3	H1-hESC	CTBP2	214	8739	0.0244879	130.136	11.7472	7.13905	1.64444	4.69879e-13	7.25493e-10	Null_Model_OpenChrom	human	1295
Pazar_Chip	hESC	SMAD3	70	8739	0.00801007	30.4066	5.56071	7.1202	2.30213	5.38835e-13	8.31961e-10	Null_Model_OpenChrom	human	1296
TxnFactorChIPV3	ECC-1+BPA_100nM	ESR1	97	8739	0.0110997	48.2567	6.85223	7.11349	2.01008	5.65719e-13	8.7347e-10	Null_Model_OpenChrom	human	1297
TxnFactorChIPV3	SH-SY5Y	GATA2	443	8739	0.0506923	312.83	18.3624	7.08894	1.4161	6.75717e-13	1.04331e-09	Null_Model_OpenChrom	human	1298
TxnFactorChIPV3	HepG2	CEBPB	527	8739	0.0603044	388.518	19.5929	7.06794	1.35643	7.8624e-13	1.21395e-09	Null_Model_OpenChrom	human	1299
ReMap_ChIP	ls180_125	TCF4	121	8739	0.013846	62.5974	8.31377	7.0248	1.93299	1.07183e-12	1.65491e-09	Null_Model_OpenChrom	human	1300
Pazar_Chip	hESC	FOXH1	153	8739	0.0175077	86.8052	9.437	7.01439	1.76257	1.15478e-12	1.78298e-09	Null_Model_OpenChrom	human	1301
Pazar_Chip	U20S+DoxycyclineandE2	Erbeta	198	8739	0.0226571	122.533	10.7664	7.00946	1.61589	1.19623e-12	1.84698e-09	Null_Model_OpenChrom	human	1302
Misc_ChIP	LoVo	TCF12	82	8739	0.00938322	39.3377	6.10212	6.9914	2.08452	1.36082e-12	2.10111e-09	Null_Model_OpenChrom	human	1303
TxnFactorChIPV3	HepG2+forskolin	PPARGC1A	49	8739	0.00560705	18.0809	4.43311	6.97458	2.71004	1.53389e-12	2.36833e-09	Null_Model_OpenChrom	human	1304
ReMap_ChIP	ls180_125	MBD4	99	8739	0.0113285	49.5325	7.12343	6.94435	1.99869	1.90109e-12	2.93528e-09	Null_Model_OpenChrom	human	1305
ReMap_ChIP	h3396_e2	RAC3	105	8739	0.0120151	53.7113	7.42856	6.90426	1.9549	2.52335e-12	3.89605e-09	Null_Model_OpenChrom	human	1306
ReMap_ChIP	esc	POU5F1	88	8739	0.0100698	41.022	6.83575	6.8724	2.14519	3.15655e-12	4.87371e-09	Null_Model_OpenChrom	human	1307
ReMap_ChIP	hepg2	CEBPA	268	8739	0.0306671	179.104	12.999	6.83866	1.49634	3.99676e-12	6.171e-09	Null_Model_OpenChrom	human	1308
ReMap_ChIP	esc	MYC	56	8739	0.00640806	22.8492	4.92628	6.72939	2.45086	8.51881e-12	1.3153e-08	Null_Model_OpenChrom	human	1309
Cistrome_ChIP	HEK293T	EP300	114	8739	0.013045	60.5784	7.97283	6.70045	1.88186	1.0389e-11	1.60405e-08	Null_Model_OpenChrom	human	1310
Cistrome_ChIP	KYSE-70	TP63	62	8739	0.00709463	26.7083	5.28345	6.67967	2.32138	1.19737e-11	1.84874e-08	Null_Model_OpenChrom	human	1311
Misc_ChIP	LoVo	SMAD3	183	8739	0.0209406	110.386	10.8972	6.66358	1.65782	1.33621e-11	2.06311e-08	Null_Model_OpenChrom	human	1312
TxnFactorChIPV3	PBDEFetal	GATA1	65	8739	0.00743792	27.6414	5.60645	6.66351	2.35155	1.33678e-11	2.06398e-08	Null_Model_OpenChrom	human	1313
ReMap_ChIP	hela_s3	ORC1	54	8739	0.0061792	22.1419	4.8783	6.53058	2.43882	3.27585e-11	5.05791e-08	Null_Model_OpenChrom	human	1314
Cistrome_ChIP	Mononuclear_PBMC	STAT4	851	8739	0.0973796	681.223	26.0695	6.51249	1.24922	3.69571e-11	5.70617e-08	Null_Model_OpenChrom	human	1315
Cistrome_ChIP	HCC95	TP63	94	8739	0.0107564	47.7552	7.14934	6.4684	1.96837	4.95241e-11	7.64652e-08	Null_Model_OpenChrom	human	1316
Pazar_Chip	CD34+eryth	SMAD1	62	8739	0.00709463	27.029	5.4161	6.45686	2.29384	5.34477e-11	8.25233e-08	Null_Model_OpenChrom	human	1317
Misc_ChIP	LoVo	CAMTA2	256	8739	0.029294	171.598	13.2043	6.39196	1.49186	8.18866e-11	1.26433e-07	Null_Model_OpenChrom	human	1318
ReMap_ChIP	imr90	TP53	46	8739	0.00526376	17.8152	4.42253	6.373	2.58207	9.26823e-11	1.43102e-07	Null_Model_OpenChrom	human	1319
ReMap_ChIP	h3396_etoh	ESR1	61	8739	0.0069802	26.2907	5.46209	6.35458	2.32021	1.04496e-10	1.61342e-07	Null_Model_OpenChrom	human	1320
ReMap_ChIP	ls180_veh	TCF4	113	8739	0.0129305	63.2757	7.84996	6.33433	1.78583	1.19185e-10	1.84021e-07	Null_Model_OpenChrom	human	1321
Pazar_Chip	MCF7+oestrogen	ERA	564	8739	0.0645383	436.634	20.2767	6.28137	1.2917	1.67805e-10	2.59091e-07	Null_Model_OpenChrom	human	1322
Cistrome_ChIP	LX2	SMAD3	346	8739	0.0395926	244.264	16.266	6.25452	1.4165	1.99376e-10	3.07836e-07	Null_Model_OpenChrom	human	1323
TxnFactorChIPV3	HeLa-S3	GTF3C2	58	8739	0.00663691	26.031	5.1552	6.20132	2.22812	2.79953e-10	4.32247e-07	Null_Model_OpenChrom	human	1324
ReMap_ChIP	esc	SMAD2+3	147	8739	0.0168211	87.7982	9.54794	6.20048	1.67429	2.81463e-10	4.34579e-07	Null_Model_OpenChrom	human	1325
ReMap_ChIP	mcf7_gatakd_e2	ESR1	629	8739	0.0719762	491.057	22.6225	6.09761	1.28091	5.38314e-10	8.31156e-07	Null_Model_OpenChrom	human	1326
Misc_ChIP	LoVo	GATA1	127	8739	0.0145326	73.5225	8.80271	6.07512	1.72736	6.1948e-10	9.56477e-07	Null_Model_OpenChrom	human	1327
TxnFactorChIPV3	MCF-7	TCF7L2	189	8739	0.0216272	120.855	11.2487	6.058	1.56386	6.89111e-10	1.06399e-06	Null_Model_OpenChrom	human	1328
Misc_ChIP	LoVo	E2F4	120	8739	0.0137315	70.9461	8.0997	6.05627	1.69143	6.96573e-10	1.07551e-06	Null_Model_OpenChrom	human	1329
ReMap_ChIP	ls180_125	NCOA1	83	8739	0.00949765	42.8911	6.65396	6.02783	1.93513	8.30898e-10	1.28291e-06	Null_Model_OpenChrom	human	1330
Pazar_Chip	hESC	SMAD2-3	153	8739	0.0175077	93.4505	9.94001	5.99088	1.63723	1.04352e-09	1.61119e-06	Null_Model_OpenChrom	human	1331
Pazar_Chip	K562	EGR1	796	8739	0.0910859	648.696	24.6424	5.97765	1.22708	1.13188e-09	1.74762e-06	Null_Model_OpenChrom	human	1332
ReMap_ChIP	lcl_etoh	NFKB1	44	8739	0.0050349	18.3367	4.33723	5.91699	2.39956	1.63943e-09	2.53127e-06	Null_Model_OpenChrom	human	1333
ReMap_ChIP	CD34_eryth_bmp	GATA1	111	8739	0.0127017	62.965	8.17213	5.8779	1.76288	2.07755e-09	3.20774e-06	Null_Model_OpenChrom	human	1334
Pazar_Chip	PC3	GABPA	144	8739	0.0164779	88.007	9.54803	5.86435	1.63623	2.25449e-09	3.48093e-06	Null_Model_OpenChrom	human	1335
ReMap_ChIP	t47d	NR3C3	272	8739	0.0311248	191.416	13.784	5.84622	1.42099	2.51432e-09	3.88211e-06	Null_Model_OpenChrom	human	1336
TxnFactorChIPV3	HeLa-S3	JUN	320	8739	0.0366175	231.918	15.0978	5.83409	1.3798	2.70419e-09	4.17528e-06	Null_Model_OpenChrom	human	1337
ReMap_ChIP	keratinocyte	TP63	499	8739	0.0571004	391.03	18.5621	5.81668	1.27612	3.0014e-09	4.63417e-06	Null_Model_OpenChrom	human	1338
TxnFactorChIPV3	U2OS	SETDB1	143	8739	0.0163634	87.4156	9.59599	5.79246	1.63586	3.46814e-09	5.35481e-06	Null_Model_OpenChrom	human	1339
TxnFactorChIPV3	PANC-1	REST	117	8739	0.0133883	68.3766	8.45204	5.75286	1.71111	4.38742e-09	6.77418e-06	Null_Model_OpenChrom	human	1340
TxnFactorChIPV3	HeLa-S3	EP300	366	8739	0.0418812	273.26	16.1715	5.73478	1.33939	4.88181e-09	7.53752e-06	Null_Model_OpenChrom	human	1341
ReMap_ChIP	mcf7	FOXA1	339	8739	0.0387916	248.599	15.8579	5.70065	1.36364	5.96754e-09	9.21388e-06	Null_Model_OpenChrom	human	1342
TxnFactorChIPV3	H1-hESC	NANOG	92	8739	0.0105275	50.96	7.21155	5.69087	1.80534	6.31975e-09	9.7577e-06	Null_Model_OpenChrom	human	1343
ReMap_ChIP	mcf7_e2	ESR1	733	8739	0.0838769	605.469	22.8325	5.58551	1.21063	1.16506e-08	1.79886e-05	Null_Model_OpenChrom	human	1344
TxnFactorChIPV3	MCF-7	ZNF217	162	8739	0.0185376	106.263	10.56	5.27814	1.52452	6.52499e-08	0.000100746	Null_Model_OpenChrom	human	1345
ReMap_ChIP	esc	FOXH1	188	8739	0.0215128	129.126	11.3111	5.205	1.45594	9.69963e-08	0.000149762	Null_Model_OpenChrom	human	1346
ReMap_ChIP	ls180_125	VDR	51	8739	0.00583591	24.7832	5.04856	5.19292	2.05784	1.03509e-07	0.000159818	Null_Model_OpenChrom	human	1347
ReMap_ChIP	mcf7_etoh	FOXA1	511	8739	0.0584735	412.86	19.4368	5.04917	1.23771	2.21867e-07	0.000342563	Null_Model_OpenChrom	human	1348
Misc_ChIP	Akata	BZLF1	68	8739	0.00778121	36.0769	6.38334	5.001	1.88486	2.85174e-07	0.000440309	Null_Model_OpenChrom	EBV	1349
ReMap_ChIP	h3396_e2	ESR1	81	8739	0.0092688	46.2408	7.00664	4.9609	1.7517	3.50834e-07	0.000541688	Null_Model_OpenChrom	human	1350
Cistrome_ChIP	Keratinocyte	TP63	63	8739	0.00720906	33.7163	5.9096	4.95528	1.86853	3.6114e-07	0.0005576	Null_Model_OpenChrom	human	1351
TxnFactorChIPV3	A549+DEX_5nM	NR3C1	160	8739	0.0183087	109.321	10.231	4.95349	1.46358	3.64471e-07	0.000562744	Null_Model_OpenChrom	human	1352
ReMap_ChIP	mcf7	ESR1	586	8739	0.0670557	478.172	21.8271	4.9401	1.2255	3.90404e-07	0.000602783	Null_Model_OpenChrom	human	1353
Pazar_Chip	LS180	CDX2	108	8739	0.0123584	67.3457	8.36232	4.86161	1.60367	5.82173e-07	0.000898874	Null_Model_OpenChrom	human	1354
TxnFactorChIPV3	HepG2	TCF12	48	8739	0.00549262	24.4486	4.93696	4.77043	1.96331	9.19153e-07	0.00141917	Null_Model_OpenChrom	human	1355
ReMap_ChIP	mcf7_e2	FOXA1	536	8739	0.0613342	437.451	21.0696	4.67732	1.22528	1.45324e-06	0.00224381	Null_Model_OpenChrom	human	1356
Misc_ChIP	LoVo	SMAD2	107	8739	0.012244	67.8072	8.43088	4.64872	1.578	1.67001e-06	0.0025785	Null_Model_OpenChrom	human	1357
Cistrome_ChIP	HeLa-S3	EP300	365	8739	0.0417668	290.649	16.9813	4.37839	1.25581	5.978e-06	0.00923003	Null_Model_OpenChrom	human	1358
Cistrome_ChIP	U2OS	TP53	48	8739	0.00549262	25.7033	5.10401	4.36847	1.86746	6.25597e-06	0.00965922	Null_Model_OpenChrom	human	1359
Misc_ChIP	LoVo	KLF3	86	8739	0.00984094	54.6783	7.25647	4.31638	1.57284	7.93055e-06	0.0122448	Null_Model_OpenChrom	human	1360
ReMap_ChIP	t47d_e2	FOXA1	137	8739	0.0156769	95.9051	9.57455	4.2921	1.4285	8.84963e-06	0.0136638	Null_Model_OpenChrom	human	1361
Pazar_Chip	LS180+Veh	CDX2	94	8739	0.0107564	61.2577	7.77609	4.21064	1.5345	1.27327e-05	0.0196593	Null_Model_OpenChrom	human	1362
TxnFactorChIPV3	H1-hESC	POU5F1	58	8739	0.00663691	33.1798	5.93546	4.18168	1.74805	1.44681e-05	0.0223388	Null_Model_OpenChrom	human	1363
ReMap_ChIP	mcf7	AHR	94	8739	0.0107564	61.1269	7.99218	4.11316	1.53779	1.95137e-05	0.0301292	Null_Model_OpenChrom	human	1364
Cistrome_ChIP	BG03	SMAD3	48	8739	0.00549262	26.952	5.13943	4.09539	1.78094	2.10729e-05	0.0325366	Null_Model_OpenChrom	human	1365
ReMap_ChIP	esc	PRDM14	65	8739	0.00743792	39.7173	6.41007	3.94422	1.63657	4.00303e-05	0.0618067	Null_Model_OpenChrom	human	1366
Misc_ChIP	LoVo	CREB3L4	87	8739	0.00995537	56.9471	7.69664	3.90469	1.52773	4.71738e-05	0.0728364	Null_Model_OpenChrom	human	1367
Misc_ChIP	LoVo	IRX3	60	8739	0.00686577	36.971	6.08573	3.78409	1.62289	7.71357e-05	0.119098	Null_Model_OpenChrom	human	1368
Pazar_Chip	HeLa	SMC4	297	8739	0.0339856	239.311	15.3719	3.7529	1.24106	8.74008e-05	0.134947	Null_Model_OpenChrom	human	1369
ReMap_ChIP	lcl_dex	NR3C1	45	8739	0.00514933	26.017	5.13699	3.69535	1.72964	0.00010979	0.169516	Null_Model_OpenChrom	human	1370
ReMap_ChIP	lncap_1f5_dht+dex	NR3C1	263	8739	0.030095	211.846	14.3834	3.55645	1.24147	0.000187951	0.290196	Null_Model_OpenChrom	human	1371
Pazar_Chip	U20S+10M-Etoposide	P53	46	8739	0.00526376	27.6773	5.26448	3.48043	1.66201	0.000250302	0.386467	Null_Model_OpenChrom	human	1372
Misc_ChIP	LoVo	HNF4A	102	8739	0.0116718	74.1678	8.30457	3.35143	1.37526	0.000401977	0.620653	Null_Model_OpenChrom	human	1373
Cistrome_ChIP	HeLa-S3	STAT1	165	8739	0.0188809	128.027	11.3178	3.26681	1.28879	0.000543838	0.839686	Null_Model_OpenChrom	human	1374
ReMap_ChIP	leiomyoma_ru486	NR3C3	303	8739	0.0346722	249.712	16.3155	3.26608	1.2134	0.000545234	0.841842	Null_Model_OpenChrom	human	1375
Pazar_Chip	MCF7+E2	FOXA1	349	8739	0.0399359	294.353	16.9165	3.23041	1.18565	0.000618055	0.954277	Null_Model_OpenChrom	human	1376
ReMap_ChIP	zr751	FOXA1	314	8739	0.0359309	263.288	15.8868	3.19211	1.19261	0.000706187	1	Null_Model_OpenChrom	human	1377
Misc_ChIP	LoVo	NFIL3	70	8739	0.00801007	47.9491	7.18404	3.06944	1.45988	0.00107231	1	Null_Model_OpenChrom	human	1378
ReMap_ChIP	mcf7_veh	FOXA1	661	8739	0.0756379	589.656	23.6761	3.01332	1.12099	0.00129203	1	Null_Model_OpenChrom	human	1379
ReMap_ChIP	esc	EOMES	145	8739	0.0165923	112.281	10.8747	3.00874	1.29141	0.00131167	1	Null_Model_OpenChrom	human	1380
ReMap_ChIP	mcf7	ARNT	54	8739	0.0061792	36.022	6.12238	2.93644	1.49908	0.00165999	1	Null_Model_OpenChrom	human	1381
Pazar_Chip	MCF7+estradiol	GATA3	409	8739	0.0468017	354.94	18.6039	2.90584	1.15231	0.00183133	1	Null_Model_OpenChrom	human	1382
Pazar_Chip	MCF7+ETOH	FOXA1	335	8739	0.0383339	287.466	16.5598	2.87047	1.16536	0.00204929	1	Null_Model_OpenChrom	human	1383
ReMap_ChIP	lncap_dht	NKX3-1	83	8739	0.00949765	60.9051	7.72696	2.85945	1.36278	0.00212185	1	Null_Model_OpenChrom	human	1384
ReMap_ChIP	mcf7_e2	GATA3	335	8739	0.0383339	289.323	16.8302	2.714	1.15788	0.00332377	1	Null_Model_OpenChrom	human	1385
ReMap_ChIP	liver	ONECUT1	157	8739	0.0179654	127.666	10.9676	2.67457	1.22977	0.00374124	1	Null_Model_OpenChrom	human	1386
Pazar_Chip	liver	FOXA2	92	8739	0.0105275	69.4815	8.57892	2.62486	1.32409	0.00433421	1	Null_Model_OpenChrom	human	1387
Pazar_Chip	THP-1	NR1H	189	8739	0.0216272	155.828	12.784	2.59479	1.21287	0.00473238	1	Null_Model_OpenChrom	human	1388
ReMap_ChIP	mcf7_dmso	GATA3	166	8739	0.0189953	138.96	11.3062	2.3916	1.19459	0.0083875	1	Null_Model_OpenChrom	human	1389
TxnFactorChIPV3	H1-hESC	REST	142	8739	0.016249	116.421	10.9721	2.33133	1.21972	0.00986811	1	Null_Model_OpenChrom	human	1390
ReMap_ChIP	endoderm	SMAD4	135	8739	0.015448	109.651	10.8981	2.32596	1.23118	0.0100103	1	Null_Model_OpenChrom	human	1391
Pazar_Chip	H1	KLF4	59	8739	0.00675134	43.5884	6.66652	2.31179	1.35357	0.0103946	1	Null_Model_OpenChrom	human	1392
Pazar_Chip	MCF7	GATA3	210	8739	0.0240302	179.1	13.3881	2.30802	1.17253	0.010499	1	Null_Model_OpenChrom	human	1393
TxnFactorChIPV3	T-47D+BPA_100nM	ESR1	47	8739	0.00537819	33.8681	5.88155	2.23272	1.38774	0.0127836	1	Null_Model_OpenChrom	human	1394
TxnFactorChIPV3	T-47D+Genistein_100nM	ESR1	111	8739	0.0127017	89.6573	9.5625	2.23191	1.23805	0.0128104	1	Null_Model_OpenChrom	human	1395
TxnFactorChIPV3	T-47D+Estradiol_10nM	ESR1	110	8739	0.0125873	89.5804	9.424	2.16676	1.22795	0.0151264	1	Null_Model_OpenChrom	human	1396
ReMap_ChIP	mcf7	GREB1	109	8739	0.0124728	88.4985	9.55815	2.14492	1.23166	0.0159795	1	Null_Model_OpenChrom	human	1397
Pazar_Chip	endoderm	FOXH1	217	8739	0.0248312	188.563	13.4396	2.11588	1.15081	0.0171774	1	Null_Model_OpenChrom	human	1398
ReMap_ChIP	mcf7_gatakd_veh	FOXA1	657	8739	0.0751802	609.42	23.2361	2.04769	1.07807	0.0202951	1	Null_Model_OpenChrom	human	1399
ReMap_ChIP	t47d	FOXA1	313	8739	0.0358165	279.565	16.4174	2.03653	1.11959	0.0208486	1	Null_Model_OpenChrom	human	1400
ReMap_ChIP	esc	SOX2	151	8739	0.0172789	129.372	11.1296	1.94332	1.16718	0.0259887	1	Null_Model_OpenChrom	human	1401
ReMap_ChIP	lncap_1f5_dex	NR3C1	156	8739	0.017851	134.043	11.5289	1.90452	1.16381	0.0284209	1	Null_Model_OpenChrom	human	1402
ReMap_ChIP	lncap_etoh	AR	216	8739	0.0247168	191.398	13.8894	1.77131	1.12854	0.0382549	1	Null_Model_OpenChrom	human	1403
Pazar_Chip	Caco-2_proliferating	GATA6	670	8739	0.0766678	627.707	24.3642	1.73585	1.06738	0.0412949	1	Null_Model_OpenChrom	human	1404
Cistrome_ChIP	MCF-7	EP300	171	8739	0.0195675	150.291	12.0093	1.72444	1.13779	0.0423139	1	Null_Model_OpenChrom	human	1405
TxnFactorChIPV3	Dnd41	EZH2	45	8739	0.00514933	35.8442	5.82646	1.57142	1.25543	0.0580421	1	Null_Model_OpenChrom	human	1406
ReMap_ChIP	lncap1f5	FOXA1	273	8739	0.0312393	251.323	15.5509	1.39396	1.08625	0.0816651	1	Null_Model_OpenChrom	human	1407
Pazar_Chip	Caco-2_differentiated	GATA6	533	8739	0.060991	505.594	21.7299	1.26119	1.0542	0.10362	1	Null_Model_OpenChrom	human	1408
ReMap_ChIP	lncap1f5_sifoxa1	AR	127	8739	0.0145326	113.736	10.7436	1.23457	1.11662	0.108495	1	Null_Model_OpenChrom	human	1409
Pazar_Chip	heart	NFKB1_p53	84	8739	0.00961208	74.1678	8.33845	1.17914	1.13257	0.119172	1	Null_Model_OpenChrom	human	1410
ReMap_ChIP	lncap1f5_sifoxa1	NR3C1	74	8739	0.00846779	64.5844	8.10414	1.16182	1.14579	0.122654	1	Null_Model_OpenChrom	human	1411
ReMap_ChIP	lncap1f5	AR	74	8739	0.00846779	65.3167	7.73658	1.12237	1.13294	0.130852	1	Null_Model_OpenChrom	human	1412
Pazar_Chip	MCF7	TRIM24	92	8739	0.0105275	83.7423	8.97115	0.920478	1.09861	0.178662	1	Null_Model_OpenChrom	human	1413
Pazar_Chip	MCF7+estrogen	ER	54	8739	0.0061792	49.1988	6.95884	0.689943	1.09759	0.245115	1	Null_Model_OpenChrom	human	1414
ReMap_ChIP	lncap1f5_sifoxa1	FOXA1	85	8739	0.00972651	80.9121	8.82827	0.463048	1.05052	0.321665	1	Null_Model_OpenChrom	human	1415
TxnFactorChIPV3	MCF-7	GATA3	135	8739	0.015448	131.834	11.5771	0.273457	1.02401	0.392251	1	Null_Model_OpenChrom	human	1416
Pazar_Chip	H1	SOX2	47	8739	0.00537819	46.0879	6.50586	0.140195	1.01979	0.444253	1	Null_Model_OpenChrom	human	1417
Cistrome_ChIP	PBMC	STAT4	502	8739	0.0574436	500.608	21.4627	0.0648385	1.00278	0.474151	1	Null_Model_OpenChrom	human	1418
Cistrome_ChIP	K562	STAT1	17	8739	0.0019453	9.6953	3.0741	0	1.75343	0.5	1	Null_Model_OpenChrom	human	1419
TxnFactorChIPV3	NT2-D1	ZNF274	3	8739	0.000343289	3.03696	1.72036	0	0.987829	0.5	1	Null_Model_OpenChrom	human	1420
ReMap_ChIP	lncap_1f5_dht	AR	21	8739	0.00240302	30.2048	5.52096	0	0.695254	0.5	1	Null_Model_OpenChrom	human	1421
ReMap_ChIP	ls180_veh	MBD4	43	8739	0.00492047	15.03	4.17793	0	2.86095	0.5	1	Null_Model_OpenChrom	human	1422
TxnFactorChIPV3	NT2-D1	SUZ12	22	8739	0.00251745	61.4925	8.16457	0	0.357767	0.5	1	Null_Model_OpenChrom	human	1423
Cistrome_ChIP	GM12878	YY1	39	8739	0.00446275	7.64535	2.98716	0	5.10114	0.5	1	Null_Model_OpenChrom	human	1424
ReMap_ChIP	lcl_etoh	NR3C1	32	8739	0.00366175	18.7043	4.393	0	1.71084	0.5	1	Null_Model_OpenChrom	human	1425
ReMap_ChIP	plasma_jq1	CDK9	8	8739	0.000915437	2.39061	1.55508	0	3.34643	0.5	1	Null_Model_OpenChrom	human	1426
Cistrome_ChIP	GM12878	NFYA	43	8739	0.00492047	11.9041	3.74016	0	3.6122	0.5	1	Null_Model_OpenChrom	human	1427
Cistrome_ChIP	CD34+	GFI1B	13	8739	0.00148758	4.14286	2.09585	0	3.13793	0.5	1	Null_Model_OpenChrom	human	1428
Cistrome_ChIP	LoVo	EP300	24	8739	0.00274631	11.6563	3.45048	0	2.05896	0.5	1	Null_Model_OpenChrom	human	1429
ReMap_ChIP	lncap_dht	TFAP4	32	8739	0.00366175	15.1469	3.87626	0	2.11265	0.5	1	Null_Model_OpenChrom	human	1430
ReMap_ChIP	ls180_veh	VDR	2	8739	0.000228859	0.69031	0.81731	0	2.89725	0.5	1	Null_Model_OpenChrom	human	1431
Cistrome_ChIP	CD34+	NFE2	7	8739	0.000801007	3.98901	2.06419	0	1.75482	0.5	1	Null_Model_OpenChrom	human	1432
Cistrome_ChIP	IMR90	TP53	19	8739	0.00217416	7.78422	2.87844	0	2.44084	0.5	1	Null_Model_OpenChrom	human	1433
ReMap_ChIP	lcl_dex	NFKB1	38	8739	0.00434832	17.5415	4.1972	0	2.1663	0.5	1	Null_Model_OpenChrom	human	1434
Cistrome_ChIP	GM12878	TP53	29	8739	0.00331846	7.92607	2.8828	0	3.65881	0.5	1	Null_Model_OpenChrom	human	1435
Cistrome_ChIP	IMR90	RELA	42	8739	0.00480604	14.0619	3.84762	0	2.98679	0.5	1	Null_Model_OpenChrom	human	1436
Misc_ChIP	LoVo	HES2	41	8739	0.00469161	16.0559	4.00486	0	2.55357	0.5	1	Null_Model_OpenChrom	human	1437
Cistrome_ChIP	Lymphocyte	STAT4	14	8739	0.00160201	6.68931	2.63142	0	2.09289	0.5	1	Null_Model_OpenChrom	human	1438
Pazar_Chip	LS180+Veh	RXR	9	8739	0.00102987	6.64635	2.59052	0	1.35413	0.5	1	Null_Model_OpenChrom	human	1439
Misc_ChIP	LoVo	ZNF236	41	8739	0.00469161	13.6274	3.70432	0	3.00865	0.5	1	Null_Model_OpenChrom	human	1440
Pazar_Chip	LS180+Veh	TCF4	24	8739	0.00274631	20.1499	4.45191	0	1.19108	0.5	1	Null_Model_OpenChrom	human	1441
TxnFactorChIPV3	GM12878	ZZZ3	32	8739	0.00366175	7.77323	2.86871	0	4.11669	0.5	1	Null_Model_OpenChrom	human	1442
Pazar_Chip	MCF7	TFAP2C	35	8739	0.00400503	10.2008	3.30736	0	3.4311	0.5	1	Null_Model_OpenChrom	human	1443
TxnFactorChIPV3	HepG2+forskolin	ESRRA	27	8739	0.0030896	15.7013	3.85145	0	1.7196	0.5	1	Null_Model_OpenChrom	human	1444
TxnFactorChIPV3	HepG2+forskolin	GRp20	33	8739	0.00377618	9.33566	3.22602	0	3.53483	0.5	1	Null_Model_OpenChrom	human	1445
TxnFactorChIPV3	HepG2	IRF3	35	8739	0.00400503	9.61538	3.16937	0	3.64	0.5	1	Null_Model_OpenChrom	human	1446
Misc_ChIP	LoVo	TCF7L2	38	8739	0.00434832	26.6034	5.39477	0	1.42839	0.5	1	Null_Model_OpenChrom	human	1447
Pazar_Chip	U20S+10M-Etoposide	p53-pS15	16	8739	0.00183087	10.1179	3.18027	0	1.58136	0.5	1	Null_Model_OpenChrom	human	1448
Pazar_Chip	U20S+10M-Etoposide	p53-pS46	14	8739	0.00160201	4.65834	2.1788	0	3.00536	0.5	1	Null_Model_OpenChrom	human	1449
Pazar_Chip	U20S+5nM-Actinomycin-D	P53	43	8739	0.00492047	18.9341	4.35404	0	2.27104	0.5	1	Null_Model_OpenChrom	human	1450
Pazar_Chip	U20S+5nM-Actinomycin-D	p53-pS15	18	8739	0.00205973	9.95804	3.30518	0	1.80758	0.5	1	Null_Model_OpenChrom	human	1451
Cistrome_ChIP	Lymphocyte	STAT1	10	8739	0.0011443	7.00899	2.7035	0	1.42674	0.5	1	Null_Model_OpenChrom	human	1452
ReMap_ChIP	bt20	HSF1	19	8739	0.00217416	8.05295	2.90864	0	2.35938	0.5	1	Null_Model_OpenChrom	human	1453
TxnFactorChIPV3	HepG2	TCF7L2	26	8739	0.00297517	27.9461	5.13119	0	0.930364	0.5	1	Null_Model_OpenChrom	human	1454
Misc_ChIP	LoVo	NR2F2	15	8739	0.00171644	18.6434	4.29391	0	0.804576	0.5	1	Null_Model_OpenChrom	human	1455
Pazar_Chip	LS180	VDR	20	8739	0.00228859	13.6114	3.52276	0	1.46936	0.5	1	Null_Model_OpenChrom	human	1456
Pazar_Chip	LS180	TCF4	31	8739	0.00354732	22.4486	4.7233	0	1.38094	0.5	1	Null_Model_OpenChrom	human	1457
Pazar_Chip	LS180	RXR	21	8739	0.00240302	17.4316	4.00744	0	1.20471	0.5	1	Null_Model_OpenChrom	human	1458
Misc_ChIP	Raji	EBNA1	3	8739	0.000343289	2.84416	1.73945	0	1.05479	0.5	1	Null_Model_OpenChrom	EBV	1459
TxnFactorChIPV3	H1-hESC	SUZ12	33	8739	0.00377618	63.2737	8.23766	0	0.521543	0.5	1	Null_Model_OpenChrom	human	1460
Pazar_Chip	HSPC	MEIS1	5	8739	0.000572148	2.3027	1.54573	0	2.17137	0.5	1	Null_Model_OpenChrom	human	1461
Pazar_Chip	HSPC	SPI1	20	8739	0.00228859	13.2038	3.61364	0	1.51472	0.5	1	Null_Model_OpenChrom	human	1462
Pazar_Chip	HUVEC	SMAD1	22	8739	0.00251745	10.2448	3.29257	0	2.14744	0.5	1	Null_Model_OpenChrom	human	1463
Pazar_Chip	IMR90	TP53	29	8739	0.00331846	12.4755	3.59439	0	2.32455	0.5	1	Null_Model_OpenChrom	human	1464
TxnFactorChIPV3	H1-hESC	BCL11A	41	8739	0.00469161	22.1269	4.61594	0	1.85295	0.5	1	Null_Model_OpenChrom	human	1465
TxnFactorChIPV3	HeLa-S3	BDP1	21	8739	0.00240302	5.8961	2.49183	0	3.56167	0.5	1	Null_Model_OpenChrom	human	1466
Pazar_Chip	endoderm	SMAD4	38	8739	0.00434832	33.2018	5.68553	0	1.14452	0.5	1	Null_Model_OpenChrom	human	1467
ReMap_ChIP	c42b_etoh	FOXA1	34	8739	0.00389061	50.2797	6.9237	0	0.676217	0.5	1	Null_Model_OpenChrom	human	1468
Pazar_Chip	endoderm	SMAD3	17	8739	0.0019453	16.8581	4.12503	0	1.00841	0.5	1	Null_Model_OpenChrom	human	1469
TxnFactorChIPV3	HeLa-S3	FAM48A	27	8739	0.0030896	12.4066	3.58741	0	2.17626	0.5	1	Null_Model_OpenChrom	human	1470
Pazar_Chip	endoderm	SMAD2-3	20	8739	0.00228859	21.5604	4.5955	0	0.927625	0.5	1	Null_Model_OpenChrom	human	1471
Pazar_Chip	DFB	IGF1R	4	8739	0.000457718	1.11888	1.08759	0	3.575	0.5	1	Null_Model_OpenChrom	human	1472
Pazar_Chip	LN229	SOX2	13	8739	0.00148758	16.2318	3.83904	0	0.800899	0.5	1	Null_Model_OpenChrom	human	1473
Pazar_Chip	LNCaP	NKX31	26	8739	0.00297517	35.5854	5.83429	0	0.730636	0.5	1	Null_Model_OpenChrom	human	1474
Pazar_Chip	BJ	TERF2	3	8739	0.000343289	1.95205	1.41764	0	1.53685	0.5	1	Null_Model_OpenChrom	human	1475
TxnFactorChIPV3	HeLa-S3	RPC155	41	8739	0.00469161	24.3087	4.96564	0	1.68664	0.5	1	Null_Model_OpenChrom	human	1476
Pazar_Chip	BJ	TERF1	3	8739	0.000343289	2.12787	1.44348	0	1.40986	0.5	1	Null_Model_OpenChrom	human	1477
TxnFactorChIPV3	HeLa-S3	EZH2	15	8739	0.00171644	14.1389	3.82436	0	1.06091	0.5	1	Null_Model_OpenChrom	human	1478
TxnFactorChIPV3	HMEC	EZH2	42	8739	0.00480604	116.569	10.7228	0	0.3603	0.5	1	Null_Model_OpenChrom	human	1479
ReMap_ChIP	bgo3	SMAD3	30	8739	0.00343289	14.2098	3.80105	0	2.11122	0.5	1	Null_Model_OpenChrom	human	1480
Misc_ChIP	Kasumi-1_siRE	RUNX1-ETO	33	8739	0.00377618	13.5375	3.81036	0	2.43768	0.5	1	Null_Model_OpenChrom	human	1481
ReMap_ChIP	huvec_dmso	MEF2C	17	8739	0.0019453	5.86513	2.44924	0	2.89848	0.5	1	Null_Model_OpenChrom	human	1482
ReMap_ChIP	t47d_r60	NR3C3	17	8739	0.0019453	8.16184	2.85758	0	2.08286	0.5	1	Null_Model_OpenChrom	human	1483
ReMap_ChIP	t47d_r5	NR3C3	24	8739	0.00274631	6.07293	2.50673	0	3.95197	0.5	1	Null_Model_OpenChrom	human	1484
TxnFactorChIPV3	K562	KAP1	23	8739	0.00263188	19.3926	4.46237	0	1.18602	0.5	1	Null_Model_OpenChrom	human	1485
Misc_ChIP	Jurkat	TAT	28	8739	0.00320403	12.5644	3.66716	0	2.22851	0.5	1	Null_Model_OpenChrom	HIV	1486
ReMap_ChIP	t47d_r360	NR3C3	14	8739	0.00160201	5.6024	2.33832	0	2.49893	0.5	1	Null_Model_OpenChrom	human	1487
ReMap_ChIP	t47d_r30	NR3C3	15	8739	0.00171644	4.43756	2.19644	0	3.38023	0.5	1	Null_Model_OpenChrom	human	1488
Misc_ChIP	BCells	p65	6	8739	0.000686577	4.46853	2.12727	0	1.34272	0.5	1	Null_Model_OpenChrom	human	1489
TxnFactorChIPV3	K562+MNaseD	SETDB1	28	8739	0.00320403	12.9381	3.75289	0	2.16416	0.5	1	Null_Model_OpenChrom	human	1490
ReMap_ChIP	hela_s3_s	SFMBT1	2	8739	0.000228859	1.69331	1.3232	0	1.18112	0.5	1	Null_Model_OpenChrom	human	1491
ReMap_ChIP	huvec_statin	MEF2C	33	8739	0.00377618	10.6813	3.25597	0	3.08951	0.5	1	Null_Model_OpenChrom	human	1492
ReMap_ChIP	imr90_growing	E2F7	39	8739	0.00446275	13.6124	3.69995	0	2.86504	0.5	1	Null_Model_OpenChrom	human	1493
Cistrome_ChIP	U87GM	EP300	15	8739	0.00171644	8.95804	2.95707	0	1.67447	0.5	1	Null_Model_OpenChrom	human	1494
ReMap_ChIP	imr90h	BRF2	29	8739	0.00331846	12.1439	3.53996	0	2.38804	0.5	1	Null_Model_OpenChrom	human	1495
ReMap_ChIP	imr90h	SNAPC1	27	8739	0.0030896	15.7333	4.00572	0	1.71611	0.5	1	Null_Model_OpenChrom	human	1496
ReMap_ChIP	imr90h	SNAPC4	24	8739	0.00274631	16.6134	3.97912	0	1.44462	0.5	1	Null_Model_OpenChrom	human	1497
ReMap_ChIP	imr90h	SNAPC5	26	8739	0.00297517	9.56144	3.10394	0	2.71926	0.5	1	Null_Model_OpenChrom	human	1498
Cistrome_ChIP	PC-3	ETV4	40	8739	0.00457718	23.5624	4.93542	0	1.69762	0.5	1	Null_Model_OpenChrom	human	1499
TxnFactorChIPV3	K562	RPC155	31	8739	0.00354732	13.2777	3.57474	0	2.33474	0.5	1	Null_Model_OpenChrom	human	1500
ReMap_ChIP	imr90_senescent_shluc	TP53	9	8739	0.00102987	3.94306	1.93333	0	2.28249	0.5	1	Null_Model_OpenChrom	human	1501
TxnFactorChIPV3	K562	NR2C2	35	8739	0.00400503	9.34066	3.19325	0	3.74706	0.5	1	Null_Model_OpenChrom	human	1502
ReMap_ChIP	hela_m	SMC4	21	8739	0.00240302	10.2048	3.14023	0	2.05786	0.5	1	Null_Model_OpenChrom	human	1503
ReMap_ChIP	lncap1f5	NR3C1	40	8739	0.00457718	40.6124	6.34788	0	0.984921	0.5	1	Null_Model_OpenChrom	human	1504
ReMap_ChIP	esc	RNF2	6	8739	0.000686577	8.92108	3.08233	0	0.672564	0.5	1	Null_Model_OpenChrom	human	1505
TxnFactorChIPV3	HSMMtube	EZH2	24	8739	0.00274631	88.6434	9.2805	0	0.270748	0.5	1	Null_Model_OpenChrom	human	1506
TxnFactorChIPV3	K562	EZH2	35	8739	0.00400503	29.2587	5.48215	0	1.19622	0.5	1	Null_Model_OpenChrom	human	1507
TxnFactorChIPV3	HSMM	EZH2	16	8739	0.00183087	60.7882	8.13235	0	0.263209	0.5	1	Null_Model_OpenChrom	human	1508
ReMap_ChIP	helab2_p65kd_dmso	RELA	36	8739	0.00411946	31.1778	5.50512	0	1.15467	0.5	1	Null_Model_OpenChrom	human	1509
TxnFactorChIPV3	A549+DEX_500pM	NR3C1	26	8739	0.00297517	13.4406	3.73185	0	1.93444	0.5	1	Null_Model_OpenChrom	human	1510
ReMap_ChIP	esc	KLF4	15	8739	0.00171644	7.97602	2.84103	0	1.88064	0.5	1	Null_Model_OpenChrom	human	1511
TxnFactorChIPV3	K562	BDP1	19	8739	0.00217416	5.96004	2.46341	0	3.1879	0.5	1	Null_Model_OpenChrom	human	1512
TxnFactorChIPV3	K562	BRF2	20	8739	0.00228859	6.33067	2.49631	0	3.15922	0.5	1	Null_Model_OpenChrom	human	1513
ReMap_ChIP	esc	SMARCA4	87	8739	0.00995537	87.7572	9.40617	-0.0805049	0.991371	0.532082	1	Null_Model_OpenChrom	human	1514
[truncated: 30 more rows]

## Sheet: AG876.EBNA2.idr
Return to README
[truncated: 1,525 more rows]

## Sheet: Jiyoye.EBNA2.idr
Return to README
[truncated: 1,545 more rows]

## Sheet: Shared.EBNA2.Peaks
Return to README
[truncated: 1,545 more rows]

[truncated: 24 more sheets: Unique.EBNA2.T1.Peaks, Unique.EBNA2.T2.Peaks, Shared.EBNA2.Peaks.Chr.Ctl, Unique.EBNA2.T1.Peaks.Chr.Ctl, Unique.EBNA2.T2.Peaks.Chr.Ctl, GSM803538.GM12878.BATF.idr, AG876.BATF.idr, Jiyoye.BATF.idr, GSM803386.GM12878.EBF1.idr, AG876.EBF1.idr, GSM1958039.LCL.EBF1.idr, GSM2534598.GM12878.JUNB.idr, AG876.JUNB.idr, Jiyoye.JUNB.idr, GM12878.RBPJ.idr, AG876.RBPJ.idr, Jiyoye.RBPJ.idr, GSM803531.GM12878.SPI1.idr, AG876.SPI1.idr, Jiyoye.SPI1.rep1 …]
