# Supplementary material for: Shared and distinct interactions of type 1 and type 2 Epstein-Barr Nuclear Antigen 2 with the human genome
Source: BMC Genomics. 2024 Mar 12;25:273. doi: 10.1186/s12864-024-10183-8 (PMC10935964; doi:10.1186/s12864-024-10183-8)
Supplement: Supplementary file 16 — Supplementary Material 16. [file 12864_2024_10183_MOESM16_ESM.xlsx]

## Sheet: README
Shared and distinct interactions of type 1 and type 2 Epstein-Barr Nuclear Antigen 2 with the human genome
This document contains the Gene Ontology (Biological Processes) results that were enriched for each type of EBNA2 using the GREAT software package.
Comments, additions, or subtractions should be addressed to the corresponding authors:
Leah Kottyan (Leah.Kottyan@cchmc.org)
Matt Weirauch (Matthew.Weirauch@cchmc.org)
Type-specific pathways were identified when the difference in the normalized FDR between type specific peaks was greater than 20%
The first tab contains the GO results of the overlap EBNA2 type 1 Specific ChIP-seq Peaks (Light Blue)
The second tab contains the GO results of the overlap EBNA2 type 2 Specific ChIP-seq Peaks (Dark Blue)
The columns in all tabs are identical:
ID	Gene Ontology ID
name	Name of the Gene Ontology
EBNA2 type 1 Specific Peaks (Adjusted p-value)	The significance (adjusted p-value) of EBNA2 type 1 specific peaks for a given GO term
EBNA2 type 2 Specific Peaks (Adjusted p-value)	The significance (adjusted p-value) of EBNA2 type 2 specific peaks for a given GO term
EBNA2 type 1 Specific Peaks (Fold Enrichment)	The fold enrichement of EBNA2 type 1 specific peaks for a given GO term
EBNA2 type 2 Specific Peaks (Fold Enrichment)	The fold enrichement of EBNA2 type 2 specific peaks for a given GO term

## Sheet: EBNA2 type 1 Specific Peaks
ID	name	EBNA2 type 1 Specific Peaks (Adjusted p-value)	EBNA2 type 2 Specific Peaks (Adjusted p-value)	EBNA2 type 1 Specific Peaks (Fold Enrichment)	EBNA2 type 2 Specific Peaks (Fold Enrichment)
GO:0002376	immune system process	3.74501e-98	1.2866e-25	1.57465	1.42435
GO:0006955	immune response	1.45174e-83	7.80275e-23	1.76879	1.57761
GO:0045321	leukocyte activation	7.16267e-63	1.44087e-13	1.81676	1.53706
GO:0050794	regulation of cellular process	1.29263e-55	1.06757e-12	1.11067	1.07817
GO:0002252	immune effector process	1.39427e-49	3.16298e-08	1.76983	1.43655
GO:0009987	cellular process	1.59359e-57	4.09787e-12	1.06552	1.04529
GO:0002757	immune response-activating signal transduction	7.20686e-47	5.21674e-09	2.107	1.67451
GO:0002366	leukocyte activation involved in immune response	8.33419e-37	5.53457e-05	1.81903	1.40435
GO:0002764	immune response-regulating signaling pathway	1.17144e-48	3.14253e-09	2.05347	1.63841
GO:0002263	cell activation involved in immune response	2.82462e-35	3.79464e-05	1.79256	1.40875
GO:0002768	immune response-regulating cell surface receptor signaling pathway	2.36353e-43	6.46662e-08	2.16364	1.6844
GO:0002274	myeloid leukocyte activation	6.56492e-32	0.000138219	1.7954	1.40254
GO:0071704	organic substance metabolic process	1.43964e-36	2.7499e-05	1.11118	1.06037
GO:0008152	metabolic process	7.42839e-37	2.29049e-05	1.10824	1.05911
GO:0038093	Fc receptor signaling pathway	2.19251e-26	0.0208952	2.15659	1.40601
GO:0038094	Fc-gamma receptor signaling pathway	1.91853e-22	0.25916	2.75643	1.35838

## Sheet: EBNA2 type 2 Specific Peaks
ID	name	EBNA2 type 1 Specific Peaks (Adjusted p-value)	EBNA2 type 2 Specific Peaks (Adjusted p-value)	EBNA2 type 1 Specific Peaks (Fold Enrichment)	EBNA2 type 2 Specific Peaks (Fold Enrichment)
GO:0002694	regulation of leukocyte activation	1.30114e-33	5.64177e-32	1.72835	2.0853
GO:0050865	regulation of cell activation	6.30304e-31	2.57419e-32	1.66861	2.05065
GO:0051249	regulation of lymphocyte activation	1.90532e-32	2.22808e-30	1.76867	2.13685
GO:1903037	regulation of leukocyte cell-cell adhesion	7.30507e-27	7.22002e-26	1.77978	2.17588
GO:0050863	regulation of T cell activation	8.79903e-25	2.64814e-26	1.78323	2.25035
GO:0050867	positive regulation of cell activation	5.39859e-25	2.23022e-20	1.78105	2.0703
GO:0006915	apoptotic process	1.00262e-30	3.10666e-24	1.49023	1.65258
GO:0012501	programmed cell death	1.05325e-29	5.56354e-23	1.4654	1.61348
GO:0002696	positive regulation of leukocyte activation	2.37881e-24	7.67698e-20	1.77911	2.06799
GO:0051251	positive regulation of lymphocyte activation	8.70723e-25	2.02347e-20	1.83038	2.14722
GO:0022407	regulation of cell-cell adhesion	1.32487e-23	3.31206e-22	1.61753	1.91256
GO:0008219	cell death	3.83204e-28	1.88931e-20	1.43961	1.55977
GO:1903039	positive regulation of leukocyte cell-cell adhesion	5.60208e-25	2.94746e-16	1.94342	2.1457
GO:1903706	regulation of hemopoiesis	2.88688e-22	1.11663e-19	1.62329	1.88959
GO:0035556	intracellular signal transduction	2.42979e-29	8.71832e-20	1.33342	1.40576
GO:0051716	cellular response to stimulus	1.22936e-30	6.92181e-19	1.14292	1.16484
GO:0007165	signal transduction	8.63163e-29	1.77823e-17	1.167	1.19182
GO:0071345	cellular response to cytokine stimulus	3.03301e-20	8.48929e-15	1.4483	1.57492
GO:0050870	positive regulation of T cell activation	9.37825e-21	1.71866e-15	1.88808	2.16719
GO:0070663	regulation of leukocyte proliferation	1.3568e-12	2.9805e-16	1.63444	2.13312
GO:0050670	regulation of lymphocyte proliferation	4.9821e-12	1.07168e-14	1.63342	2.09807
GO:0032944	regulation of mononuclear cell proliferation	4.2468e-12	1.2835e-14	1.63438	2.09114
GO:0050864	regulation of B cell activation	7.60324e-14	2.32189e-13	1.91836	2.40172
GO:0030155	regulation of cell adhesion	8.37114e-20	1.14699e-16	1.411	1.56854
GO:0044700	single organism signaling	8.37114e-20	9.96975e-15	1.12833	1.16372
GO:0023052	signaling	6.17962e-20	1.11871e-14	1.12873	1.16314
GO:1902105	regulation of leukocyte differentiation	4.19216e-18	1.90678e-14	1.69202	1.93769
GO:0002695	negative regulation of leukocyte activation	1.28543e-12	4.30618e-12	1.7974	2.20877
GO:0050866	negative regulation of cell activation	5.31728e-11	4.33828e-12	1.69283	2.13417
GO:0042129	regulation of T cell proliferation	1.80424e-08	5.07208e-11	1.64016	2.15926
GO:1902107	positive regulation of leukocyte differentiation	3.6581e-10	2.1217e-14	1.67465	2.27893
GO:0002699	positive regulation of immune effector process	1.88417e-05	1.22989e-11	1.49799	2.21228
GO:1903708	positive regulation of hemopoiesis	4.71872e-10	4.25236e-13	1.60535	2.08846
GO:0045619	regulation of lymphocyte differentiation	1.5641e-13	2.45028e-12	1.77457	2.13837
GO:0045661	regulation of myoblast differentiation	0.00845234	1.95336e-09	1.47954	2.70036
GO:0018279	protein N-linked glycosylation via asparagine	0.620411	8.53381e-09	1.13228	2.99553
GO:0018196	peptidyl-asparagine modification	0.669411	1.33416e-08	1.11509	2.95006
GO:0031665	negative regulation of lipopolysaccharide-mediated signaling pathway	0.0706408	9.12338e-09	1.872	5.63607
GO:0043372	positive regulation of CD4-positive, alpha-beta T cell differentiation	0.170932	4.48734e-08	1.39197	3.3709
GO:0045663	positive regulation of myoblast differentiation	0.940255	6.41828e-08	1.0435	3.53846
GO:0050673	epithelial cell proliferation	0.281768	5.94579e-08	1.14723	2.01314
