# Supplementary material for: Shared and distinct interactions of type 1 and type 2 Epstein-Barr Nuclear Antigen 2 with the human genome
Source: BMC Genomics. 2024 Mar 12;25:273. doi: 10.1186/s12864-024-10183-8 (PMC10935964; doi:10.1186/s12864-024-10183-8)
Supplement: Supplementary file 17 — Supplementary Material 17. [file 12864_2024_10183_MOESM17_ESM.xlsx]

## Sheet: README
Shared and distinct interactions of type 1 and type 2 Epstein-Barr Nuclear Antigen 2 with the human genome
This document contains gene expression (TPM) information for each cell line
Comments, additions, or subtractions should be addressed to the corresponding authors:
Leah Kottyan (Leah.Kottyan@cchmc.org)
Matt Weirauch (Matthew.Weirauch@cchmc.org)
The first tab contains the TPM results for cell lines using a custom hg19 human genome that includes the B958 EBV (HHV4) genome (NC_007605.1)
The second tab contains the TPM results for cell lines using a custom hg19 human genome that includes the AG876 EBV (HHV4) genome (NC_009334.1)
The third tab contains the TPM results for cell lines using the hg19 human genome.
The columns in the all tabs are identical:
Gene ID			Gene ID according to Ensembl
Gene Name			Gene name according to HGNC
Ramos (EBV Negative), RepA			TPM for Ramos (EBV Negative), RepA
Ramos (EBV Negative), RepB			TPM for Ramos (EBV Negative), RepB
GM12878 (EBV1), RepA			TPM for GM12878 (EBV1), RepA
GM12878 (EBV1), RepB			TPM for GM12878 (EBV1), RepB
GM12878 (EBV1), RepC			TPM for GGM12878 (EBV1), RepC
Mutu-III (EBV1), RepA			TPM for Mutu-III (EBV1), RepA
Mutu-III (EBV1), RepB			TPM for Mutu-III (EBV1), RepB
Mutu-III (EBV1), RepC			TPM for Mutu-III (EBV1), RepC
AG876 (EBV2), RepA			TPM for AG876 (EBV2), RepA
AG876 (EBV2), RepB			TPM for AG876 (EBV2), RepB
AG876 (EBV2), RepC			TPM for AG876 (EBV2), RepC
Jiyoye (EBV2), RepA			TPM for Jiyoye (EBV2), RepA
Jiyoye (EBV2), RepB			TPM for Jiyoye (EBV2), RepB
Jiyoye (EBV2), RepC			TPM for Jiyoye (EBV2), RepC
Average Ramos (EBV negative)			Average TPM for All Ramos (EBV Negative) Samples
Average GM12878 (EBV1)			Average TPM for All GM12878 (EBV1) Samples
Average Mutu-III (EBV1)			Average TPM for All Mutu-III (EBV1) Samples
Average AG876 (EBV2)			Average TPM for All AG876 (EBV2) Samples
Average Jiyoye (EBV2)			Average TPM for All Jiyoye (EBV2) Samples
Average All EBV1			Average TPM for All EBV1 infected Samples (GM12878 and Mutu-III)
Average All EBV2			Average TPM for All EBV2 infected Samples (AG875 and Jiyoye)
EBV2/EBV1			The Ratio between the average TPM for EBV2 infected cells divided by the average TPM for EBV1 infected cells

## Sheet: hg19 + hhv4 b958
Gene ID	Gene Name	Ramos (EBV Negative), RepA	Ramos (EBV Negative), RepB	GM12878 (EBV1), RepA	GM12878 (EBV1), RepB	GM12878 (EBV1), RepC	Mutu-III (EBV1), RepA	Mutu-III (EBV1), RepB	Mutu-III (EBV1), RepC	AG876 (EBV2), RepA	AG876 (EBV2), RepB	AG876 (EBV2), RepC	Jiyoye (EBV2), RepA	Jiyoye (EBV2), RepB	Jiyoye (EBV2), RepC	Average Ramos (EBV negative)	Average GM12878 (EBV1)	Average Mutu-III (EBV1)	Average AG876 (EBV2)	Average Jiyoye (EBV2)	Average All EBV1	Average All EBV2	EBV2/EBV1
ENSG00000000003.10	TSPAN6	0	1	0	2	6	1	0	0.945	0	0	0	0	0	0	0.5	2.66667	0.648333	0	0	1.6575	0	0
ENSG00000000005.5	TNMD	0	0	0	0	0	0	0	0	0	0	0	0	0	0	0	0	0	0	0	0	0	#DIV/0!
ENSG00000000419.8	DPM1	3802	3980	1394	1025	986	1861	1747	1966	604	607.999	571	667	680.999	1382	3891	1135	1858	594.333	910	1496.5	752.166	0.502617
ENSG00000000457.9	SCYL3	1142	1244	946	757	687	359	321	345.001	440.001	456	451	453	397.001	994	1193	796.667	341.667	449	614.667	569.167	531.834	0.934407
ENSG00000000460.12	C1orf112	3366	3463	1289	1098	931.999	508.001	508	571.001	773.999	781.001	786.001	737.001	707.001	1438	3414.5	1106.33	529.001	780.334	960.668	817.667	870.501	1.06462
ENSG00000000938.8	FGR	897	967	4905	4293	3578	3212	3344	3659	1670	1740	1791	3648	3797	7837.84	932	4258.67	3405	1733.67	5094.28	3831.83	3413.97	0.89095
ENSG00000000971.11	CFH	1	1	0	0	0	0	0	0	1	1	1	11	10	9	1	0	0	1	10	0	5.5	#DIV/0!
ENSG00000001036.9	FUCA2	1	1	1449	1205	1044	0	0	0	0	0	0	8	5	12	1	1232.67	0	0	8.33333	616.333	4.16667	0.00676041
ENSG00000001084.6	GCLC	3312	3407	1024	821	663	1566	1584	1711	1271	1294	1233	1044	991.001	2042	3359.5	836	1620.33	1266	1359	1228.17	1312.5	1.06867
ENSG00000001167.10	NFYA	2893	2918	2256	1894	1638	2439	2365	2477	2056	2106	1888	1849	1918	3751	2905.5	1929.33	2427	2016.67	2506	2178.17	2261.33	1.03818
ENSG00000001460.13	STPG1	315.999	355.999	53	39	21	21.001	15	19	6	5	6	73	82	159.999	335.999	37.6667	18.3337	5.66667	105	28.0002	55.3332	1.97617
ENSG00000001461.12	NIPAL3	2059	2004	762.001	611.001	562.999	290.999	322	335	292.999	259.001	331	580	601.999	1217	2031.5	645.334	316	294.333	799.667	480.667	547	1.138
ENSG00000001497.12	LAS1L	5405	5384	2522	2286	1800	3288	3278	3561	1658	1546	1605	1511	1373	2724	5394.5	2202.67	3375.67	1603	1869.33	2789.17	1736.17	0.622468
ENSG00000001561.6	ENPP4	3205	3181	908	631	594	1132	1096	1240	682	682	704	795	991	1553	3193	711	1156	689.333	1113	933.5	901.167	0.965363
ENSG00000001617.7	SEMA3F	20	17	15	12	11	26	36	23	17	29	22	3172	3048	6646	18.5	12.6667	28.3333	22.6667	4288.67	20.5	2155.67	105.154
ENSG00000001626.10	CFTR	1	1	10	10	9	1	0	0	0	0	0	0	3	4	1	9.66667	0.333333	0	2.33333	5	1.16667	0.233333
ENSG00000001629.5	ANKIB1	6625	6790	4611	3621	3068	2545	2517	2619	2017	2078	2078	2426	2455	4869	6707.5	3766.67	2560.33	2057.67	3250	3163.5	2653.83	0.838891
ENSG00000001630.11	CYP51A1	10801.6	10876.5	8104.9	6430.33	6055.63	6040.77	5568.62	6112.56	4286.94	4585.95	4586	3483.55	3668.24	6959.99	10839	6863.62	5907.31	4486.3	4703.93	6385.47	4595.11	0.71962
ENSG00000001631.10	KRIT1	5212.79	5312.74	1634.31	1401.56	1193.76	1792.97	1893.68	1895.11	955.128	1015.41	952.753	1417.16	1343.61	2788.72	5262.76	1409.88	1860.59	974.432	1849.83	1635.23	1412.13	0.863566
ENSG00000002016.12	RAD52	1129	1210.25	357.001	292.998	217.001	362	327	399	300.001	315.999	304.001	396	416.001	837.001	1169.63	289	362.667	306.667	549.667	325.833	428.167	1.31407
ENSG00000002079.8	MYH16	1	1	0	1	1	1	0	0	0	0	0	0	0	0	1	0.666667	0.333333	0	0	0.5	0	0
ENSG00000002330.9	BAD	1206	1226	819	692	580	564.001	481.001	574.999	556	616	577.999	494	464	940.001	1216	697	540	583.333	632.667	618.5	608	0.983023
ENSG00000002549.8	LAP3	9705.99	9913	7162	5855	5298	4966.92	4573.95	5280.89	2125	1984	1935	2257	2150	4204	9809.5	6105	4940.59	2014.67	2870.33	5522.79	2442.5	0.442258
ENSG00000002586.13	CD99	375.184	0.5	1795.66	1494.68	1270.9	793.53	553.267	695.173	1011.75	1133.57	1005.51	7.939	2.99	248.851	187.842	1520.41	680.657	1050.28	86.5933	1100.53	568.435	0.516509
ENSG00000002587.5	HS3ST1	1	0	97.989	110	76	3.208	4.706	1	13	28	20	193.813	187	360.003	0.5	94.663	2.97133	20.3333	246.939	48.8172	133.636	2.73748
ENSG00000002726.15	AOC1	0	0	0	2	0	8	9	10	1	0	1	0	0	0	0	0.666667	9	0.666667	0	4.83333	0.333333	0.0689655
ENSG00000002745.8	WNT16	2	0	8	7	5	0	0	0	0	0	0	0	0	0	1	6.66667	0	0	0	3.33333	0	0
ENSG00000002746.10	HECW1	3	1	53.999	57	44.999	2	0	0	1	0	0	5	8	16.999	2	51.9993	0.666667	0.333333	9.99967	26.333	5.1665	0.196199
ENSG00000002822.11	MAD1L1	4368	4379	1452	1268	1117	1002	954.999	1051	1092	1152	1072	762	642	1490	4373.5	1279	1002.67	1105.33	964.667	1140.83	1035	0.907233
ENSG00000002834.13	LASP1	11962	12097	12180	10763	8947	9802	9442	10490	5718	5919	5626	9985	10247	20353	12029.5	10630	9911.33	5754.33	13528.3	10270.7	9641.33	0.938725
ENSG00000002919.10	SNX11	1113	1120	1874	1724	1531	770	721.001	788	817.001	837	730	954	813.001	1654	1116.5	1709.67	759.667	794.667	1140.33	1234.67	967.501	0.783613
ENSG00000002933.3	TMEM176A	0	0	0	0	1	1	0	0	0	0	0	0	0	0	0	0.333333	0.333333	0	0	0.333333	0	0
ENSG00000003056.3	M6PR	9571	9838	5577	4388	3754	6388	6254	7068	3418	3487	3255	2491	2381	4877	9704.5	4573	6570	3386.67	3249.67	5571.5	3318.17	0.595561
ENSG00000003096.9	KLHL13	0	1	826.804	666.721	627.629	1123	1041.87	1132.94	2	2	2	22	33	72	0.5	707.051	1099.27	2	42.3333	903.162	22.1667	0.0245434
ENSG00000003137.4	CYP26B1	0	0	0	1	1	0	2	0	1	0	1	2	0	0	0	0.666667	0.666667	0.666667	0.666667	0.666667	0.666667	1
ENSG00000003147.13	ICA1	9	2	165	189	181	10	21	18	39	37	29	7	6	9	5.5	178.333	16.3333	35	7.33333	97.3333	21.1667	0.217466
ENSG00000003249.9	DBNDD1	35	30	163	126	105	456	362	434	84	64.626	77	69	55	97.001	32.5	131.333	417.333	75.2087	73.667	274.333	74.4378	0.271341
ENSG00000003393.10	ALS2	417.001	422	816.999	648.001	551	277.001	291	308	554.001	516	539	889.001	841	1853	419.5	672	292	536.334	1194.33	482	865.334	1.7953
ENSG00000003400.10	CASP10	27	32	865.524	760.999	658	110	130.001	132.999	216	275	287	72	72	147.999	29.5	761.508	124.333	259.333	97.333	442.921	178.333	0.40263
ENSG00000003402.15	CFLAR	2894	3016	9039.23	7322.12	6559.27	1359.99	1441.96	1491.4	2898.85	3227.8	3256.16	7239.38	6780.25	14823.1	2955	7640.21	1431.12	3127.6	9614.25	4535.66	6370.93	1.40463
ENSG00000003436.10	TFPI	1	5	2	2	2	0	0	1	6	4	10	105	109.001	225	3	2	0.333333	6.66667	146.334	1.16667	76.5002	65.5716
ENSG00000003509.11	NDUFAF7	1744	1781	844	656	582.999	547	524.001	616	565.999	577.999	600	589	603	1138	1762.5	694.333	562.334	581.333	776.667	628.333	679	1.08064
ENSG00000003756.12	RBM5	9413	9624	5649.03	4549.59	4103	3824	4048.22	4198	2933.44	3251.62	3156	3902.68	3783	8144.52	9518.5	4767.21	4023.41	3113.69	5276.73	4395.31	4195.21	0.954475
ENSG00000003987.9	MTMR7	0	1	0	0	1	0	0	0	0	1	0	0	2	2	0.5	0.333333	0	0.333333	1.33333	0.166667	0.833333	5
ENSG00000003989.12	SLC7A2	2	3	4	0	6	1	1	0	0	0	3	1	4	2	2.5	3.33333	0.666667	1	2.33333	2	1.66667	0.833333
ENSG00000004059.6	ARF5	6313.03	6457.16	2022.84	1839.14	1449.55	3203.99	3046.99	3437	1883.92	1821.87	1626.01	793.724	740.876	1646.26	6385.1	1770.51	3229.33	1777.26	1060.29	2499.92	1418.77	0.567528
ENSG00000004139.9	SARM1	1955	1868	818.001	567.811	580	624.552	639.31	734.477	542.999	460.331	495	900.5	807.87	1620.9	1911.5	655.271	666.113	499.443	1109.76	660.692	804.601	1.21782
ENSG00000004142.7	POLDIP2	7509	7616	4082	3607	2866	4899	4912	5556	3317	3257	2920	2709	2434	4680	7562.5	3518.33	5122.33	3164.67	3274.33	4320.33	3219.5	0.745197
ENSG00000004399.8	PLXND1	162	137.999	4	12	4	495	438.001	465	14	21.839	24	930.002	987	2074	150	6.66667	466	19.9463	1330.33	236.334	675.14	2.85673
ENSG00000004455.12	AK2	21243.4	21717.7	10187.9	8750.85	7243.81	7846.02	7759.47	8805.42	7084.63	7005.56	6831.91	5602.91	5491.59	10983.8	21480.5	8727.53	8136.97	6974.03	7359.44	8432.25	7166.74	0.84992
ENSG00000004468.8	CD38	24500	25304	2920	2438	2096	14997	14800	16411	1065	1213	1280	1214	1137	2359	24902	2484.67	15402.7	1186	1570	8943.67	1378	0.154075
ENSG00000004478.5	FKBP4	13683	13899	3235	2870	2295	11068	11090	12332.4	5793	5439	5050	5423	4677	8952	13791	2800	11496.8	5427.33	6350.67	7148.4	5889	0.82382
ENSG00000004487.11	KDM1A	11031	10990	5532	4494	3900	4597	4449	4921	5022	5189	5106	3885	3708	7258	11010.5	4642	4655.67	5105.67	4950.33	4648.83	5028	1.08156
ENSG00000004534.10	RBM6	9858	10232	5024.98	4025.41	3356	5266	5781.78	6134	2465.56	2674.38	2505	3907.32	3756	8065.48	10045	4135.46	5727.26	2548.32	5242.93	4931.36	3895.62	0.789969
ENSG00000004660.10	CAMKK1	7	7	80	72.999	60	260	224	239	27	34	45	66	65	151.999	7	70.9997	241	35.3333	94.333	156	64.8332	0.415598
ENSG00000004700.11	RECQL	9312	9280	4438	3484	3024	3296	3203	3502	1584	1570	1500	1939	2014	3903	9296	3648.67	3333.67	1551.33	2618.67	3491.17	2085	0.597222
ENSG00000004766.11	CCDC132	3383	3437	906	720	573	613.999	620.001	694	573.002	630.002	598.001	707.001	710	1303	3410	733	642.667	600.335	906.667	687.833	753.501	1.09547
ENSG00000004776.7	HSPB6	3	4	16	12	10	4	4	7	22	20	31	16	7	38	3.5	12.6667	5	24.3333	20.3333	8.83333	22.3333	2.5283
ENSG00000004777.14	ARHGAP33	714.001	760.001	903	826.999	658.002	596	573.002	605	679.999	645	725	1295	1306	2737	737.001	796	591.334	683.333	1779.33	693.667	1231.33	1.77511
ENSG00000004779.5	NDUFAB1	6453	6513	1820	1641	1357	3463	3337	3792	1183	1319	1219	1133	1120	2268	6483	1606	3530.67	1240.33	1507	2568.33	1373.67	0.534848
ENSG00000004799.7	PDK4	2	2	0	0	2	0	0	0	0	0	0	0	0	0	2	0.666667	0	0	0	0.333333	0	0
ENSG00000004809.9	SLC22A16	0	1	0	1	0	0	0	0	0	0	0	0	0	0	0.5	0.333333	0	0	0	0.166667	0	0
ENSG00000004838.9	ZMYND10	70.999	76	14	16	21	17	24	26	66	82	65	17	10	40.999	73.4995	17	22.3333	71	22.6663	19.6667	46.8332	2.38135
ENSG00000004846.12	ABCB5	2	3	0	0	0	3	0	3	0	0	0	2	3	6.001	2.5	0	2	0	3.667	1	1.8335	1.8335
ENSG00000004848.6	ARX	3	2	4	0	0	7.999	6	6.006	0	0	0	0	0	1	2.5	1.33333	6.66833	0	0.333333	4.00083	0.166667	0.041658
ENSG00000004864.9	SLC25A13	5457	5440	994.999	804	713	848	843	1004	857.999	794.001	754	594.999	523	1086	5448.5	837.333	898.333	802	734.666	867.833	768.333	0.885347
ENSG00000004866.14	ST7	468.349	439.999	2308.52	1893.07	1594.88	680.616	664	722.001	1104	1134	1090.39	1340.55	1378.16	2812.81	454.174	1932.15	688.872	1109.46	1843.84	1310.51	1476.65	1.12677
ENSG00000004897.7	CDC27	13278.5	13825.4	7037.67	5621.75	5010	3352	3263.99	3601.99	3692.78	3629.93	3628.87	5353.76	5503.69	10622.9	13551.9	5889.81	3405.99	3650.53	7160.13	4647.9	5405.33	1.16296
ENSG00000004939.9	SLC4A1	1	1	0	0	0	0	0	0	1	0	0	0	1	0	1	0	0	0.333333	0.333333	0	0.333333	#DIV/0!
ENSG00000004948.9	CALCR	0	0	0	1	0	0	1	0	0	0	0	0	0	3	0	0.333333	0.333333	0	1	0.333333	0.5	1.5
ENSG00000004961.10	HCCS	1608	1707	1040	867.999	744	750	721	840	464	430.999	402	413	333	687	1657.5	884	770.333	432.333	477.667	827.167	455	0.55007
ENSG00000004975.7	DVL2	2332	2421	1725	1550	1234	1470	1602	1607	2475	2567	2485	2026	2003	4161	2376.5	1503	1559.67	2509	2730	1531.33	2619.5	1.7106
ENSG00000005001.5	PRSS22	0	0	0	0	0	1	0	0	1	2	2	1	1	2	0	0	0.333333	1.66667	1.33333	0.166667	1.5	9
ENSG00000005007.8	UPF1	16477	16573	6176	5222	4267	5898	5566	6164	2801	3026.41	2756	3865	3532	7314	16525	5221.67	5876	2861.14	4903.67	5548.83	3882.4	0.699679
ENSG00000005020.8	SKAP2	4637	4805	2498	1922	1838	823.001	811	845.001	582.001	651.999	599	723.001	718	1453	4721	2086	826.334	611	964.667	1456.17	787.834	0.541032
ENSG00000005022.5	SLC25A5	27874	28826	11465	9868	8340	14165	13625	15571	6605	6571	6125	7131	6908	12962	28350	9891	14453.7	6433.67	9000.33	12172.3	7717	0.633979
ENSG00000005059.11	CCDC109B	5901	5835	1649	1427	1323	1755	1639	1794	895.001	872	818	999	1071	2004	5868	1466.33	1729.33	861.667	1358	1597.83	1109.83	0.694587
ENSG00000005073.5	HOXA11	14	12	0	0	2	3	0	0	0	0	0	0	0	0	13	0.666667	1	0	0	0.833333	0	0
ENSG00000005075.11	POLR2J	5633.52	5538.77	928.161	868.506	686.871	1538.46	1490.28	1585.32	533.006	571.907	542.48	599.576	523.919	1103.57	5586.14	827.846	1538.02	549.131	742.356	1182.93	645.744	0.545883
ENSG00000005100.8	DHX33	3035	3099	3024	2510	1966	3495	3321	3756	2933	2636	2454	1789	1620	3201	3067	2500	3524	2674.33	2203.33	3012	2438.83	0.809706
ENSG00000005102.8	MEOX1	1	0	1059	951	755	0	0	0	9	7	7	1	0	2	0.5	921.667	0	7.66667	1	460.833	4.33333	0.00940325
ENSG00000005108.11	THSD7A	1	2	4	4	4	2.001	2.026	3	3	3	4	38	41	72	1.5	4	2.34233	3.33333	50.3333	3.17117	26.8333	8.46166
ENSG00000005156.7	LIG3	4861	4989	1760	1514	1189	1508	1470	1687	1515	1404	1337	1431	1167	2383	4925	1487.67	1555	1418.67	1660.33	1521.33	1539.5	1.01194
ENSG00000005175.5	RPAP3	4586	4715	1379	1158	1003	1640	1553	1811	1039	1036	959.001	839.001	828.999	1611	4650.5	1180	1668	1011.33	1093	1424	1052.17	0.738882
ENSG00000005187.7	ACSM3	119	120.999	200.001	167.001	151.999	9	17	7	61	73	67	86	78	166	119.999	173	11	67	110	92.0002	88.5	0.961955
ENSG00000005189.15	AC004381.6	745	791	323.999	277	239	263	266.001	249	290.999	330	313	319.001	333.001	737	768	280	259.334	311.333	463.001	269.667	387.167	1.43572
ENSG00000005194.10	CIAPIN1	3201	3158.99	1098	940	817.001	1295.97	1307.94	1361.86	1382	1351	1315	605	510.001	966	3179.99	951.668	1321.92	1349.33	693.667	1136.8	1021.5	0.898578
ENSG00000005206.12	SPPL2B	5014	4969	1675	1397	1191	2901	3205	3168	1784	1940	1845	2019	1821	3891.92	4991.5	1421	3091.33	1856.33	2577.31	2256.17	2216.82	0.98256
ENSG00000005238.15	FAM214B	262.001	262	383.001	361.001	300.999	216.999	213	244.001	186	234.001	243	526	582.001	1275	262	348.334	224.667	221	794.333	286.5	507.667	1.77196
ENSG00000005243.5	COPZ2	19	16	14	14	11	3	1	5	97	94.001	98.999	7	8	9	17.5	13	3	96.6667	8	8	52.3333	6.54167
ENSG00000005249.8	PRKAR2B	42093	42914	6	8	3	194	207	258	1170	1170	1098	1582	1571	3060	42503.5	5.66667	219.667	1146	2071	112.667	1608.5	14.2766
ENSG00000005302.13	MSL3	2363	2506	3591	2860	2470	1441.24	1475.67	1575.72	726	788.001	681.999	1096	962	2017	2434.5	2973.67	1497.55	732	1358.33	2235.61	1045.17	0.46751
ENSG00000005339.8	CREBBP	3748	3777	8750	7580	5772	2440.06	2197.13	2420.29	3898	3726	3565	4593	4277	9455	3762.5	7367.33	2352.49	3729.67	6108.33	4859.91	4919	1.01216
ENSG00000005379.11	BZRAP1	591.999	648.001	1667	1562	1318	205	218	221	4271	4561	4755	699.002	683.999	1401	620	1515.67	214.667	4529	928	865.166	2728.5	3.15373
ENSG00000005381.6	MPO	0	0	5	4	1	0	1	1	22	27	22	1	0	0	0	3.33333	0.666667	23.6667	0.333333	2	12	6
ENSG00000005421.4	PON1	0	0	0	0	0	1	0	0	0	0	0	100	99.001	233	0	0	0.333333	0	144	0.166667	72.0002	432.001
ENSG00000005436.9	GCFC2	2760	2811	1168	844.997	758	713	664	764	889.001	890	815	810	690	1336	2785.5	923.666	713.667	864.667	945.333	818.666	905	1.10546
ENSG00000005448.12	WDR54	2426	2375	1475	1486	1230	2217	2146	2298	1140	1304	1286	1955	2070	4206	2400.5	1397	2220.33	1243.33	2743.67	1808.67	1993.5	1.10219
ENSG00000005469.7	CROT	868	887	404	335.999	266	136.001	126	128	167	185	145	164.001	175.001	319.001	877.5	335.333	130	165.667	219.334	232.667	192.5	0.827366
ENSG00000005471.11	ABCB4	46	55.001	366.999	272.999	235.001	16	19	23	91	109.774	128	9	2	5	50.5005	291.666	19.3333	109.591	5.33333	155.5	57.4623	0.369533
ENSG00000005483.15	KMT2E	4786	4819	7338	5991	5052	3240.18	3294	3527	4179	4404	4515	5622	5746	12080	4802.5	6127	3353.73	4366	7816	4740.36	6091	1.28492
ENSG00000005486.12	RHBDD2	1105	1150	706	608	490	904	813	1007	519.999	451	454	790	772.999	1391	1127.5	601.333	908	475	984.666	754.667	729.833	0.967093
ENSG00000005513.9	SOX8	1	1	2	1	2	0	0	0	1	0	0	3	1	3	1	1.66667	0	0.333333	2.33333	0.833333	1.33333	1.6
ENSG00000005700.10	IBTK	7032	6960	3883	3080	2750	2296	2165	2454	1793	1915	1925	1680	1649	3295	6996	3237.67	2305	1877.67	2208	2771.33	2042.83	0.73713
ENSG00000005801.12	ZNF195	3175	3125	1679	1254	1146	1097	1002	1171	881	888.002	843.999	793	716.999	1559	3150	1359.67	1090	871	1023	1224.83	947	0.773166
ENSG00000005810.13	MYCBP2	60718	61451	20897	17224	14929	5467	4998	5379	5743	6207	6038	8087	7495	15506	61084.5	17683.3	5281.33	5996	10362.7	11482.3	8179.33	0.712341
ENSG00000005812.6	FBXL3	13709	13897	1904	1384	1247	1469	1424	1509	496	495	503	1058	1050	2000	13803	1511.67	1467.33	498	1369.33	1489.5	933.667	0.626832
ENSG00000005844.13	ITGAL	13145	13584	10454	8727	7341	138	136	162.001	3560	4069	3875	572	596.999	1227	13364.5	8840.67	145.334	3834.67	798.667	4493	2316.67	0.515617
ENSG00000005882.7	PDK2	857.002	885.001	446.999	465	355	478	409.001	496	495	436	473	732.001	776	1589	871.001	422.333	461	468	1032.33	441.667	750.167	1.69849
ENSG00000005884.13	ITGA3	807	801	855	707.999	613.001	4	5	6	8	16	7	196	169	447.999	804	725.333	5	10.3333	271	365.167	140.666	0.385212
ENSG00000005889.11	ZFX	4162	4204	4230	3251	2903	1441.6	1507.18	1553.6	1347	1343	1269	1630	1604	3097.68	4183	3461.33	1500.79	1319.67	2110.56	2481.06	1715.11	0.691281
ENSG00000005893.11	LAMP2	4730	4944	2780	2291	1948	3235	3103	3403	1896	1841	1890	2866	3001	5686	4837	2339.67	3247	1875.67	3851	2793.33	2863.33	1.02506
ENSG00000005955.8	GGNBP2	8182	8401	2627	2128	1815	1697	1814	1934	1561	1759	1683	2246	2132	4568	8291.5	2190	1815	1667.67	2982	2002.5	2324.83	1.16097
ENSG00000005961.13	ITGA2B	2	9	4.999	6	3	3	6	4	9	5.999	6	56	28	87.001	5.5	4.66633	4.33333	6.99967	57.0003	4.49983	32	7.11137
ENSG00000005981.8	ASB4	1	2	0	0	2	1	0	0	0	0	0	0	0	0	1.5	0.666667	0.333333	0	0	0.5	0	0
ENSG00000006007.7	GDE1	4478	4435	1530	1217	1129	3203	3151	3629	1111	1140	1036	1526	1441	2925	4456.5	1292	3327.67	1095.67	1964	2309.83	1529.83	0.662313
ENSG00000006015.13	C19orf60	2699	2682	603	495.999	439.001	792.999	806.001	876	910.001	1023	961	536	490.001	1039.05	2690.5	512.667	825	964.667	688.349	668.833	826.508	1.23575
ENSG00000006016.6	CRLF1	34	31	0	2	0	4	4	4	1	2	1	0	0	3	32.5	0.666667	4	1.33333	1	2.33333	1.16667	0.5
ENSG00000006025.7	OSBPL7	1234	1278	961.001	838	613.999	647	638	712.999	475.999	477	465.001	1004	1029	1928	1256	804.333	666	472.667	1320.33	735.167	896.5	1.21945
ENSG00000006042.7	TMEM98	0	0	4	7	8	2	0	3	0	3	1	0	0	0	0	6.33333	1.66667	1.33333	0	4	0.666667	0.166667
ENSG00000006047.8	YBX2	2	0	1	1	0	14	17	9	0	1	1	1	0	0	1	0.666667	13.3333	0.666667	0.333333	7	0.5	0.0714286
ENSG00000006059.3	KRT33A	0	0	0	0	0	0	0	0	0	0	0	0	0	0	0	0	0	0	0	0	0	#DIV/0!
ENSG00000006062.9	MAP3K14	1427	1512	2506	2155	1736	701	693	748	1001	1008	949	1558	1403	2892	1469.5	2132.33	714	986	1951	1423.17	1468.5	1.03185
ENSG00000006071.7	ABCC8	1	1	0	0	0	0	1	1	0	0	0	6	4	11	1	0	0.666667	0	7	0.333333	3.5	10.5
ENSG00000006074.4	CCL18	0	0	2	3	0	1	0	0	0	0	0	0	0	0	0	1.66667	0.333333	0	0	1	0	0
ENSG00000006075.11	CCL3	3	1	4237.06	3321.55	2843.61	6.126	6.298	4	2466.8	2408	2512.71	362	352	679	2	3467.4	5.47467	2462.5	464.333	1736.44	1463.42	0.84277
ENSG00000006114.11	SYNRG	7150	7288	4392	3600	3143	2471	2421	2572	3298	3418	3457	3560	3704	7563	7219	3711.67	2488	3391	4942.33	3099.83	4166.67	1.34416
ENSG00000006116.3	CACNG3	1	0	1	3	1	0	0	0	0	0	0	2	0	1	0.5	1.66667	0	0	1	0.833333	0.5	0.6
ENSG00000006118.10	TMEM132A	306.999	283	391.999	320	244	108.998	77	108	46.999	45.999	54	32	36	66	295	318.666	97.9993	48.9993	44.6667	208.333	46.833	0.224799
ENSG00000006125.12	AP2B1	7457	7454	7218	6154	5171	3577.85	3431.98	3849.88	5194.99	4777	5117	8336	8172	16026	7455.5	6181	3619.9	5029.66	10844.7	4900.45	7937.16	1.61968
ENSG00000006128.7	TAC1	0	1	0	0	0	0	0	0	0	0	0	0	0	0	0.5	0	0	0	0	0	0	#DIV/0!
ENSG00000006194.6	ZNF263	3466	3464	1463	1193	1039	1746	1705	1940	1198	1272	1267	1012	979.001	2075	3465	1231.67	1797	1245.67	1355.33	1514.33	1300.5	0.858794
ENSG00000006210.6	CX3CL1	0	0	132	120	102	1	1	1	6	1	3	11	16	30	0	118	1	3.33333	19	59.5	11.1667	0.187675
ENSG00000006282.15	SPATA20	218.001	227.999	2141	1786	1485	332	297	332	624.001	649.001	614.999	273.999	249	526.999	223	1804	320.333	629.334	349.999	1062.17	489.667	0.461007
ENSG00000006283.13	CACNA1G	0	3	7	4	7	0	1	0	0	1	1	7	1	9	1.5	6	0.333333	0.666667	5.66667	3.16667	3.16667	1
ENSG00000006327.9	TNFRSF12A	107	99	26	30	19	40	46	52.001	34	30	40	35	31	67.999	103	25	46.0003	34.6667	44.6663	35.5002	39.6665	1.11736
ENSG00000006377.9	DLX6	1	0	0	0	0	0	0	0	0	0	0	0	0	1	0.5	0	0	0	0.333333	0	0.166667	#DIV/0!
ENSG00000006432.11	MAP3K9	1752	1757	1584	1389	1166	105.499	103	96	1080	1094	1020	1115.62	1052	2226	1754.5	1379.67	101.5	1064.67	1464.54	740.583	1264.6	1.70758
ENSG00000006451.3	RALA	3936	3994	1788	1396	1167	1662	1566	1817.9	709	753	704.001	859	917	1879	3965	1450.33	1681.97	722	1218.33	1566.15	970.167	0.619459
ENSG00000006453.9	BAIAP2L1	13	11	2110	1700	1401	0	0	0	2457	2551	2420	2140	2006	4130	12	1737	0	2476	2758.67	868.5	2617.33	3.01362
ENSG00000006459.6	JHDM1D	1307	1350	603	423	422.999	1596	1573	1620	105	96	117	178	242	430.001	1328.5	483	1596.33	106	283.334	1039.67	194.667	0.18724
ENSG00000006468.9	ETV1	0	0	0	2	0	0	0	0	2	0	0	0	0	0	0	0.666667	0	0.666667	0	0.333333	0.333333	1
ENSG00000006530.11	AGK	857	837.001	1784	1508	1387	2075	2015	2223	1251	1201	1120	593.999	611.001	1110	847	1559.67	2104.33	1190.67	771.666	1832	981.166	0.535571
ENSG00000006534.11	ALDH3B1	25	23.053	2	1	1	64	53	68.001	11	11	10	4	2	3	24.0265	1.33333	61.667	10.6667	3	31.5002	6.83333	0.21693
ENSG00000006555.6	TTC22	3	4	136	110	105.999	1	2	3	1	1	0	63	46	106	3.5	117.333	2	0.666667	71.6667	59.6665	36.1667	0.606147
ENSG00000006576.12	PHTF2	9843	9828	3376	2544	2288	2234	2187	2303	1425	1473	1403	2168	2205	4315	9835.5	2736	2241.33	1433.67	2896	2488.67	2164.83	0.869877
ENSG00000006606.4	CCL26	0	0	0	0	0	0	0	0	0	0	0	0	3	2	0	0	0	0	1.66667	0	0.833333	#DIV/0!
ENSG00000006607.9	FARP2	9303	9667	3671	3042	2508	1973	1992	2232	1989	2030	1853	1837	1614	3386	9485	3073.67	2065.67	1957.33	2279	2569.67	2118.17	0.824296
ENSG00000006611.11	USH1C	0	0	0	0	0	0	0	0	0	0	0	0	0	2	0	0	0	0	0.666667	0	0.333333	#DIV/0!
ENSG00000006625.13	GGCT	6082.9	6147.95	975.865	872.986	692.98	2502.51	2500.05	2782.97	539.001	658	610.001	576.999	622.999	1242.88	6115.42	847.277	2595.18	602.334	814.294	1721.23	708.314	0.411517
ENSG00000006634.3	DBF4	15359.3	15628.1	2398.29	1886.9	1618.98	2593.69	2492.3	2785.95	1873.89	1841.84	1761.88	1631.9	1602.82	3010.92	15493.7	1968.06	2623.98	1825.87	2081.88	2296.02	1953.87	0.850984
ENSG00000006638.7	TBXA2R	2	2	3	2	2	0	0	1	0	0	0	1	0	0	2	2.33333	0.333333	0	0.333333	1.33333	0.166667	0.125
ENSG00000006652.9	IFRD1	4865	4948	948.001	720	706.999	508.999	517.999	576	481	560.001	491.999	501	458.001	982.001	4906.5	791.667	534.333	511	647.001	663	579	0.873304
ENSG00000006659.8	LGALS14	0	0	212	172	143	8	3	6	3	2	2	0	2	0	0	175.667	5.66667	2.33333	0.666667	90.6667	1.5	0.0165441
ENSG00000006695.6	COX10	999	1019	1336	1106	827	902	835	916	797	734.999	741.001	898.999	826	1735	1009	1089.67	884.333	757.667	1153.33	987	955.5	0.968085
ENSG00000006704.6	GTF2IRD1	1	0	162	142.001	107	348.999	347.999	416	256	264	279	543.999	547.001	1179	0.5	137	370.999	266.333	756.666	254	511.5	2.01378
ENSG00000006712.10	PAF1	4212	4313	1632	1414	1070	1231	1190	1341	1016	1057	979	860	947.999	1901	4262.5	1372	1254	1017.33	1236.33	1313	1126.83	0.858213
ENSG00000006715.11	VPS41	2306	2412	3115	2554	2280	2012	2012	2188	1364	1600	1533	1812	1801	3677	2359	2649.67	2070.67	1499	2430	2360.17	1964.5	0.832356
ENSG00000006740.12	ARHGAP44	55.001	42	426	355	318	251	249	231.999	583	639	561	621.999	634.001	1261	48.5005	366.333	244	594.333	839	305.166	716.667	2.34844
ENSG00000006744.14	ELAC2	4672	4811	4182	3638	2910	2847	2760	3130	3092	2962	2833	2353	1999	3982	4741.5	3576.67	2912.33	2962.33	2778	3244.5	2870.17	0.884625
ENSG00000006747.10	SCIN	0	0	13	14	9	1	2	5	12	25	29	1337	1515	2931	0	12	2.66667	22	1927.67	7.33333	974.834	132.932
ENSG00000006756.11	ARSD	0	0	25	22	28	0	0	2	0	0	0	0	0	5	0	25	0.666667	0	1.66667	12.8333	0.833333	0.0649351
ENSG00000006757.7	PNPLA4	443	400	471	435	327.999	375.999	342.999	304	157	152.001	146	199	161	377	421.5	411.333	340.999	151.667	245.667	376.166	198.667	0.528136
ENSG00000006788.8	MYH13	0	0	0	0	0	0	0	0	0	0	0	0	0	0	0	0	0	0	0	0	0	#DIV/0!
ENSG00000006831.9	ADIPOR2	9296	9530	4772	3864	3279	6060	5736	6442.17	3090	3066	2926	3165	3088	6200	9413	3971.67	6079.39	3027.33	4151	5025.53	3589.17	0.714187
ENSG00000006837.7	CDKL3	36.641	41.564	79.824	32.773	16.238	19.083	35.983	31.253	18.335	55.845	16.299	48.312	54.769	128.778	39.1025	42.945	28.773	30.1597	77.2863	35.859	53.723	1.49817
ENSG00000007001.8	UPP2	1	1	0	0	0	0	0	0	0	0	0	0	0	0	1	0	0	0	0	0	0	#DIV/0!
ENSG00000007038.6	PRSS21	0	0	201	183	127	0	0	1	0	0	0	0	0	0	0	170.333	0.333333	0	0	85.3333	0	0
ENSG00000007047.10	MARK4	675.001	669.999	1854	1554	1355	1463	1414.1	1483	1697	1696	1677	2003	1943	4305	672.5	1587.67	1453.37	1690	2750.33	1520.52	2220.17	1.46014
ENSG00000007062.7	PROM1	1	1	0	3	1	0	3	1	1	1	1	199	178	392	1	1.33333	1.33333	1	256.333	1.33333	128.667	96.5
ENSG00000007080.6	CCDC124	3035	3001	1343.8	1266	863	2302	2394	2549	1127	1271	1104	952	865	1829	3018	1157.6	2415	1167.33	1215.33	1786.3	1191.33	0.666928
ENSG00000007129.13	CEACAM21	237	262	62	66	70	51	50.999	50	97.001	94	102	23	19	86	249.5	66	50.6663	97.667	42.6667	58.3332	70.1668	1.20286
ENSG00000007168.8	PAFAH1B1	8604.45	8975.82	6018	4967	4444.76	4266.98	4313.99	4496	3943.67	3996.59	3802	3670	3413	6793.15	8790.14	5143.25	4358.99	3914.09	4625.38	4751.12	4269.73	0.898679
ENSG00000007171.12	NOS2	0	0	4	3	6	0	0	1	1	1	1	0	0	0	0	4.33333	0.333333	1	0	2.33333	0.5	0.214286
ENSG00000007174.13	DNAH9	1	1	2	0	3	0	0	1	1	0	0	0	0	2	1	1.66667	0.333333	0.333333	0.666667	1	0.5	0.5
ENSG00000007202.10	KIAA0100	27653	28557	14499	11979	10064	7709	6802	8117	10024	9463	8974	7195	6249	12789	28105	12180.7	7542.67	9487	8744.33	9861.67	9115.67	0.924354
ENSG00000007216.10	SLC13A2	0	0	7	9	3	0	0	0	0	2	0	4	0	3	0	6.33333	0	0.666667	2.33333	3.16667	1.5	0.473684
ENSG00000007237.14	GAS7	0	2	2636	2381	1930	23	13	30	4243	4301	4292	835	811.001	1651	1	2315.67	22	4278.67	1099	1168.83	2688.83	2.30044
ENSG00000007255.6	TRAPPC6A	1847	1901	400.001	405.001	347.999	787.999	716.999	793.001	221	298	269	631	688.999	1453	1874	384.334	766	262.667	924.333	575.167	593.5	1.03187
ENSG00000007264.9	MATK	0	0	85.999	74	70	4002	4113	4404	0	0	0	0	0	0	0	76.6663	4173	0	0	2124.83	0	0
ENSG00000007306.10	CEACAM7	0	1	0	0	0	1	0	0	0	0	0	0	0	0	0.5	0	0.333333	0	0	0.166667	0	0
ENSG00000007312.8	CD79B	26992	27032	2318	1987	1691	4651	4516	5188	759.001	822.001	719	481	498	990.999	27012	1998.67	4785	766.667	656.666	3391.83	711.667	0.209818
ENSG00000007314.7	SCN4A	234.001	215	16	29	18	78	82	101	22	24	43.001	9	4	17	224.5	21	87	29.667	10	54	19.8335	0.367287
ENSG00000007341.14	ST7L	363.001	375.999	374.001	274	236.999	48.002	46	54.001	153.999	192	184.999	175	165	348	369.5	295	49.3343	176.999	229.333	172.167	203.166	1.18005
ENSG00000007350.12	TKTL1	6	6	4	1	1	10	10	12	2	4	2	13	9	19	6	2	10.6667	2.66667	13.6667	6.33333	8.16667	1.28947
ENSG00000007372.16	PAX6	2	4	3	6	4	4	0	0	0	0	0	1	0	1	3	4.33333	1.33333	0	0.666667	2.83333	0.333333	0.117647
ENSG00000007376.3	RPUSD1	2774	2869	1173	1098	886	2009.06	1991	2248.72	1823	1762	1679.97	846	735	1590	2821.5	1052.33	2082.93	1754.99	1057	1567.63	1405.99	0.896892
ENSG00000007384.11	RHBDF1	1	1	11	7	10	2	2	4	17	8	15.999	1	4	5	1	9.33333	2.66667	13.6663	3.33333	6	8.49983	1.41664
ENSG00000007392.12	LUC7L	1716	1789	2162	1601	1327	1339	1676	1669	877.002	912.999	912	1458	1408	2702	1752.5	1696.67	1561.33	900.667	1856	1629	1378.33	0.846122
ENSG00000007402.7	CACNA2D2	1	1	4	1	7	1	1	6	3	2	3	5	3	9	1	4	2.66667	2.66667	5.66667	3.33333	4.16667	1.25
ENSG00000007516.9	BAIAP3	17	5	15	10	18	130.001	120	154.999	55	83	63.001	186.999	168	422.001	11	14.3333	135	67.0003	259	74.6667	163	2.18304
ENSG00000007520.3	TSR3	1551	1523	928	858	666	1799	1721	1883	697	760	644	565	545	1131	1537	817.333	1801	700.333	747	1309.17	723.667	0.552769
ENSG00000007541.10	PIGQ	900.001	899.999	804.002	735	601	1212.91	1318.05	1327.16	1002	1030	978	1215	1076	2276	900	713.334	1286.04	1003.33	1522.33	999.686	1262.83	1.26323
ENSG00000007545.11	CRAMP1L	1967.09	2019.22	1260.28	1085.69	812.186	819.46	796.938	943.059	985.384	930.925	924.096	1012.6	997.333	1869.33	1993.16	1052.72	853.152	946.802	1293.09	952.934	1119.94	1.17526
ENSG00000007866.14	TEAD3	1	0	1	4	7	0	5	7	11	13	12	6	10	13	0.5	4	4	12	9.66667	4	10.8333	2.70833
ENSG00000007908.11	SELE	1	1	0	0	0	0	0	0	0	0	0	0	1	0	1	0	0	0	0.333333	0	0.166667	#DIV/0!
ENSG00000007923.11	DNAJC11	5436	5490	2617	2404	1919	2273	2374	2566	2148	2006	1962	1848	1721	3515	5463	2313.33	2404.33	2038.67	2361.33	2358.83	2200	0.932664
ENSG00000007933.8	FMO3	0	1	0	0	0	0	0	1	2	0	1	0	0	0	0.5	0	0.333333	1	0	0.166667	0.5	3
ENSG00000007944.10	MYLIP	922	905	2166	1704	1443	2217	2199	2257	578	616	605	679	650	1422	913.5	1771	2224.33	599.667	917	1997.67	758.333	0.37961
ENSG00000007952.13	NOX1	0	0	0	0	0	0	0	0	0	0	0	0	0	0	0	0	0	0	0	0	0	#DIV/0!
ENSG00000007968.6	E2F2	21317	21728	2504	2202	1709	1764	1679	1892	2693	2672	2573	1874	1643	3675	21522.5	2138.33	1778.33	2646	2397.33	1958.33	2521.67	1.28766
ENSG00000008018.8	PSMB1	13315	13535	3614	3150	2711	4717	4340	4864	1978	2010	1975	2287	2157	4347	13425	3158.33	4640.33	1987.67	2930.33	3899.33	2459	0.630621
ENSG00000008056.8	SYN1	0	1	26	19	34	1.176	0	0	2	7	3	2	0	4	0.5	26.3333	0.392	4	2	13.3627	3	0.224506
ENSG00000008083.9	JARID2	2918	2956	4037	3185	2672	924	931	1011	810	854	836.999	658	649	1398	2937	3298	955.333	833.666	901.667	2126.67	867.666	0.407994
ENSG00000008086.6	CDKL5	80	74	351	279	198	102	110	98	85	103	86	1367	1336	2550	77	276	103.333	91.3333	1751	189.667	921.166	4.85677
ENSG00000008118.5	CAMK1G	0	1	10	7	8	0	0	0	0	0	2	3	1	7	0.5	8.33333	0	0.666667	3.66667	4.16667	2.16667	0.52
ENSG00000008128.18	CDK11A	2358.94	2530.13	755.285	625.117	500.163	1026.97	1060.83	1193.31	300.226	315.607	304.501	439.934	439.762	824.302	2444.53	626.855	1093.7	306.778	567.999	860.279	437.389	0.508427
ENSG00000008130.11	NADK	15336	15698	3071	2628	2182	3336	3304	3592	2526	2374	2444	1512	1394	2849	15517	2627	3410.67	2448	1918.33	3018.83	2183.17	0.723182
ENSG00000008196.8	TFAP2B	0	0	10	5	8	1	0	0	1	3	1	0	1	3	0	7.66667	0.333333	1.66667	1.33333	4	1.5	0.375
ENSG00000008197.4	TFAP2D	0	0	0	0	0	0	0	0	0	0	0	0	0	0	0	0	0	0	0	0	0	#DIV/0!
ENSG00000008226.15	DLEC1	2	1	7	9	3	1	2	2	0	0	0	0	2	3	1.5	6.33333	1.66667	0	1.66667	4	0.833333	0.208333
ENSG00000008256.11	CYTH3	104	113	2126	1575	1446	477.882	476.001	534.961	804.999	820	827	93	104	219	108.5	1715.67	496.281	817.333	138.667	1105.97	478	0.432198
ENSG00000008277.10	ADAM22	1874	1887	1791	1444	1151	509	548.001	613	651	762	705.002	1253	1190	2599	1880.5	1462	556.667	706.001	1680.67	1009.33	1193.33	1.1823
ENSG00000008282.3	SYPL1	15426.9	15684.6	3169	2481	2317	4607	4540	5160	1209	1226	1170	1176	1208	2242	15555.8	2655.67	4769	1201.67	1542	3712.33	1371.83	0.369534
ENSG00000008283.11	CYB561	72	66	232.001	195	132	29	18	36	220.999	203	210	0	0	0	69	186.334	27.6667	211.333	0	107	105.666	0.987536
ENSG00000008294.16	SPAG9	12521	12876	4026	3180	2819	2639	2558	2771	5347	5558	5563	5192	5194	10774	12698.5	3341.67	2656	5489.33	7053.33	2998.83	6271.33	2.09126
ENSG00000008300.10	CELSR3	1132	1126	283	248	232	1647	1423	1625	2651	2745	2658	409	394	978	1129	254.333	1565	2684.67	593.667	909.667	1639.17	1.80194
ENSG00000008311.10	AASS	0	0	93	65.999	71	0	1	0	15	37	36	2	1	5	0	76.6663	0.333333	29.3333	2.66667	38.4998	16	0.415586
ENSG00000008323.11	PLEKHG6	0	0	1170.11	960.257	783.495	22.662	25.602	32.947	179.713	183.909	148.83	425.843	485.236	731.229	0	971.287	27.0703	170.817	547.436	499.178	359.127	0.719435
ENSG00000008324.6	SS18L2	2315	2410	931	792	755	767	695	838	531.999	612	556	495	487.999	892	2362.5	826	766.667	566.666	625	796.333	595.833	0.748221
ENSG00000008382.11	MPND	839	852.001	429.999	383	316.999	443.992	437	508.999	203	250.999	229.999	415.998	365	914.999	845.5	376.666	463.33	227.999	565.332	419.998	396.666	0.944447
ENSG00000008394.8	MGST1	2041	2037	491	387	362.999	2806	2660	2783	2	0	0	0	0	0	2039	413.666	2749.67	0.666667	0	1581.67	0.333333	0.000210748
ENSG00000008405.7	CRY1	0	1	414	361	303	0	1	0	21	55.992	0	29	0	79	0.5	359.333	0.333333	25.664	36	179.833	30.832	0.171448
ENSG00000008438.4	PGLYRP1	0	0	0	0	0	0	1	0	0	0	0	0	0	0	0	0	0.333333	0	0	0.166667	0	0
ENSG00000008441.12	NFIX	12	9	86	64	45	517.001	511.001	528.999	1383	1225	1193	13	9	17	10.5	65	519	1267	13	292	640	2.19178
ENSG00000008513.10	ST3GAL1	419	457.999	2893	2293	1903	274.001	265	270	1863	1906	2000	125	123	271	438.5	2363	269.667	1923	173	1316.33	1048	0.79615
ENSG00000008516.12	MMP25	10	9	22	23	18	2	1	4	0	1	1	2	1	4	9.5	21	2.33333	0.666667	2.33333	11.6667	1.5	0.128571
ENSG00000008517.12	IL32	0	0	1523	1543	1227	48	54	46	16	41	23.001	7052	7102	14636	0	1431	49.3333	26.667	9596.67	740.167	4811.67	6.50078
ENSG00000008710.13	PKD1	7694.09	7610.94	5471.83	4928.96	3907.6	4523.9	3772.52	4452.48	3183.77	3156	3215.71	4345.31	4253.55	9230.86	7652.51	4769.46	4249.63	3185.16	5943.24	4509.55	4564.2	1.01212
ENSG00000008735.10	MAPK8IP2	45	40	19	15	10	10	9	12	25	39	31	92	72	205	42.5	14.6667	10.3333	31.6667	123	12.5	77.3333	6.18667
ENSG00000008838.13	MED24	3876	3943	3317	3022	2319	2333	2411	2705	2175	2029	2086	2706	2448	5142	3909.5	2886	2483	2096.67	3432	2684.5	2764.33	1.02974
ENSG00000008853.12	RHOBTB2	8337	8640	2681	2226	1804	1905	2006	2163	5155	4914	4831	2178	2052	4095	8488.5	2237	2024.67	4966.67	2775	2130.83	3870.83	1.81658
ENSG00000008869.7	HEATR5B	4412	4628	3259	2660	2430	1785	1686	1919	2688	2673	2668	1724	1800	3409	4520	2783	1796.67	2676.33	2311	2289.83	2493.67	1.08902
ENSG00000008952.12	SEC62	23619	24066	5575	4373	3814	7793	7594	8044	2288	2371	2302	4280	4093	8017	23842.5	4587.33	7810.33	2320.33	5463.33	6198.83	3891.83	0.627833
ENSG00000008988.5	RPS20	57189.6	58504.7	17431.2	15240.6	13065.1	25809.4	24874.2	27444.5	8975.93	10287.8	9328.88	11249.3	11769.8	24091.6	57847.2	15245.6	26042.7	9530.87	15703.6	20644.1	12617.2	0.611177
ENSG00000009307.11	CSDE1	49646	50578	25753	20415	18401	18916	18541	20313	10519	10426	10231	13605	13882	27041.8	50112	21523	19256.7	10392	18176.3	20389.8	14284.1	0.700552
ENSG00000009335.13	UBE3C	16353	16738	4667	3832	3386	4353	4060	4588	3317	3170	3078	1313	1184	2516	16545.5	3961.67	4333.67	3188.33	1671	4147.67	2429.67	0.585791
ENSG00000009413.11	REV3L	8988	9375.01	5227	4127	3592	1375	1358	1542	1440	1558	1491	2734	2770	5601	9181.51	4315.33	1425	1496.33	3701.67	2870.17	2599	0.905523
ENSG00000009694.9	TENM1	30	25	2	2	3	2	1	0	100	86	81	42	47	102	27.5	2.33333	1	89	63.6667	1.66667	76.3333	45.8
ENSG00000009709.7	PAX7	0	0	0	0	0	0	0	0	0	0	1	0	1	1	0	0	0	0.333333	0.666667	0	0.5	#DIV/0!
ENSG00000009724.12	MASP2	6	1	0	3	0	1	1	3	2	7	4	0	0	1	3.5	1	1.66667	4.33333	0.333333	1.33333	2.33333	1.75
ENSG00000009765.10	IYD	2	2	1	2	0	1	0	1	0	0	0	0	1	0	2	1	0.666667	0	0.333333	0.833333	0.166667	0.2
ENSG00000009780.11	FAM76A	1433	1495	400.999	343.001	313.999	210	194	219	252	233	276	317.001	245	567.001	1464	352.666	207.667	253.667	376.334	280.166	315	1.12433
ENSG00000009790.10	TRAF3IP3	1807	1837	3074	2754	2246	1047	1053	1195	1267	1571	1438	2340	2439	4961	1822	2691.33	1098.33	1425.33	3246.67	1894.83	2336	1.23283
ENSG00000009830.7	POMT2	768.999	767	487	427	364.001	591	550.998	653.998	419.999	433	429	972.002	833	1771	768	426	598.665	427.333	1192	512.333	809.667	1.58035
ENSG00000009844.11	VTA1	6077	6253	2613	2078	1915	2106	1960	2230	1478	1482	1425	1320	1287	2596	6165	2202	2098.67	1461.67	1734.33	2150.33	1598	0.743141
ENSG00000009950.11	MLXIPL	0	0	0	0	0	0	0	0	18	21	25	1	2	4	0	0	0	21.3333	2.33333	0	11.8333	#DIV/0!
ENSG00000009954.6	BAZ1B	40634	41444	9447	7774	6560	9232	9027	10095	6130	6007	5895	5226	4751	9771	41039	7927	9451.33	6010.67	6582.67	8689.17	6296.67	0.724657
ENSG00000010017.9	RANBP9	3999	4159	2347	1996	1709	1837	1741	1965	701	703	643	1399	1320	2703	4079	2017.33	1847.67	682.333	1807.33	1932.5	1244.83	0.644157
ENSG00000010030.9	ETV7	0	1	177.001	161.999	123	1	0	0	0	1	0	6	3	24	0.5	154	0.333333	0.333333	11	77.1667	5.66667	0.0734341
ENSG00000010072.11	SPRTN	2571	2538	511	383.999	313	227	237	238	277	286	251	651.998	618.001	1228	2554.5	402.666	234	271.333	832.666	318.333	552	1.73403
ENSG00000010165.15	METTL13	3449	3562	1818	1548	1352	1462	1463	1699	1189	1323	1147	940.001	790.001	1602	3505.5	1572.67	1541.33	1219.67	1110.67	1557	1165.17	0.748341
ENSG00000010219.9	DYRK4	345.317	380.119	429.812	405.924	307.002	561.999	543.998	684	215.913	241.939	206.896	176.907	185.001	356.001	362.718	380.913	596.666	221.583	239.303	488.789	230.443	0.471457
ENSG00000010244.12	ZNF207	27200	27502	14132	11338.4	10143.8	7484	7694	8082.91	7672.5	8200.24	7800.8	10794.7	10519.1	21463.7	27351	11871.4	7753.64	7891.18	14259.2	9812.52	11075.2	1.12868
ENSG00000010256.6	UQCRC1	9988	10021	5458	4879	4151	6400	6073	6693	3857	4064	3868	3293	3281	6437	10004.5	4829.33	6388.67	3929.67	4337	5609	4133.33	0.736911
ENSG00000010270.9	STARD3NL	1899	2010	2624	2077	1908	1302	1253	1409	814	869	777.998	774.001	751.999	1551	1954.5	2203	1321.33	820.333	1025.67	1762.17	923	0.523787
ENSG00000010278.7	CD9	2	1	384	295.999	236	20	22	29	28	38	41	20	21	31	1.5	305.333	23.6667	35.6667	24	164.5	29.8333	0.181358
ENSG00000010282.10	HHATL	0	0	2	0	1	1.045	0	0	0	0	0	0	0	8	0	1	0.348333	0	2.66667	0.674167	1.33333	1.97775
ENSG00000010292.8	NCAPD2	25545	25998	15676	13660	11342	13514	13112	14255	9947	10017	10196	9037	9023	17772	25771.5	13559.3	13627	10053.3	11944	13593.2	10998.7	0.809132
ENSG00000010295.15	IFFO1	1480	1441	604	551.001	408.999	558	601.999	624	518	513.001	460.999	499	488	933	1460.5	521.333	594.666	497.333	640	558	568.667	1.01912
ENSG00000010310.4	GIPR	371	315.999	1399	1131	936	699	727.002	746	334	479	457	223.999	209	570.999	343.5	1155.33	724.001	423.333	334.666	939.667	379	0.403334
ENSG00000010318.15	PHF7	628	578	192	155	116.001	246	257	303.001	319.001	317	315	229.001	232	469.999	603	154.334	268.667	317	310.333	211.5	313.667	1.48306
ENSG00000010319.2	SEMA3G	1	2	1	0	1	5	12	12	76	63	65	0	3	3	1.5	0.666667	9.66667	68	2	5.16667	35	6.77419
ENSG00000010322.11	NISCH	4355	4400	3480	3014	2481	2529	2510	2810	2512	2307	2334	2269.03	2057	4358	4377.5	2991.67	2616.33	2384.33	2894.68	2804	2639.5	0.941336
ENSG00000010327.6	STAB1	4	1	2	5	5	1	2	1	0	2	4	3	3	8.991	2.5	4	1.33333	2	4.997	2.66667	3.4985	1.31194
ENSG00000010361.9	FUZ	907	949	267	270.999	205.999	751	738	882.999	192	227.001	180	266	240	487	928	247.999	790.666	199.667	331	519.333	265.334	0.510912
ENSG00000010379.11	SLC6A13	2	4	69.999	44	24	0	2	0	0	0	1	5	1	17	3	45.9997	0.666667	0.333333	7.66667	23.3332	4	0.17143
ENSG00000010404.13	IDS	4089.44	3828.52	5408.58	4418.29	3727.07	4242.35	3981.18	4538.66	4435.01	4428.26	4425.22	5831.91	5829.29	11033.6	3958.98	4517.98	4254.06	4429.5	7564.94	4386.02	5997.22	1.36735
ENSG00000010438.12	PRSS3	0	0	0	0	0	0	0	0	0	0	0	0	0	0	0	0	0	0	0	0	0	#DIV/0!
ENSG00000010539.7	ZNF200	1089	1107	447	367.001	329.999	541.001	497	563	546	577	514	394	392.999	701.001	1098	381.333	533.667	545.667	496	457.5	520.833	1.13843
ENSG00000010610.5	CD4	4	4	3	3	3	14	10	21	0	1	0	6	21	39	4	3	15	0.333333	22	9	11.1667	1.24074
ENSG00000010626.10	LRRC23	603.551	559.829	83.413	78.803	56.402	142.188	156.439	157.945	116.171	119.339	125.88	284.564	336.557	624.809	581.69	72.8727	152.191	120.463	415.31	112.532	267.887	2.38054
ENSG00000010671.11	BTK	8980	9486	4734	3795	3375	5194	5201	5666	2595	2448	2352	1127	1159	2096	9233	3968	5353.67	2465	1460.67	4660.83	1962.83	0.421134
ENSG00000010704.14	HFE	0	1	152	154	112	30	47	34	1	0	0	125	94	196	0.5	139.333	37	0.333333	138.333	88.1667	69.3333	0.786389
ENSG00000010803.12	SCMH1	1059	1093	1444	1311	1031	1174	1131	1331	1553	1480	1404	894.001	821	1652	1076	1262	1212	1479	1122.33	1237	1300.67	1.05147
ENSG00000010810.13	FYN	3874	3990	8390	7279	6164	2	7	6	741	709.999	749.999	1406	1499	3022	3932	7277.67	5	733.666	1975.67	3641.33	1354.67	0.372025
ENSG00000010818.4	HIVEP2	7747	7899	6056	4946	4081	1237	1102	1310	1786	1905	1860	1177	1124	2426	7823	5027.67	1216.33	1850.33	1575.67	3122	1713	0.548687
ENSG00000010932.11	FMO1	199	184	0	0	1	1	1	2	4	1	6	18	11.999	23	191.5	0.333333	1.33333	3.66667	17.6663	0.833333	10.6665	12.7998
ENSG00000011007.8	TCEB3	3331	3328	3319	2737	2403	2832	2637	3086	2476	2415	2271	2237	2073	4151.43	3329.5	2819.67	2851.67	2387.33	2820.48	2835.67	2603.91	0.918269
ENSG00000011009.6	LYPLA2	3297	3205	2029	1816	1450	933	989	1178	1534	1522	1492	1138	1114.57	2286	3251	1765	1033.33	1516	1512.86	1399.17	1514.43	1.08238
ENSG00000011021.17	CLCN6	2161.95	2169.31	1727.46	1637.06	1221.91	907	982.998	970.997	1613.87	1747.76	1748.32	1688.06	1716.57	3279.98	2165.63	1528.81	953.665	1703.32	2228.2	1241.24	1965.76	1.58371
ENSG00000011028.9	MRC2	2	3	163.001	153	116	0	1	2	4.31	3	5	13	19	54	2.5	144	1	4.10333	28.6667	72.5002	16.385	0.225999
ENSG00000011052.17	NME2	1222.83	1123.44	319.407	290.966	249.887	158.592	185.474	197.153	135.504	183.577	223.194	347.085	321.922	604.213	1173.14	286.753	180.406	180.758	424.407	233.58	302.582	1.29541
ENSG00000011083.4	SLC6A7	1	2	3	1	1	0	0	0	0	0	0	0	0	0	1.5	1.66667	0	0	0	0.833333	0	0
ENSG00000011105.7	TSPAN9	95.999	94	37.001	26	25	35	26	34	158	279.999	269.999	531.999	625	1443	94.9995	29.3337	31.6667	235.999	866.666	30.5002	551.333	18.0764
ENSG00000011114.10	BTBD7	3961.7	3856.91	2000	1624	1446	738.999	694	772.999	625	667	645.999	2415	2358	4887	3909.31	1690	735.333	646	3220	1212.67	1933	1.59401
ENSG00000011132.7	APBA3	1286	1299.57	949.999	737.001	568	532.621	607.758	575.3	645.683	656	637.999	755	662.58	1346.72	1292.78	751.667	571.893	646.561	921.433	661.78	783.997	1.18468
ENSG00000011143.12	MKS1	116	89.999	569.999	446.999	408	396	363	424.999	275.001	318.999	340	484.001	494	928.999	102.999	474.999	394.666	311.333	635.667	434.833	473.5	1.08892
ENSG00000011198.3	ABHD5	179	169	420	389	316	60	72.999	76	172	161.999	143.001	122.999	128	230	174	375	69.6663	159	160.333	222.333	159.666	0.718141
ENSG00000011201.6	KAL1	0	0	20	16	11	1	0	1	0	0	0	1	1	0	0	15.6667	0.666667	0	0.666667	8.16667	0.333333	0.0408163
ENSG00000011243.13	AKAP8L	4538	4573	2288	1974	1539	1733	1795	1975	1328.95	1348	1298	1762	1660	3784	4555.5	1933.67	1834.33	1324.98	2402	1884	1863.49	0.989114
ENSG00000011258.11	MBTD1	3304	3499	1302	1059	994	1867	1763	1911	904.001	1001	982.001	1787	1889	3787	3401.5	1118.33	1847	962.334	2487.67	1482.67	1725	1.16344
ENSG00000011260.9	UTP18	7155	7433	1890	1512	1400	2180	2153	2352	1054	1059	1012	1206	1250	2259	7294	1600.67	2228.33	1041.67	1571.67	1914.5	1306.67	0.682511
ENSG00000011275.14	RNF216	4278	4330.67	3105.2	2676.8	2249.6	2613.72	2551.1	2798.57	3278.13	3010	2952.58	2180	2044.7	4231.89	4304.34	2677.2	2654.46	3080.23	2818.86	2665.83	2949.55	1.10643
ENSG00000011295.11	TTC19	1492	1494	1359.31	1038.36	936.001	1805.01	1776.01	1841.02	935.001	930.412	900.998	881.272	803.999	1666	1493	1111.22	1807.35	922.137	1117.09	1459.28	1019.61	0.698708
ENSG00000011304.12	PTBP1	33139	33905	21112	18369	14835	12809	12993.5	13923	12738	12646	11843	11490	10637	21938	33522	18105.3	13241.8	12409	14688.3	15673.6	13548.7	0.864427
ENSG00000011332.15	DPF1	686.001	724.999	90	85	63	90.999	88.001	91.001	231	235	243	118.001	105.001	229	705.5	79.3333	90.0003	236.333	150.667	84.6668	193.5	2.28543
ENSG00000011347.5	SYT7	0	0	0	0	1	0	0	0	0	1	5	2	1	1	0	0.333333	0	2	1.33333	0.166667	1.66667	10
ENSG00000011376.5	LARS2	3827	3862	2183	1866	1524	1956	1962	2225	1873	1761	1689	1235.99	1102	2351	3844.5	1857.67	2047.67	1774.33	1563	1952.67	1668.66	0.854557
ENSG00000011405.9	PIK3C2A	5703	5903	2900	2227	2052	2732	2711	2860	2326	2314	2338	2899	2902	5714.55	5803	2393	2767.67	2326	3838.52	2580.33	3082.26	1.19452
ENSG00000011422.7	PLAUR	10	22	271	235	196	3	11	14	5	5	4	4	7	11	16	234	9.33333	4.66667	7.33333	121.667	6	0.0493151
ENSG00000011426.6	ANLN	7963	8056	2416	1884	1583	2006	2052	2180	1927	1956	1902	2211	2257	4337	8009.5	1961	2079.33	1928.33	2935	2020.17	2431.67	1.2037
ENSG00000011451.13	WIZ	1923	2105	2194	2013	1479	1675	1648	1780	1934	1784	1790	1787	1678	3579	2014	1895.33	1701	1836	2348	1798.17	2092	1.16341
ENSG00000011454.12	RABGAP1	3429	3611	2161	1693.46	1534	1020	1071	1172	1519	1609	1460	1525	1563	3173	3520	1796.15	1087.67	1529.33	2087	1441.91	1808.17	1.25401
ENSG00000011465.12	DCN	0	2	1	0	0	0	0	0	0	0	0	0	1	0	1	0.333333	0	0	0.333333	0.166667	0.166667	1
ENSG00000011478.7	QPCTL	1662	1703	724	639.999	513	1740	1791	1906	565.999	542.001	517	732	699	1449	1682.5	625.666	1812.33	541.667	960	1219	750.833	0.615942
ENSG00000011485.10	PPP5C	9693	10071	3820.99	3202	2620	3779	3818.99	4097	2877	2887	2827	2440	2286	4897	9882	3214.33	3898.33	2863.67	3207.67	3556.33	3035.67	0.853596
ENSG00000011523.9	CEP68	2761	2871	888	684.999	625.001	585.001	549	551.001	590	624.999	723	911	854	1824	2816	732.667	561.667	646	1196.33	647.167	921.167	1.42338
ENSG00000011566.10	MAP4K3	1009	1066	260.001	172.001	195	268.001	262	231	165	196	153	414.001	425.001	865.002	1037.5	209.001	253.667	171.333	568.001	231.334	369.667	1.59798
ENSG00000011590.9	ZBTB32	23	18	1338	1228	985	568	589	687	2764	2757	2722	1296	1100	2241	20.5	1183.67	614.667	2747.67	1545.67	899.167	2146.67	2.3874
ENSG00000011600.7	TYROBP	0	0	3	0	1	2	1	2	0	0	0	1	2	1	0	1.33333	1.66667	0	1.33333	1.5	0.666667	0.444444
ENSG00000011638.6	TMEM159	1134	1170	491	456	346	547.001	549	615	93	103	113	215	197	426	1152	431	570.334	103	279.333	500.667	191.167	0.381824
ENSG00000011677.8	GABRA3	0	0	0	0	0	0	0	0	0	4	4	140	89	217	0	0	0	2.66667	148.667	0	75.6667	#DIV/0!
ENSG00000012048.15	BRCA1	9610	9985	4006	3225	2948	2914	2839	3171	2975	2997	2979	4831	4611	8819	9797.5	3393	2974.67	2983.67	6087	3183.83	4535.33	1.42449
ENSG00000012061.11	ERCC1	2935	3078	1747	1624	1316	1384	1373	1513	1112	1167	1158	1155	1085	2250	3006.5	1562.33	1423.33	1145.67	1496.67	1492.83	1321.17	0.885006
ENSG00000012124.10	CD22	24722	25078	11391	9901	8252	1297	1345	1447	9826	10077	9802	3145.96	3035	6347	24900	9848	1363	9901.67	4175.99	5605.5	7038.83	1.2557
ENSG00000012171.13	SEMA3B	2	1	14.001	17	10	3	2	2	57	72	68.999	16	14	29.001	1.5	13.667	2.33333	65.9997	19.667	8.00017	42.8333	5.35406
ENSG00000012174.7	MBTPS2	671.171	676.914	762.166	623.519	513.531	1110.74	1041.47	1157.32	922.214	836.426	846	922.617	882.718	1756.28	674.043	633.072	1103.18	868.213	1187.21	868.125	1027.71	1.18383
ENSG00000012211.8	PRICKLE3	319.001	347.001	843	749.999	594	387.999	461	385	476.999	469.999	443	537.001	530	1081	333.001	729	411.333	463.333	716.001	570.166	589.667	1.0342
ENSG00000012223.8	LTF	0	0	0	0	1	3	2	1	0	0	0	0	0	0	0	0.333333	2	0	0	1.16667	0	0
ENSG00000012232.4	EXTL3	2146	2088	1412	1123	944	759	730	801	1319	1176	1199	1358	1246	2423	2117	1159.67	763.333	1231.33	1675.67	961.5	1453.5	1.5117
ENSG00000012504.9	NR1H4	0	0	1	0	0	0	0	0	0	0	2	0	0	0	0	0.333333	0	0.666667	0	0.166667	0.333333	2
ENSG00000012660.9	ELOVL5	13217	13043	8414	6496	5890	4614	4446	4924	3372	3405	3293	3759	3479	7065	13130	6933.33	4661.33	3356.67	4767.67	5797.33	4062.17	0.700696
ENSG00000012779.6	ALOX5	3813	3668	1503	1328	1106	2154	2125	2339	1	0	0	152	141.999	279	3740.5	1312.33	2206	0.333333	191	1759.17	95.6665	0.0543817
ENSG00000012817.11	KDM5D	1	0	0	0	0	901.001	934	1008	2125	2125	1965	1961	1833	3843	0.5	0	947.667	2071.67	2545.67	473.834	2308.67	4.87231
ENSG00000012822.11	CALCOCO1	112	114	1177	959.998	871.001	472.999	501	511	433.998	499.999	456.001	1297	1437	2834	113	1002.67	495	463.333	1856	748.833	1159.67	1.54863
ENSG00000012963.9	UBR7	5688.25	5763.12	3765.88	3220.85	2739	1419.84	1424.62	1613	760	747	732.999	1761.98	1664	3298	5725.69	3241.91	1485.82	746.666	2241.33	2363.86	1494	0.632014
ENSG00000012983.7	MAP4K5	3311	3447	1634	1227	1135	1727	1844	1946	1317	1278	1324	1572	1539	3123.53	3379	1332	1839	1306.33	2078.18	1585.5	1692.25	1.06733
ENSG00000013016.10	EHD3	18	26.001	597	527	382	27	15	37	62	68	57	13	12	36	22.0005	502	26.3333	62.3333	20.3333	264.167	41.3333	0.156467
ENSG00000013275.3	PSMC4	5402	5460	2625	2286	1843	1681	1645	1850	1653	1563	1424	1868	1696	3377	5431	2251.33	1725.33	1546.67	2313.67	1988.33	1930.17	0.970746
ENSG00000013288.4	MAN2B2	1844	1841.18	2024	1742	1457	544	531.567	624.999	1000	936.001	870	2197	1883	4136	1842.59	1741	566.855	935.334	2738.67	1153.93	1837	1.59195
ENSG00000013293.5	SLC7A14	5	5	0	0	0	0	0	1	1	0	0	0	2	1	5	0	0.333333	0.333333	1	0.166667	0.666667	4
ENSG00000013297.6	CLDN11	5	9	1	1	0	0	2.001	5	1	0	1	0	1	0	7	0.666667	2.33367	0.666667	0.333333	1.50017	0.5	0.333296
ENSG00000013306.11	SLC25A39	6505	6663	3821	3533	2741	3468	3590	3931	5404	5281	4958	3285	2933	5754	6584	3365	3663	5214.33	3990.67	3514	4602.5	1.30976
ENSG00000013364.14	MVP	307.999	342	4204.97	3892.9	3299	474.688	508	561	1095	1185	1121	1797	1616.49	3248.92	325	3798.95	514.563	1133.67	2220.8	2156.76	1677.24	0.777665
ENSG00000013374.11	NUB1	8932	9482	3254	2672	2322	3770	3654	3944	1941	1807	1881	796.001	762.001	1476	9207	2749.33	3789.33	1876.33	1011.33	3269.33	1443.83	0.44163
ENSG00000013375.11	PGM3	4032	4163	1283	1127	901.001	1418	1436	1574	687.001	693.999	728.001	1035	1074	1971	4097.5	1103.67	1476	703	1360	1289.83	1031.5	0.799716
ENSG00000013392.6	RWDD2A	552	560	251	221	188	232	235	310	164	183	180	317	326	641	556	220	259	175.667	428	239.5	301.833	1.26026
ENSG00000013441.11	CLK1	5074	4960	2508	1735	1478	919.001	965	1002	1074	1153	1224	1234	1328	2645	5017	1907	962	1150.33	1735.67	1434.5	1443	1.00593
ENSG00000013503.5	POLR3B	2614	2535	694	542	507	1016	955	1162	915	748	682	705	536	978	2574.5	581	1044.33	781.667	739.667	812.667	760.667	0.936013
ENSG00000013523.5	ANGEL1	2621	2653	977.001	834.999	713.999	1068	1070	1146	1159	1071	1046	1444	1237	2493	2637	842	1094.67	1092	1724.67	968.333	1408.33	1.45439
ENSG00000013561.13	RNF14	3049	3086.99	931	815.999	718.001	1233	1194	1309	764.001	761.999	806	778	796	1425	3068	821.667	1245.33	777.333	999.666	1033.5	888.5	0.8597
ENSG00000013563.9	DNASE1L1	1133	1158	215	225	191.001	175	176	212	448.001	380	377.001	231.999	207	413	1145.5	210.334	187.667	401.667	284	199	342.833	1.72278
ENSG00000013573.12	DDX11	8541.18	8864.08	3001.15	2419.16	2057.41	4109.25	4566.72	4804.92	2570.42	2641.39	2437.96	2514.46	2148.58	4738.61	8702.63	2492.57	4493.63	2549.92	3133.88	3493.1	2841.9	0.813576
ENSG00000013583.4	HEBP1	6	4	2	5	3	18	26	29	20	13	12	16	15	22	5	3.33333	24.3333	15	17.6667	13.8333	16.3333	1.18072
ENSG00000013588.5	GPRC5A	1	0	68	62	55	0	1	2	0	1	0	0	0	0	0.5	61.6667	1	0.333333	0	31.3333	0.166667	0.00531915
ENSG00000013619.9	MAMLD1	0	1	2	2	3	0	2	0	0	0	0	0	0	1	0.5	2.33333	0.666667	0	0.333333	1.5	0.166667	0.111111
ENSG00000013725.10	CD6	3	0	100	99	92	3	4	7	0	2	0	5	7	9	1.5	97	4.66667	0.666667	7	50.8333	3.83333	0.0754098
ENSG00000013810.14	TACC3	18424.9	18295.3	5200.74	4935.66	3889.16	3212.82	3182.65	3547.86	4017.56	3970.91	3759.84	3807.84	3563.56	7446.27	18360.1	4675.19	3314.44	3916.1	4939.22	3994.82	4427.66	1.10835
ENSG00000014123.9	UFL1	5016	5242	3927	2972	2647	4061	4071	4400	2516	2523	2517	1628.54	1759	3363	5129	3182	4177.33	2518.67	2250.18	3679.67	2384.42	0.648
ENSG00000014138.4	POLA2	6514	6745	2163	1831	1586	1744	1728	1965	1727	1621	1519	1349	1197	2538	6629.5	1860	1812.33	1622.33	1694.67	1836.17	1658.5	0.903241
ENSG00000014164.6	ZC3H3	913	931	1704	1543	1138	635	599	651	1122	1005	1014	1213	1015	2360	922	1461.67	628.333	1047	1529.33	1045	1288.17	1.2327
ENSG00000014216.11	CAPN1	4157	4178	6992	6331	5155	4551	4275	4770	2994	2991	2970	3476	3306	6683	4167.5	6159.33	4532	2985	4488.33	5345.67	3736.67	0.699009
ENSG00000014257.11	ACPP	6	4	1	1	2	1	1	0	7	13	5	0	0	1	5	1.33333	0.666667	8.33333	0.333333	1	4.33333	4.33333
ENSG00000014641.13	MDH1	20458	20647	6375	5547	4794	3508	3422	3717	3594	3947	3582	3902	3851	7322	20552.5	5572	3549	3707.67	5025	4560.5	4366.33	0.957424
ENSG00000014824.9	SLC30A9	7664	7786	2696	2084	1893	2295	2273	2518	1748	1642	1649	2510	2670	5017	7725	2224.33	2362	1679.67	3399	2293.17	2539.33	1.10735
ENSG00000014914.15	MTMR11	0	1	19	18	18	0	0	0	6	8	10	18	21	38	0.5	18.3333	0	8	25.6667	9.16667	16.8333	1.83636
ENSG00000014919.8	COX15	4689	4767	2480	1997	1803	2476	2493.93	2592	1867	1996	1896	1633	1507	3157	4728	2093.33	2520.64	1919.67	2099	2306.99	2009.33	0.870977
ENSG00000015133.14	CCDC88C	16471	17068	7411	6198	5014	2894.85	2890	3177.99	1894	1874	1866	5228	4993	10590.8	16769.5	6207.67	2987.62	1878	6937.27	4597.64	4407.64	0.958673
ENSG00000015153.10	YAF2	1607	1607	1150	953.999	872	666.999	630.001	707	541.001	596.001	557	698.001	646.999	1435	1607	991.999	668	564.667	926.666	830	745.667	0.898394
ENSG00000015171.14	ZMYND11	523	532.999	1680	1328	1133	0	0	0	0	1	3	642	567.999	1253	528	1380.33	0	1.33333	821	690.167	411.166	0.59575
ENSG00000015285.6	WAS	2421	2403	3467	3084	2479	1677	1585	1818	1892	1672	1598	1612	1498	3166	2412	3010	1693.33	1720.67	2092	2351.67	1906.33	0.810631
ENSG00000015413.5	DPEP1	0	0	0	0	0	1	0	0	0	1	0	0	0	1	0	0	0.333333	0.333333	0.333333	0.166667	0.333333	2
ENSG00000015475.14	BID	2908	2852	2968	2525	2251	925	875	1031	822	868	774	1030	893.999	1739	2880	2581.33	943.667	821.333	1221	1762.5	1021.17	0.579385
ENSG00000015479.13	MATR3	64577	65135	21008	16655	14847	13889.4	13762.6	15149.5	11404	11964	11358	13193	12933	24691	64856	17503.3	14267.1	11575.3	16939	15885.2	14257.2	0.89751
ENSG00000015520.10	NPC1L1	0	0	19	22	12	1	1	1	0	1	2	1	3	9	0	17.6667	1	1	4.33333	9.33333	2.66667	0.285714
ENSG00000015532.5	XYLT2	1485	1441	1541	1256	950	682	661	765.001	1134	1191	1202	2546	2622	5500	1463	1249	702.667	1175.67	3556	975.833	2365.83	2.42442
ENSG00000015568.8	RGPD5	105.247	26.367	748.367	527.67	602.529	1.004	0	0	19.177	16.195	11.414	272.702	195.227	273.003	65.807	626.189	0.334667	15.5953	246.977	313.262	131.286	0.419095
ENSG00000015592.12	STMN4	1	1	8	12	5	0	1	0	0	1	3	11	8	16	1	8.33333	0.333333	1.33333	11.6667	4.33333	6.5	1.5
ENSG00000015676.13	NUDCD3	6361	6401	2731	2206	1856	3126	3093	3365	1913	1955	1951	2322	2127	4435	6381	2264.33	3194.67	1939.67	2961.33	2729.5	2450.5	0.897783
ENSG00000016082.10	ISL1	1	0	0	0	0	0	0	0	0	0	0	0	0	0	0.5	0	0	0	0	0	0	#DIV/0!
ENSG00000016391.6	CHDH	154	202	788	695	537	7	1	6	0	2	1	7	13	22	178	673.333	4.66667	1	14	339	7.5	0.0221239
ENSG00000016402.8	IL20RA	0	0	4	1	2	1	0	0	0	0	0	0	0	2	0	2.33333	0.333333	0	0.666667	1.33333	0.333333	0.25
ENSG00000016490.11	CLCA1	2	1	0	0	0	0.961	0	0	1	0	0	0	0	0	1.5	0	0.320333	0.333333	0	0.160167	0.166667	1.04058
ENSG00000016602.8	CLCA4	0	2	0	0	1	0	0	0	0	0	0	0	0	0	1	0.333333	0	0	0	0.166667	0	0
ENSG00000016864.12	GLT8D1	2240	2386	1306	1121	1024	1342	1328	1482	580.999	650.001	585.001	781	809	1483	2313	1150.33	1384	605.334	1024.33	1267.17	814.833	0.643036
ENSG00000017260.15	ATP2C1	5035	5165	5124	4135	3624	2018	1890	2174	2838	2845	2871	5843	5728	11412	5100	4294.33	2027.33	2851.33	7661	3160.83	5256.17	1.66291
ENSG00000017373.11	SRCIN1	14	9.999	68	52	39	463	436.001	471.079	19	17	24	888	890.999	1944	11.9995	53	456.693	20	1241	254.847	630.5	2.47404
ENSG00000017427.11	IGF1	0	0	1019	842	761	147	153	132	14	36	46	601	691	1479	0	874	144	32	923.667	509	477.834	0.938769
ENSG00000017483.10	SLC38A5	3367	3375	2392	2036	1653	2733	2771	3176	1717	1603	1531	636.999	518	1017	3371	2027	2893.33	1617	723.999	2460.17	1170.5	0.475781
ENSG00000017621.11	MAGIX	40	33.001	21	22.999	26.999	18	17	17	17	17	19	28.001	22	45	36.5005	23.666	17.3333	17.6667	31.667	20.4997	24.6668	1.20328
ENSG00000017797.7	RALBP1	10964	11121	3935	3315	2653	4701	4537	4984.54	3434	3322.22	3337	2318	2259	4798.99	11042.5	3301	4740.85	3364.41	3125.33	4020.92	3244.87	0.806996
ENSG00000018189.8	RUFY3	2766	2952	528.001	382	347.001	2689.99	2754.97	2847	1530	1547	1600	1235	1222	2437	2859	419.001	2763.99	1559	1631.33	1591.49	1595.17	1.00231
ENSG00000018236.10	CNTN1	0	0	1	2	0	10	10	6	14	11	12	0	1	0	0	1	8.66667	12.3333	0.333333	4.83333	6.33333	1.31034
ENSG00000018280.12	SLC11A1	12	5	9	12	10	13	17	16	13	8	13	793.999	802	1806	8.5	10.3333	15.3333	11.3333	1134	12.8333	572.666	44.6234
ENSG00000018408.10	WWTR1	5	2	991	893.999	684	5	2	4	6	5	13	7	6	9	3.5	856.333	3.66667	8	7.33333	430	7.66667	0.0178295
ENSG00000018510.8	AGPS	11208	11540	3486	2773	2375	2217	2319	2466	2260	2191	2127	2281	2234	4252	11374	2878	2334	2192.67	2922.33	2606	2557.5	0.981389
ENSG00000018607.5	ZNF806	3	0	0	0	0	0	0	0	0	0	0	0	0	0	1.5	0	0	0	0	0	0	#DIV/0!
ENSG00000018610.9	CXorf56	2097.89	2119.82	764.95	718	606.893	756.815	677.843	812	446.999	462.001	389	460	473	839	2108.86	696.614	748.886	432.667	590.667	722.75	511.667	0.707944
ENSG00000018625.10	ATP1A2	1	1	2	0	0	1	1	0	0	1	0	1	3	3	1	0.666667	0.666667	0.333333	2.33333	0.666667	1.33333	2
ENSG00000018699.7	TTC27	3041	3187	1392	1199	996.001	687	629	731	771.999	720	703	565	564	1068	3114	1195.67	682.333	731.666	732.333	939	732	0.779553
ENSG00000018869.12	ZNF582	164.001	151	19	21	18	0	0	0	17	33	27	0	0	5	157.5	19.3333	0	25.6667	1.66667	9.66667	13.6667	1.41379
ENSG00000019102.7	VSIG2	1	0	4	3	5	1	0	0	0	0	0	0	0	0	0.5	4	0.333333	0	0	2.16667	0	0
ENSG00000019144.12	PHLDB1	5	2	5	5	9	3	3	5	57.999	68.999	73	10	14	22.999	3.5	6.33333	3.66667	66.666	15.6663	5	41.1662	8.23323
ENSG00000019169.9	MARCO	0	0	2	0	0	0	0	0	0	0	0	2	1	4	0	0.666667	0	0	2.33333	0.333333	1.16667	3.5
ENSG00000019186.5	CYP24A1	0	0	0	0	0	0	0	0	0	0	0	0	0	0	0	0	0	0	0	0	0	#DIV/0!
ENSG00000019485.8	PRDM11	538	593	51	64.999	21	166.001	163	157	130.999	116.999	93	53.684	34.999	81	565.5	45.6663	162	113.666	56.561	103.833	85.1135	0.819713
ENSG00000019505.3	SYT13	0	0	0	0	0	1	1	0	19	14	13	0	0	0	0	0	0.666667	15.3333	0	0.333333	7.66667	23
ENSG00000019549.4	SNAI2	0	0	1	0	0	0	1	0	0	0	0	0	0	0	0	0.333333	0.333333	0	0	0.333333	0	0
ENSG00000019582.10	CD74	49045	49438	137044	120975	96397.3	92561	89779	100392	78410	75552	73993.2	65171	61870	126444	49241.5	118139	94244	75985.1	84495	106191	80240	0.755617
ENSG00000019991.11	HGF	2	1	62	41	46	136	135	148.999	0	0	0	4	7	4	1.5	49.6667	140	0	5	94.8332	2.5	0.0263621
ENSG00000019995.6	ZRANB1	4233.57	4374.83	1511.49	1219.83	1110.12	868.765	939.324	920.081	866.283	853.466	832.287	1118.15	1131.09	2173.88	4304.2	1280.48	909.39	850.679	1474.37	1094.94	1162.53	1.06173
ENSG00000020129.11	NCDN	2127	2122	1276	1150	864.999	1420	1461	1530	1298	1300	1263	1213	1005	2048	2124.5	1097	1470.33	1287	1422	1283.67	1354.5	1.05518
ENSG00000020181.13	GPR124	2	2	2	1	2	228	213	247	19	20.034	15	7	3	15	2	1.66667	229.333	18.0113	8.33333	115.5	13.1723	0.114046
ENSG00000020219.8	CCT8L1P	1	3	1	0	0	0	0	0	0	0	0	1	1	0	2	0.333333	0	0	0.666667	0.166667	0.333333	2
ENSG00000020256.15	ZFP64	753.002	777	1317	1119	927.999	751.999	728	794.999	973.002	940.001	996	612.999	565.001	1096	765.001	1121.33	758.333	969.668	758	939.833	863.834	0.919136
ENSG00000020426.6	MNAT1	1903	1939.95	680.999	508	501	769	672	859	436	508	484.139	852	799.999	1612	1921.47	563.333	766.667	476.046	1088	665	782.023	1.17597
ENSG00000020577.9	SAMD4A	987.001	979.001	284	256.999	192	20	17	21	26	21	25	0	2	9	983.001	244.333	19.3333	24	3.66667	131.833	13.8333	0.104931
ENSG00000020633.14	RUNX3	3553	3511	12994	11683	9371	4524	4244	4706	4485	4492	4407	5628	5281	11082	3532	11349.3	4491.33	4461.33	7330.33	7920.33	5895.83	0.744392
ENSG00000020922.8	MRE11A	5031	5269	2080	1510	1378	1874.99	1876	1952	1047	1064	1036	1348	1470	2943	5150	1656	1901	1049	1920.33	1778.5	1484.67	0.834786
ENSG00000021300.9	PLEKHB1	122	97	56	37	32	148	164	154	12	15	17	134	128	272.001	109.5	41.6667	155.333	14.6667	178	98.5	96.3335	0.978005
ENSG00000021355.8	SERPINB1	3398	3346	125	126	83.999	870	791	926	598	648	644	1518	1371	2751	3372	111.666	862.333	630	1880	487	1255	2.577
ENSG00000021461.12	CYP3A43	0	1	0	1	0	0	0	0	0	0	0	0	0	0	0.5	0.333333	0	0	0	0.166667	0	0
ENSG00000021488.8	SLC7A9	0	0	0	1	4	1	1	0	0	0	1	3	3	5	0	1.66667	0.666667	0.333333	3.66667	1.16667	2	1.71429
ENSG00000021574.7	SPAST	4423	4454	1587	1198	1061	1091	1025	1131	994	1043	984	1283	1207	2379	4438.5	1282	1082.33	1007	1623	1182.17	1315	1.11236
ENSG00000021645.13	NRXN3	1	1	422.001	421.999	354.784	0	0	0	10	15.001	19	7	7	24.057	1	399.595	0	14.667	12.6857	199.797	13.6763	0.068451
ENSG00000021762.15	OSBPL5	13	10	0	0	0	3	0	0	2	0	3	63.001	68.001	184.998	11.5	0	1	1.66667	105.333	0.5	53.5	107
ENSG00000021776.6	AQR	6903	6943	3914	3173	2831	3134	3070	3453	2591	2482	2449	2708	2513	4837	6923	3306	3219	2507.33	3352.67	3262.5	2930	0.898084
ENSG00000021826.10	CPS1	6	7	123	100	91	100	107	112	4	5.001	4	5	10	7	6.5	104.667	106.333	4.33367	7.33333	105.5	5.8335	0.0552938
ENSG00000021852.8	C8B	1	0	0	0	0	0	0	0	0	0	0	0	0	0	0.5	0	0	0	0	0	0	#DIV/0!
ENSG00000022267.12	FHL1	0	0	4	1	12	0	0	0	0	0	0	0	0	0	0	5.66667	0	0	0	2.83333	0	0
ENSG00000022277.8	RTFDC1	6302	6283	2572.68	2294	1901.85	4194	4055.98	4456	1350	1345	1315	1641	1510	3046	6292.5	2256.18	4235.32	1336.67	2065.67	3245.75	1701.17	0.524121
ENSG00000022355.10	GABRA1	0	0	0	0	0	0	0	0	1	0	0	0	0	0	0	0	0	0.333333	0	0	0.166667	#DIV/0!
ENSG00000022556.11	NLRP2	58.022	55.011	225.616	187.609	151.999	3304.79	3164.67	3482.85	1417.96	1450.98	1443.98	1860.49	1598.35	3154.14	56.5165	188.408	3317.43	1437.64	2204.33	1752.92	1820.98	1.03883
ENSG00000022567.5	SLC45A4	341	319	321	284.999	246.001	159	149	162	259	226	204	213.001	190	387.001	330	284	156.667	229.667	263.334	220.333	246.5	1.11876
ENSG00000022840.11	RNF10	6143	6280	5484	4715	3984	6058	5885	6263	3290	3176	3097	3234	3147	6234	6211.5	4727.67	6068.67	3187.67	4205	5398.17	3696.33	0.684739
ENSG00000022976.11	ZNF839	742	777.001	529.998	418	383.002	515.999	472	568.001	306.001	280.999	280	1026	937.999	1995	759.5	443.667	518.667	289	1319.67	481.167	804.334	1.67163
ENSG00000023041.7	ZDHHC6	3665	3763	1320	1072	929	1161	1202	1377	617	629	565	620.999	569	1250	3714	1107	1246.67	603.667	813.333	1176.83	708.5	0.602039
ENSG00000023171.10	GRAMD1B	2	2	2551	2062	1795	12	20	24	1698	1624	1628	2442	2156	4505	2	2136	18.6667	1650	3034.33	1077.33	2342.17	2.17404
ENSG00000023191.12	RNH1	5190	5281	4504	4116	3385	2946	3049	3254	3194	3312	3194	2113	2008	4065	5235.5	4001.67	3083	3233.33	2728.67	3542.33	2981	0.841536
ENSG00000023228.9	NDUFS1	14459.7	14737	5793	4581	3832	4022.96	3952.98	4283.74	4837	4519	4622	4026	3613	7303	14598.4	4735.34	4086.56	4659.33	4980.67	4410.95	4820	1.09274
ENSG00000023287.8	RB1CC1	6215	6391	2049	1640	1449	2039	1977	2112	1531	1553	1610	2809	2930	5701	6303	1712.67	2042.67	1564.67	3813.33	1877.67	2689	1.4321
ENSG00000023318.7	ERP44	4862	5026	3464	2597	2239	1287	1258	1424	1078	1102	1122	1189	1232	2450	4944	2766.67	1323	1100.67	1623.67	2044.83	1362.17	0.66615
ENSG00000023330.10	ALAS1	2016	2021	3297	2912	2388	1519	1493	1662	1481	1353	1324	1109	1037	2087	2018.5	2865.67	1558	1386	1411	2211.83	1398.5	0.632281
ENSG00000023445.9	BIRC3	28316	28939	19106	14388.4	13335	2644	2622	2847	3015	3044	3005	15559.5	14811	28379	28627.5	15609.8	2704.33	3021.33	19583.2	9157.07	11302.3	1.23427
ENSG00000023516.7	AKAP11	14801	15239	9476	7496	6804	3043	3116	3407	2208	2308	2207	5046	4803	9124	15020	7925.33	3188.67	2241	6324.33	5557	4282.67	0.77068
ENSG00000023572.4	GLRX2	1370	1404	280	245	196	193	167	248	89	67	81	104	78	150	1387	240.333	202.667	79	110.667	221.5	94.8333	0.428141
ENSG00000023608.4	SNAPC1	1146.16	1217.69	635	486.653	440.945	340.541	289.141	343.788	457.15	509.605	493.985	501.555	504.352	1057.15	1181.92	520.866	324.49	486.913	687.686	422.678	587.3	1.38947
ENSG00000023697.8	DERA	6326	6435	1301	1016	947	775	803	818	301	325	295	609.999	711	1276	6380.5	1088	798.667	307	865.666	943.334	586.333	0.621554
ENSG00000023734.6	STRAP	11592	11753	5041	4085	3423	8320	7878	9080.99	3034	2720	2783	2752	2404	4779	11672.5	4183	8426.33	2845.67	3311.67	6304.66	3078.67	0.488316
ENSG00000023839.6	ABCC2	32	31	67	56	51	12	9	15	21	10	28	47	29	105	31.5	58	12	19.6667	60.3333	35	40	1.14286
ENSG00000023892.9	DEF6	3260	3374	2187	1844	1545	831	804.001	891	1134	1149	1028	540	508	1027	3317	1858.67	842	1103.67	691.667	1350.33	897.667	0.664774
ENSG00000023902.9	PLEKHO1	172	187.999	3671	3414	2678	1759	1642	1869	1094	1271	1149	1727	1551	3247	180	3254.33	1756.67	1171.33	2175	2505.5	1673.17	0.667797
ENSG00000023909.5	GCLM	1856	1833	819	668	585	554	615	643	672	661	626	536	550.001	987	1844.5	690.667	604	653	691	647.333	672	1.03811
ENSG00000024048.6	UBR2	5376	5466	2833	2183	2019	2321	2211	2332	1507	1561	1509	1947	2024	3817	5421	2345	2288	1525.67	2596	2316.5	2060.83	0.889632
ENSG00000024422.7	EHD2	26	24	2	1	3	0	0	0	0	0	0	1	1	3.008	25	2	0	0	1.66933	1	0.834667	0.834667
ENSG00000024526.12	DEPDC1	7647.73	7903.88	1655.98	1239	1186.99	2143.78	2234.88	2390.96	1748.95	1764	1780.97	1913.74	2047.52	3821.77	7775.81	1360.66	2256.54	1764.64	2594.34	1808.6	2179.49	1.20507
ENSG00000024862.12	CCDC28A	950	872	406	354	316	559	489	602	224	237	261	357	380	804	911	358.667	550	240.667	513.667	454.333	377.167	0.830154
ENSG00000025039.10	RRAGD	49	39	3345	2824	2488	3751	3717.83	4069.98	1521	1512	1573	1229	1160	2353	44	2885.67	3846.27	1535.33	1580.67	3365.97	1558	0.462868
ENSG00000025156.8	HSF2	1464	1416	609	500	422	891.995	810.974	938	622	694	625	654	672	1254	1440	510.333	880.323	647	860	695.328	753.5	1.08366
ENSG00000025293.11	PHF20	3726	3787	2819	2416	2086	2653	2509	2725	1832	1820	1810	1659	1723	3232	3756.5	2440.33	2629	1820.67	2204.67	2534.67	2012.67	0.794056
ENSG00000025423.7	HSD17B6	172	172.001	41	33	26	134.999	100	145.001	22.001	26	34	93.001	86.001	172	172	33.3333	126.667	27.3337	117.001	80	72.1672	0.90209
ENSG00000025434.14	NR1H3	54	63	93.999	100.999	53	96	90	98.002	66.001	83	82.998	131	153.001	314	58.5	82.666	94.6673	77.333	199.334	88.6667	138.333	1.56015
ENSG00000025708.8	TYMP	280.925	292.516	2464.37	2101.27	1739.6	289.971	291.421	322.938	859.836	834.863	805.335	582.139	518.531	1226.61	286.721	2101.75	301.443	833.345	775.76	1201.59	804.552	0.66957
ENSG00000025770.14	NCAPH2	7008	7221	2286	2255	1723	1350	1293	1568	1460	1444	1436	1233	1132	2309	7114.5	2088	1403.67	1446.67	1558	1745.83	1502.33	0.860525
ENSG00000025772.7	TOMM34	3834	3903	1556	1337	1107	2849	2847	3044	1108	1125	1017	644	659	1206	3868.5	1333.33	2913.33	1083.33	836.333	2123.33	959.833	0.452041
ENSG00000025796.9	SEC63	3140.97	3317.91	4135.95	3299.91	2870.32	4209.28	4018.56	4487.96	1917	1912.99	1864.97	2042.94	1986.97	4142.71	3229.44	3435.39	4238.6	1898.32	2724.21	3837	2311.26	0.602363
ENSG00000025800.9	KPNA6	7165.07	7269.89	5882.84	4857	4208	1997	1995	2080	3881	3714	3599.49	4772.24	4445.94	8740.45	7217.48	4982.61	2024	3731.5	5986.21	3503.31	4858.85	1.38693
ENSG00000026025.9	VIM	0	4	8852	7811	6839	4115	3932	4207	3101	3628	3513	5424	5432	10515	2	7834	4084.67	3414	7123.67	5959.33	5268.83	0.884131
ENSG00000026036.16	RTEL1-TNFRSF6B	605.231	697.556	597.351	523.951	409.893	558.237	561.242	558.922	651.454	648.112	691.142	667.828	518.547	1278.43	651.394	510.398	559.467	663.569	821.602	534.933	742.586	1.38819
ENSG00000026103.15	FAS	315.999	324	3035	2381	2233	1012	1005	1145	930	934	869.999	1902	1753	3493	320	2549.67	1054	911.333	2382.67	1801.83	1647	0.914069
ENSG00000026297.11	RNASET2	2674.9	2807.76	6763.2	6018.32	5040.73	6382.06	6472.03	6999.13	2098	2739.49	2739.95	352.001	334	773.001	2741.33	5940.75	6617.74	2525.81	486.334	6279.24	1506.07	0.239849
ENSG00000026508.12	CD44	27	12	8282	7008	5964	2005	1855	2174	6026	6164	6229	4019	3698	7517	19.5	7084.67	2011.33	6139.67	5078	4548	5608.83	1.23325
ENSG00000026559.9	KCNG1	1	2.006	1	3	2	0	0	0	0	0	2	2	0	2	1.503	2	0	0.666667	1.33333	1	1	1
ENSG00000026652.9	AGPAT4	23	15	130.001	111	107	41	28.001	52	61	73	88.001	1368	1237	2614	19	116	40.3337	74.0003	1739.67	78.167	906.834	11.6012
ENSG00000026751.12	SLAMF7	35	37	9004	7299	6249	755.001	712	801.999	3690	3804	3624	1857	1656	3092	36	7517.33	756.333	3706	2201.67	4136.83	2953.83	0.714033
ENSG00000026950.12	BTN3A1	1128.29	1095.4	1459.86	1196.25	1069.88	1217.39	1343.84	1392.33	911.692	981.017	1035.67	1847.86	1867.38	3836.5	1111.84	1242	1317.85	976.125	2517.25	1279.93	1746.69	1.36468
ENSG00000027001.7	MIPEP	721.999	773	976.999	853.001	744	1495	1475	1564	316	329	322	693	678.001	1261	747.5	858	1511.33	322.333	877.334	1184.67	599.834	0.506331
ENSG00000027075.9	PRKCH	142	149	4762.69	4032	3415.46	2	4	4	1028.61	1100.64	1073	675.001	603	1388.84	145.5	4070.05	3.33333	1067.42	888.948	2036.69	978.183	0.48028
ENSG00000027644.4	INSRR	0	0	0	0	1	0	0	0	0	0	0	2	0	1	0	0.333333	0	0	1	0.166667	0.5	3
ENSG00000027697.8	IFNGR1	1746	1708	4854	4173	3640	1441	1297	1446	986	971	953.999	354	377.999	710	1727	4222.33	1394.67	970.333	480.666	2808.5	725.5	0.258323
ENSG00000027847.9	B4GALT7	1415	1374	554.001	520	426.999	792	843.999	841.999	503.001	488	515	316	285.999	584.999	1394.5	500.333	825.999	502	395.666	663.166	448.833	0.676803
ENSG00000027869.7	SH2D2A	15	9	344	324.001	245.001	5	8	4	111.001	119	116	41	24	60.999	12	304.334	5.66667	115.334	41.9997	155	78.6667	0.507526
ENSG00000028116.12	VRK2	1797	1772	2476	2063	1745	1198	1087	1204	574.999	632.001	515	832	712	1482	1784.5	2094.67	1163	574	1008.67	1628.83	791.333	0.485828
ENSG00000028137.12	TNFRSF1B	45	40	6037	5329	4190	5539	5311	5810	6230	6304	6110	3718	3501	7719	42.5	5185.33	5553.33	6214.67	4979.33	5369.33	5597	1.0424
ENSG00000028203.13	VEZT	6150	6156	3183	2522	2291	2537.83	2571	2816	1819	1715	1766.05	2130	2229	4459	6153	2665.33	2641.61	1766.68	2939.33	2653.47	2353.01	0.886766
ENSG00000028277.16	POU2F2	5554	5478	8542	7277	5945	6231	5846	6360	4701	4713	4607	4425	4400	9397	5516	7254.67	6145.67	4673.67	6074	6700.17	5373.83	0.802045
ENSG00000028310.13	BRD9	3740.9	3756	2536.59	2101.09	1686.04	3505.67	3558.83	3977.7	1894	1795	1761.88	1538	1402.21	2920.56	3748.45	2107.91	3680.73	1816.96	1953.59	2894.32	1885.27	0.65137
ENSG00000028528.10	SNX1	5628	5799	4958	4108	3428	4003	4009	4220	2493	2495	2513	3052	2849	5667	5713.5	4164.67	4077.33	2500.33	3856	4121	3178.17	0.771212
ENSG00000028839.5	TBPL1	1293	1342	769.001	627	551	591.998	575.001	616	399	372.999	365.999	657	586	1184	1317.5	649	594.333	379.333	809	621.667	594.166	0.955764
ENSG00000029153.10	ARNTL2	1485	1491	4023	3088	2741	379	409	413.001	832	735	781.999	532.001	502	922	1488	3284	400.334	783	652	1842.17	717.5	0.389487
ENSG00000029363.11	BCLAF1	28269	29067	12974	10073	9216	9503.27	9458.57	10405.6	8280.99	7917.99	7647.98	7980	7818.99	14849	28668	10754.3	9789.16	7948.99	10216	10271.7	9082.49	0.884221
ENSG00000029364.7	SLC39A9	15500	15704	5838	4732	4160	2754	2673	2886	3765	3597	3670	4695	4755	9149	15602	4910	2771	3677.33	6199.67	3840.5	4938.5	1.2859
ENSG00000029534.15	ANK1	518.001	506	652	620.913	492	603.999	559	602.999	225	233.999	196	105	180	361.998	512	588.304	588.666	218.333	215.666	588.485	217	0.368743
ENSG00000029559.5	IBSP	0	0	0	0	0	0	0	0	0	0	0	0	0	1	0	0	0	0	0.333333	0	0.166667	#DIV/0!
ENSG00000029639.6	TFB1M	1641	1619	776	644.001	596.999	541.999	594.999	621	364.999	394	362.001	476	426	975.001	1630	672.333	585.999	373.667	625.667	629.166	499.667	0.794173
ENSG00000029725.12	RABEP1	5820	5906	5227	4288	3862	4231	4139	4646	3818	3900	3693	2714	2619	5242	5863	4459	4338.67	3803.67	3525	4398.83	3664.33	0.833024
ENSG00000029993.10	HMGB3	6245.33	6227.99	1407	1185	1073	1594	1555.87	1736.98	1110.85	1102	1119	796	750.995	1423	6236.66	1221.67	1628.95	1110.61	989.997	1425.31	1050.31	0.736898
ENSG00000030066.9	NUP160	7394	7720	5487	4474	3974	4930	4755	5284	4475	4103	4136	2639	2717	5088	7557	4645	4989.67	4238	3481.33	4817.33	3859.67	0.801204
ENSG00000030110.8	BAK1	2186.28	2119.05	1789.75	1521.53	1275.27	1625.57	1538.52	1761.99	946.829	911.179	863.245	858.567	792.007	1678.86	2152.67	1528.85	1642.03	907.084	1109.81	1585.44	1008.45	0.636069
ENSG00000030304.8	MUSK	0	0	0	1	0	0	0	0	0	0	0	30	23	54	0	0.333333	0	0	35.6667	0.166667	17.8333	107
ENSG00000030419.12	IKZF2	785.001	799	34515	26178	24040	1667	1669	1684	8909	10160	10077	4132	4298	8915	792	28244.3	1673.33	9715.33	5781.67	14958.8	7748.5	0.517988
ENSG00000030582.12	GRN	4116	4106	10633	9390	7478	8820	8549	9291	9229	9233	8743	13453	13059	26876.1	4111	9167	8886.67	9068.33	17796	9026.83	13432.2	1.48803
ENSG00000031003.6	FAM13B	6288	6427	2907	2297	2026	1310	1386	1423	1192	1305	1240	1244	1316	2593	6357.5	2410	1373	1245.67	1717.67	1891.5	1481.67	0.783329
ENSG00000031081.6	ARHGAP31	8	12	4578	3965	3316	708	665	749	971	958	995	2770	2490	5128	10	3953	707.333	974.667	3462.67	2330.17	2218.67	0.952149
ENSG00000031544.10	NR2E3	0	0	0	0	0	0	0	0	0	1	0	0	0	1	0	0	0	0.333333	0.333333	0	0.333333	#DIV/0!
ENSG00000031691.6	CENPQ	1027	1115	512	409	329	262	272	286	206	197	170	267	275	488	1071	416.667	273.333	191	343.333	345	267.167	0.774396
ENSG00000031698.8	SARS	14313	14472	3470	3005	2460	2056	2061	2246	2014	2080	2005	1210	1208	2329	14392.5	2978.33	2121	2033	1582.33	2549.67	1807.67	0.708982
ENSG00000031823.10	RANBP3	5280	5317	2966	2633	2012	1661	1788	1944	1962	1893	1812	1688	1555.75	3267	5298.5	2537	1797.67	1889	2170.25	2167.33	2029.62	0.936462
ENSG00000032219.14	ARID4A	2881	2993	1307	1095	1012	1243	1168	1377	554.999	600	651.999	1252	1341	2760	2937	1138	1262.67	602.333	1784.33	1200.33	1193.33	0.994168
ENSG00000032389.8	TSSC1	3566	3503	1214	1132	943.999	1080	1025	1163	679	654.999	611	848.001	736.999	1608	3534.5	1096.67	1089.33	648.333	1064.33	1093	856.333	0.783471
ENSG00000032444.11	PNPLA6	3999.81	3971	3765	3356	2802.15	2705	2643.14	2918.51	2516.74	2405.33	2446	3224.58	2815	5976	3985.41	3307.72	2755.55	2456.02	4005.19	3031.63	3230.61	1.06563
ENSG00000032742.13	IFT88	555	566.999	203.999	159	164	279.001	242	264	86.999	107	103.001	459	432.001	859	561	175.666	261.667	99	583.334	218.667	341.167	1.56021
ENSG00000033011.7	ALG1	2008	2051.99	933.997	929	637.993	829.72	780.217	866.349	677.001	698.001	606	428.999	343.001	750.964	2030	833.663	825.429	660.334	507.655	829.546	583.994	0.703993
ENSG00000033030.9	ZCCHC8	4573	4606	1790	1277	1247	1287	1235	1385	1122	1214	1195	1232	1117	2388	4589.5	1438	1302.33	1177	1579	1370.17	1378	1.00572
ENSG00000033050.3	ABCF2	11405.7	11214	3094	2661	2134	4068	4115	4672	2493	2205	2182.93	971	795	1571	11309.9	2629.67	4285	2293.64	1112.33	3457.33	1702.99	0.492573
ENSG00000033100.10	CHPF2	4769	4665	2261	1968	1594	1638	1610	1754	1168	1109.79	1081	883	808.635	1596	4717	1941	1667.33	1119.6	1095.88	1804.17	1107.74	0.613988
ENSG00000033122.14	LRRC7	1	3	0	0	0	18	14	10	0	0	0	0	1	1	2	0	14	0	0.666667	7	0.333333	0.047619
ENSG00000033170.12	FUT8	5930	5937	3700	2929	2614	1527	1388	1507	3435	3516	3473	3656	3636	7245	5933.5	3081	1474	3474.67	4845.67	2277.5	4160.17	1.82664
ENSG00000033178.8	UBA6	11539	11859	5077	3908	3477	2360	2276	2537	3241	3222	3135	3186	2883	5855	11699	4154	2391	3199.33	3974.67	3272.5	3587	1.0961
ENSG00000033327.8	GAB2	33	31	578	533	399.999	93	96	106	380	309.999	358	55	56	117	32	503.666	98.3333	349.333	76	301	212.667	0.706534
ENSG00000033627.10	ATP6V0A1	830.001	921	3357	2667	2282	729.999	773	833	1869	1787	1936	2526	2293	4539	875.5	2768.67	778.666	1864	3119.33	1773.67	2491.67	1.40481
ENSG00000033800.9	PIAS1	2390	2510	2688	2157	1850	1478	1538	1633	1149	1172	1201	1517	1485	3164	2450	2231.67	1549.67	1174	2055.33	1890.67	1614.67	0.854019
ENSG00000033867.12	SLC4A7	3824	4023	3323	2499	2204	2105	2111	2318	2961	2799	2827	3453	3314	6583	3923.5	2675.33	2178	2862.33	4450	2426.67	3656.17	1.50666
ENSG00000034053.10	APBA2	1	0	1	2	4	0	0	0	1	4	3	1	1	3	0.5	2.33333	0	2.66667	1.66667	1.16667	2.16667	1.85714
ENSG00000034063.9	UHRF1	24397.2	24788	6806.31	5951.81	4703.18	2743.69	2845.69	3129.9	3470.64	3333.67	3083.63	2201.79	1890.86	3775.1	24592.6	5820.43	2906.43	3295.98	2622.58	4363.43	2959.28	0.678201
ENSG00000034152.14	MAP2K3	1895	1897	1692	1537	1304	1365	1305	1459	1305	1334	1455	758.999	710	1509	1896	1511	1376.33	1364.67	992.666	1443.67	1178.67	0.816439
ENSG00000034239.6	EFCAB1	0	0	0	0	0	0	0	0	0	0	0	0	0	0	0	0	0	0	0	0	0	#DIV/0!
ENSG00000034510.4	TMSB10	21666	21506	28594	28338	22828	10641	10259	11590	7026	7733	6921	6066	5843	11642	21586	26586.7	10830	7226.67	7850.33	18708.3	7538.5	0.402949
ENSG00000034533.7	ASTE1	1005	995	266.999	250	170	279.999	243	278	169	165	160	375	347	664.999	1000	229	267	164.667	462.333	248	313.5	1.26411
ENSG00000034677.7	RNF19A	3786	3788	6816	5129	4589	1126	1127	1256	2001	2162	2150	1751	1783	3669	3787	5511.33	1169.67	2104.33	2401	3340.5	2252.67	0.67435
ENSG00000034693.10	PEX3	2050	2226.97	894	669.88	700	856.938	840.871	891.942	446	444.98	401.999	456	456	911.786	2138.49	754.627	863.25	430.993	607.929	808.938	519.461	0.642151
ENSG00000034713.3	GABARAPL2	3598	3501	2362	1891	1726	1818	1852	1991	1170	1196	1127	1419	1397	2849	3549.5	1993	1887	1164.33	1888.33	1940	1526.33	0.78677
ENSG00000034971.10	MYOC	0	0	0	1	1	0	0	0	3	2	4	785	965	1936	0	0.666667	0	3	1228.67	0.333333	615.833	1847.5
ENSG00000035115.17	SH3YL1	698.998	670.999	538.002	377.002	372	12	19	11.001	56	96.001	85	135.999	196.001	302.001	684.999	429.001	14.0003	79.0003	211.334	221.501	145.167	0.655379
ENSG00000035141.3	FAM136A	6124	5929	2891	2378	1882	2161	2131	2386	1885	1874	1593	1045	930	1911	6026.5	2383.67	2226	1784	1295.33	2304.83	1539.67	0.668016
ENSG00000035403.12	VCL	1770	1842	2783	2393	1977	1050	993.999	1098	2674	2586	2713	1629	1550	2981	1806	2384.33	1047.33	2657.67	2053.33	1715.83	2355.5	1.3728
ENSG00000035499.8	DEPDC1B	3479	3505	1439	1271	1037	1287	1286	1316	1342	1303	1390	1137	1073	2033	3492	1249	1296.33	1345	1414.33	1272.67	1379.67	1.08408
ENSG00000035664.7	DAPK2	2	2	998.002	871	800.999	54.999	49.999	67	21	15.999	10.999	7	6	28	2	890	57.3327	15.9993	13.6667	473.667	14.833	0.0313153
ENSG00000035681.3	NSMAF	3387	3528	2093	1663	1440	1173	1154	1277	1102	1089	1043	610.001	660	1234	3457.5	1732	1201.33	1078	834.667	1466.67	956.334	0.652046
ENSG00000035687.9	ADSS	7230.96	7306.98	2476	1880	1767	1739.74	1800.78	1967.87	1519	1542	1391	1959.98	1817	3498.99	7268.97	2041	1836.13	1484	2425.32	1938.56	1954.66	1.0083
ENSG00000035720.3	STAP1	6598	6961	571	498	432	997	1010	1145	804	907	795	251	212	407	6779.5	500.333	1050.67	835.333	290	775.5	562.667	0.725553
ENSG00000035862.8	TIMP2	15	24	4	1	10	0	0	0	75.001	59	90	1	3	0	19.5	5	0	74.667	1.33333	2.5	38.0002	15.2001
ENSG00000035928.10	RFC1	20449	21176	4987	4039	3673	4097	4090	4537	2955	3195	3063	3508	3915	7271	20812.5	4233	4241.33	3071	4898	4237.17	3984.5	0.940369
ENSG00000036054.8	TBC1D23	2497	2568	1271	894.002	834	993	993	1078	683.002	729	715	842	803.999	1657	2532.5	999.667	1021.33	709.001	1101	1010.5	905	0.895596
ENSG00000036257.8	CUL3	13068	13362	4989	3812	3613.09	4448	4373	4856	2838	2903	2821	3499	3335	6647	13215	4138.03	4559	2854	4493.67	4348.51	3673.83	0.844848
ENSG00000036448.5	MYOM2	6	1	5.999	2	11	27.999	18	25	31	30	35	65.999	57	122.146	3.5	6.333	23.6663	32	81.715	14.9997	56.8575	3.79058
ENSG00000036473.6	OTC	0	0	0	0	0	0	1	0	0	0	0	1	3	0	0	0	0.333333	0	1.33333	0.166667	0.666667	4
ENSG00000036530.4	CYP46A1	13	12	1	3	3	25	34	43.999	3	1	2	16	18	40	12.5	2.33333	34.333	2	24.6667	18.3332	13.3333	0.727279
ENSG00000036549.8	ZZZ3	8018	8196	2560	2032	1869	1594	1531	1754	1662	1802	1807	2025	2031	4073	8107	2153.67	1626.33	1757	2709.67	1890	2233.33	1.18166
ENSG00000036565.10	SLC18A1	2	0	0	0	0	0	0	0	0	0	0	0	0	0	1	0	0	0	0	0	0	#DIV/0!
ENSG00000036672.11	USP2	117	164	4	2	3	408.001	432	536	562	473	441	1314	1130	2580	140.5	3	458.667	492	1674.67	230.833	1083.33	4.69314
ENSG00000036828.9	CASR	0	0	37	41	29	0	1	0	0	1	0	2	7	4	0	35.6667	0.333333	0.333333	4.33333	18	2.33333	0.12963
ENSG00000037042.8	TUBG2	346.773	360.699	368.926	310.719	232.219	165.077	188.022	191.616	337.569	304.969	299.11	756.162	685.861	1461.11	353.736	303.955	181.572	313.883	967.71	242.763	640.796	2.63959
ENSG00000037241.3	RPL26L1	1868.78	1979.27	601.682	537.71	447.857	822.822	841.728	961.666	361.809	356.758	307	193.911	169	354.972	1924.02	529.083	875.405	341.856	239.294	702.244	290.575	0.413781
ENSG00000037280.11	FLT4	0	0	1	0	1	2	0	1	0	0	0	0	0	0	0	0.666667	1	0	0	0.833333	0	0
ENSG00000037474.10	NSUN2	13581	13992	5368	4452	3736	8483	8520	9249	3792	3427	3324	2959	2675	5127	13786.5	4518.67	8750.67	3514.33	3587	6634.67	3550.67	0.535169
ENSG00000037637.6	FBXO42	2593	2718	2194	1722	1538	1016	1001	1100	1397	1445	1439	1558	1574	3339	2655.5	1818	1039	1427	2157	1428.5	1792	1.25446
ENSG00000037749.7	MFAP3	4804	4867	1196	880.999	861	1094	1102	1130.29	752	796.001	800	653	540	1140	4835.5	979.333	1108.76	782.667	777.667	1044.05	780.167	0.747252
ENSG00000037757.9	MRI1	1514.28	1597.29	1209	1012	862.485	1260	1368	1501	993.432	967.032	882	436.242	398	864.005	1555.78	1027.83	1376.33	947.488	566.082	1202.08	756.785	0.629563
ENSG00000037897.12	METTL1	1189.99	1233.99	304.999	254.999	225.001	550	548.996	604	323	318.001	317.999	190.999	166	292	1211.99	261.666	567.665	319.667	216.333	414.666	268	0.646303
ENSG00000037965.4	HOXC8	0	1	1	2	0	2	1	1	6	5	1	0	0	0	0.5	1	1.33333	4	0	1.16667	2	1.71429
ENSG00000038002.4	AGA	1212	1205	659.001	512.001	484.999	388	446.001	463	380	361	363	355	299	645	1208.5	552	432.334	368	433	492.167	400.5	0.813748
ENSG00000038210.9	PI4K2B	10286	10381	4583	3588	3246	4001	3927	4191	1806	1806	1767	1842	1772	3236	10333.5	3805.67	4039.67	1793	2283.33	3922.67	2038.17	0.519587
ENSG00000038219.8	BOD1L1	11772	12136	5459	4556	3981	2706	2509	2714	3156	3287	3198	3353	3669	7565	11954	4665.33	2643	3213.67	4862.33	3654.17	4038	1.10504
ENSG00000038274.12	MAT2B	4799	4881	3189	2434	2324	2759	2647	2999	1446	1546	1449	1042	1093	2159	4840	2649	2801.67	1480.33	1431.33	2725.33	1455.83	0.534185
ENSG00000038295.3	TLL1	69	63	6	5	11	0	0	0	5	5	6	3	2	7	66	7.33333	0	5.33333	4	3.66667	4.66667	1.27273
ENSG00000038358.10	EDC4	9369.7	9305.04	4190.57	3663.9	2937.29	3057.12	2953.9	3419.91	3877.49	3690.7	3724.9	2709.14	2596.69	5018.59	9337.37	3597.25	3143.64	3764.36	3441.47	3370.45	3602.92	1.06897
ENSG00000038382.13	TRIO	70	78	9582	7913	6571	3357	2891	3191	4220	4185	4156	5555	5137	11098	74	8022	3146.33	4187	7263.33	5584.17	5725.17	1.02525
ENSG00000038427.11	VCAN	1	1	472.001	352.999	311.001	3	6	3	0	0	3	0	0	0	1	378.667	4	1	0	191.333	0.5	0.00261324
ENSG00000038532.10	CLEC16A	3449	3801	3949	3427	2765	2192	2213	2410	3115	2932	2841	2627	2525	5281	3625	3380.33	2271.67	2962.67	3477.67	2826	3220.17	1.13948
ENSG00000038945.10	MSR1	21	23	0	0	1	15	12	29	10	8	13	217	229	473	22	0.333333	18.6667	10.3333	306.333	9.5	158.333	16.6667
ENSG00000039068.14	CDH1	0	0	909.001	726.999	683.001	11	10	10	4	2	2	5	6	21	0	773	10.3333	2.66667	10.6667	391.667	6.66667	0.0170213
ENSG00000039123.11	SKIV2L2	14080	14372	4303	3446	3116	5840	5698	6353	3023	3041	2855	2742	2528	4879	14226	3621.67	5963.67	2973	3383	4792.67	3178	0.663097
ENSG00000039139.9	DNAH5	2	0	5	2	3	32	26	19	1	1	0	0	0	2	1	3.33333	25.6667	0.666667	0.666667	14.5	0.666667	0.045977
ENSG00000039319.12	ZFYVE16	2509	2542	1326	892	925	525.021	522	561.002	720.999	745.999	710	972.001	1022	1949	2525.5	1047.67	536.008	725.666	1314.33	791.837	1020	1.28814
ENSG00000039523.13	FAM65A	86.001	81.999	1328	1295	931.001	1758	1786	1829	2079	2041	2066	875.999	862.001	1851	84	1184.67	1791	2062	1196.33	1487.83	1629.17	1.09499
ENSG00000039537.9	C6	0	1	0	0	0	1	0	0	0	0	0	2	4	2	0.5	0	0.333333	0	2.66667	0.166667	1.33333	8
ENSG00000039560.9	RAI14	0	1	58	35	41	0	0	0	6	5	7	0	0	2	0.5	44.6667	0	6	0.666667	22.3333	3.33333	0.149254
ENSG00000039600.6	SOX30	0	2	13	10	5	0	0	1	4	5	7	1	0	7	1	9.33333	0.333333	5.33333	2.66667	4.83333	4	0.827586
ENSG00000039650.5	PNKP	2008	2108	1067	892	695	798	788	789.999	653	660.002	600.999	902.001	750.001	1768	2058	884.667	792	638	1140	838.333	889	1.06044
ENSG00000039987.2	BEST2	0	1	0	1	1	0	0	0	1	0	0	1	0	2	0.5	0.666667	0	0.333333	1	0.333333	0.666667	2
ENSG00000040199.14	PHLPP2	4776	4742	1354	1153	981	480	516	523	1151	1108	1133	817	683.001	1447	4759	1162.67	506.333	1130.67	982.334	834.5	1056.5	1.26603
ENSG00000040275.12	SPDL1	4774	4912	1581	1340	1165	1648	1624	1691	1393	1482	1372	757.999	719.999	1545	4843	1362	1654.33	1415.67	1007.67	1508.17	1211.67	0.803404
ENSG00000040341.13	STAU2	4704	4736	2346	1937	1704	1233.92	1227	1417	1298	1377	1267	1794.39	1723.66	3343.62	4720	1995.67	1292.64	1314	2287.22	1644.15	1800.61	1.09516
ENSG00000040487.8	PQLC2	377.001	388	401	329.001	261	114.001	110	112.991	266	261.999	297.999	144	136.999	309	382.5	330.334	112.331	275.333	196.666	221.332	236	1.06627
ENSG00000040531.10	CTNS	289.999	296.001	330	325	220.999	298.001	277	312.001	429	381	420	369	320.001	663.999	293	292	295.667	410	451	293.833	430.5	1.46512
ENSG00000040608.9	RTN4R	3	5	24	23	20	0	4	3	8	5	10	2	8	14	4	22.3333	2.33333	7.66667	8	12.3333	7.83333	0.635135
ENSG00000040633.8	PHF23	1995	2004	1295	1064	871.999	1356	1393	1543	1006	950.001	948	1454	1365	2860	1999.5	1077	1430.67	968	1893	1253.83	1430.5	1.1409
ENSG00000040731.6	CDH10	0	0	0	0	0	1	0	0	0	0	2	1	0	0	0	0	0.333333	0.666667	0.333333	0.166667	0.5	3
ENSG00000040933.11	INPP4A	2434	2377	6300	5169	4427	2282	2236	2398	1008	997	1021	1139	1108	2298.31	2405.5	5298.67	2305.33	1008.67	1515.1	3802	1261.88	0.3319
ENSG00000041353.5	RAB27B	2	5	0	1	2	0	0	0	1	0	0	10	4	7	3.5	1	0	0.333333	7	0.5	3.66667	7.33333
ENSG00000041357.11	PSMA4	15929	16440	4996	4089	3595	7081	6909	7755	2566	2609	2386	2425	2219	4318	16184.5	4226.67	7248.33	2520.33	2987.33	5737.5	2753.83	0.479971
ENSG00000041515.11	MYO16	0	0	41	49	30	1	0	4	5	5	2	0	0	2	0	40	1.66667	4	0.666667	20.8333	2.33333	0.112
ENSG00000041802.6	LSG1	8290	8454	2033	1701	1415	1532	1574	1721	1469	1416	1322	1224	1212	2204	8372	1716.33	1609	1402.33	1546.67	1662.67	1474.5	0.886829
ENSG00000041880.10	PARP3	191	245	780.999	662	542.001	536.999	547.002	618.001	438	439.999	427	222	237	462.999	218	661.667	567.334	435	307.333	614.5	371.166	0.604013
ENSG00000041982.10	TNC	0	0	55	49	44	0	2	0	3	0	6	7	4	22	0	49.3333	0.666667	3	11	25	7	0.28
ENSG00000041988.11	THAP3	561	547.999	357.002	340	290.999	249	259.867	256.99	332.001	339.001	328	284.001	241	562.999	554.5	329.334	255.286	333.001	362.667	292.31	347.834	1.18995
ENSG00000042062.7	FAM65C	54.999	71	2	0	0	1	0	3	0	1	1	619.001	633	1261	62.9995	0.666667	1.33333	0.666667	837.667	1	419.167	419.167
ENSG00000042088.9	TDP1	4777	4841	2005	1800	1504	1196	1129	1230	748.998	714.001	713.999	2131	2049	4101	4809	1769.67	1185	725.666	2760.33	1477.33	1743	1.17983
ENSG00000042286.10	AIFM2	565.001	628.001	1343	1156	1027	430.999	435	530.999	367	395	373	86	67	172	596.501	1175.33	465.666	378.333	108.333	820.499	243.333	0.296567
ENSG00000042304.6	C2orf83	1	1	0	0	0	1	0	0	0	0	0	0	0	0	1	0	0.333333	0	0	0.166667	0	0
ENSG00000042317.12	SPATA7	304.001	240.001	54	49	49.999	44	53	47	66	60	73	306.998	369.999	622.001	272.001	50.9997	48	66.3333	432.999	49.4998	249.666	5.04378
ENSG00000042429.6	MED17	2956	2966	1935	1373	1336	1343	1354	1442	1041	1126	1132	949	906	1705	2961	1548	1379.67	1099.67	1186.67	1463.83	1143.17	0.78094
ENSG00000042445.9	RETSAT	1102	1127	1324	1064	934.998	616.001	665	718.999	821	840	788	692	697.999	1144	1114.5	1107.67	666.667	816.333	844.666	887.166	830.5	0.936127
ENSG00000042493.11	CAPG	61	66	1023	903	795	359	357	419.001	359	344	353	239	268	484.999	63.5	907	378.334	352	330.666	642.667	341.333	0.53112
ENSG00000042753.7	AP2S1	3505.68	3563	1587	1579	1284	1555	1518	1691	773.001	815.001	714.999	1084	915	2087	3534.34	1483.33	1588	767.667	1362	1535.67	1064.83	0.693401
ENSG00000042781.8	USH2A	6	3	1	4	2	1	2	0	1	1	0	0	0	0	4.5	2.33333	1	0.666667	0	1.66667	0.333333	0.2
ENSG00000042813.3	ZPBP	1	1	0	0	0	0	0	0	0	0	0	11	0	27	1	0	0	0	12.6667	0	6.33333	#DIV/0!
ENSG00000042832.7	TG	87.999	77	2	6.999	6	0	0	1	0	1	1	3	2	5	82.4995	4.99967	0.333333	0.666667	3.33333	2.6665	2	0.750047
ENSG00000042980.8	ADAM28	48.999	69	4	1	2	1	0	0	0	1	0	9	9	15	58.9995	2.33333	0.333333	0.333333	11	1.33333	5.66667	4.25
ENSG00000043039.5	BARX2	2	0	0	3	1	0	0	0	18.001	25	27	760.999	845	1701	1	1.33333	0	23.3337	1102.33	0.666667	562.833	844.25
ENSG00000043093.9	DCUN1D1	13999	14145	3338	2490	2336	1406	1372	1517.96	2039	2122	1952	2591	2384	4884	14072	2721.33	1431.99	2037.67	3286.33	2076.66	2662	1.28187
ENSG00000043143.16	PHF15	6451	6383	4852	4045	3493	3455	3420	3698	2730	2466	2441	3952	3261	6778	6417	4130	3524.33	2545.67	4663.67	3827.17	3604.67	0.941863
ENSG00000043355.6	ZIC2	2	0	6	1	5	0	1	3	1	2	0	0	0	1	1	4	1.33333	1	0.333333	2.66667	0.666667	0.25
ENSG00000043462.7	LCP2	0	0	2190	1835	1503	21.999	29	18	1108	1149	1107	93.999	109	197	0	1842.67	22.9997	1121.33	133.333	932.834	627.333	0.672503
ENSG00000043514.11	TRIT1	2117	2173	1071	846.999	759	1262	1249	1351	612.001	674	693	794.999	876	1734	2145	892.333	1287.33	659.667	1135	1089.83	897.334	0.823368
ENSG00000043591.4	ADRB1	17	9	78	92	57	0	0	0	37	55	52	0	1	1	13	75.6667	0	48	0.666667	37.8333	24.3333	0.643172
ENSG00000044012.3	GUCA2B	0	0	0	0	0	0	0	0	0	0	0	0	0	0	0	0	0	0	0	0	0	#DIV/0!
ENSG00000044090.4	CUL7	1510	1438	1899	1590	1258	1047	1060.59	1209.25	1198	1215	1119	1362	1162	2575	1474	1582.33	1105.61	1177.33	1699.67	1343.97	1438.5	1.07033
ENSG00000044115.16	CTNNA1	169	174	5646	4870	4130	3	6	2	6	5	5	3650	3794	7341	171.5	4882	3.66667	5.33333	4928.33	2442.83	2466.83	1.00982
ENSG00000044446.7	PHKA2	3468	3508	1647	1353	1181	1701	1676	1864	1160	1170	1116	1605	1541	3290	3488	1393.67	1747	1148.67	2145.33	1570.33	1647	1.04882
ENSG00000044459.10	CNTLN	2043	2092	163	142	109.002	140	154.999	203	339	431	378.999	1877	1718	4048	2067.5	138.001	166	383	2547.67	152	1465.33	9.64034
ENSG00000044524.6	EPHA3	1	1	1	1	3	2	1	2	3	0	0	0	2	4	1	1.66667	1.66667	1	2	1.66667	1.5	0.9
ENSG00000044574.7	HSPA5	22711.8	23247.7	26818.9	20632.9	17664.9	21769.2	21240.9	24332.3	9009.95	8401.89	7725.99	10239	9499.96	18236.9	22979.8	21705.6	22447.5	8379.28	12658.6	22076.5	10519	0.476477
ENSG00000046604.8	DSG2	1	1	3620	2852	2505	0	0	0	0	18	0	0	0	8	1	2992.33	0	6	2.66667	1496.17	4.33333	0.00289629
ENSG00000046647.9	GEMIN8	931.931	982	649	517.001	478.001	555	558.999	617	221	290	246	339	366	749	956.966	548.001	577	252.333	484.667	562.5	368.5	0.655111
ENSG00000046651.10	OFD1	6020	6105	2921	2453	2176	1600.99	1678.99	1848.98	909	1013	884	957	1032	2184	6062.5	2516.67	1709.65	935.334	1391	2113.16	1163.17	0.55044
ENSG00000046653.10	GPM6B	1	3	4	2	1	1	1	1	0	0	0	0	1	1	2	2.33333	1	0	0.666667	1.66667	0.333333	0.2
ENSG00000046774.9	MAGEC2	0	0	0	0	0	0	0	0	0	0	0	2	5	10	0	0	0	0	5.66667	0	2.83333	#DIV/0!
ENSG00000046889.14	PREX2	0	0	117	111	96	0	0	0	0	2	0	11	6	12	0	108	0	0.666667	9.66667	54	5.16667	0.095679
ENSG00000047056.10	WDR37	1674	1662	898	775	678.999	378	368.999	434	266	309	313	660	649.999	1344	1668	784	393.666	296	884.666	588.833	590.333	1.00255
ENSG00000047188.11	YTHDC2	6264	6394	2599	1989	1802	1764	1821.01	2005	2288	2272	2236	1904	1875	3850	6329	2130	1863.34	2265.33	2543	1996.67	2404.17	1.20409
ENSG00000047230.10	CTPS2	3513	3496	1012	870	687	776.999	706.001	771.999	583.001	611.001	570.999	266.999	273	531	3504.5	856.333	751.666	588.334	357	804	472.667	0.587894
ENSG00000047249.12	ATP6V1H	2860	2862	1418	1164	1029	1174	1099	1286	697.002	745	751.001	1202	1188	2381	2861	1203.67	1186.33	731.001	1590.33	1195	1160.67	0.97127
ENSG00000047315.10	POLR2B	18764	19077	7340	5752	5283	5433	5442	6162	4902	4796	4635	4440	4258	8084	18920.5	6125	5679	4777.67	5594	5902	5185.83	0.878657
ENSG00000047346.8	FAM214A	3911	3891	1743	1337	1184	2051	1927	2087	465.001	559	563	1525	1588	3322	3901	1421.33	2021.67	529	2145	1721.5	1337	0.776648
ENSG00000047365.7	ARAP2	2881	2850	2498	1742	1526	879	900	959	1443	1368	1338	973	895	1783	2865.5	1922	912.667	1383	1217	1417.33	1300	0.917215
ENSG00000047410.9	TPR	27862	28598.6	11677	9535	7768	6161.06	6455	6766	6197	6248	6005	7700	7656	15984	28230.3	9660	6460.69	6150	10446.7	8060.34	8298.33	1.02953
ENSG00000047457.9	CP	0	2	2	2	2	0	1	0	0	0	0	0	0	0	1	2	0.333333	0	0	1.16667	0	0
ENSG00000047578.8	KIAA0556	764.001	792.999	888	770	680	443.999	416	493.999	559.999	603	604.001	1225	1188	2477	778.5	779.333	451.333	589	1630	615.333	1109.5	1.80309
ENSG00000047579.15	DTNBP1	676.999	594	572.998	498	431	409	412.001	413	247.999	244.999	180	365	433	799	635.5	500.666	411.334	224.333	532.333	456	378.333	0.829678
ENSG00000047597.5	XK	1	0	4	1	2	165	149	177	0	0	0	1150	1096	2076	0.5	2.33333	163.667	0	1440.67	83	720.333	8.67871
ENSG00000047617.10	ANO2	0	0.999	0	0	0	0	1	0	0	0	0	2	0	3	0.4995	0	0.333333	0	1.66667	0.166667	0.833333	5
ENSG00000047621.7	C12orf4	1868	1975	1140	950.998	830	1123.93	1028	1156	537.998	569.999	575.001	595	588	1238	1921.5	973.666	1102.64	560.999	807	1038.15	684	0.658861
ENSG00000047634.10	SCML1	0	0	1042	759.999	690.001	0	0	0	0	0	0	0	0	0	0	830.667	0	0	0	415.333	0	0
ENSG00000047644.13	WWC3	8188	8199	2527	2222	1761	390	343	351	100	99	118	29	15	53	8193.5	2170	361.333	105.667	32.3333	1265.67	69	0.0545167
ENSG00000047648.17	ARHGAP6	0	0	263.999	203	190	0	1	1	1	0	0	2	0	4	0	219	0.666667	0.333333	2	109.833	1.16667	0.0106222
ENSG00000047662.4	FAM184B	6	8	1	2	2	1	5	2	0	1	1	3	2	11	7	1.66667	2.66667	0.666667	5.33333	2.16667	3	1.38462
ENSG00000047849.17	MAP4	7843	7830	14586	12733	10367	7235	6965	7678	7411	6938	6839	7735	7220	14181	7836.5	12562	7292.67	7062.67	9712	9927.33	8387.33	0.844873
ENSG00000047932.9	GOPC	8306	8580	2366	1698	1669	1059	1000	1219	1183	1244	1212	1882	1815	3688	8443	1911	1092.67	1213	2461.67	1501.83	1837.33	1.22339
ENSG00000047936.6	ROS1	0	0	0	0	0	1	0	0	0	0	0	0	1	2	0	0	0.333333	0	1	0.166667	0.5	3
ENSG00000048028.7	USP28	3779	3893	2703	2108	1848	2572	2443	2629	1033	1151	1128	1446	1348	2858	3836	2219.67	2548	1104	1884	2383.83	1494	0.626722
ENSG00000048052.17	HDAC9	4999	5276	777	607.001	538	58	71.001	97.002	1481	1610	1543	2325	2261	4306	5137.5	640.667	75.3343	1544.67	2964	358.001	2254.33	6.29701
ENSG00000048140.13	TSPAN17	2188	2134	798.002	760	605	684	663	751	540.001	507.001	499.001	277	271	526	2161	721.001	699.333	515.334	358	710.167	436.667	0.61488
ENSG00000048162.15	NOP16	4639	4730	1027	820	698.999	1984	1978	2051	1046	1011	954	289	250.036	469	4684.5	848.666	2004.33	1003.67	336.012	1426.5	669.839	0.469569
ENSG00000048342.11	CC2D2A	1	0	3	5	4	2.998	5	8	1	2	1	2	0	3	0.5	4	5.33267	1.33333	1.66667	4.66633	1.5	0.321452
ENSG00000048392.7	RRM2B	23624	24011	2754	1983	1914	1978	1851	1993	766	774	802	2809	3039	5774	23817.5	2217	1940.67	780.667	3874	2078.83	2327.33	1.11954
ENSG00000048405.5	ZNF800	6629	6726	2565	1986	1754	1381	1297	1518.84	1569	1684	1565	720	659.999	1452	6677.5	2101.67	1398.95	1606	943.999	1750.31	1275	0.728443
ENSG00000048462.6	TNFRSF17	1858	1936	2721	2220	1999	469	437.001	504	895.001	953	969.001	28	21	53	1897	2313.33	470	939.001	34	1391.67	486.5	0.349581
ENSG00000048471.9	SNX29	3382.26	3336.96	6098.83	5185.74	4321.84	694.801	674.39	787.778	3736.95	3875.77	3803	754.748	751.999	1500	3359.61	5202.14	718.99	3805.24	1002.25	2960.56	2403.74	0.811921
ENSG00000048540.10	LMO3	2980	3074	132.002	125	109	293.001	296.998	293	771.999	879.001	806.001	0.991	0	0	3027	122.001	294.333	819	0.330333	208.167	409.665	1.96797
ENSG00000048544.5	MRPS10	4493.99	4580.92	1438	1139	1018	1857.94	1831.39	2064.39	1265	1222.92	1092.88	773.829	716.921	1439	4537.45	1198.33	1917.91	1193.6	976.583	1558.12	1085.09	0.69641
ENSG00000048545.9	GUCA1A	0	0	0	0	0	0	0	0	0	0	0	0	0	0	0	0	0	0	0	0	0	#DIV/0!
ENSG00000048649.9	RSF1	6395.42	6752.71	3381.17	2629.72	2110.01	4007.35	4117.76	4255.25	1805.26	1913.04	1844.41	2954.17	3071.41	6586.93	6574.06	2706.97	4126.79	1854.23	4204.17	3416.88	3029.2	0.886541
ENSG00000048707.9	VPS13D	8326.15	8428	4186	3226	2731	1035	984	966	2989	2945	2801	3428	3404	7036	8377.08	3381	995	2911.67	4622.67	2188	3767.17	1.72174
ENSG00000048740.13	CELF2	6	7	12449	10109	8505	4325	4401	4654	3600	3658	3504	6153	5853	12031	6.5	10354.3	4460	3587.33	8012.33	7407.17	5799.83	0.783003
ENSG00000048828.12	FAM120A	15107.2	15187.8	11475.8	9592.94	7703.85	9089.01	8780.8	9613	8091.75	7875.83	7733.86	6826.81	6129	12217.6	15147.5	9590.88	9160.94	7900.48	8391.13	9375.91	8145.81	0.868802
ENSG00000048991.12	R3HDM1	5214	5433	4559	3884	3274	3060	3094	3223	3408	3220	3079	3055	2732	5647	5323.5	3905.67	3125.67	3235.67	3811.33	3515.67	3523.5	1.00223
ENSG00000049089.9	COL9A2	780	775.001	1312	1079	885	542	503	521	2139	2379	2313	1174	1160	2555	777.5	1092	522	2277	1629.67	807	1953.33	2.42049
ENSG00000049130.9	KITLG	0	1	17	14	13	0	0	0	0	0	0	1	0	0	0.5	14.6667	0	0	0.333333	7.33333	0.166667	0.0227273
ENSG00000049167.9	ERCC8	1266.49	1224.83	413.808	343.159	277.765	270.484	266.001	261	333.181	331.768	300.436	308.804	298.609	597.75	1245.66	344.911	265.828	321.795	401.721	305.37	361.758	1.18466
ENSG00000049192.10	ADAMTS6	1289	1203	598	489	446	15	15	14	283	360	317	51	58	137	1246	511	14.6667	320	82	262.833	201	0.764743
ENSG00000049239.8	H6PD	2664	2664	3168	2804	2246	1414	1194	1422	1823	1809	1943	3111	3037	6331	2664	2739.33	1343.33	1858.33	4159.67	2041.33	3009	1.47404
ENSG00000049245.8	VAMP3	1909	2057	586	448	360.001	571	587	682	380	328.001	338	395.999	428	833	1983	464.667	613.333	348.667	552.333	539	450.5	0.835807
ENSG00000049246.10	PER3	32	25.999	34	16	22	1044	1054	1208	141	129	122	650.001	618	1189	28.9995	24	1102	130.667	819	563	474.834	0.843399
ENSG00000049247.9	UTS2	0	1	0	0	0	29	43	35	0	0	0	17	20	38	0.5	0	35.6667	0	25	17.8333	12.5	0.700935
ENSG00000049249.4	TNFRSF9	3	1	84	88	76	4	2	3	55	58	33	274	222.001	444	2	82.6667	3	48.6667	313.334	42.8333	181	4.22568
ENSG00000049283.13	EPN3	2	1	0	0	1	0	1	0	0	2	2	0	0	1	1.5	0.333333	0.333333	1.33333	0.333333	0.333333	0.833333	2.5
ENSG00000049319.2	SRD5A2	2	1	4	5	4	0	0	0	0	2	0	0	0	1	1.5	4.33333	0	0.666667	0.333333	2.16667	0.5	0.230769
ENSG00000049323.11	LTBP1	8448	8558	86.999	68	67	1580	1512	1688	657	694.999	668.001	126.001	130	247.001	8503	73.9997	1593.33	673.333	167.667	833.666	420.5	0.504399
ENSG00000049449.4	RCN1	223	251.702	3613.72	2935.83	2525.51	1	0	1	485.199	560.888	519.279	54	42	97.518	237.351	3025.02	0.666667	521.789	64.506	1512.84	293.147	0.193772
ENSG00000049540.12	ELN	1	2	0	0	2	0	0	0	1	1	1	60	48	121.999	1.5	0.666667	0	1	76.6663	0.333333	38.8332	116.499
ENSG00000049541.6	RFC2	7741.76	7751	2909	2480	2082	1867	1915	2083	1166	1161	1094	979	805.999	1647	7746.38	2490.33	1955	1140.33	1144	2222.67	1142.17	0.513872
ENSG00000049618.17	ARID1B	8941	9400	11788	9947	8351	4524.1	4146.59	4661	6675	6692	6491	3845	3654	8092	9170.5	10028.7	4443.9	6619.33	5197	7236.28	5908.17	0.816464
ENSG00000049656.9	CLPTM1L	29842	30530.6	5183	4194	3500	5809	5958	6639	2653	2651	2545	2004	1765	3538	30186.3	4292.33	6135.33	2616.33	2435.67	5213.83	2526	0.48448
ENSG00000049759.12	NEDD4L	219	210.002	1230	1042	806	1809	1766	1937	911.001	957.999	994.999	2891	2724.18	5712	214.501	1026	1837.33	954.666	3775.73	1431.67	2365.2	1.65206
ENSG00000049768.10	FOXP3	5	5	13	12	8	10	6	9	5	10	5	6	7	25	5	11	8.33333	6.66667	12.6667	9.66667	9.66667	1
ENSG00000049769.8	PPP1R3F	539	518	183	153.001	148	163.006	182	174	229	241	253	251	214.001	499	528.5	161.334	173.002	241	321.334	167.168	281.167	1.68194
ENSG00000049860.9	HEXB	480	525	1274	950	894	0	0	0	1091	1048	1125	1025	1004	1886	502.5	1039.33	0	1088	1305	519.667	1196.5	2.30244
ENSG00000049883.10	PTCD2	1045	1035	467.001	406	340	755	698.001	764	416	444.999	439	363	334.001	702	1040	404.334	739	433.333	466.334	571.667	449.833	0.78688
ENSG00000050030.9	KIAA2022	1	1	2117	1605	1466	0	0	0	0	0	0	1	1	3	1	1729.33	0	0	1.66667	864.667	0.833333	0.000963763
ENSG00000050130.13	JKAMP	1947	2032	1023	842.999	778.999	697	719	808.999	530.999	537	588	694	688.001	1402	1989.5	881.666	741.666	552	928.001	811.666	740	0.911705
ENSG00000050165.13	DKK3	0	0	0	0	2	1	0	0	1	1	0	0	0	0	0	0.666667	0.333333	0.666667	0	0.5	0.333333	0.666667
ENSG00000050327.10	ARHGEF5	0	0	1018.05	805.056	705.491	48.693	45	44.461	0	0	2	0	0	0	0	842.865	46.0513	0.666667	0	444.458	0.333333	0.000749977
ENSG00000050344.8	NFE2L3	3933	3990	1080	851	739	785.009	892	865	384	311	337	1396	1247	2502	3961.5	890	847.336	344	1715	868.668	1029.5	1.18515
ENSG00000050393.7	MCUR1	3905	4046	1594	1382	1136	2048	1953	2143	500	480	464	809.001	701.999	1376	3975.5	1370.67	2048	481.333	962.333	1709.33	721.833	0.422289
ENSG00000050405.9	LIMA1	2756	2959	6220	5164	4318	1051	1061	1196	546.001	521.999	498	1647	1575	3092	2857.5	5234	1102.67	522	2104.67	3168.33	1313.33	0.414519
ENSG00000050426.11	LETMD1	3248	3128	1631	1492	1224	3225	3463	3670	1240	1233	1324	1270	1286	2586	3188	1449	3452.67	1265.67	1714	2450.83	1489.83	0.607888
ENSG00000050438.12	SLC4A8	1090	1115.04	253.999	237.998	190	27	25.211	22	216.002	189.999	201	27.001	20	32	1102.52	227.332	24.737	202.334	26.3337	126.035	114.334	0.90716
ENSG00000050555.13	LAMC3	2	1	1	2	1	4	4	1	0	1	1	39	30	56	1.5	1.33333	3	0.666667	41.6667	2.16667	21.1667	9.76923
ENSG00000050628.16	PTGER3	2	0	5	6	5	0	0	0	0	2	0	0	2	7	1	5.33333	0	0.666667	3	2.66667	1.83333	0.6875
ENSG00000050730.11	TNIP3	0	0	20	20	10	1	2	0	110	129.001	130	9	7	11	0	16.6667	1	123	9	8.83333	66.0002	7.47172
ENSG00000050748.13	MAPK9	4280	4509	1801.43	1517	1380	1631	1586	1760	1274	1281	1275	845.001	790	1471	4394.5	1566.14	1659	1276.67	1035.33	1612.57	1156	0.716867
ENSG00000050767.11	COL23A1	3	3	4	2	1	2	1	0	1	0	3	5	11	28	3	2.33333	1	1.33333	14.6667	1.66667	8	4.8
ENSG00000050820.12	BCAR1	580.999	627.999	1076	1061	777	78	94.999	114	115.999	133	118	128	107	239	604.499	971.333	95.6663	122.333	158	533.5	140.167	0.26273
ENSG00000051009.6	FAM160A2	1260	1300	969.999	898	796.001	1082	1162	1206	745	749	719	1133	1150	2217	1280	888	1150	737.667	1500	1019	1118.83	1.09797
ENSG00000051108.10	HERPUD1	12055	12468	6071	4370	3753	3851	3893	4377	4177	4384	4238	2580	2407	4727	12261.5	4731.33	4040.33	4266.33	3238	4385.83	3752.17	0.85552
ENSG00000051128.14	HOMER3	15	17	43	17.782	15.999	26.158	20	32.637	1589.72	1769.8	1774	197.624	229.878	485	16	25.5937	26.265	1711.17	304.167	25.9293	1007.67	38.8622
ENSG00000051180.12	RAD51	3291	3389	941.999	786.999	648	1251	1341.3	1485	543.999	632.001	563	366	351	710	3340	792.333	1359.1	579.667	475.667	1075.72	527.667	0.490526
ENSG00000051341.9	POLQ	5177	5273	3598	2823	2591	1850	1895	1996	4190	4301	4215	3644	3677	7209	5225	3004	1913.67	4235.33	4843.33	2458.83	4539.33	1.84613
ENSG00000051382.4	PIK3CB	1270	1274	1210	985.001	867	1393	1410	1585	1121	1098	1018	1233	1155	2289	1272	1020.67	1462.67	1079	1559	1241.67	1319	1.06228
ENSG00000051523.6	CYBA	10028	10165	6149	5623	4369	7775.07	7795.31	8346	4126	4466	4385	2576	2238	4953	10096.5	5380.33	7972.13	4325.67	3255.67	6676.23	3790.67	0.567785
ENSG00000051596.5	THOC3	3871	3980.27	2269.57	1875.59	1688.02	3635.42	3699.34	4033.5	831.311	943.468	864.705	1690.62	1593.08	3377.68	3925.63	1944.4	3789.42	879.828	2220.46	2866.91	1550.14	0.540702
ENSG00000051620.6	HEBP2	1174	1250	1021	921	728.999	38	32.994	34	199	264	210.001	199	183.999	394	1212	890.333	34.998	224.334	259	462.666	241.667	0.522336
ENSG00000051825.10	MPHOSPH9	7765	8191	3076	2415	2080	1970	1993	2155	1985	1988	2002	2342	2277	4614	7978	2523.67	2039.33	1991.67	3077.67	2281.5	2534.67	1.11097
ENSG00000052126.10	PLEKHA5	3	0	14	7	4	0	1	2	4	3	3	2	0	10	1.5	8.33333	1	3.33333	4	4.66667	3.66667	0.785714
ENSG00000052344.11	PRSS8	1.816	1	0	1	1	0	0	1	0	0	1	2	0	0	1.408	0.666667	0.333333	0.333333	0.666667	0.5	0.5	1
ENSG00000052723.7	SIKE1	10660	10777	2361	1855	1658	1509	1438	1584	908	917	888	1769	1720	3465	10718.5	1958	1510.33	904.333	2318	1734.17	1611.17	0.929072
ENSG00000052749.9	RRP12	5143	5137	2114	1796	1429	1928	1884	2253	2241	2099	1847	1391	1058	2079	5140	1779.67	2021.67	2062.33	1509.33	1900.67	1785.83	0.939583
ENSG00000052795.8	FNIP2	98	108	632.001	512.999	462.999	890.001	902	904.999	21	25	18	190	194.999	396	103	536	899	21.3333	260.333	717.5	140.833	0.196283
ENSG00000052802.8	MSMO1	8691	8723	5639	4581	4137	3756.97	3380	3752	3122	3560	3504	3018	3217	5934	8707	4785.67	3629.66	3395.33	4056.33	4207.66	3725.83	0.885488
ENSG00000052841.10	TTC17	3861	3896	3519	2675	2306	2823	2801	3110	1783	2035	1860	2544	2426	5265	3878.5	2833.33	2911.33	1892.67	3411.67	2872.33	2652.17	0.923349
ENSG00000052850.5	ALX4	0	0	0	0	0	1	0	2	0	0	1	0	2	1	0	0	1	0.333333	1	0.5	0.666667	1.33333
ENSG00000053108.12	FSTL4	1	3	13.001	7	3	2	0	2	0	3	5	25	51.999	96	2	7.667	1.33333	2.66667	57.6663	4.50017	30.1665	6.70342
ENSG00000053254.11	FOXN3	7907	7821	6945	5648	4822	229.192	203	246	2750	2672	2566	3216	3308	6753	7864	5805	226.064	2662.67	4425.67	3015.53	3544.17	1.1753
ENSG00000053328.8	METTL24	1	0	0	0	0	0	0	0	0	0	0	0	0	0	0.5	0	0	0	0	0	0	#DIV/0!
ENSG00000053371.8	AKR7A2	2385.97	2481.93	1003.98	1036	762	1203.88	1154.88	1234.72	942	1068.97	1017	650.113	651	1291.99	2433.95	933.995	1197.83	1009.32	864.369	1065.91	936.846	0.878917
ENSG00000053372.4	MRTO4	9234	9143	2662	2249	1918	2392	2277	2656	2294	2179	2040	1450	1224	2434	9188.5	2276.33	2441.67	2171	1702.67	2359	1936.83	0.82104
ENSG00000053438.7	NNAT	1	0	0	0	0	0	0	0	0	0	0	0	0	0	0.5	0	0	0	0	0	0	#DIV/0!
ENSG00000053501.8	USE1	518	496.999	275.001	220.999	156	520	551	572	177.999	207	148.001	183	194.999	449.999	507.5	217.333	547.667	177.667	275.999	382.5	226.833	0.593027
ENSG00000053524.7	MCF2L2	689.001	686.999	59	60.999	49.999	20	26.999	39	142	144	140.999	54	76.999	146.063	688	56.666	28.6663	142.333	92.354	42.6662	117.344	2.75027
ENSG00000053702.10	NRIP2	0	1	1	0	0	3	3	0	0	0	0	1	0	0	0.5	0.333333	2	0	0.333333	1.16667	0.166667	0.142857
ENSG00000053747.11	LAMA3	149	143	69	72.999	40	0	2	1	17	25	14	76	88	165.999	146	60.6663	1	18.6667	110	30.8332	64.3332	2.08649
ENSG00000053770.7	AP5M1	5924	6167	2009	1455	1353	1140	1062	1236	1087	1002	1065	1073	1041	1957	6045.5	1605.67	1146	1051.33	1357	1375.83	1204.17	0.875228
ENSG00000053900.6	ANAPC4	4203	4203.26	1513	1197	1063	907	936	1088	707	780	707	933	826.999	1646	4203.13	1257.67	977.001	731.333	1135.33	1117.33	933.333	0.835322
ENSG00000053918.11	KCNQ1	1	2	20	18	6	1209	1217	1291	8	16	14	228	339	603.999	1.5	14.6667	1239	12.6667	390.333	626.833	201.5	0.321457
ENSG00000054116.7	TRAPPC3	3986	4083	1434	1247	1043	1030	1044	1130	776.999	841	778	694.999	635	1170	4034.5	1241.33	1068	798.666	833.333	1154.67	816	0.706697
ENSG00000054118.9	THRAP3	23837	24190	13280	11162.3	9397	5832	5864.94	6191	7546	7032	6981	7149	6932	13637	24013.5	11279.8	5962.65	7186.33	9239.33	8621.2	8212.83	0.952632
ENSG00000054148.13	PHPT1	2203.6	2160.96	1830.99	1571	1313.97	1132	1073.9	1182	1012	1028	1052	960.999	985	1972.86	2182.28	1571.99	1129.3	1030.67	1306.29	1350.64	1168.48	0.865125
ENSG00000054179.7	ENTPD2	0	2	177	152.999	123	2	6	4	27	19	18	120	125	312	1	151	4	21.3333	185.667	77.4998	103.5	1.33549
ENSG00000054219.9	LY75	6401.31	6862.33	7632.95	6219.75	5408.04	1779	1670.13	1683.5	2946.93	3002.43	3040.59	2580.81	2413.74	4579.23	6631.82	6420.25	1710.88	2996.65	3191.26	4065.56	3093.96	0.761015
ENSG00000054267.16	ARID4B	6059.39	6150.09	3261.2	2375.22	2121.97	1415.25	1527.63	1574.93	1789	1963	1863	3522	3537	7511	6104.74	2586.13	1505.94	1871.67	4856.67	2046.03	3364.17	1.64424
ENSG00000054277.8	OPN3	312	335	292	259	192	627.001	606.001	653	244.999	240.001	231	669	641.999	1204	323.5	247.667	628.667	238.667	838.333	438.167	538.5	1.22898
ENSG00000054282.11	SDCCAG8	887	900.999	782.001	580.001	508	259	260.999	291.001	288.999	380	337.001	590.001	644	1407	894	623.334	270.333	335.333	880.333	446.834	607.833	1.36031
ENSG00000054356.9	PTPRN	3	2	1	0	6	8	6	9	1	4	4	9.999	10	26	2.5	2.33333	7.66667	3	15.333	5	9.1665	1.8333
ENSG00000054392.8	HHAT	472	502.001	354.999	338	281.999	54	49	54	159	188.999	221	416	442.001	935	487	324.999	52.3333	189.666	597.667	188.666	393.667	2.08658
ENSG00000054523.12	KIF1B	204	210	2608.26	2177	1862	614	611	623	2222	2011	2124	1210	1123	2271	207	2215.75	616	2119	1534.67	1415.88	1826.83	1.29025
ENSG00000054598.5	FOXC1	0	0	70.594	60.064	70.092	1.001	1	0	0	0	0	21	15	41.024	0	66.9167	0.667	0	25.6747	33.7918	12.8373	0.379895
ENSG00000054611.9	TBC1D22A	4544	4438	3313	3097	2591	1806.32	1750	1914	1540	1853	1770	2464	2516	5797	4491	3000.33	1823.44	1721	3592.33	2411.89	2656.67	1.10149
ENSG00000054654.11	SYNE2	105332	107612	16664	13296	11433	2335	2086	2099	7270	8915	8203	28911	25072	57058	106472	13797.7	2173.33	8129.33	37013.7	7985.5	22571.5	2.82656
ENSG00000054690.9	PLEKHH1	3	3	58	47	32	1	4.002	0	0	1	0	153.999	250	459.999	3	45.6667	1.66733	0.333333	287.999	23.667	144.166	6.09145
ENSG00000054793.9	ATP9A	26	34	35	27	30	0	1	1	46	42	46	355	373	726	30	30.6667	0.666667	44.6667	484.667	15.6667	264.667	16.8936
ENSG00000054796.8	SPO11	0	0	0	0	0	0	0	1	0	0	0	0	0	1	0	0	0.333333	0	0.333333	0.166667	0.166667	1
ENSG00000054803.3	CBLN4	1	1	1	1	1	1	0	0	0	0	1	0	0	0	1	1	0.333333	0.333333	0	0.666667	0.166667	0.25
ENSG00000054938.11	CHRDL2	0	0	0	0	0	0	0	0	0	0	0	0	0	0	0	0	0	0	0	0	0	#DIV/0!
ENSG00000054965.6	FAM168A	1948	1981	2835	2547	2187	1712	1711	1910	1130	1242	1197	2333	2363	4820	1964.5	2523	1777.67	1189.67	3172	2150.33	2180.83	1.01418
ENSG00000054967.8	RELT	3127	3180	2443	2098	1657	1809	1759	1853	1339	1505	1444	1302	1229	2618	3153.5	2066	1807	1429.33	1716.33	1936.5	1572.83	0.812204
ENSG00000054983.12	GALC	717	790.001	433.001	321	275	506	537	564.001	47	63	53	944.999	960.001	1953	753.5	343	535.667	54.3333	1286	439.334	670.167	1.52542
ENSG00000055044.6	NOP58	13915.9	14152	4350	3633	3161	5977	5889	6701	2706	2627	2436	2114	1918	3724	14034	3714.67	6189	2589.67	2585.33	4951.83	2587.5	0.522534
ENSG00000055070.12	SZRD1	8325	8670	10275	9207	7547	4262	4303	4733	4405	4414	4323	5188	4663	9837	8497.5	9009.67	4432.67	4380.67	6562.67	6721.17	5471.67	0.814095
ENSG00000055118.10	KCNH2	245	257	10	17	8	1746	1772	1783	127	95	95.999	130	144	317.001	251	11.6667	1767	106	197	889.334	151.5	0.170352
ENSG00000055130.11	CUL1	13021	13347	3517	2716	2401	4939	4943	5419	2843	2628	2608	1178	1050	2162	13184	2878	5100.33	2693	1463.33	3989.17	2078.17	0.520953
ENSG00000055147.13	FAM114A2	2336	2429	1264	1044	859.002	678	601.999	654.998	596.999	625	604.001	455	428	863	2382.5	1055.67	644.999	608.667	582	850.333	595.333	0.700118
ENSG00000055163.14	CYFIP2	29096	29526	10218	8787	7378	8568	7921	8655	8161	8288	8063.84	4742	4718	9447	29311	8794.33	8381.33	8170.95	6302.33	8587.83	7236.64	0.842662
ENSG00000055208.13	TAB2	2932.04	2902	4219	3274	2941	2118	2019	2199	2099	2137	2148	3127	3059	6048	2917.02	3478	2112	2128	4078	2795	3103	1.1102
ENSG00000055211.8	GINM1	2752	2717	1698	1243	1207	1186	1127	1234	764	805	748	843	813	1607	2734.5	1382.67	1182.33	772.333	1087.67	1282.5	930	0.725146
ENSG00000055332.12	EIF2AK2	893	930.001	16006	12823	11436	6222	5961	6563	4403	4064	4094.01	4686.99	4512	9054	911.5	13421.7	6248.67	4187	6084.33	9835.17	5135.67	0.522174
ENSG00000055483.15	USP36	5250	5412	3707	3136	2623	2951	2907	3204	2896	2703	2513	1919	1685	3526	5331	3155.33	3020.67	2704	2376.67	3088	2540.33	0.822647
ENSG00000055609.13	KMT2C	18088.8	18564.7	16771	13863	11929	4179.95	3869	3849	9076.89	10709	10372	7789.95	7485.99	16848.9	18326.8	14187.7	3965.98	10052.6	10708.3	9076.82	10380.4	1.14362
ENSG00000055732.8	MCOLN3	1	0	65.001	67	49.001	1	0	0	0	0	0	0	0	2	0.5	60.334	0.333333	0	0.666667	30.3337	0.333333	0.0109889
ENSG00000055813.5	CCDC85A	5	0	7.743	0	4.226	19.092	19.402	17.112	0	0	0	75.222	70.872	146.958	2.5	3.98967	18.5353	0	97.684	11.2625	48.842	4.33669
ENSG00000055917.11	PUM2	10322	10901	8690	7098	6333	4828	4592	5081	5545	5577	5462	5438	5480	10322	10611.5	7373.67	4833.67	5528	7080	6103.67	6304	1.03282
ENSG00000055950.12	MRPL43	1736	1817	993	828	759	1084	1045	1106	845.002	874.999	834.999	1068	939.001	1889	1776.5	860	1078.33	851.667	1298.67	969.167	1075.17	1.10937
ENSG00000055955.11	ITIH4	21.018	18.381	26.828	33.859	40.135	5.087	4.02	4.153	14.235	22.217	19.085	10.223	4.604	31.182	19.6995	33.6073	4.42	18.5123	15.3363	19.0137	16.9243	0.890114
ENSG00000055957.6	ITIH1	0	0	6	3	9	1	3	0	3	2	2	4	2	6	0	6	1.33333	2.33333	4	3.66667	3.16667	0.863636
ENSG00000056050.6	C4orf27	1706	1875	897.999	688	621	416	430	431	472	467	472	404	380	745	1790.5	735.666	425.667	470.333	509.667	580.666	490	0.843858
ENSG00000056097.11	ZFR	12125	12585	6213	5248	4406	5018	4902	5372	4534.99	4221	4128	4034	3944	7762	12355	5289	5097.33	4294.67	5246.67	5193.17	4770.67	0.918643
ENSG00000056277.11	ZNF280C	1460	1435	847	649	555	226	213	247	525	470	428	611	538	1115	1447.5	683.667	228.667	474.333	754.667	456.167	614.5	1.3471
ENSG00000056291.13	NPFFR2	0	0	1	0	0	0	0	0	0	0	0	0	1	0	0	0.333333	0	0	0.333333	0.166667	0.166667	1
ENSG00000056487.11	PHF21B	0	0	3	4	1	0	0	0	0	1	0	114	98	214	0	2.66667	0	0.333333	142	1.33333	71.1667	53.375
ENSG00000056558.6	TRAF1	3114	3218	11014	9989	8122	1095	1102	1077	3661	3785	3863	7136	6698	13277	3166	9708.33	1091.33	3769.67	9037	5399.83	6403.33	1.18584
ENSG00000056586.11	RC3H2	14690	14956	2716	2019	1826	1887	1898	2022	1844	1888	1937	2047	2001	4176	14823	2187	1935.67	1889.67	2741.33	2061.33	2315.5	1.1233
ENSG00000056661.9	PCGF2	302	286	1891	1702	1262	1195	1205	1367	496	442.001	424	1037	1121	2389	294	1618.33	1255.67	454	1515.67	1437	984.833	0.68534
ENSG00000056736.5	IL17RB	44	53	259	207	168	0	2	1	0	0	0	1	0	0	48.5	211.333	1	0	0.333333	106.167	0.166667	0.00156986
ENSG00000056972.14	TRAF3IP2	905	1021	1349	1174	1020	525.059	510	612	3	1	5	365	324	724	963	1181	549.02	3	471	865.01	237	0.273985
ENSG00000056998.14	GYG2	0	0	0	0	0	0	0	0	0	0	0	0	0	0	0	0	0	0	0	0	0	#DIV/0!
ENSG00000057019.11	DCBLD2	1810	1866	816.002	686.001	593.999	450.999	409.999	475	163.001	203	140	101	119	209.001	1838	698.667	445.333	168.667	143	572	155.834	0.272436
ENSG00000057149.10	SERPINB3	0	0	1	0	0	0	0	0	0	0	0	0	0	0	0	0.333333	0	0	0	0.166667	0	0
ENSG00000057252.8	SOAT1	5153	5347.64	3477	2667	2406	893.999	842.999	1022	1651	1485	1462	558	497.999	996	5250.32	2850	919.666	1532.67	684	1884.83	1108.33	0.588027
ENSG00000057294.9	PKP2	0	0	103	64	78.953	0	0	2	0	0	0	10	8	13	0	81.9843	0.666667	0	10.3333	41.3255	5.16667	0.125024
ENSG00000057468.6	MSH4	17	24	14	15	14	4	3	1	8	16	17	11	1	6	20.5	14.3333	2.66667	13.6667	6	8.5	9.83333	1.15686
ENSG00000057593.9	F7	0	0	0	0	0	0	0	0	0	0	0	0	0	0	0	0	0	0	0	0	0	#DIV/0!
ENSG00000057608.12	GDI2	41352.1	42552.9	15416.7	12647.2	11218.8	8094.4	7879.96	8981.47	3549.95	3572.99	3314.95	5259.99	5049.92	9614.5	41952.5	13094.2	8318.61	3479.3	6641.47	10706.4	5060.38	0.47265
ENSG00000057657.10	PRDM1	52.999	50	2580	1950	1506	383	371	403	22	26	9	1166	1253	2390	51.4995	2012	385.667	19	1603	1198.83	811	0.676491
ENSG00000057663.8	ATG5	4082	4132	1011	720	655	1038	972	1113	545.001	501	486	588	522.999	1060	4107	795.333	1041	510.667	723.667	918.167	617.167	0.672173
ENSG00000057704.6	TMCC3	344	338	3012	2514	2239	172	150	197	959	1026	1014	135	145	234	341	2588.33	173	999.667	171.333	1380.67	585.5	0.42407
ENSG00000057757.5	PITHD1	4520	4589	1689	1421	1196	1593	1526	1626	1541	1472	1436	1133	986	2097	4554.5	1435.33	1581.67	1483	1405.33	1508.5	1444.17	0.957353
ENSG00000057935.9	MTA3	6722	6831	2291	1939	1646	1823	1660	1944	877.002	921	886	1708	1702	3594	6776.5	1958.67	1809	894.667	2334.67	1883.83	1614.67	0.857118
ENSG00000058056.4	USP13	8602	8742	2312	1950	1717	1586	1553	1708	1944	1911	1955	1760	1624	3118	8672	1993	1615.67	1936.67	2167.33	1804.33	2052	1.13726
ENSG00000058063.11	ATP11B	14794	15185	7619	5734	5261	3875	4024	4307	3788	3797	3709	5372.89	5504	10880	14989.5	6204.67	4068.67	3764.67	7252.3	5136.67	5508.48	1.07238
ENSG00000058085.10	LAMC2	0	2	13	8	11	0	1	1	2	0	0	1	1	1	1	10.6667	0.666667	0.666667	1	5.66667	0.833333	0.147059
ENSG00000058091.12	CDK14	15146	15592	2443	2032	1662	1085	1091	1183	3359	3288	3358	2041	1952	3871	15369	2045.67	1119.67	3335	2621.33	1582.67	2978.17	1.88174
ENSG00000058262.5	SEC61A1	8955	8998	13447	10971	9055	12413	12181	13893	5868	5515	5316	6949	6412	12524	8976.5	11157.7	12829	5566.33	8628.33	11993.3	7097.33	0.591773
ENSG00000058272.11	PPP1R12A	10087	10184	6400	5210	4499	2530	2518	2748	2636	2812	2635	3167	3183	6163	10135.5	5369.67	2598.67	2694.33	4171	3984.17	3432.67	0.861577
ENSG00000058335.11	RASGRF1	2	5	119	95.001	85.001	12	9	7	31	30.001	31	18	21	47.002	3.5	99.6673	9.33333	30.667	28.6673	54.5003	29.6672	0.544348
ENSG00000058404.15	CAMK2B	5	1	6	9	3	6	6	2	8	7	9	7	1	4	3	6	4.66667	8	4	5.33333	6	1.125
ENSG00000058453.12	CROCC	1668.29	1705.55	39.068	30	31.604	610.764	627.347	581.214	133.693	135.833	184.589	3040.73	3014.44	6704.72	1686.92	33.5573	606.442	151.372	4253.3	319.999	2202.34	6.88231
ENSG00000058600.11	POLR3E	7108	7237	1934	1522	1268	2987	2922.45	3184	2065	2048	1855	1494	1353	2586	7172.5	1574.67	3031.15	1989.33	1811	2302.91	1900.17	0.825116
ENSG00000058668.10	ATP2B4	95	95	487	383	347	1158	1086	1173	931.001	930.999	982	1737	1765	3601	95	405.667	1139	948	2367.67	772.333	1657.83	2.14653
ENSG00000058673.11	ZC3H11A	17923.5	18331.1	10489.5	8056.01	7494.69	5574.46	5627.33	5799.78	5870.52	6158.08	6086.69	13843.8	13766.5	27255.1	18127.3	8680.07	5667.19	6038.43	18288.5	7173.63	12163.4	1.69558
ENSG00000058729.6	RIOK2	3353	3394	1286	934.999	898	1368	1395	1510	541.999	500.999	504.999	594	570.001	1045	3373.5	1039.67	1424.33	515.999	736.334	1232	626.167	0.508252
ENSG00000058799.9	YIPF1	1167	1213	500.999	447.999	398.999	256	249	266	199.999	216.001	242.999	303.999	280	590.999	1190	449.332	257	219.666	391.666	353.166	305.666	0.865502
ENSG00000058804.10	NDC1	34888	36162	4566	3540	3141	4648	4779	5192	3699	3586	3597.99	3991	3753	7026	35525	3749	4873	3627.66	4923.33	4311	4275.5	0.991765
ENSG00000058866.10	DGKG	0	0	69	43	68	1	5	2	0	1	0	3	1	2	0	60	2.66667	0.333333	2	31.3333	1.16667	0.037234
ENSG00000059122.12	FLYWCH1	2909	2939	1788	1529	1280	859	870.092	968.067	958.999	1015	1033.31	1543	1452	3115	2924	1532.33	899.053	1002.44	2036.67	1215.69	1519.55	1.24995
ENSG00000059145.14	UNKL	1380	1385	989.998	904.999	740	807.001	794.999	959.999	488.001	563	521	1070	964.999	2197	1382.5	878.332	854	524	1410.67	866.166	967.333	1.1168
ENSG00000059377.11	TBXAS1	1	0	247.999	205.999	163.001	2	1	3	8	11.001	1	2	2	6	0.5	205.666	2	6.667	3.33333	103.833	5.00017	0.0481558
ENSG00000059378.8	PARP12	606.001	602.999	1115	1002	809.999	1680	1656	1742	313	263	276.999	318	288.001	533	604.5	975.666	1692.67	284.333	379.667	1334.17	332	0.248845
ENSG00000059573.4	ALDH18A1	13045	13326	5906	4838	4097	7960	7828	8628	3927	3778	3734	2989	2753	5485	13185.5	4947	8138.67	3813	3742.33	6542.83	3777.67	0.577375
ENSG00000059588.5	TARBP1	4135	4298	2595	2074	1824	2507	2629	2721	2010	2113	2009	2053	1894	3800	4216.5	2164.33	2619	2044	2582.33	2391.67	2313.17	0.967178
ENSG00000059691.7	PET112	1439	1448	1061	837	747	841.999	781.999	785	728.999	712	654.999	724.999	677	1465	1443.5	881.667	802.999	698.666	955.666	842.333	827.166	0.981994
ENSG00000059728.6	MXD1	288	320	644	515.001	443.999	585	677	664.168	258	247	265	879.312	866.937	1747	304	534.333	642.056	256.667	1164.42	588.195	710.542	1.208
ENSG00000059758.3	CDK17	4639	4955	2414	2014	1770	1977	2020	2074	1283	1400	1335	1217	1198	2490	4797	2066	2023.67	1339.33	1635	2044.83	1487.17	0.72728
ENSG00000059769.15	DNAJC25	1042.35	1047.02	422.309	242.976	307.443	532.093	480.417	518.87	281.888	260.722	279.898	288.144	295.71	608.269	1044.68	324.243	510.46	274.169	397.374	417.351	335.772	0.80453
ENSG00000059804.11	SLC2A3	97.968	81	3156.55	2216.6	2100.38	1255	1454.67	1429.83	745.994	916.988	820	1070.81	1305.95	2402.14	89.484	2491.18	1379.83	827.661	1592.97	1935.5	1210.31	0.625323
ENSG00000059915.12	PSD	33	29	50	47	35	27.009	35.719	42.418	53.001	64.999	35	33	22	61.999	31	44	35.0487	51	38.9997	39.5243	44.9998	1.13853
ENSG00000060069.12	CTDP1	1984	1898	2095	1815	1442	1349	1233	1390	2000	2109	2022	1324	1135	2510	1941	1784	1324	2043.67	1656.33	1554	1850	1.19048
ENSG00000060138.8	YBX3	10991	11326	5630	4697	3865	11424.8	11476.9	12349.5	2597	2882	2616	5684	5170	10293	11158.5	4730.67	11750.4	2698.33	7049	8240.55	4873.67	0.591425
ENSG00000060140.4	STYK1	66	84	11	7	4	0	0	0	0	0	0	0	2	0	75	7.33333	0	0	0.666667	3.66667	0.333333	0.0909091
ENSG00000060237.12	WNK1	12830	13240	31247	26081	21778	9336	8648	9505	13225	13527	13077	11513	10939	23138.6	13035	26368.7	9163	13276.3	15196.9	17765.8	14236.6	0.801347
ENSG00000060303.5	RPS17P5	1	1	0	0	0	13.316	7.631	6.008	0	0	0	0.829	2.86	4.872	1	0	8.985	0	2.85367	4.4925	1.42683	0.317603
ENSG00000060339.9	CCAR1	11907	12435	4668	3639	3113	3652	3747	4093	3048	3023	2825	2839	2556	5427	12171	3806.67	3830.67	2965.33	3607.33	3818.67	3286.33	0.860597
ENSG00000060491.12	OGFR	5022	5048	2557	2287	1907	3018	2998	3164	1256	1283	1192	1113	1063	2226	5035	2250.33	3060	1243.67	1467.33	2655.17	1355.5	0.510514
ENSG00000060558.3	GNA15	1	1	790	766	652	16	13	12	12	20	17	343	397	777	1	736	13.6667	16.3333	505.667	374.833	261	0.696309
ENSG00000060566.9	CREB3L3	0	0	2	0	2	0	0	0	2	5	7	5	3	9	0	1.33333	0	4.66667	5.66667	0.666667	5.16667	7.75
ENSG00000060642.6	PIGV	1232	1201	578	516	445	329	327.001	371.84	358.001	341.001	357	422	382	752.001	1216.5	513	342.614	352.001	518.667	427.807	435.334	1.01759
ENSG00000060656.15	PTPRU	25	20	28	32	22.999	49	32.099	41	30.001	27	35	135	139.001	253.999	22.5	27.6663	40.6997	30.667	176	34.183	103.334	3.02295
ENSG00000060688.8	SNRNP40	8415	8688	2679	2383	1918	1314	1264	1416	2048	2060	1874	1603	1419	2858	8551.5	2326.67	1331.33	1994	1960	1829	1977	1.08092
ENSG00000060709.9	RIMBP2	0	0	616.727	540	488.001	1	0	1	9	10	9	3	0	3	0	548.243	0.666667	9.33333	2	274.455	5.66667	0.020647
ENSG00000060718.14	COL11A1	0	0	0	0	0	0	0	0	0	0	1	0	0	4	0	0	0	0.333333	1.33333	0	0.833333	#DIV/0!
ENSG00000060749.10	QSER1	5061	5216	3601	2820	2557	3033	3112	3349	2613	2679	2593	3257	2919	6087	5138.5	2992.67	3164.67	2628.33	4087.67	3078.67	3358	1.09073
ENSG00000060762.14	MPC1	2293	2321	1104	884	755.999	897.999	772.001	868	1110	980.999	1011	318.001	321.001	565	2307	914.666	846	1034	401.334	880.333	717.667	0.815222
ENSG00000060971.13	ACAA1	1692	1665	2157	1933	1555	1441	1481	1576	814	848.001	811	556	517.002	1097	1678.5	1881.67	1499.33	824.334	723.334	1690.5	773.834	0.457755
ENSG00000060982.10	BCAT1	110066	112393	13705	11086	9955	7939	7536	8167	18043	19777	19420	4935	4973	9376	111230	11582	7880.67	19080	6428	9731.33	12754	1.31061
ENSG00000061273.13	HDAC7	10326	10372	1455	1336	1098	5770	5981	6329	2805	2993	3042	3863	3971	8067	10349	1296.33	6026.67	2946.67	5300.33	3661.5	4123.5	1.12618
ENSG00000061337.11	LZTS1	3757	3822	7	0	6	383	397	425	0	0	1	168.002	153	289	3789.5	4.33333	401.667	0.333333	203.334	203	101.834	0.501644
ENSG00000061455.10	PRDM6	0	1	0	0	0	1	0	1	2	1	4	2	2	4	0.5	0	0.666667	2.33333	2.66667	0.333333	2.5	7.5
ENSG00000061492.7	WNT8A	0	0	1	0	0	0	0	0	0	0	0	0	0	0	0	0.333333	0	0	0	0.166667	0	0
ENSG00000061656.5	SPAG4	411.001	390	158.999	119	124	359.001	389	379	70	93.001	83.001	80	103	210.001	400.5	134	375.667	82.0007	131	254.833	106.5	0.417922
ENSG00000061676.10	NCKAP1	25	23	162	115	124	213	231.999	246.015	250	201	190	28	22	78	24	133.667	230.338	213.667	42.6667	182.002	128.167	0.704203
ENSG00000061794.8	MRPS35	6606	6785	2154	1691	1526	4023	3857	4360	1717	1720	1719	1034	1131	2124	6695.5	1790.33	4080	1718.67	1429.67	2935.17	1574.17	0.536313
ENSG00000061918.8	GUCY1B3	49	62	66.999	46	39.001	0	0	0	0	0	0	0	0	1	55.5	50.6667	0	0	0.333333	25.3333	0.166667	0.00657895
ENSG00000061936.5	SFSWAP	6355	6492	3338	2778	2325	2674	2796	2935	2120	2121	2041	2423	2374	5009	6423.5	2813.67	2801.67	2094	3268.67	2807.67	2681.33	0.955004
ENSG00000061938.12	TNK2	6026	6183	3003	2652	2146	2456	2376.02	2582.99	1649	1709	1626	2575	2386	5227	6104.5	2600.33	2471.67	1661.33	3396	2536	2528.67	0.997108
ENSG00000061987.10	MON2	5255	5437	3734	2857	2560	1737	1705	1874	1928	2068	2004	2602	2556	5540	5346	3050.33	1772	2000	3566	2411.17	2783	1.15421
ENSG00000062038.9	CDH3	1	1	0	0	4	1	1	0	2	1	6	2	0	2	1	1.33333	0.666667	3	1.33333	1	2.16667	2.16667
ENSG00000062096.10	ARSF	0	0	0	0	0	0	0	0	0	0	0	7	4	2	0	0	0	0	4.33333	0	2.16667	#DIV/0!
ENSG00000062194.11	GPBP1	10477	10772	4408	3445	3174	3130	3046	3227	2709	2873	2870	3042	3058	5886.13	10624.5	3675.67	3134.33	2817.33	3995.38	3405	3406.36	1.0004
ENSG00000062282.10	DGAT2	1134	1093	574.999	467.001	346	333.999	296.001	337	544	560.001	543	402	354	785	1113.5	462.667	322.333	549	513.667	392.5	531.333	1.35372
ENSG00000062370.12	ZNF112	0	0	10	12	15	0	0	0	0	0	0	0	0	0	0	12.3333	0	0	0	6.16667	0	0
ENSG00000062485.14	CS	16681	17142.1	9920	8141.19	6857.46	14363	14033.4	15598.7	7963.69	7645.78	7453.1	6245.07	5680.84	11187	16911.6	8306.21	14665	7687.52	7704.29	11485.6	7695.91	0.670047
ENSG00000062524.11	LTK	15	19	56	44	26	4	2	4	3	6	10	1	4	6	17	42	3.33333	6.33333	3.66667	22.6667	5	0.220588
ENSG00000062582.9	MRPS24	2499.32	2526	1639	1502.96	1215	1499.31	1317.15	1518.15	872.999	910.001	868.001	927.653	881.999	1667.66	2512.66	1452.32	1444.87	883.667	1159.1	1448.6	1021.39	0.705087
ENSG00000062598.13	ELMO2	1208	1217	1564	1306.39	1062	1102	1095	1196	913.999	860.001	774.002	671.001	690	1337	1212.5	1310.8	1131	849.334	899.334	1220.9	874.334	0.71614
ENSG00000062650.13	WAPAL	16287	16809	6094	4821	4161	4518	4362	4664	3580	3709	3473	3371	3221	6550	16548	5025.33	4514.67	3587.33	4380.67	4770	3984	0.83522
ENSG00000062716.6	VMP1	2746	2687	7032	6301	5526	1909	2016	2173	8382	8477	8456	8947	8572	16992	2716.5	6286.33	2032.67	8438.33	11503.7	4159.5	9971	2.39716
ENSG00000062725.5	APPBP2	3191	3403	2151	1606	1563	944	859	942	928.001	965	945.999	1563	1534	3148	3297	1773.33	915	946.333	2081.67	1344.17	1514	1.12635
ENSG00000062822.8	POLD1	13398	13418.1	4546.81	4205.86	3387.34	5105.93	4984.5	5538.63	3634.88	3844.35	3703.07	2683.41	2554.5	5209.21	13408	4046.67	5209.69	3727.43	3482.37	4628.18	3604.9	0.778904
ENSG00000063015.15	SEZ6	2	1	1	0	0	0	4	2	1	0	1	1	0	0	1.5	0.333333	2	0.666667	0.333333	1.16667	0.5	0.428571
ENSG00000063046.13	EIF4B	86524.6	88399	37817.6	31694.8	27324.9	57258.5	54804.8	59874.3	25262.6	25054.4	24801.7	21719.2	22458.7	43599.5	87461.8	32279.1	57312.5	25039.6	29259.1	44795.8	27149.3	0.606069
ENSG00000063127.11	SLC6A16	255	223	40	43	37	30	48	61	7	27	32	28.999	28.001	61	239	40	46.3333	22	39.3333	43.1667	30.6667	0.710425
ENSG00000063169.6	GLTSCR1	204	185	1651	1425	1054	533	564	646	1063	947	919	1432	1367	3035	194.5	1376.67	581	976.333	1944.67	978.833	1460.5	1.49208
ENSG00000063176.11	SPHK2	1334	1408	1580	1311	1139	851	906.204	966	1110	1047	951.999	1241	1063	2136	1371	1343.33	907.735	1036.33	1480	1125.53	1258.17	1.11784
ENSG00000063177.8	RPL18	46632.5	46648.6	25058	23167	19258	29079.8	27645	31170.6	14732	16477	15108	16002	15814	31023	46640.5	22494.3	29298.5	15439	20946.3	25896.4	18192.7	0.702517
ENSG00000063180.4	CA11	24	18	65	59	49	155	141	152	96	101.983	98.001	385	370.999	843	21	57.6667	149.333	98.6613	533	103.5	315.831	3.0515
ENSG00000063241.3	ISOC2	4826	4732	1467	1402	1132	1664	1609	1791	1285	1333	1181	1139	979.001	1909	4779	1333.67	1688	1266.33	1342.33	1510.83	1304.33	0.863321
ENSG00000063244.8	U2AF2	20794	21334	12709	11523	9169	8733	8674	9670	6552	6505	6182.97	6173	5785	11949	21064	11133.7	9025.67	6413.32	7969	10079.7	7191.16	0.713433
ENSG00000063245.10	EPN1	4695	4671	3687	3516	2739	5176	4947	5643	2274	2236	2138	3072	2696	5944	4683	3314	5255.33	2216	3904	4284.67	3060	0.714175
ENSG00000063322.9	MED29	1925	1915	1397	1157	976	866	942	979	1146	1040	1044	899.999	821.999	1780	1920	1176.67	929	1076.67	1167.33	1052.83	1122	1.0657
ENSG00000063438.12	AHRR	32	42	3469	2941	2407.82	330.322	294.702	318.199	78.568	65.628	79.81	496.001	478.94	949.999	37	2939.28	314.408	74.6687	641.647	1626.84	358.158	0.220155
ENSG00000063515.2	GSC2	0	0	0	0	0	0	1	0	0	0	1	0	0	0	0	0	0.333333	0.333333	0	0.166667	0.166667	1
ENSG00000063587.12	ZNF275	1069	1098	2008	1634	1399	1716	1518	1790	1359	1350	1361	1015	949	2068	1083.5	1680.33	1674.67	1356.67	1344	1677.5	1350.33	0.804968
ENSG00000063601.12	MTMR1	5921	6138	2354	1869	1640	2659	2556	2903	1181	1139	1219	1498	1435	3072	6029.5	1954.33	2706	1179.67	2001.67	2330.17	1590.67	0.682641
ENSG00000063660.4	GPC1	11	16	32	56	44	54.999	36	45	19	31	37	16	22	37	13.5	44	45.333	29	25	44.6665	27	0.60448
ENSG00000063761.11	ADCK1	294	307.001	194	171.999	120.999	217	194	242	229.999	222	247.001	435.999	361	784.999	300.5	162.333	217.667	233	527.333	190	380.166	2.00088
ENSG00000063854.8	HAGH	917.999	921	421	325.001	268	436	423.999	450	256.001	229.999	231.001	289	311	658.999	919.5	338	436.666	239	419.666	387.333	329.333	0.850258
ENSG00000063978.11	RNF4	6716	6983	6029	4966	4378	2539	2444	2892.99	3052	3014	2887	2463	2392	4629	6849.5	5124.33	2625.33	2984.33	3161.33	3874.83	3072.83	0.793024
ENSG00000064012.17	CASP8	2035	2110	1100	832.001	739.002	166	133.001	136	1606	1762	1763	519	521.999	1020	2072.5	890.335	145	1710.33	686.999	517.668	1198.67	2.31551
ENSG00000064042.13	LIMCH1	4	5	0	3	0	0	0	0	1	0	0	1	0	0	4.5	1	0	0.333333	0.333333	0.5	0.333333	0.666667
ENSG00000064102.10	ASUN	7523	7723	3281	2631	2245	4382	4310	4753	1314	1406	1357	1270	1282	2624	7623	2719	4481.67	1359	1725.33	3600.33	1542.17	0.42834
ENSG00000064115.6	TM7SF3	3372	3307	2992	2399	2194	3197	3088	3448	1207	1251	1150	1397	1227	2416	3339.5	2528.33	3244.33	1202.67	1680	2886.33	1441.33	0.499365
ENSG00000064195.7	DLX3	0	0	0	0	0	0	0	0	0	0	0	0	1	0	0	0	0	0	0.333333	0	0.166667	#DIV/0!
ENSG00000064199.2	SPA17	170.999	178	75	78	57	75	77	89	61	61	61	148	135	271	174.5	70	80.3333	61	184.667	75.1667	122.833	1.63415
ENSG00000064201.11	TSPAN32	1	2	0	0	0	0	3	2	4	8	3	0	0	0	1.5	0	1.66667	5	0	0.833333	2.5	3
ENSG00000064205.6	WISP2	0	0	0	0	0	2	0	1	0	0	0	0	1	0	0	0	1	0	0.333333	0.5	0.166667	0.333333
ENSG00000064218.4	DMRT3	0	0	0	0	0	0	0	0	0	0	0	0	0	0	0	0	0	0	0	0	0	#DIV/0!
ENSG00000064225.8	ST3GAL6	120.589	100.001	1068.42	748.437	767.264	236.77	220.845	261.686	21	5	13.342	1247.2	1287.07	2645.15	110.295	861.374	239.767	13.114	1726.47	550.571	869.793	1.5798
ENSG00000064270.8	ATP2C2	0	0	0	0	1	3	3	2	0	0	0	81	86	243.001	0	0.333333	2.66667	0	136.667	1.5	68.3335	45.5557
ENSG00000064300.4	NGFR	7.007	6	27	21	15	2	5	6	7	4	4	16378	15279	30681	6.5035	21	4.33333	5	20779.3	12.6667	10392.2	820.434
ENSG00000064309.10	CDON	44	55.999	507.001	363	320.001	37	39.999	46	26	35	31	3592	3658	7566	49.9995	396.667	40.9997	30.6667	4938.67	218.833	2484.67	11.3541
ENSG00000064313.7	TAF2	6578	6693	2289	1902	1581	1320	1283	1424	1995	1917	1839	1408	1257	2672	6635.5	1924	1342.33	1917	1779	1633.17	1848	1.13154
ENSG00000064393.11	HIPK2	3	3	18194	15236	12636.9	8	4	3	1	11	3	11	10	12	3	15355.6	5	5	11	7680.32	8	0.00104162
ENSG00000064419.9	TNPO3	11546	11453	5305	4394	3720	3594	3589	4017	3120	2918	2799	1425	1273	2920	11499.5	4473	3733.33	2945.67	1872.67	4103.17	2409.17	0.587148
ENSG00000064489.17	MEF2BNB-MEF2B	1130.68	1099.61	62.805	169.151	115.604	1155.8	873.771	1135.56	41.34	182.473	37.956	243.378	128.375	377.938	1115.14	115.853	1055.04	87.2563	249.897	585.448	168.577	0.287945
ENSG00000064490.9	RFXANK	2899	2951	1321	1212	942.998	1211	1178	1214	641.999	670.002	668	716.001	690	1333	2925	1158.67	1201	660	913	1179.83	786.5	0.66662
ENSG00000064545.10	TMEM161A	1022	1134	697.001	590	503.002	1586	1612	1747	754	730.998	733.999	782	696	1464	1078	596.668	1648.33	739.666	980.667	1122.5	860.166	0.766295
ENSG00000064547.9	LPAR2	269.999	269	550.999	493.999	432.999	236	218	231	342.999	335.001	334	430.001	372	835	269.5	492.666	228.333	337.333	545.667	360.5	441.5	1.22469
ENSG00000064601.12	CTSA	1066	1126	1670	1297	1112	1687	1717	1950.93	1565	1538	1404	1001	959	2016	1096	1359.67	1784.98	1502.33	1325.33	1572.32	1413.83	0.8992
ENSG00000064607.12	SUGP2	16491	16859	7943	6615	5512	6071	6585	6925	5236	5278	5266	5428	5268	11277	16675	6690	6527	5260	7324.33	6608.5	6292.17	0.952132
ENSG00000064651.9	SLC12A2	8042	8250	3079	2344	2109	1327.54	1324	1360	1934	2011	1950	1515	1492	2936	8146	2510.67	1337.18	1965	1981	1923.92	1973	1.02551
ENSG00000064652.6	SNX24	15	21	29.001	12	31.999	133	116	130	132	123	137	189	222	402.999	18	24.3333	126.333	130.667	271.333	75.3333	201	2.66814
ENSG00000064655.14	EYA2	0	0	25	35	27	1	1	0	0	0	0	0	2.993	2	0	29	0.666667	0	1.66433	14.8333	0.832167	0.0561011
ENSG00000064666.10	CNN2	12886	13145	16128	14441	11114	7031	6556	7293	7122	7002	6699	6153	5538	11551	13015.5	13894.3	6960	6941	7747.33	10427.2	7344.17	0.70433
ENSG00000064687.8	ABCA7	3213	3307	1866	1499	1298	1263	1307	1348	1626	1520	1542	1391	1207	2626	3260	1554.33	1306	1562.67	1741.33	1430.17	1652	1.15511
ENSG00000064692.14	SNCAIP	6	5	6	1	5	0	1	1	0	0	0	521	575	1019	5.5	4	0.666667	0	705	2.33333	352.5	151.072
ENSG00000064703.7	DDX20	5375	5467	1544	1200	1035	1209	1261	1350	1143	975	946	1017	958.999	1750	5421	1259.67	1273.33	1021.33	1242	1266.5	1131.67	0.893539
ENSG00000064726.5	BTBD1	17737	17785	5262	4274	3718	4023.65	3882	4349	3360	3380	3466	2304	2182	4361	17761	4418	4084.88	3402	2949	4251.44	3175.5	0.746923
ENSG00000064763.6	FAR2	7	3	87	63	65	1	1	0	0	0	0	3	1	3	5	71.6667	0.666667	0	2.33333	36.1667	1.16667	0.0322581
ENSG00000064787.8	BCAS1	27.001	30.999	147	126.999	111.999	12	18	9	454	469	485	327.999	289	576	29	128.666	13	469.333	397.666	70.833	433.5	6.12003
ENSG00000064835.6	POU1F1	0	0	0	0	0	0	0	0	0	0	0	0	0	0	0	0	0	0	0	0	0	#DIV/0!
ENSG00000064886.9	CHI3L2	498.999	528	3006	2894	2401	1208	1074	1267	1396	1741	1797	1318	1200	2535	513.5	2767	1183	1644.67	1684.33	1975	1664.5	0.842785
ENSG00000064932.11	SBNO2	2937	3033	2857	2493	1931	1865	1835	2076	2306	2305	2186	2435	2217	4628	2985	2427	1925.33	2265.67	3093.33	2176.17	2679.5	1.23129
ENSG00000064933.12	PMS1	4578	4815	1659	1309	1158	1389	1353	1456	978.001	1052	1036	1133	1027	1917	4696.5	1375.33	1399.33	1022	1359	1387.33	1190.5	0.858121
ENSG00000064961.14	HMG20B	4410	4589	2263	2126	1674	3810	3965	4037	1760	1822	1657	3519	3495	7148	4499.5	2021	3937.33	1746.33	4720.67	2979.17	3233.5	1.08537
ENSG00000064989.8	CALCRL	36	37	343.001	215	210.001	3	0	0	8	4	8	37	53.001	96.999	36.5	256.001	1	6.66667	62.3333	128.5	34.5	0.268482
ENSG00000064995.12	TAF11	3451.64	3622.78	1004	823	769	1096	1008	1121	566	543	578	669	648	1313	3537.21	865.333	1075	562.333	876.667	970.167	719.5	0.741625
ENSG00000064999.12	ANKS1A	2215	2315	742	659	509	1308	1155.77	1334	1223	1119	1135	1409	1256	2616	2265	636.667	1265.92	1159	1760.33	951.294	1459.67	1.5344
ENSG00000065000.11	AP3D1	8071	8032	10509	9212	7374	7255	7112	7840	6358	6211	5942	5641	5230	10725	8051.5	9031.67	7402.33	6170.33	7198.67	8217	6684.5	0.813497
ENSG00000065029.10	ZNF76	3651	3740	1225	980	888.001	1334	1315	1486	1052	992	968.001	1651	1732	3316	3695.5	1031	1378.33	1004	2233	1204.67	1618.5	1.34353
ENSG00000065054.9	SLC9A3R2	0	2	3	0	10	1	3	0	2	1	3	0	1	4	1	4.33333	1.33333	2	1.66667	2.83333	1.83333	0.647059
ENSG00000065057.3	NTHL1	1923	1882	638	629	450.999	788	786	837	447.999	462.999	469.998	474.001	423	854	1902.5	572.666	803.667	460.332	583.667	688.167	522	0.758537
ENSG00000065060.12	UHRF1BP1	6839	6819	3499	2902	2448	1893	1735	1940	3189.85	3107	3043	3905	3875	7571	6829	2949.67	1856	3113.28	5117	2402.83	4115.14	1.71262
ENSG00000065135.7	GNAI3	8384	8641	4620	3823	3384	1697	1656	1850	2182	2235	2087	2073	2027	3837	8512.5	3942.33	1734.33	2168	2645.67	2838.33	2406.83	0.847974
ENSG00000065150.14	IPO5	87888	89440	15249	12524	10890	18436	17944	19953	10899	9962	10010	7700	7360	14158	88664	12887.7	18777.7	10290.3	9739.33	15832.7	10014.8	0.632542
ENSG00000065154.7	OAT	6109	6151	551	498	495.001	86	74	96	537.999	482.999	521	220	213.999	356	6130	514.667	85.3333	513.999	263.333	300	388.666	1.29555
ENSG00000065183.11	WDR3	7673	7749	2857	2319	1980	2128	2113	2324	2486.96	2427.97	2198.91	1695	1675	2991	7711	2385.33	2188.33	2371.28	2120.33	2286.83	2245.81	0.982059
ENSG00000065243.14	PKN2	3814	3984	2157	1617	1499	1493	1412	1528	951	1028	1038	1629	1662	3421	3899	1757.67	1477.67	1005.67	2237.33	1617.67	1621.5	1.00237
ENSG00000065268.6	WDR18	5421	5837	1933	1762	1336	2437	2343	2517	1717	1731	1695	1540.99	1569	2868	5629	1677	2432.33	1714.33	1992.66	2054.67	1853.5	0.902092
ENSG00000065308.4	TRAM2	9174	9195	2590	2141	1746	3256	2995	3525	5114	5060	4885.98	3152	2933	5945	9184.5	2159	3258.67	5019.99	4010	2708.83	4515	1.66677
ENSG00000065320.4	NTN1	0	0	148	132	81	13	8	16	126	119	169	132	139	334	0	120.333	12.3333	138	201.667	66.3333	169.833	2.5603
ENSG00000065325.8	GLP2R	3	1	0	0	0	0	1	0	0	0	0	0	0	0	2	0	0.333333	0	0	0.166667	0	0
ENSG00000065328.12	MCM10	7221.3	7404	1892	1685	1396	1094	1109	1261	781.001	692	643.001	1140	981	2016	7312.65	1657.67	1154.67	705.334	1379	1406.17	1042.17	0.741141
ENSG00000065357.15	DGKA	1526	1495	1308	1094	938.999	975.001	1013	1052	866.999	895	776.001	951	869	1957	1510.5	1113.67	1013.33	846	1259	1063.5	1052.5	0.989656
ENSG00000065361.10	ERBB3	8	9	3	5	2	0	1	1	6	3	5	0	9	5	8.5	3.33333	0.666667	4.66667	4.66667	2	4.66667	2.33333
ENSG00000065371.13	ROPN1	0	0	0	0	0	0	0	0	0	0	0	0	0	0	0	0	0	0	0	0	0	#DIV/0!
ENSG00000065413.12	ANKRD44	4210	4280	3672	3121	2483	1114	1080	1141	1288	1401	1359	1212	1160	2578	4245	3092	1111.67	1349.33	1650	2101.83	1499.67	0.713505
ENSG00000065427.10	KARS	19479	19731	7105	6031	5005	8776	8621	9596	6276	6030	5837	3599	3327	6750	19605	6047	8997.67	6047.67	4558.67	7522.33	5303.17	0.70499
ENSG00000065457.6	ADAT1	2191	2204	1259	1041	890.001	675.999	695	718	967.001	883.999	896	594	539	1118	2197.5	1063.33	696.333	915.667	750.333	879.833	833	0.94677
ENSG00000065485.13	PDIA5	441	462.999	861	692.439	597.084	958	980.999	1109	218	265	237	679	686	1454	452	716.841	1016	240	939.667	866.42	589.833	0.68077
ENSG00000065491.8	TBC1D22B	1263	1308	977	852	739	504	549	527	682	675	673	710.984	663	1406	1285.5	856	526.667	676.667	926.661	691.333	801.664	1.15959
ENSG00000065518.7	NDUFB4	3086.66	2969.98	3328	2929	2466.99	2032	1971.87	2246.85	1292	1513	1379	2248	1999	4386	3028.32	2908	2083.57	1394.67	2877.67	2495.78	2136.17	0.85591
ENSG00000065526.6	SPEN	7238	7332	13713	11267	8897	4074	3513	3975	7172	6988	6848	7256	6493	13681	7285	11292.3	3854	7002.67	9143.33	7573.17	8073	1.066
ENSG00000065534.14	MYLK	1	0	8.999	2	3	4.02	0	1	1	2	0	6	3	3	0.5	4.66633	1.67333	1	4	3.16983	2.5	0.788685
ENSG00000065548.13	ZC3H15	10167	10363	3915	2944	2745	2824	2852	3143	1988	1950	1900	1574	1488	2931	10265	3201.33	2939.67	1946	1997.67	3070.5	1971.83	0.642187
ENSG00000065559.10	MAP2K4	1935.99	1956.97	1839.94	1495.99	1333.96	1035	1005	1049.95	1288	1211.94	1175.99	1329.99	1343.99	2417.94	1946.48	1556.63	1029.98	1225.31	1697.31	1293.31	1461.31	1.1299
ENSG00000065600.8	TMEM206	1631	1733	736.001	586.001	602	351	326.001	385	472	488	450	408	357	765	1682	641.334	354	470	510	497.667	490	0.984594
ENSG00000065609.10	SNAP91	2	1	3	1	1	1	0	0	0	0	0	0	0	0	1.5	1.66667	0.333333	0	0	1	0	0
ENSG00000065613.9	SLK	6184.05	6467	2648	2070.35	1886	1549	1558	1653	1459	1419	1352	1644	1527	3149	6325.53	2201.45	1586.67	1410	2106.67	1894.06	1758.33	0.928342
ENSG00000065615.9	CYB5R4	4668	4676	1973	1540	1447	1177	1096	1253	701	824	833	726	713	1424	4672	1653.33	1175.33	786	954.333	1414.33	870.167	0.615248
ENSG00000065618.12	COL17A1	1	2	0	0	0	1	0	0	0	0	0	0	0	0	1.5	0	0.333333	0	0	0.166667	0	0
ENSG00000065621.10	GSTO2	402	383.001	29	15.001	13	5	0	2	10	15.001	9	15	19.001	36	392.5	19.0003	2.33333	11.3337	23.3337	10.6668	17.3337	1.62501
ENSG00000065665.16	SEC61A2	319.001	301.001	518	434.001	334.001	152	137.001	163.999	135	111	91	341	360	709.999	310.001	428.667	151	112.333	470.333	289.834	291.333	1.00517
ENSG00000065675.10	PRKCQ	1526	1584	77	48	42	8	2	5	1	2	1	3	0	1	1555	55.6667	5	1.33333	1.33333	30.3333	1.33333	0.043956
ENSG00000065717.10	TLE2	6	4	3	2	2	19	8	12	91	80	79	55.999	72	174	5	2.33333	13	83.3333	100.666	7.66667	91.9998	12
ENSG00000065802.7	ASB1	3207	3334	1529	1294	1076	1302	1244	1339	1072	1080	1009	1172	1140	2175	3270.5	1299.67	1295	1053.67	1495.67	1297.33	1274.67	0.982528
ENSG00000065809.9	FAM107B	44785	45466	7428	5878	5337	4192	4145	4645	2551	2656	2638	2072	2151	3962	45125.5	6214.33	4327.33	2615	2728.33	5270.83	2671.67	0.506877
ENSG00000065833.7	ME1	0	0	1398	1144	999	0	1	1	0	0	0	0	0	0	0	1180.33	0.666667	0	0	590.5	0	0
ENSG00000065882.11	TBC1D1	49224	50968.2	4440	3640	3108	2760	2656	2978	3937	3985	3814.23	2069	2016	4116	50096.1	3729.33	2798	3912.08	2733.67	3263.67	3322.87	1.01814
ENSG00000065883.10	CDK13	15568	16252	6010	4919	3919	2744	2588	2838	2872	3110	3047	3860	3820	8223	15910	4949.33	2723.33	3009.67	5301	3836.33	4155.33	1.08315
ENSG00000065911.7	MTHFD2	38158.9	39063.8	7906	6389	5861	6865.99	6663	7321	5267	5382	5121	3131	3092	5782	38611.4	6718.67	6950	5256.67	4001.67	6834.33	4629.17	0.67734
ENSG00000065923.5	SLC9A7	7851	8017	4767	3809	3347	823	862	966	423.999	522	515.001	1516	1489	2963	7934	3974.33	883.667	487	1989.33	2429	1238.17	0.509743
ENSG00000065970.4	FOXJ2	66	62	1364	1113	886	462	448.001	489	924	904	875	962	992	1984	64	1121	466.334	901	1312.67	793.667	1106.83	1.39458
ENSG00000065978.13	YBX1	90345.8	91615.2	32105.9	27762.6	22364.2	39661.7	38971.2	43074.6	17572	19086.2	17804.5	16476.2	15153.3	31808.3	90980.5	27410.9	40569.2	18154.2	21145.9	33990	19650.1	0.578113
ENSG00000065989.11	PDE4A	1533	1587	1244	1083	873	699	743.999	745.999	1939	1996	1951	1146	1078	2463	1560	1066.67	729.666	1962	1562.33	898.166	1762.17	1.96196
ENSG00000066027.7	PPP2R5A	7822	8057	2565	2101	1757	1487	1498	1615	1650	1823	1763	2233	2242	4474	7939.5	2141	1533.33	1745.33	2983	1837.17	2364.17	1.28686
ENSG00000066032.14	CTNNA2	7	7	747	658	567	0	1	0	639	715	688	190	181	391	7	657.333	0.333333	680.667	254	328.833	467.333	1.42119
ENSG00000066044.9	ELAVL1	10347	10257	6583	5900	4760	4822	4558	5089	4741	4443	4387	4157	3615	7465	10302	5747.67	4823	4523.67	5079	5285.33	4801.33	0.908426
ENSG00000066056.9	TIE1	0	0	106	97.001	57	4	2	2	762	768.001	806.001	19	18	36	0	86.667	2.66667	778.667	24.3333	44.6668	401.5	8.98878
ENSG00000066084.8	DIP2B	4050	4235	4880	3988	3540	3787	3505	4007	3197	3009	3052	3189	3142	6073	4142.5	4136	3766.33	3086	4134.67	3951.17	3610.33	0.913739
ENSG00000066117.10	SMARCD1	6344	6355	3805	3292	2655	5048	4892	5366	3016	2740	2767	3126	2896	5696	6349.5	3250.67	5102	2841	3906	4176.33	3373.5	0.807766
ENSG00000066135.8	KDM4A	4929	5108	2643	2251	1859	1506	1479	1623	1066	1167	1102	2006	2007	4042	5018.5	2251	1536	1111.67	2685	1893.5	1898.33	1.00255
ENSG00000066136.15	NFYC	3715	3617	2617	2450	1882	1286	1267	1395	1399	1357	1267	1605	1615	3264	3666	2316.33	1316	1341	2161.33	1816.17	1751.17	0.964211
ENSG00000066185.8	ZMYND12	2	1	22	22	14	0	0	3	3	8	4	8	14	11	1.5	19.3333	1	5	11	10.1667	8	0.786885
ENSG00000066230.6	SLC9A3	0	0	2	0	0	1	0	1	0	0	0	0	0	0	0	0.666667	0.666667	0	0	0.666667	0	0
ENSG00000066248.10	NGEF	0	0	5	1	4	0	0	0	9	13	12	0	0	0	0	3.33333	0	11.3333	0	1.66667	5.66667	3.4
ENSG00000066279.12	ASPM	28811	29867	9407	7169	6512	4418	4372	4798	7748	7927	7963	7359	7306	14586	29339	7696	4529.33	7879.33	9750.33	6112.67	8814.83	1.44206
ENSG00000066294.10	CD84	1681	1657	1630	1306	1114	782	766	830.999	322.001	318	299	2379	2344	4702	1669	1350	793	313	3141.67	1071.5	1727.33	1.61207
ENSG00000066322.8	ELOVL1	2807	2910	1785	1634	1338	1104	1048	1247	1073	1030	948	743	614	1288	2858.5	1585.67	1133	1017	881.667	1359.33	949.333	0.698382
ENSG00000066336.7	SPI1	1593	1706	1080	1088	725.999	1055	1009	1120	598	616	611.999	420	347	840	1649.5	964.666	1061.33	608.666	535.667	1013	572.167	0.564824
ENSG00000066379.10	ZNRD1	2114	2017	526.999	477	350	670.001	681.001	771	340	366	323	385	427	779.001	2065.5	451.333	707.334	343	530.334	579.333	436.667	0.75374
ENSG00000066382.12	MPPED2	1	1	0	0	2	0	0	1	1	0	0	8	5	10	1	0.666667	0.333333	0.333333	7.66667	0.5	4	8
ENSG00000066405.8	CLDN18	0	0	6	1	2	1	1	0	0	0	0	46	53	89	0	3	0.666667	0	62.6667	1.83333	31.3333	17.0909
ENSG00000066422.4	ZBTB11	3324	3568	2525	1836	1644	1492	1536	1649	1461	1466	1473	1685	1626	3310	3446	2001.67	1559	1466.67	2207	1780.33	1836.83	1.03174
ENSG00000066427.17	ATXN3	3530	3660	1212	1004	875.236	453.999	454	490.999	291.093	346	333.001	1221	1214.29	2371	3595	1030.41	466.333	323.365	1602.1	748.373	962.731	1.28643
ENSG00000066455.8	GOLGA5	2118	2150	1361	1049	982	951	913	1061	445	406	387	1524	1550	3126	2134	1130.67	975	412.667	2066.67	1052.83	1239.67	1.17746
ENSG00000066468.16	FGFR2	1	1	1	1	4	0	0	1	1	0	0	1	3	3	1	2	0.333333	0.333333	2.33333	1.16667	1.33333	1.14286
ENSG00000066557.5	LRRC40	4345	4442	1603	1207	1159	986	889	1017	958	928	877	841	992	1726	4393.5	1323	964	921	1186.33	1143.5	1053.67	0.92144
ENSG00000066583.7	ISOC1	2456	2580	1325	1104	882	687	650	742	774	725	879	540	452	909	2518	1103.67	693	792.667	633.667	898.333	713.167	0.793878
ENSG00000066629.12	EML1	3	1	9	7	16	318	290.999	358.999	0	0	0	3	1	1	2	10.6667	322.666	0	1.66667	166.666	0.833333	0.00500001
ENSG00000066651.13	TRMT11	1450	1464	1098	843	850	786.001	837	847	407.999	427.001	415.001	389.999	373	788.999	1457	930.333	823.334	416.667	517.333	876.833	467	0.532598
ENSG00000066654.8	THUMPD1	8437	8604	3341	2681	2235	2482	2417	2626	2209	2117	2167	1928	1914	3687	8520.5	2752.33	2508.33	2164.33	2509.67	2630.33	2337	0.888481
ENSG00000066697.10	MSANTD3	723	749	435.999	384.001	298	441.999	485	451.001	444.001	414.001	419.999	465	477	901.965	736	372.667	459.333	426	614.655	416	520.328	1.25079
ENSG00000066735.10	KIF26A	0	2	1	1	6	0	1	0	0	0	0	2	2	1	1	2.66667	0.333333	0	1.66667	1.5	0.833333	0.555556
ENSG00000066739.7	ATG2B	5125	5157	2204	1745	1579	1001	1022	1106	743	770.001	786	2818	2572	5462	5141	1842.67	1043	766.334	3617.33	1442.83	2191.83	1.51912
ENSG00000066777.4	ARFGEF1	7744	8032	4691	3660	3353	1287	1278	1457	1975	1902	1904	1892	1801	3766	7888	3901.33	1340.67	1927	2486.33	2621	2206.67	0.841918
ENSG00000066813.10	ACSM2B	4	6	0	0	0	0	0	0	0	0	0	0	0	0	5	0	0	0	0	0	0	#DIV/0!
ENSG00000066827.11	ZFAT	1843	1823	4197	3904	3192	1617	1564	1795	1474	1671	1589	788.002	751	1669	1833	3764.33	1658.67	1578	1069.33	2711.5	1323.67	0.488168
ENSG00000066855.11	MTFR1	1542	1560	589	495.999	397.999	746	760.002	777.999	505.001	420.002	477	524.999	487.001	927.001	1551	494.333	761.334	467.334	646.334	627.833	556.834	0.886914
ENSG00000066923.13	STAG3	2311.29	2333.93	947.937	867.103	801.327	634.581	654.276	665.457	480.926	507.074	431.397	776.185	771.022	1434.9	2322.61	872.122	651.438	473.132	994.036	761.78	733.584	0.962987
ENSG00000066926.6	FECH	1469	1530	911.001	772	650	496	446.999	510	272.001	242	262.001	758	657	1238	1499.5	777.667	484.333	258.667	884.333	631	571.5	0.905706
ENSG00000066933.11	MYO9A	5155	5215	4028	3277	2815	887	834	920.998	1962	1998	2033	2208	2263	4824	5185	3373.33	880.666	1997.67	3098.33	2127	2548	1.19793
ENSG00000067048.12	DDX3Y	0	0	0	0	0	8106.67	8158.34	8659.62	4789	5154	5119	4378	4809.89	9444.99	0	0	8308.21	5020.67	6210.96	4154.1	5615.81	1.35187
ENSG00000067057.12	PFKP	14412	14624	11230	9806	8042	2315	2124	2335	2320	2565	2488	7011	6842	14866	14518	9692.67	2258	2457.67	9573	5975.33	6015.33	1.00669
ENSG00000067064.6	IDI1	17874	18089	5492	4419	4153	2496	2289	2574	1514	1858	1854	2871.99	2917	5864	17981.5	4688	2453	1742	3884.33	3570.5	2813.16	0.787891
ENSG00000067066.12	SP100	2552.11	2648.62	8467.74	7021.53	5785.67	3070.88	2996.31	3314.64	2562.63	2872.21	2793.51	1699.53	1659.39	3519.93	2600.36	7091.65	3127.28	2742.78	2292.95	5109.46	2517.87	0.492785
ENSG00000067082.10	KLF6	3836	3735.2	8199	4900	4259	880.001	809	874	723	750	759	1762	1751	3597	3785.6	5786	854.334	744	2370	3320.17	1557	0.468953
ENSG00000067113.12	PPAP2A	84	77	206.001	156.999	153	255	256	310.999	99	97	89	98.999	87	179.999	80.5	172	274	95	121.999	223	108.5	0.486546
ENSG00000067141.12	NEO1	73	92.999	112	78	96.999	371.001	310	355	320	332	315	166	173.999	326.999	82.9995	95.6663	345.334	322.333	222.333	220.5	272.333	1.23507
ENSG00000067167.3	TRAM1	16399	16915	6564	4857	4608	7417	7174	7929	3207	3174	3019	2497	2476	4653	16657	5343	7506.67	3133.33	3208.67	6424.83	3171	0.493554
ENSG00000067177.10	PHKA1	9.233	9.228	115.185	77.565	84.573	0	0	0	5.065	7.351	8.308	6.376	5.092	21.294	9.2305	92.441	0	6.908	10.9207	46.2205	8.91433	0.192865
ENSG00000067182.3	TNFRSF1A	829	777.001	784	687.001	525.001	870	848.001	979.999	38	54.999	55	16	13	32	803	665.334	899.333	49.333	20.3333	782.334	34.8332	0.0445247
ENSG00000067191.11	CACNB1	649.999	667.001	585	582.999	429	454.001	488	526	831	870	757.999	1035	1033	2175	658.5	532.333	489.334	819.666	1414.33	510.833	1117	2.18662
ENSG00000067208.10	EVI5	1545	1528	326	216	188	176.001	162.999	168	394	412	410.999	439	408	890	1536.5	243.333	169	405.666	579	206.167	492.333	2.38803
ENSG00000067221.9	STOML1	198	216.001	222	186.001	154.001	190	194.999	273	116.999	123.001	97	124	102.999	278.999	207	187.334	219.333	112.333	168.666	203.333	140.5	0.690981
ENSG00000067225.13	PKM	128927	131614	95099	88141	72935	90466.3	88032	96298	37985	41845	39823	60244	62731	123433	130270	85391.7	91598.8	39884.3	82136	88495.2	61010.2	0.689418
ENSG00000067248.5	DHX29	3948	4088	1566	1278	1176	1178	1112	1288	882.001	804	789	914.999	860	1687	4018	1340	1192.67	825	1154	1266.33	989.5	0.78139
ENSG00000067334.9	DNTTIP2	8268	8674	2508	2041	1820	2384.1	2335	2624	1537	1507	1389	1237	1097	2316	8471	2123	2447.7	1477.67	1550	2285.35	1513.83	0.662407
ENSG00000067365.10	METTL22	704.001	769	526.999	425.999	410	455	536.999	535	398.999	423.998	426	568.999	525.999	1069	736.5	454.333	509	416.332	721.332	481.666	568.832	1.18097
ENSG00000067369.9	TP53BP1	8271	8423	2967	2507	2172	2854	2855	3133	2812	2595	2535	2701	2697	5084	8347	2548.67	2947.33	2647.33	3494	2748	3070.67	1.11742
ENSG00000067445.16	TRO	1021	1015	5	1	9	140	133	158	68.001	64	65	4	3	5	1018	5	143.667	65.667	4	74.3333	34.8335	0.468612
ENSG00000067533.5	RRP15	4509	4598	949	844	743	875	867	909	826	846	812	647	655	1237	4553.5	845.333	883.667	828	846.333	864.5	837.167	0.968382
ENSG00000067560.6	RHOA	33109	34351	20136	16870	14642	14003	13869	15399	7901	7881	7557	8948	8643	17015	33730	17216	14423.7	7779.67	11535.3	15819.8	9657.5	0.610468
ENSG00000067596.6	DHX8	5235	5367	2717	2343	1907	1360	1252	1489	1603	1405	1460	2596	2459	4925.99	5301	2322.33	1367	1489.33	3327	1844.67	2408.17	1.30547
ENSG00000067601.6	PMS2P4	134.743	107.721	144.23	158.048	102.687	149.763	129.709	138.677	69.992	77.584	83.302	73	93.63	148.424	121.232	134.988	139.383	76.9593	105.018	137.186	90.9887	0.663252
ENSG00000067606.11	PRKCZ	1239	1262	143	146	114.999	273	284	328	274	286.999	279.997	1	0	5	1250.5	134.666	295	280.332	2	214.833	141.166	0.657096
ENSG00000067646.7	ZFY	1	1	0	0	0	869.525	810.822	867.405	1410	1540	1589	837	803.001	1464.32	1	0	849.251	1513	1034.77	424.625	1273.89	3.00003
ENSG00000067704.8	IARS2	12898	12910	5210	4248	3845	3464	3366	3792	3969	3984	4038	5106	5145	10001	12904	4434.33	3540.67	3997	6750.67	3987.5	5373.83	1.34767
ENSG00000067715.9	SYT1	1	0	3	6	0	0	0	1	0	0	0	1	0	0	0.5	3	0.333333	0	0.333333	1.66667	0.166667	0.1
ENSG00000067798.9	NAV3	8	9	2	8	5	0	1	1	27	24	28.001	3	0	0	8.5	5	0.666667	26.3337	1	2.83333	13.6668	4.82359
ENSG00000067829.14	IDH3G	2150	2300	1779	1544	1248	1582	1504	1676	926	949	915	1123	1116	2392	2225	1523.67	1587.33	930	1543.67	1555.5	1236.83	0.795136
ENSG00000067836.8	ROGDI	784	785	347.999	336.998	263.001	108.999	119	102	75	69	82	191.001	155.001	333.001	784.5	315.999	110	75.3333	226.334	213	150.834	0.708142
ENSG00000067840.8	PDZD4	2	0	1	5	1	1	0	0	0	0	0	0	0	0	1	2.33333	0.333333	0	0	1.33333	0	0
ENSG00000067842.13	ATP2B3	2	0	0	0	0	0	1	1	0	0	0	0	0	2	1	0	0.666667	0	0.666667	0.333333	0.333333	1
ENSG00000067900.6	ROCK1	17163.2	17541.5	7198.1	5869.63	5127.36	4396.41	4257.16	4548.3	4077.28	4345.38	4292.37	4567.8	4660.47	9526.25	17352.4	6065.03	4400.62	4238.35	6251.51	5232.82	5244.93	1.00231
ENSG00000067955.9	CBFB	14753	15346	4880	3930	3533	4027	3800.03	4062	4282	4474	4253	1686	1518	3056	15049.5	4114.33	3963.01	4336.33	2086.67	4038.67	3211.5	0.795187
ENSG00000067992.8	PDK3	2014	2172	1604	1412	1284	752	743	788	668	743	732.999	839	907	1749	2093	1433.33	761	714.666	1165	1097.17	939.833	0.8566
ENSG00000068001.9	HYAL2	716	736.999	397.171	359	280	423	432.001	475	400	366	322	430	332	759.999	726.5	345.39	443.334	362.667	507.333	394.362	435	1.10305
ENSG00000068024.12	HDAC4	947.999	1028	892	758	686.998	956	892.001	1015	696	693	647	489	453.505	951.999	988	778.999	954.334	678.667	631.501	866.667	655.084	0.755866
ENSG00000068028.13	RASSF1	2304	2427	1286	1093	923	948.999	1028	1026	419	504	443	614	579	1268	2365.5	1100.67	1001	455.333	820.333	1050.83	637.833	0.606979
ENSG00000068078.13	FGFR3	6	3	5	0	3	0	0	1	0	1	0	1	0	1	4.5	2.66667	0.333333	0.333333	0.666667	1.5	0.5	0.333333
ENSG00000068079.3	IFI35	375	407.999	1313	1171	1017	328	327	360.001	193.999	206.001	194	181	132	350.001	391.5	1167	338.334	198	221	752.667	209.5	0.278344
ENSG00000068097.10	HEATR6	350.001	364	777.001	644	581	1148	1148	1229	622.001	618	569.001	389	414	769	357	667.334	1175	603.001	524	921.167	563.5	0.611725
ENSG00000068120.10	COASY	3556	3632	3457	3005	2447	2554	2633	2934	2249	2098	2146	2701.35	2486	5019	3594	2969.67	2707	2164.33	3402.12	2838.33	2783.23	0.980584
ENSG00000068137.10	PLEKHH3	5715	5993	2812	2665	2058	2697	2698	2800	2142	2104	2076	3025	2826	6009	5854	2511.67	2731.67	2107.33	3953.33	2621.67	3030.33	1.15588
ENSG00000068305.13	MEF2A	4072	4098	3866	2924	2614	4309	4128	4540	2307	2270	2169	4048	4190	8587	4085	3134.67	4325.67	2248.67	5608.33	3730.17	3928.5	1.05317
ENSG00000068308.9	OTUD5	3877	3996	2304	2062	1644	2279	2255	2578	1071	1066	1027	1289	1279	2539	3936.5	2003.33	2370.67	1054.67	1702.33	2187	1378.5	0.630316
ENSG00000068323.12	TFE3	1015	1041	1790	1486	1207	1106	1094	1155	896	899.001	804	1140	1094	2049	1028	1494.33	1118.33	866.334	1427.67	1306.33	1147	0.87803
ENSG00000068354.11	TBC1D25	595	602	1348	1164	942	677	599.999	706	440	467	490	587	629.001	1206	598.5	1151.33	661	465.667	807.334	906.167	636.5	0.70241
ENSG00000068366.15	ACSL4	10519	10872	5353	3996	3690	5237	4910	5555	6168	6215	5975	2513	2299	4531	10695.5	4346.33	5234	6119.33	3114.33	4790.17	4616.83	0.963815
ENSG00000068383.14	INPP5A	2651	2585	461.001	377	317	657	713	752	271	341	323	211	235	455.001	2618	385	707.333	311.667	300.334	546.167	306	0.560269
ENSG00000068394.9	GPKOW	1431	1342	724	662	505	524	499	575	273	326	278	411	405	755	1386.5	630.333	532.667	292.333	523.667	581.5	408	0.701634
ENSG00000068400.9	GRIPAP1	2869	2910	1831	1591	1271	1253	1352	1494	770	864	855	1086	1099	2304	2889.5	1564.33	1366.33	829.667	1496.33	1465.33	1163	0.793676
ENSG00000068438.10	FTSJ1	3906	4014	1778	1434	1133	1645	1621	1722	1326	1299	1189	964.999	857	1745	3960	1448.33	1662.67	1271.33	1189	1555.5	1230.17	0.79085
ENSG00000068489.8	PRR11	5210.96	5344.96	4315	3511	2968	2725.5	2571.57	2786.03	2637	2635	2624	3063	3071	6441	5277.96	3598	2694.37	2632	4191.67	3146.18	3411.83	1.08444
ENSG00000068615.12	REEP1	2	6	3	3	12	23	19	29	1	2	3	4	4	5	4	6	23.6667	2	4.33333	14.8333	3.16667	0.213483
ENSG00000068650.14	ATP11A	73	72.001	5392	4323.32	3659	1057	922.002	1087	1789.08	1625	1679.17	397	361.001	734.645	72.5005	4458.11	1022	1697.75	497.549	2740.05	1097.65	0.400594
ENSG00000068654.11	POLR1A	9051	9380	7529	6225	5117	3309	2970	3389	5499	5211	4979	4202	3460	7237	9215.5	6290.33	3222.67	5229.67	4966.33	4756.5	5098	1.0718
ENSG00000068697.6	LAPTM4A	968	1054	1254	934	927	789	806	855	429	423	417	593	571	1227	1011	1038.33	816.667	423	797	927.5	610	0.657682
ENSG00000068724.11	TTC7A	8510	8558	3382	3087	2410	2780	2672	3030	2130	1943	2108	1773	1639	3229	8534	2959.67	2827.33	2060.33	2213.67	2893.5	2137	0.738552
ENSG00000068745.10	IP6K2	5016	5080	2177	1796	1482	2154	2284	2399	1031	1226	1048	1962	1910	3921	5048	1818.33	2279	1101.67	2597.67	2048.67	1849.67	0.902863
ENSG00000068781.16	STON1-GTF2A1L	0	0	0	4.298	4.839	0	0	0	0	0	1	0	0	0	0	3.04567	0	0.333333	0	1.52283	0.166667	0.109445
ENSG00000068784.8	SRBD1	1696	1723	1743	1334	1264	709.999	737	761	884	933.999	877	818	799	1614	1709.5	1447	736	898.333	1077	1091.5	987.667	0.904871
ENSG00000068793.13	CYFIP1	14	22.999	3949	3453	2848	5	9	12	16	18.999	13	13	19	37.999	18.4995	3416.67	8.66667	15.9997	23.333	1712.67	19.6663	0.0114829
ENSG00000068796.12	KIF2A	6588	6726	6301	5141	4392	3358	3249	3515	3219	2929	2772	2634	2544	4921	6657	5278	3374	2973.33	3366.33	4326	3169.83	0.73274
ENSG00000068831.14	RASGRP2	4244	4201	347	292.001	235	3237	3375	3618	490.001	528	499.999	114.001	116	240	4222.5	291.334	3410	506	156.667	1850.67	331.334	0.179035
ENSG00000068878.10	PSME4	5809	5916	6144	4918	4225	5550	5224	5781	5272	5094	5045	3475	3319	6272	5862.5	5095.67	5518.33	5137	4355.33	5307	4746.17	0.894322
ENSG00000068885.10	IFT80	7614.23	7562.86	1174	925.999	837.998	976.002	957.999	1070	550	635	608.868	1927.32	2133.91	4076.41	7588.55	979.333	1001.33	597.956	2712.55	990.333	1655.25	1.67141
ENSG00000068903.15	SIRT2	1555	1520	973	858.001	679.001	497.999	524.001	526	572	597	494	469.999	465.001	887	1537.5	836.667	516	554.333	607.333	676.334	580.833	0.858797
ENSG00000068912.9	ERLEC1	3546	3607	1713	1303	1143	1437	1318	1486.73	880	883.999	856	907.001	892	1863	3576.5	1386.33	1413.91	873.333	1220.67	1400.12	1047	0.747792
ENSG00000068971.9	PPP2R5B	391	394	447	447	378.001	253.003	260	274	311	373	319	473	504	1172	392.5	424	262.334	334.333	716.333	343.167	525.333	1.53084
ENSG00000068976.9	PYGM	51	60	40	30.999	19	42	24	35	23	21	16	54	42	96	55.5	29.9997	33.6667	20	64	31.8332	42	1.31938
ENSG00000068985.4	PAGE1	0	0	0	0	0	0	0	0	0	0	0	0	0	1	0	0	0	0	0.333333	0	0.166667	#DIV/0!
ENSG00000069011.11	PITX1	1851	1911	6	0	5	754	681	786	6	4	21	961	741	1658	1881	3.66667	740.333	10.3333	1120	372	565.167	1.51927
ENSG00000069018.13	TRPC7	0	0	0	1	0	1	0	0	0	0	1	0	0	2	0	0.333333	0.333333	0.333333	0.666667	0.333333	0.5	1.5
ENSG00000069020.14	MAST4	867	898	264.001	179	159	6	8	6.002	2	13.999	14	1141	1104	2345	882.5	200.667	6.66733	9.99967	1530	103.667	769.999	7.42761
ENSG00000069122.14	GPR116	1	1	0	0	0	0	0	0	0	0	0	0	1	0	1	0	0	0	0.333333	0	0.166667	#DIV/0!
ENSG00000069188.12	SDK2	0	0	2	1	8	3	0	1	18	24	18	4	5	10.999	0	3.66667	1.33333	20	6.66633	2.5	13.3332	5.33327
ENSG00000069206.11	ADAM7	1	0	0	0	0	0	1	0	0	0	0	0	0	0	0.5	0	0.333333	0	0	0.166667	0	0
ENSG00000069248.9	NUP133	10095	10168	2705	2246	1984	2417	2362	2660	2104	2064	2075	3244	3127	5858	10131.5	2311.67	2479.67	2081	4076.33	2395.67	3078.67	1.2851
ENSG00000069275.12	NUCKS1	60291	62416	11002	9227	8247	13060	12719	13603	10245	9944	9928.48	23137	23810	45450	61353.5	9492	13127.3	10039.2	30799	11309.7	20419.1	1.80546
ENSG00000069329.11	VPS35	17036.9	17659.9	5035	4144	3638	5021	4784	5445.95	5025	5351	4993	3232.93	3083.96	6068.82	17348.4	4272.33	5083.65	5123	4128.57	4677.99	4625.79	0.98884
ENSG00000069345.7	DNAJA2	10366	10762	3907	3200	2827	2735	2529	2829	3181	3145	2903	1993	1841	3827	10564	3311.33	2697.67	3076.33	2553.67	3004.5	2815	0.936928
ENSG00000069399.8	BCL3	116	101	958	868	734.999	239.999	223	291.606	233.001	187.999	239	633.001	566.001	1185	108.5	853.666	251.535	220	794.667	552.601	507.334	0.918083
ENSG00000069424.10	KCNAB2	11522	11459	9468	8730	7033	1839	1940	2125	7476	7617	7388	4459.44	4126	8306	11490.5	8410.33	1968	7493.67	5630.48	5189.17	6562.07	1.26457
ENSG00000069431.6	ABCC9	2	1	9	3	0	0	0	0	0	0	1	2	0	7	1.5	4	0	0.333333	3	2	1.66667	0.833333
ENSG00000069482.6	GAL	0	0	1	0	2	0	0	0	0	0	0	0	0	0	0	1	0	0	0	0.5	0	0
ENSG00000069493.10	CLEC2D	9344.5	9534.23	898.242	661.829	583.634	1982.23	1993.46	2226.61	12	19.42	20.32	1374.97	1348.14	2783.82	9439.36	714.568	2067.43	17.2467	1835.64	1391	926.445	0.666028
ENSG00000069509.5	FUNDC1	602	646	388	316	275	501	454	504	237	211	216	307	296	560	624	326.333	486.333	221.333	387.667	406.333	304.5	0.749385
ENSG00000069535.12	MAOB	0	0	1	0	0	0	0	0	0	0	0	0	0	0	0	0.333333	0	0	0	0.166667	0	0
ENSG00000069667.11	RORA	3	1	4948	3947	3492	13	13	22	3907	4651	4478	2993	3157	7069	2	4129	16	4345.33	4406.33	2072.5	4375.83	2.11138
ENSG00000069696.6	DRD4	4	12	5	4	7	7	6	4	5	14	9	17	21	34	8	5.33333	5.66667	9.33333	24	5.5	16.6667	3.0303
ENSG00000069702.6	TGFBR3	1	1	847	621	567	2	5	4	344.999	398	402	1845	1950	3730	1	678.333	3.66667	381.666	2508.33	341	1445	4.23754
ENSG00000069712.9	KIAA1107	396	423	23	14	14	5	2	5	37	40	43	195	210.913	441	409.5	17	4	40	282.304	10.5	161.152	15.3478
ENSG00000069764.5	PLA2G10	0	0	0	0	0	0	0	0	0	0	0	0	0	0	0	0	0	0	0	0	0	#DIV/0!
ENSG00000069812.7	HES2	0	0	19	19.001	23	1	0	2	0	0	0	0	0	0	0	20.3337	1	0	0	10.6668	0	0
ENSG00000069849.6	ATP1B3	11429	11703	3310	2600	2293	3662	3672	4194	2023	2050	1855	2152	1934	3770	11566	2734.33	3842.67	1976	2618.67	3288.5	2297.33	0.698596
ENSG00000069869.11	NEDD4	535	537	540.999	436	434	139	147	154	286	281	292.999	209.001	232	431	536	470.333	146.667	286.666	290.667	308.5	288.667	0.935711
ENSG00000069943.5	PIGB	978.999	959	574	400.999	428	509.001	530	603.001	366.001	408.001	347.001	485.001	424	924.001	969	467.666	547.334	373.668	611.001	507.5	492.334	0.970116
ENSG00000069956.7	MAPK6	7351	7313.98	7277.99	5579	5184	5691.87	5527.99	6099.96	4094	3804	3814	3559.01	3212	6309	7332.49	6013.66	5773.27	3904	4360	5893.47	4132	0.701115
ENSG00000069966.14	GNB5	5159	4941	805.001	616	521	1084	1074.88	1121.79	822.002	839	815	968.999	928	1709	5050	647.334	1093.56	825.334	1202	870.445	1013.67	1.16454
ENSG00000069974.11	RAB27A	843.626	866.497	2488.78	2005.49	1821.63	158.007	179.004	168.005	1371.29	1357.69	1388.24	483.614	554.247	977.899	855.062	2105.3	168.339	1372.41	671.92	1136.82	1022.16	0.899144
ENSG00000069998.8	CECR5	4536	4517	2055	1739	1610	2439	2238	2492	1283	1464	1436	1301	1234	2578	4526.5	1801.33	2389.67	1394.33	1704.33	2095.5	1549.33	0.739362
ENSG00000070010.14	UFD1L	4591	4790	2087	1801	1513	1168	1214	1347	1233	1237	1104	1076	983.999	1914	4690.5	1800.33	1243	1191.33	1324.67	1521.67	1258	0.826725
ENSG00000070018.4	LRP6	18	18	1760	1347	1171	0	1	1	1725	1837	1642	1159	1115	2205	18	1426	0.666667	1734.67	1493	713.333	1613.83	2.26238
ENSG00000070019.3	GUCY2C	45	32	3	4	5	8	8	10	2	4	5	14	6	24	38.5	4	8.66667	3.66667	14.6667	6.33333	9.16667	1.44737
ENSG00000070031.3	SCT	0	0	0	0	0	1	0	0	0	0	0	0	0	0	0	0	0.333333	0	0	0.166667	0	0
ENSG00000070047.7	PHRF1	7175	7289	5633	5014	3972	3157.99	3199	3573	3378	3442	3206	2965	2787	6116	7232	4873	3310	3342	3956	4091.5	3649	0.891849
ENSG00000070061.10	IKBKAP	6047	6065	2255	1816	1695	2393	2395	2534	2324	2156	2065	2268	2117	4246	6056	1922	2440.67	2181.67	2877	2181.33	2529.33	1.15954
ENSG00000070081.11	NUCB2	3137	3072	1246	1082	888.001	1820	1645	1890	1336	1378	1288	1069	1112	2326	3104.5	1072	1785	1334	1502.33	1428.5	1418.17	0.992767
ENSG00000070087.9	PFN2	1654	1674	1447	1161	1014	0	0	0	113	91.801	96	1	0	1	1664	1207.33	0	100.267	0.666667	603.667	50.4668	0.0836005
ENSG00000070159.9	PTPN3	2	0	38	36	23	8	7	12	49	68	58	421.001	487	858	1	32.3333	9	58.3333	588.667	20.6667	323.5	15.6532
ENSG00000070182.13	SPTB	1	4	12	11	9	10	4	6	51.999	38	40	144.001	148	367	2.5	10.6667	6.66667	43.333	219.667	8.66667	131.5	15.1731
ENSG00000070190.8	DAPP1	6531.74	6639	2862	2273	2163	1152	1233	1328	640.001	692	646.999	1068	1098	2159	6585.37	2432.67	1237.67	659.667	1441.67	1835.17	1050.67	0.572518
ENSG00000070193.4	FGF10	0	0	0	0	0	0	0	0	0	0	0	0	0	0	0	0	0	0	0	0	0	#DIV/0!
ENSG00000070214.11	SLC44A1	48611	49505	2738	2008	1785	5006	4763.75	5334.12	1288	1239	1187	3242	3083	6351	49058	2177	5034.62	1238	4225.33	3605.81	2731.67	0.757573
ENSG00000070269.9	TMEM260	1429	1458	896.999	748.999	607	673	720	674.999	543.001	557	582	797	756.001	1692	1443.5	750.999	689.333	560.667	1081.67	720.166	821.167	1.14025
ENSG00000070366.9	SMG6	872.001	940	4438	3789	3057	1478	1431	1546	1458	1625	1443	2128	2214	4751	906	3761.33	1485	1508.67	3031	2623.17	2269.83	0.865303
ENSG00000070367.11	EXOC5	8308.99	8517.98	5153.99	4133.91	3859	2549.83	2423.56	2616.79	2791.99	2875	2715.99	3172	3168	6268.99	8413.48	4382.3	2530.06	2794.33	4203	3456.18	3498.66	1.01229
ENSG00000070371.11	CLTCL1	193	183	12	7	8	19	17	25.001	74.999	67	97.001	187.001	154.001	346	188	9	20.3337	79.6667	229.001	14.6668	154.334	10.5226
ENSG00000070388.7	FGF22	4	5	1	1	2	2	1	1	0	1	0	0	2	2	4.5	1.33333	1.33333	0.333333	1.33333	1.33333	0.833333	0.625
ENSG00000070404.5	FSTL3	264.999	279.999	651.999	534.002	441.999	234.999	247.001	279	196	231.999	204	88.001	105.999	177.001	272.499	542.667	253.667	210.666	123.667	398.167	167.167	0.419841
ENSG00000070413.14	DGCR2	4161	4176	2460	2232	1718	2164	2095	2305	1559	1596	1553	2674	2505	4913	4168.5	2136.67	2188	1569.33	3364	2162.33	2466.67	1.14074
ENSG00000070423.13	RNF126	4936	4980	2271	2173	1701	2610	2642	2798	1910	1809	1622	1713	1537	3095	4958	2048.33	2683.33	1780.33	2115	2365.83	1947.67	0.823248
ENSG00000070444.10	MNT	748.179	841.001	1638	1524	1149	1173	1219.36	1351.33	1096	1065	1050	1262	1068	2357	794.59	1437	1247.9	1070.33	1562.33	1342.45	1316.33	0.980547
ENSG00000070476.10	ZXDC	1030	1056	1205	1035	900.975	641	624	624.001	896	1023	903	996.999	963	1968.99	1043	1046.99	629.667	940.667	1309.66	838.329	1125.16	1.34215
ENSG00000070495.10	JMJD6	1724	1704	1095	931.001	780.999	644	736.001	774	727	815.001	738.999	623.999	681	1373	1714	935.667	718	760.333	892.666	826.833	826.5	0.999596
ENSG00000070501.7	POLB	1367	1308	745.999	578.999	554.999	496	483.001	545.001	389.001	440.999	369	409.999	432.001	753.002	1337.5	626.666	508.001	399.667	531.667	567.333	465.667	0.8208
ENSG00000070526.10	ST6GALNAC1	0	0	0	0	0	1	0	0	0	0	0	0	0	0	0	0	0.333333	0	0	0.166667	0	0
ENSG00000070540.8	WIPI1	603.999	567	823	718	631.999	260	269	283	341	336	349	193.001	190.999	392.999	585.5	724.333	270.667	342	259	497.5	300.5	0.60402
ENSG00000070601.5	FRMPD1	0	2	7	8.064	4	1	0	0	0	3	1	0	0	0	1	6.35467	0.333333	1.33333	0	3.344	0.666667	0.199362
ENSG00000070610.10	GBA2	4722	4711	1616	1279	983.999	1234	1218	1410	1591	1536	1449	1558	1527	3041	4716.5	1293	1287.33	1525.33	2042	1290.17	1783.67	1.38251
ENSG00000070614.10	NDST1	103	101	4907	4436	3604	3132	2927	3342	3144	2821	2919	1462	1250	2467	102	4315.67	3133.67	2961.33	1726.33	3724.67	2343.83	0.629273
ENSG00000070669.12	ASNS	32949	33334	2485	2011	1839	1634	1672	1945	2008	1900	1814	1366	1243	2432	33141.5	2111.67	1750.33	1907.33	1680.33	1931	1793.83	0.928966
ENSG00000070718.7	AP3M2	1887	1905	2098	1796	1656	1187	1206	1242	950.001	1006	924.002	871	781.998	1607	1896	1850	1211.67	960.001	1086.67	1530.83	1023.33	0.668482
ENSG00000070729.9	CNGB1	1	0	1	1	0	1	0	0	0	0	0	1	1	1	0.5	0.666667	0.333333	0	1	0.5	0.5	1
ENSG00000070731.5	ST6GALNAC2	2	3	13	19	7	5	1	3	1	2	3	1	2	8	2.5	13	3	2	3.66667	8	2.83333	0.354167
ENSG00000070748.13	CHAT	0	0	0	0	0	0	0	0	0	0	0	0	0	0	0	0	0	0	0	0	0	#DIV/0!
ENSG00000070756.9	PABPC1	78848.2	80250.5	92953.9	78344.8	64235.4	75444.4	73760.6	79984.1	58868	55289.4	53984.1	46251.7	46007.5	92405.9	79549.4	78511.4	76396.4	56047.1	61555	77453.9	58801.1	0.759175
ENSG00000070759.12	TESK2	864	862	473	361	340	363.999	391.173	381.999	115	155.999	105	533.001	511	1040	863	391.333	379.057	125.333	694.667	385.195	410	1.0644
ENSG00000070761.3	C16orf80	2681	2768	847	705	638	1079	1047	1160	906	897.999	843.001	651.001	715.001	1245	2724.5	730	1095.33	882.333	870.334	912.667	876.334	0.96019
ENSG00000070770.4	CSNK2A2	8990	9185	6173	4925	4279	6435	6247	7102	7385	6699	6662	3252	3298	6286	9087.5	5125.67	6594.67	6915.33	4278.67	5860.17	5597	0.955092
ENSG00000070778.8	PTPN21	3	0	8	1	7	0	0	1	1	1	1	0	3	3	1.5	5.33333	0.333333	1	2	2.83333	1.5	0.529412
ENSG00000070785.12	EIF2B3	3200	3307	925.001	686.001	621.999	903	884	1060	553	576	589	423	398	768	3253.5	744.334	949	572.667	529.667	846.667	551.167	0.650984
ENSG00000070808.11	CAMK2A	0	1	0	1	0	0	1	0	9	5	16	2	4	3	0.5	0.333333	0.333333	10	3	0.333333	6.5	19.5
ENSG00000070814.13	TCOF1	15730	15857	6663	5755	4531	4735	4916	5387	5795	5352	5118	2106	1786	3790	15793.5	5649.67	5012.67	5421.67	2560.67	5331.17	3991.17	0.748648
ENSG00000070831.11	CDC42	22689.6	23046.8	17636	14936.1	13250.1	5677.16	5507.03	6100.6	7455.99	7360.98	7118	6869	6741.75	12890.8	22868.2	15274.1	5761.6	7311.66	8833.86	10517.8	8072.76	0.76753
ENSG00000070882.8	OSBPL3	3589	3584	3062	2474	2180	794.001	815.999	873	903	833	768.001	175	150	318	3586.5	2572	827.667	834.667	214.333	1699.83	524.5	0.30856
ENSG00000070886.6	EPHA8	0	0.801	0	0	0	0	2	0	1	2	1	0	0	1	0.4005	0	0.666667	1.33333	0.333333	0.333333	0.833333	2.5
ENSG00000070915.5	SLC12A3	3	3	79.001	77.999	43	0	0	0	357	424	423	3	2	3	3	66.6667	0	401.333	2.66667	33.3333	202	6.06
ENSG00000070950.5	RAD18	5263	5339	1774	1458	1298	1519	1489.33	1657	1160	1164	1105	1157	1072	2283	5301	1510	1555.11	1143	1504	1532.56	1323.5	0.863591
ENSG00000070961.10	ATP2B1	13835	13927	5745	4420	3891	3168	3127	3556	3507	3453	3363	2678	2378	4919	13881	4685.33	3283.67	3441	3325	3984.5	3383	0.84904
ENSG00000070985.9	TRPM5	0	0	0	0	0	0	0	0	1	0	0	0	0	0	0	0	0	0.333333	0	0	0.166667	#DIV/0!
ENSG00000071051.9	NCK2	1724	1716	1313	1228	910.001	771	760	877	526.001	546	487.001	1121	1070	2155	1720	1150.33	802.667	519.667	1448.67	976.5	984.167	1.00785
ENSG00000071054.11	MAP4K4	23799	24685.5	1097	916.999	790.999	5461	5021	5601	2188	2264	2276.95	4240	4093	8064.54	24242.3	934.999	5361	2242.98	5465.85	3148	3854.41	1.2244
ENSG00000071073.8	MGAT4A	20	15	1375	1064.94	868	12	17	12	241	241.999	249.999	10	11	25	17.5	1102.65	13.6667	244.333	15.3333	558.157	129.833	0.23261
ENSG00000071082.6	RPL31	40739.6	41600.2	12818.4	11311.2	10302	18228.3	17474.4	19458.5	6632.99	8079.99	7612.91	6313.98	6560.94	13175.8	41169.9	11477.2	18387.1	7441.96	8683.56	14932.1	8062.76	0.539961
ENSG00000071127.12	WDR1	20009	20289	17987	15620	12924	4553	4444	5011	5023	5019	4716.86	4691	4301	8472	20149	15510.3	4669.33	4919.62	5821.33	10089.8	5370.48	0.532266
ENSG00000071189.17	SNX13	5045	5266	1315	1019	982.001	1709.99	1711	1918	980.999	992.999	1012	1749	1791	3663	5155.5	1105.33	1779.66	995.333	2401	1442.5	1698.17	1.17724
ENSG00000071203.5	MS4A12	0	0	0	0	0	4	2	1	0	0	1	0	0	0	0	0	2.33333	0.333333	0	1.16667	0.166667	0.142857
ENSG00000071205.7	ARHGAP10	1	3	2157	1765	1526	221.001	235	257	23	34	33	1558	1490	3056	2	1816	237.667	30	2034.67	1026.83	1032.33	1.00536
ENSG00000071242.7	RPS6KA2	1425	1526	322.001	308	254	187.999	173.999	197	56	91	74	27	24	44	1475.5	294.667	186.333	73.6667	31.6667	240.5	52.6667	0.218988
ENSG00000071243.11	ING3	2938	2939	1138	843	832	709.001	738	823.001	264	300.001	270.001	324	341.999	596.001	2938.5	937.666	756.667	278.001	420.667	847.167	349.334	0.412355
ENSG00000071246.6	VASH1	0	0	109	94	76.268	0	0	0	72	91	80	1.124	0	1.128	0	93.0893	0	81	0.750667	46.5447	40.8753	0.878196
ENSG00000071282.7	LMCD1	406	386.001	193	173	117	0	0	0	0	0	0	0	0	0	396	161	0	0	0	80.5	0	0
ENSG00000071462.7	WBSCR22	5831	5947	2225	1970	1505	3666	3714	4059	1241	1309	1154	1190	1161	2245	5889	1900	3813	1234.67	1532	2856.5	1383.33	0.484276
ENSG00000071537.9	SEL1L	21628	21899	7889	6047	5315	4709	4424	5095	2148	2178	2034	7038	7063	13951	21763.5	6417	4742.67	2120	9350.67	5579.83	5735.33	1.02787
ENSG00000071539.9	TRIP13	6601	6588	1396	1179	1018	2127	2131	2301	1063	983.001	953	679	573	1192	6594.5	1197.67	2186.33	999.667	814.666	1692	907.167	0.536151
ENSG00000071553.12	ATP6AP1	2415	2479	2067	1770	1403	1884.01	1965	2112	1374	1429	1315.42	1569	1521	3101	2447	1746.67	1987	1372.81	2063.67	1866.84	1718.24	0.920401
ENSG00000071564.10	TCF3	65551	66098	12401	11135	8859	17599	17847	19237	16300	16147	16141	13681	13734	27726	65824.5	10798.3	18227.7	16196	18380.3	14513	17288.2	1.19122
ENSG00000071575.7	TRIB2	4690	4761	1101	890	715	54	60	60	469	526	447	65	68.999	120	4725.5	902	58	480.667	84.6663	480	282.666	0.588889
ENSG00000071626.12	DAZAP1	24566	24944	8023	6825	5673	9896	9700	10729	5205	5291	5217	5623	5051	10654	24755	6840.33	10108.3	5237.67	7109.33	8474.33	6173.5	0.728494
ENSG00000071655.13	MBD3	10833.5	11096.7	3936.27	3677	2851.03	4729.38	4804	5184.91	3252.55	3420.68	3245.04	3250.52	3058.35	6310.93	10965.1	3488.1	4906.1	3306.09	4206.6	4197.1	3756.35	0.894986
ENSG00000071677.1	PRLH	0	0	0	0	0	0	0	0	0	0	0	0	1	1	0	0	0	0	0.666667	0	0.333333	#DIV/0!
ENSG00000071794.11	HLTF	12265	12594	4715	3668	3440	4358	4416	4871	1909	2015	1970	5808	6359	12008	12429.5	3941	4548.33	1964.67	8058.33	4244.67	5011.5	1.18066
ENSG00000071859.10	FAM50A	966.558	992.82	600.998	577	433	805	807.999	855	689	667	695	483.001	482.999	1027	979.689	536.999	822.666	683.667	664.333	679.833	674	0.99142
ENSG00000071889.12	FAM3A	1321	1419	533	467.999	376.001	687.999	678.999	720.001	481	486	455.999	659	608	1282	1370	459	695.666	474.333	849.667	577.333	662	1.14665
ENSG00000071894.10	CPSF1	10405	10597	4905	4225	3353	3954.66	4074	4319.08	4287.03	4161	4006	3167	2935	5836	10501	4161	4115.91	4151.34	3979.33	4138.46	4065.34	0.982332
ENSG00000071909.14	MYO3B	2	1	1204	1074	929	234.001	196	227.006	764.001	868.999	913	114.001	110.001	304.999	1.5	1069	219.002	848.667	176.334	644.001	512.5	0.795806
ENSG00000071967.7	CYBRD1	244	249.999	1986	1562	1363	119.001	110.001	132	359.999	392	372	472	462.001	879	247	1637	120.334	374.666	604.334	878.667	489.5	0.557094
ENSG00000071991.4	CDH19	0	1	0	0	0	0	2	0	1	2	1	0	2	0	0.5	0	0.666667	1.33333	0.666667	0.333333	1	3
ENSG00000071994.6	PDCD2	9618.97	9782	2551	2043	1702	3846.97	3698.99	4281.99	1862	1777	1728	1367	1211	2499	9700.48	2098.67	3942.65	1789	1692.33	3020.66	1740.67	0.576254
ENSG00000072041.12	SLC6A15	1	0	0	0	0	0	0	0	1	1	0	0	0	0	0.5	0	0	0.666667	0	0	0.333333	#DIV/0!
ENSG00000072042.8	RDH11	4162.62	4237.71	3945.64	3229.67	2671.76	2053	2060	2357.17	2233.7	2089.95	2032.81	2558.76	2443.98	4996.35	4200.16	3282.36	2156.72	2118.82	3333.03	2719.54	2725.93	1.00235
ENSG00000072062.9	PRKACA	573.999	591	2906	2551	1991	928	947	953	1735	1622	1550	1687	1658	3527	582.5	2482.67	942.667	1635.67	2290.67	1712.67	1963.17	1.14626
ENSG00000072071.12	LPHN1	268.001	289.077	278	213.999	174.999	3165.55	2939.09	3356.38	3291	2845	2714	904	782.001	1720	278.539	222.333	3153.67	2950	1135.33	1688	2042.67	1.21011
ENSG00000072080.6	SPP2	0	0	0	0	0	0	0	0	0	0	0	0	1	1	0	0	0	0	0.666667	0	0.333333	#DIV/0!
ENSG00000072110.9	ACTN1	3	2	2254	2002.27	1570	6	3	3.036	2	2	8	118.001	142.001	272	2.5	1942.09	4.012	4	177.334	973.051	90.667	0.093178
ENSG00000072121.11	ZFYVE26	2085	2014	4306	3772	3087	1208	1109	1167	2047	1948	1885	2353	2190	4518	2049.5	3721.67	1161.33	1960	3020.33	2441.5	2490.17	1.01993
ENSG00000072133.6	RPS6KA6	0	0	21	28	14	0	0	0	0	0	0	0	0	0	0	21	0	0	0	10.5	0	0
ENSG00000072134.11	EPN2	2226	2322	363.001	288.001	241.999	753.998	792	798.999	0	0	0	1113	1105	2373	2274	297.667	781.666	0	1530.33	539.666	765.167	1.41785
ENSG00000072135.8	PTPN18	13242	13606	3374	2791	2255	2290	2294	2664	1292	1216	1168	1291	1272	2616	13424	2806.67	2416	1225.33	1726.33	2611.33	1475.83	0.565165
ENSG00000072163.14	LIMS2	24	24	136	126	143	86.999	56.999	71.999	134	195	134	398	341	764	24	135	71.999	154.333	501	103.499	327.667	3.16588
ENSG00000072182.8	ASIC4	3	1	11	1	2	1	1	3	3	8	6	2	3	13	2	4.66667	1.66667	5.66667	6	3.16667	5.83333	1.84211
ENSG00000072195.10	SPEG	1	1	1	1	0	5.999	3	3	3	5	11	4	4	11	1	0.666667	3.99967	6.33333	6.33333	2.33317	6.33333	2.71448
ENSG00000072201.9	LNX1	1	3	36	26.999	23	3	2	4	2	0	0	24	14	34	2	28.6663	3	0.666667	24	15.8332	12.3333	0.778956
ENSG00000072210.14	ALDH3A2	1656	1676	1197	1058	832.001	985.999	921	977	652.002	661.001	613.001	1259	1122	2279	1666	1029	961.333	642.001	1553.33	995.167	1097.67	1.103
ENSG00000072274.8	TFRC	68040	69575	30541	25224	23175	16670	16449	18120	18376	18999	18727	21918	20124.6	39390	68807.5	26313.3	17079.7	18700.7	27144.2	21696.5	22922.4	1.0565
ENSG00000072310.12	SREBF1	3130	3027	3736	3693	2786	2935	2930	3141	3500	3067	3161	2836	2627	5592	3078.5	3405	3002	3242.67	3685	3203.5	3463.83	1.08127
ENSG00000072315.3	TRPC5	0	0	0	0	0	0	1	0	0	0	0	0	0	0	0	0	0.333333	0	0	0.166667	0	0
ENSG00000072364.8	AFF4	4467	4655	4418	3350	2944	2620	2464	2729	2912	2863	3059	3144	3239.22	6494	4561	3570.67	2604.33	2944.67	4292.41	3087.5	3618.54	1.172
ENSG00000072401.10	UBE2D1	1823	1892	838	663	631	375.001	389	404	192	176	183	282	301.001	518	1857.5	710.667	389.334	183.667	367	550	275.334	0.500606
ENSG00000072415.4	MPP5	1968	2032	1230	1017	830	977.999	966	991	713	729	671	1186	1274	2496	2000	1025.67	978.333	704.333	1652	1002	1178.17	1.17582
ENSG00000072422.12	RHOBTB1	2	0	1	5	0	1	0	0	0	2	0	0	0	0	1	2	0.333333	0.666667	0	1.16667	0.333333	0.285714
ENSG00000072444.10	ASAH2C	0	0	0	0	0	0	0	0	1.146	0	0	0	0	0	0	0	0	0.382	0	0	0.191	#DIV/0!
ENSG00000072501.13	SMC1A	16382	16282	15043	12480	10297	7852	7673	8395	5310	5303	5301	5655	5545	11670	16332	12606.7	7973.33	5304.67	7623.33	10290	6464	0.628183
ENSG00000072506.8	HSD17B10	5821	5832	2697	2561	2071	2598	2573	2864	1776	1748	1657	1219	1023	2051	5826.5	2443	2678.33	1727	1431	2560.67	1579	0.616636
ENSG00000072518.16	MARK2	3839	3918	3162	2679	2063	1781	1739	1946	1733	1653	1517.05	1761	1617	3367	3878.5	2634.67	1822	1634.35	2248.33	2228.33	1941.34	0.871208
ENSG00000072571.15	HMMR	11833	11882	3804	2952	2629	3604	3516	3950	2479	2471	2504	1920.35	1965	3730	11857.5	3128.33	3690	2484.67	2538.45	3409.17	2511.56	0.736707
ENSG00000072609.13	CHFR	3185.1	3295.22	2182	1892	1534	937	928.002	966.001	947.999	996.001	907	11.172	4	12	3240.16	1869.33	943.668	950.333	9.05733	1406.5	479.695	0.341056
ENSG00000072657.4	TRHDE	0	0	0	1	1	0	1	1	0	0	0	1	1	1	0	0.666667	0.666667	0	1	0.666667	0.5	0.75
ENSG00000072682.14	P4HA2	83.999	85.001	540.001	531	441	2	0	1	37	58	42	49	50	190	84.5	504	1	45.6667	96.3333	252.5	71	0.281188
ENSG00000072694.14	FCGR2B	23.999	23.467	3553.45	3200.51	2708.56	1991.66	2027.66	2269.82	1059.78	1100.3	1082.44	289.082	255.9	552.847	23.733	3154.17	2096.38	1080.84	365.943	2625.28	723.391	0.275548
ENSG00000072736.14	NFATC3	10062.7	10206.9	4645.55	3655.82	3216.28	2263.94	2225.35	2517.55	4071.73	3970.24	3848.5	2947.36	2678.03	5475.75	10134.8	3839.22	2335.61	3963.49	3700.38	3087.41	3831.94	1.24115
ENSG00000072756.12	TRNT1	4252	4353	1468	1007	994	956	977.999	1006	797.001	792	734.999	709	695	1299	4302.5	1156.33	979.999	774.667	901.001	1068.17	837.834	0.784366
ENSG00000072778.15	ACADVL	1958	2051	5628	4646	3997	3188	3223	3569	3005	3286	3216	4651	4845.01	9995	2004.5	4757	3326.67	3169	6497	4041.83	4833	1.19574
ENSG00000072786.8	STK10	6385	6628	8274	7279	5835	2561	2412	2676	2822	2807	2709	1964	1745	3636	6506.5	7129.33	2549.67	2779.33	2448.33	4839.5	2613.83	0.540104
ENSG00000072803.13	FBXW11	6450.99	6497	3609	2828	2546	2932	2748	3079	2128	2233	2174	1506	1540	2990	6474	2994.33	2919.67	2178.33	2012	2957	2095.17	0.708545
ENSG00000072818.7	ACAP1	3871	3822	5928	5428	4415	4156	4240	4459	2337	2603	2424	3248	3318	6568	3846.5	5257	4285	2454.67	4378	4771	3416.33	0.716062
ENSG00000072832.10	CRMP1	0	2	1	1	1	0	0	0	0	0	0	0	0	2	1	1	0	0	0.666667	0.5	0.333333	0.666667
ENSG00000072840.8	EVC	0	1	1787	1440	1283	36.761	35	41.101	0	1	1	47	60	117	0.5	1503.33	37.6207	0.666667	74.6667	770.477	37.6667	0.0488875
ENSG00000072849.6	DERL2	1609	1654	1675	1286	1101	844.001	828.998	959.999	600	659	595.001	823.999	710.999	1431	1631.5	1354	877.666	618	988.666	1115.83	803.333	0.71994
ENSG00000072858.6	SIDT1	0	1	3644	3094	2559	1329	1366	1432	936.999	861	904.001	404	375.999	751	0.5	3099	1375.67	900.667	510.333	2237.33	705.5	0.315331
ENSG00000072864.8	NDE1	4036	4149	4596	3780	3245	1890	1784	1939	1922	1888	1649	2196	1988	4047	4092.5	3873.67	1871	1819.67	2743.67	2872.33	2281.67	0.79436
ENSG00000072952.14	MRVI1	0	0	5	2	0	0	0	0	1	0	5	2	2	5	0	2.33333	0	2	3	1.16667	2.5	2.14286
ENSG00000072954.2	TMEM38A	2073	2135	1140	989	766	977	963	1034	1010	993	986	962	874	1884	2104	965	991.333	996.333	1240	978.167	1118.17	1.14312
ENSG00000072958.4	AP1M1	2887	2787	2247	2033	1682	1773	1707	2036	1330	1366	1343	1576	1412	3052	2837	1987.33	1838.67	1346.33	2013.33	1913	1679.83	0.878115
ENSG00000073008.10	PVR	0	0	12	13	13	0	0	0	0	0	0	0	0	0	0	12.6667	0	0	0	6.33333	0	0
ENSG00000073009.8	IKBKG	1665.08	1724.6	1228.56	1225.48	892.152	936	889.001	1030	695.247	728.48	702.384	646.781	624.763	1338.31	1694.84	1115.4	951.667	708.704	869.95	1033.53	789.327	0.763718
ENSG00000073050.7	XRCC1	1402	1355	1584	1252	1038	995.999	958	1101	684.877	713.001	697.001	1018	1012	2014	1378.5	1291.33	1018.33	698.293	1348	1154.83	1023.15	0.885969
ENSG00000073060.11	SCARB1	8042.95	8002	8313	7044	5812	4704	4657	4977	3503	3328	3349	4234	4191	8878	8022.47	7056.33	4779.33	3393.33	5767.67	5917.83	4580.5	0.774016
ENSG00000073067.9	CYP2W1	0	0	0	0	0	2.032	1	0	0	0	0	0	1	0	0	0	1.01067	0	0.333333	0.505333	0.166667	0.329815
ENSG00000073111.9	MCM2	14102	14398	13269	11904	9508	9277	8955	10077	7526	7337	7316	9156	8258	17001	14250	11560.3	9436.33	7393	11471.7	10498.3	9432.33	0.89846
ENSG00000073146.11	MOV10L1	1	0	2	1	0	1	0	0	0	0	0	6	1	13	0.5	1	0.333333	0	6.66667	0.666667	3.33333	5
ENSG00000073150.9	PANX2	0	0	41	40	23	0	0	0	14	8	16	0	0	2	0	34.6667	0	12.6667	0.666667	17.3333	6.66667	0.384615
ENSG00000073169.9	SELO	2257	2291	685	569	513	735.009	737	804.339	415	466	424	420	363	771	2274	589	758.783	435	518	673.891	476.5	0.707087
ENSG00000073282.8	TP63	38	48.001	1508	1339	1145	318	307.001	330	928.999	853	903.001	4571	4473	9120	43.0005	1330.67	318.334	895	6054.67	824.5	3474.83	4.21447
ENSG00000073331.13	ALPK1	2968	3022	1375	1088	988.998	318.001	295	329.999	511.999	595	560.999	1214	1375	2707	2995	1150.67	314.333	555.999	1765.33	732.5	1160.67	1.58453
ENSG00000073350.9	LLGL2	611	602	167	149	123	294.001	298.999	305	93.999	109.999	99.001	94	116	210.001	606.5	146.333	299.333	101	140	222.833	120.5	0.540763
ENSG00000073417.10	PDE8A	2519	2565	1948	1554	1409	969.999	962	1031	811.001	866.001	829	309.001	317.001	673.999	2542	1637	987.667	835.334	433.334	1312.33	634.334	0.483363
ENSG00000073464.7	CLCN4	2735	2855	137.001	122	106	18	19	16	0	0	0	2	0	8	2795	121.667	17.6667	0	3.33333	69.6668	1.66667	0.0239234
ENSG00000073536.13	NLE1	3539	3587	1156	1088	856	2064	2021	2310	1390	1445	1343	1093	1098	1971	3563	1033.33	2131.67	1392.67	1387.33	1582.5	1390	0.878358
ENSG00000073578.12	SDHA	11815	11823.9	4727.91	4121.82	3337.52	8934.75	9111.4	9756.84	3222.8	3270.49	3180.19	3622.86	3222.19	7213.31	11819.5	4062.42	9267.66	3224.49	4686.12	6665.04	3955.31	0.593441
ENSG00000073584.14	SMARCE1	11588.5	11883.4	4209.31	3605.44	3040.14	2873.99	2761.99	3120.96	1868	1934.04	1853.09	3453.11	3493.67	6617.69	11736	3618.3	2918.98	1885.04	4521.49	3268.64	3203.27	0.980001
ENSG00000073598.5	FNDC8	2	1	1	1	3	0	2	2	0	1	0	1	1	3	1.5	1.66667	1.33333	0.333333	1.66667	1.5	1	0.666667
ENSG00000073605.14	GSDMB	388.999	381.999	604.002	519.001	472	611	658.001	716.001	637	672	746	1289	1197	2630	385.499	531.668	661.667	685	1705.33	596.668	1195.17	2.00307
ENSG00000073614.7	KDM5A	11343	11656	5886	5098	4326	4128	3799	4134	3376	3569	3425	4452	4410	9093	11499.5	5103.33	4020.33	3456.67	5985	4561.83	4720.83	1.03485
ENSG00000073670.9	ADAM11	32	27	30	18	13	30	28	46.007	6	16	10	106.001	110	256	29.5	20.3333	34.669	10.6667	157.334	27.5012	84.0002	3.05442
ENSG00000073711.6	PPP2R3A	1	2	3	1	6	20	19	15	8	13	12	0	1	2	1.5	3.33333	18	11	1	10.6667	6	0.5625
ENSG00000073712.9	FERMT2	2	5	514.999	377	334	9	9	10	0	0	1	7	4	9	3.5	408.666	9.33333	0.333333	6.66667	209	3.5	0.0167464
ENSG00000073734.8	ABCB11	2	0	0	0	0	1	0	0	0	0	0	0	0	0	1	0	0.333333	0	0	0.166667	0	0
ENSG00000073737.12	DHRS9	0	0	13	23	14	0	0	0	4	5	9	0	0	0	0	16.6667	0	6	0	8.33333	3	0.36
ENSG00000073754.5	CD5L	7	2	5	2	2	0	0	0	0	0	0	0	0	0	4.5	3	0	0	0	1.5	0	0
ENSG00000073756.7	PTGS2	2	0	14	5	5	0	1	0	0	0	0	0	0	0	1	8	0.333333	0	0	4.16667	0	0
ENSG00000073792.11	IGF2BP2	4	2	6	1	12	0	0	0	0	1	2	166	148	312.999	3	6.33333	0	1	209	3.16667	105	33.1578
ENSG00000073803.9	MAP3K13	1078	1112	1603	1289	1145	21	38	47	6	22	19	269.202	253.001	599	1095	1345.67	35.3333	15.6667	373.734	690.5	194.701	0.28197
ENSG00000073849.10	ST6GAL1	45060.3	45368	19888	16032	13610	3806	3811	4096	7358	7283	7202.96	3936	3758	7407	45214.1	16510	3904.33	7281.32	5033.67	10207.2	6157.49	0.603252
ENSG00000073861.2	TBX21	126	140	992	794	702	947	942	1010	472	521	503	212	231	443	133	829.333	966.333	498.667	295.333	897.833	397	0.442176
ENSG00000073905.8	VDAC1P1	56.466	61.461	34.053	26.038	25.029	39.89	35.441	30.513	23.897	18.011	11.06	14.012	21.911	29.021	58.9635	28.3733	35.2813	17.656	21.648	31.8273	19.652	0.617457
ENSG00000073910.15	FRY	148	162	161	110	130	268	261	247	94	76	76	147	192.999	327.001	155	133.667	258.667	82	222.333	196.167	152.167	0.775701
ENSG00000073921.13	PICALM	6524	6589	3552	2876	2634	5692	5625	6234	2184	2155	1966	2315	2281	4518	6556.5	3020.67	5850.33	2101.67	3038	4435.5	2569.83	0.579379
ENSG00000073969.14	NSF	5325	5437	1692	1472	1294	1255.31	1254.6	1306.96	1546.01	1395.78	1397.88	3057.25	3073.21	6150.96	5381	1486	1272.29	1446.56	4093.81	1379.14	2770.18	2.00863
ENSG00000074047.16	GLI2	2	1	1	0	1	0	0	0	0	1	0	2	0	1	1.5	0.666667	0	0.333333	1	0.333333	0.666667	2
ENSG00000074054.13	CLASP1	6696	6722.95	8110	6779	5917	2416	2282	2565	3123	3066	3037	4378	4262	8536	6709.48	6935.33	2421	3075.33	5725.33	4678.17	4400.33	0.940611
ENSG00000074071.9	MRPS34	10093	10250	2330	2028	1678	4307	4149	4763	1527	1645	1469.06	1021	965	2047	10171.5	2012	4406.33	1547.02	1344.33	3209.17	1445.68	0.450484
ENSG00000074181.4	NOTCH3	2	1	5	1	10	8	2	3	1	1	7	2	0	3	1.5	5.33333	4.33333	3	1.66667	4.83333	2.33333	0.482759
ENSG00000074201.4	CLNS1A	8037	8217	2616	2279	2009	6538	6189	6995	2148	2208	2058	1779	1590	3365	8127	2301.33	6574	2138	2244.67	4437.67	2191.33	0.493803
ENSG00000074211.9	PPP2R2C	3	4	1	4	2	1	0	0	6	4	6	788.999	826.999	1910	3.5	2.33333	0.333333	5.33333	1175.33	1.33333	590.333	442.75
ENSG00000074219.9	TEAD2	41	54	1	0	2	12	12	12	0	1	2	58	50	93	47.5	1	12	1	67	6.5	34	5.23077
ENSG00000074266.13	EED	3384	3472	2638	2254	1891	1727	1664	1938	1150	1217	1186	1550	1461	2899	3428	2261	1776.33	1184.33	1970	2018.67	1577.17	0.781292
ENSG00000074276.6	CDHR2	18	14	2	9	0	3	2	5	6	8	8	1	0	4	16	3.66667	3.33333	7.33333	1.66667	3.5	4.5	1.28571
ENSG00000074317.6	SNCB	50	47	18	16	10	47	40	56	0	1	0	1	3	7	48.5	14.6667	47.6667	0.333333	3.66667	31.1667	2	0.0641711
ENSG00000074319.8	TSG101	2665	2590	1525	1362	1108	1466	1422	1569	785.165	781.999	764	1008	977.345	1789	2627.5	1331.67	1485.67	777.055	1258.12	1408.67	1017.59	0.722374
ENSG00000074356.12	C17orf85	1842	1924	1945	1499	1248	1092	1190	1231	1148	1142	1094	1489	1336	2880	1883	1564	1171	1128	1901.67	1367.5	1514.83	1.10774
ENSG00000074370.13	ATP2A3	11411	11480	7990.09	7048	5671	9511	9299	10368	8435	8530	8707	8859	9002	18681	11445.5	6903.03	9726	8557.33	12180.7	8314.52	10369	1.2471
ENSG00000074410.9	CA12	4	1	0	0	0	0	0	0	0	0	0	0	0	1	2.5	0	0	0	0.333333	0	0.166667	#DIV/0!
ENSG00000074416.9	MGLL	57	65.001	7817	6716	5616	3236	3152	3457	3195	3025	2877	3408	2821	5713	61.0005	6716.33	3281.67	3032.33	3980.67	4999	3506.5	0.70144
ENSG00000074527.7	NTN4	1	0	1	0	1	0	0	0	0	1	0	1	1	3	0.5	0.666667	0	0.333333	1.66667	0.333333	1	3
ENSG00000074582.8	BCS1L	2325	2467	821	743	601.001	1123	1246	1368	799.002	901.998	737	567	576	1035	2396	721.667	1245.67	812.667	726	983.667	769.333	0.782108
ENSG00000074590.9	NUAK1	0	0	19	14	10	0	0	1	2	0	2	7	6	9	0	14.3333	0.333333	1.33333	7.33333	7.33333	4.33333	0.590909
ENSG00000074603.14	DPP8	6396	6463	2578	2010	1889	2704	2678	2906	1974	2012	1863	2105	2150	4243	6429.5	2159	2762.67	1949.67	2832.67	2460.83	2391.17	0.97169
ENSG00000074621.9	SLC24A1	240.001	236.999	605.001	553.999	417.001	610.001	512.001	604	98	98	105.999	284	303.999	667	238.5	525.334	575.334	100.666	418.333	550.334	259.5	0.471531
ENSG00000074657.9	ZNF532	1770	1818	681.995	556.998	451.001	2515.84	2442	2646	531.994	539.001	464.999	1029	960.999	1985	1794	563.331	2534.62	511.998	1325	1548.97	918.499	0.592972
ENSG00000074660.11	SCARF1	12	13	87.999	84.001	58.001	2	3	2	5	7.999	11	8	5	12	12.5	76.667	2.33333	7.99967	8.33333	39.5002	8.1665	0.206746
ENSG00000074695.5	LMAN1	6399	6760	10999	8082	7354	14484	14170	15816	5643	5598	5275	5053	5057	10054	6579.5	8811.67	14823.3	5505.33	6721.33	11817.5	6113.33	0.517312
ENSG00000074696.8	PTPLAD1	7202	7311	2279	1761	1508	5004	4908	5521	1813	1568	1520	1667	1548	2892	7256.5	1849.33	5144.33	1633.67	2035.67	3496.83	1834.67	0.524665
ENSG00000074706.9	IPCEF1	0	0	5452	4344	3858	948.001	886	950	1939	2256	2242	2224	2306	4449	0	4551.33	928	2145.67	2993	2739.67	2569.33	0.937827
ENSG00000074755.10	ZZEF1	3763	3757.07	6090	5081	4266	2067.02	1767	1963.03	2967	2910	2765	3789	3415	7342	3760.04	5145.67	1932.35	2880.67	4848.67	3539.01	3864.67	1.09202
ENSG00000074771.3	NOX3	0	1	0	0	0	0	0	0	0	0	0	0	0	0	0.5	0	0	0	0	0	0	#DIV/0!
ENSG00000074800.9	ENO1	190208	193692	105490	98757	84256	102187	96380.1	105011	50563	57497	55319	72443.9	77543	150947	191950	96167.7	101193	54459.7	100311	98680.2	77385.5	0.784205
ENSG00000074803.13	SLC12A1	0	0	0	0	0	1	0	0	0	0	0	0	0	0	0	0	0.333333	0	0	0.166667	0	0
ENSG00000074842.3	C19orf10	3314	3305	1470	1170	1043	3075	2930	3373	651	723	602	561	599	1124	3309.5	1227.67	3126	658.667	761.333	2176.83	710	0.326162
ENSG00000074855.6	ANO8	219	213	351	301.107	249.216	530.001	540	565	604.999	605	567	509	443	891.944	216	300.441	545	592.333	614.648	422.721	603.49	1.42763
ENSG00000074935.9	TUBE1	1725	1685	402.999	317.999	265.001	365.999	375	407.079	230	246.001	244.999	316	287.002	703	1705	328.666	382.693	240.333	435.334	355.679	337.834	0.949826
ENSG00000074964.12	ARHGEF10L	3	2	16	24.999	8	0	0	0	1	1	0	2086	1887	4172	2.5	16.333	0	0.666667	2715	8.1665	1357.83	166.269
ENSG00000074966.6	TXK	48	36	197.001	195.999	148	2	6	4	5	9	11	21	22	42	42	180.333	4	8.33333	28.3333	92.1667	18.3333	0.198915
ENSG00000075035.5	WSCD2	0	0	0	0	0	0	3	0	0	0	0	0	1	1	0	0	1	0	0.666667	0.5	0.333333	0.666667
ENSG00000075043.13	KCNQ2	3	0	3	5	0	2	3	0	1	0	0	0	0	6	1.5	2.66667	1.66667	0.333333	2	2.16667	1.16667	0.538462
ENSG00000075073.10	TACR2	0	2	5	1	0	0	1	0	0	0	0	0	0	2	1	2	0.333333	0	0.666667	1.16667	0.333333	0.285714
ENSG00000075089.5	ACTR6	2304	2357	969.998	777	725.001	1388	1294	1441	426.999	465.999	439	559.998	541.001	997	2330.5	824	1374.33	443.999	699.333	1099.17	571.666	0.52009
ENSG00000075131.5	TIPIN	2678.01	2672.22	724.307	638.898	516	830.762	794.775	971.505	376	408.07	347.001	271.922	310	595.003	2675.12	626.402	865.681	377.024	392.308	746.041	384.666	0.51561
ENSG00000075142.9	SRI	10304	10534	3980	3634	2999	2162	2041	2322.91	2420	2673	2565	842.999	820.998	1599	10419	3537.67	2175.3	2552.67	1087.67	2856.48	1820.17	0.637205
ENSG00000075151.15	EIF4G3	7097	7282	5001	3973	3297	2772	2704	3112.91	3729	3507	3464	4202	3811	8255	7189.5	4090.33	2862.97	3566.67	5422.67	3476.65	4494.67	1.29281
ENSG00000075188.4	NUP37	3320	3516	969	781.001	713.001	1535	1516	1721	684.001	727	683	801	705	1426	3418	821.001	1590.67	698	977.333	1205.83	837.667	0.694678
ENSG00000075213.6	SEMA3A	3	4	8	6	7	144	129.001	139	88	81	91	152	114.999	253	3.5	7	137.334	86.6667	173.333	72.1668	130	1.80138
ENSG00000075218.14	GTSE1	4750	4921	2718	2367	1878	1381	1414	1455	2379	2393	2236	1825	1778	3577	4835.5	2321	1416.67	2336	2393.33	1868.83	2364.67	1.26532
ENSG00000075223.9	SEMA3C	1	1	0	1	1	0	0	0	0	0	1	2	3	4	1	0.666667	0	0.333333	3	0.333333	1.66667	5
ENSG00000075234.12	TTC38	68.999	77	855	722.001	598.001	21	20	31	76	97	87	131	109	224	72.9995	725.001	24	86.6667	154.667	374.5	120.667	0.322207
ENSG00000075239.9	ACAT1	3939	3901	2269	1749	1539	4079	4132	4663	2098	2218	2177	1229	1225	2315	3920	1852.33	4291.33	2164.33	1589.67	3071.83	1877	0.611036
ENSG00000075240.12	GRAMD4	4010	4092	1761	1515	1220	1791	1767	1893	2514	2696	2534	608	514	1148	4051	1498.67	1817	2581.33	756.667	1657.83	1669	1.00674
ENSG00000075275.12	CELSR1	1802	1795	815	742	593	184	190.021	156.011	31	39	35	10875	11240.9	23571	1798.5	716.667	176.677	35	15229	446.672	7631.98	17.0863
ENSG00000075290.7	WNT8B	4	1	0	0	0	0	0	0	4	0	1	3	4	9	2.5	0	0	1.66667	5.33333	0	3.5	#DIV/0!
ENSG00000075292.14	ZNF638	13962	14173	7153	5643	4892	2538	2547	2801	2736	3200	3080	4742	4648.99	9660	14067.5	5896	2628.67	3005.33	6350.33	4262.33	4677.83	1.09748
ENSG00000075303.8	SLC25A40	5275	5451	1906	1444	1379	1002	1056	1125	1149	1203	1178	1167	1186	2211	5363	1576.33	1061	1176.67	1521.33	1318.67	1349	1.023
ENSG00000075336.7	TIMM21	1261	1368	977.001	833.999	735.999	1400	1385	1420	639	635	642.001	531	446	1032	1314.5	849	1401.67	638.667	669.667	1125.33	654.167	0.58131
ENSG00000075340.18	ADD2	3	1	0	0	1	0	0	2	0	0	0	0	0	0	2	0.333333	0.666667	0	0	0.5	0	0
ENSG00000075388.2	FGF4	0	0	1	0	0	0	0	0	0	0	0	0	0	1	0	0.333333	0	0	0.333333	0.166667	0.166667	1
ENSG00000075391.12	RASAL2	1	1	92	59	52	1	0	0	5	5	8	1337	1290	2728	1	67.6667	0.333333	6	1785	34	895.5	26.3382
ENSG00000075399.8	VPS9D1	43	51	134.999	125	89	20	26	17	111.001	119	99	191	215.001	440	47	116.333	21	109.667	282	68.6665	195.834	2.85195
ENSG00000075407.13	ZNF37A	2494	2565	3271.88	2703	2340.88	1407.27	1449.71	1566.97	664	677.798	708.522	1931	1880	3718.82	2529.5	2771.92	1474.65	683.44	2509.94	2123.28	1596.69	0.75199
ENSG00000075413.13	MARK3	6751	6845	2767	2275	1935	2032	1931	2176	1011	929.001	876	2984	2916	5802	6798	2325.67	2046.33	938.667	3900.67	2186	2419.67	1.10689
ENSG00000075415.8	SLC25A3	37099	38011	14962	13011	11205	19295	19028	20967	8164	8631	8333	10024	9590	18393	37555	13059.3	19763.3	8376	12669	16411.3	10522.5	0.641173
ENSG00000075420.8	FNDC3B	2741	2632	4277	3362	3018	1463	1428	1644.14	566	547.001	532.999	3182	2923	6313	2686.5	3552.33	1511.71	548.667	4139.33	2532.02	2344	0.925742
ENSG00000075426.7	FOSL2	43	35	232	166.001	166	40	39	46	124	144	137	26	36	44	39	188	41.6667	135	35.3333	114.833	85.1667	0.741653
ENSG00000075429.4	CACNG5	0	1	0	0	0	0	0	0	0	0	0	0	0	0	0.5	0	0	0	0	0	0	#DIV/0!
ENSG00000075461.5	CACNG4	0	0	0	3	3	0	0	0	1	0	0	0	0	0	0	2	0	0.333333	0	1	0.166667	0.166667
ENSG00000075539.9	FRYL	14897	15141	6781	5385	4749	1376	1320	1417	3578	3793	3628	5278.01	5234	10078	15019	5638.33	1371	3666.33	6863.34	3504.67	5264.83	1.50224
ENSG00000075568.12	TMEM131	3598	3777	7079	5858	4850	3468	3321	3686	4155	4333	4204	3367.01	3406	7018	3687.5	5929	3491.67	4230.67	4597	4710.33	4413.84	0.937054
ENSG00000075618.13	FSCN1	14	8	19297	17828	14283	1	3	2	206.999	271	195	3601	2933.66	6634	11	17136	2	224.333	4389.55	8569	2306.94	0.26922
ENSG00000075624.9	ACTB	190862	194095	564733	507525	408093	143535	140626	152238	187166	184791	175484	137091	120859	256522	192479	493450	145466	182480	171491	319458	176986	0.554018
ENSG00000075643.5	MOCOS	0	2	87	60	66	2	3	4	1	0	0	51	61	110	1	71	3	0.333333	74	37	37.1667	1.0045
ENSG00000075651.11	PLD1	0	1	2021	1548	1413	6	11	10	0	0	0	4	6	10	0.5	1660.67	9	0	6.66667	834.833	3.33333	0.00399281
ENSG00000075673.7	ATP12A	0	0	1	1	3	2	0	0	0	0	0	0	0	0	0	1.66667	0.666667	0	0	1.16667	0	0
ENSG00000075702.12	WDR62	6229	6233	1714	1471	1178	989.001	1037	1192	1824	1589	1530	1180	966.999	2006	6231	1454.33	1072.67	1647.67	1384.33	1263.5	1516	1.19984
ENSG00000075711.16	DLG1	10578	10781	3928	3044	2821	2276	2168	2488	2321	2290	2247	6209	5966	11830	10679.5	3264.33	2310.67	2286	8001.67	2787.5	5143.83	1.84532
ENSG00000075785.8	RAB7A	3292	3352	6010	5206	4459	4815	4833	5387	3647	3461	3417	5229	4922	9799	3322	5225	5011.67	3508.33	6650	5118.33	5079.17	0.992348
ENSG00000075790.6	BCAP29	2726.05	2809.62	1198.36	869.739	807.446	1003	963.341	1076.14	664.857	645.728	659.998	758.428	748.076	1366	2767.83	958.514	1014.16	656.861	957.502	986.338	807.181	0.818362
ENSG00000075826.12	SEC31B	1374.75	1479.74	1045.62	882.781	686.159	959.456	919.632	980.223	704.397	786.368	762.518	961.888	956.298	1975.99	1427.24	871.519	953.104	751.094	1298.06	912.311	1024.58	1.12306
ENSG00000075856.7	SART3	11117	11223	5009	4181	3596	4685	4544	5021	2371	2402	2254	2565	2256	4807	11170	4262	4750	2342.33	3209.33	4506	2775.83	0.61603
ENSG00000075884.8	ARHGAP15	3818	3913	2251	1923	1640	1322	1283	1366	1258	1423	1349	1174	1210	2445	3865.5	1938	1323.67	1343.33	1609.67	1630.83	1476.5	0.905365
ENSG00000075886.10	TUBA3D	0	0	0	0	0	0	0	0	0	1	0	0	0	0	0	0	0	0.333333	0	0	0.166667	#DIV/0!
ENSG00000075891.17	PAX2	2	0	1	0	2	0	0	0	1	0	0	0	2	1	1	1	0	0.333333	1	0.5	0.666667	1.33333
ENSG00000075914.8	EXOSC7	3288	3174	949.999	797	685	1813	1813	1923	644.999	705.999	716	715.001	629.001	1450	3231	810.666	1849.67	688.999	931.334	1330.17	810.167	0.609071
ENSG00000075945.8	KIFAP3	2170	2093	3025	2522	2201	212	176	240	372	354.999	431.001	567	523	1038	2131.5	2582.67	209.333	386	709.333	1396	547.667	0.392311
ENSG00000075975.11	MKRN2	3483	3542	1513	1241	1121	1291	1290	1369	792	725	747	770	808	1532	3512.5	1291.67	1316.67	754.667	1036.67	1304.17	895.667	0.686773
ENSG00000076003.4	MCM6	19492	19791	6842	5683	4971	4904	4994	5506	3550	3480	3341	1946	1904	3680	19641.5	5832	5134.67	3457	2510	5483.33	2983.5	0.544103
ENSG00000076043.5	REXO2	3917.98	4090.9	144.001	141	89.86	1087	1146	1204	254	239.001	231.001	548.001	446.001	935.999	4004.44	124.954	1145.67	241.334	643.334	635.31	442.334	0.696248
ENSG00000076053.6	RBM7	1994.49	1961.81	1165.14	972.994	815.152	1412	1364	1462	613.999	616.001	602.999	733	761	1406	1978.15	984.43	1412.67	611	966.667	1198.55	788.833	0.658157
ENSG00000076067.7	RBMS2	4.135	3	192.969	138.928	112.686	132	137.999	153.327	98.24	95.699	103.234	425.503	414.882	834.526	3.5675	148.194	141.109	99.0577	558.304	144.651	328.681	2.27222
ENSG00000076108.7	BAZ2A	7201	7324	11177	9493	7755	7891	7351	7993	5589	5400	5443	9194	9192	18403	7262.5	9475	7745	5477.33	12263	8610	8870.17	1.03022
ENSG00000076201.10	PTPN23	754	744.001	3214	2752	2163	1786	1897	2010	2182	2016	1950	2268	2072	4569	749	2709.67	1897.67	2049.33	2969.67	2303.67	2509.5	1.08935
ENSG00000076242.10	MLH1	5860	5863	2602	2255	2033	2363	2333	2547	1395	1517	1405	1559	1455	3007	5861.5	2296.67	2414.33	1439	2007	2355.5	1723	0.73148
ENSG00000076248.6	UNG	7894	8071	2398	1973	1683	1197	1156	1379	1289	1187	1121	878.001	821	1454	7982.5	2018	1244	1199	1051	1631	1125	0.689761
ENSG00000076258.5	FMO4	217	225	65	42	39.001	36	39	39.001	60.999	77	85	97	85	205.999	221	48.667	38.0003	74.333	129.333	43.3337	101.833	2.34997
ENSG00000076321.6	KLHL20	1485	1497	653	527.999	428	352	360	385	376	355	342.999	385.001	357	740.001	1491	536.333	365.667	358	494.001	451	426	0.944568
ENSG00000076344.11	RGS11	0	0	2	0	2	1	2	0	1	0	1	0	0	1	0	1.33333	1	0.666667	0.333333	1.16667	0.5	0.428571
ENSG00000076351.8	SLC46A1	595.001	609	379	293	246	45	31	51	161	191	161.001	116	126	194	602	306	42.3333	171	145.333	174.167	158.167	0.908135
ENSG00000076356.6	PLXNA2	5	4	48.999	41	35	0	0	1	0	1	0	64	74	168.001	4.5	41.6663	0.333333	0.333333	102	20.9998	51.1668	2.43654
ENSG00000076382.12	SPAG5	11905	12017	6566	5554	4656	3745	3917	4165	4366	4668.5	4474	3587	3804	7300	11961	5592	3942.33	4502.83	4897	4767.17	4699.92	0.985893
ENSG00000076513.12	ANKRD13A	37674	38876	5635	4497	3964	7506	7083	7982	4136	4295	4171	3565	3863	7284	38275	4698.67	7523.67	4200.67	4904	6111.17	4552.33	0.74492
ENSG00000076554.11	TPD52	22888.4	23385.8	5862.21	4337.19	4079.22	4504	4367	4748	1792	1875	1793	2995	3099	6210.12	23137.1	4759.54	4539.67	1820	4101.37	4649.6	2960.69	0.636761
ENSG00000076555.11	ACACB	1044	1003	122	97	109	379	333	363.001	422.001	441	382	411	383	864	1023.5	109.333	358.334	415	552.667	233.833	483.833	2.06914
ENSG00000076604.10	TRAF4	5734.99	5641	2914	2570	2184	2874.81	2741	3039	2248	2364	2160	3097	2644.87	5353.99	5688	2556	2884.94	2257.33	3698.62	2720.47	2977.98	1.09466
ENSG00000076641.4	PAG1	16683	16739	4201	3278	2925	1693.01	1628	1816	261	269	243	689	660	1414	16711	3468	1712.34	257.667	921	2590.17	589.334	0.227527
ENSG00000076650.2	GPATCH1	1173	1239	442	341	326	510	544	569	333	321	344	459	457	861.999	1206	369.667	541	332.667	592.666	455.333	462.667	1.01611
ENSG00000076662.5	ICAM3	3691	3719	5291	4689	3866	2246	2229.98	2451	1476	1464	1446	2673	2714	5121.91	3705	4615.33	2308.99	1462	3502.97	3462.16	2482.49	0.717033
ENSG00000076685.14	NT5C2	7468	7650	2320	2043	1751	2221.56	2187.12	2466.52	758.001	778.001	721	890.999	904	1705	7559	2038	2291.73	752.334	1166.67	2164.87	959.5	0.443215
ENSG00000076706.10	MCAM	6	7	338	249.001	234	48	47.001	49	26	23	30	19	14	29	6.5	273.667	48.0003	26.3333	20.6667	160.834	23.5	0.146114
ENSG00000076716.7	GPC4	0	1	150	113	105	0	0	1	2	1	0	94	82	201	0.5	122.667	0.333333	1	125.667	61.5	63.3333	1.02981
ENSG00000076770.10	MBNL3	9930	10186	4040	3202	2911	2857	2818	3064	1216	1269	1178	1411	1389	2635	10058	3384.33	2913	1221	1811.67	3148.67	1516.33	0.48158
ENSG00000076826.5	CAMSAP3	361.999	402	116	123	88	470.999	469	462	30	21	30	127.001	138	293	382	109	467.333	27	186	288.167	106.5	0.369579
ENSG00000076864.15	RAP1GAP	0	1	30	20	17	4	4	1	11	5	5	5	1	7	0.5	22.3333	3	7	4.33333	12.6667	5.66667	0.447368
ENSG00000076924.7	XAB2	2592	2699	2459	2123	1747	1801	1814	2034	1470	1642	1486	1778.65	1750	3703	2645.5	2109.67	1883	1532.67	2410.55	1996.33	1971.61	0.987615
ENSG00000076928.13	ARHGEF1	13697	13806	7811	6584	5608	5012	5298	5573	4043	4120	3983	3495	3502	7395	13751.5	6667.67	5294.33	4048.67	4797.33	5981	4423	0.739508
ENSG00000076944.10	STXBP2	2765.69	2691.82	2823.16	2381.99	1992.47	1319.75	1274.09	1414.76	1927.46	1961.06	1907	1296.52	1224.21	2520.58	2728.75	2399.21	1336.2	1931.84	1680.44	1867.7	1806.14	0.967037
ENSG00000076984.13	MAP2K7	2225	2269	2520	2455	1813	2157	2242	2424	1860	1874	1790	1934	1854	3868	2247	2262.67	2274.33	1841.33	2552	2268.5	2196.67	0.968335
ENSG00000077009.9	NMRK2	0	0	0	0	0	0	0	0	1	3	2	3	3	1	0	0	0	2	2.33333	0	2.16667	#DIV/0!
ENSG00000077044.5	DGKD	19656.3	19802.1	4911.16	4227.7	3406.48	7554.07	7328.59	7969.63	1602.61	1468.95	1441.67	2617.93	2658.65	5369.45	19729.2	4181.78	7617.43	1504.41	3548.68	5899.61	2526.54	0.428256
ENSG00000077063.6	CTTNBP2	0	2	1	3	0	1	0	0	2	1	0	0	1	0	1	1.33333	0.333333	1	0.333333	0.833333	0.666667	0.8
ENSG00000077080.5	ACTL6B	1	1	1	0	0	0	1	0	0	0	0	0	0	0	1	0.333333	0.333333	0	0	0.333333	0	0
ENSG00000077092.14	RARB	0	0	0	0	0	0	0	1	0	0	0	0	0	0	0	0	0.333333	0	0	0.166667	0	0
ENSG00000077097.9	TOP2B	38732	39220	10889	8471	7461	12101	12522	12997	7633	7864	7706	8096	8365	16210	38976	8940.33	12540	7734.33	10890.3	10740.2	9312.33	0.867057
ENSG00000077147.10	TM9SF3	19826	20294	7866	5871	5357	8079	7925	8537	3838	3918	3760	4102	4136	7882	20060	6364.67	8180.33	3838.67	5373.33	7272.5	4606	0.633345
ENSG00000077150.13	NFKB2	3845	3830	7773	7003	5575	1382	1468	1541	3962	3912	3782	5146	4560	9658	3837.5	6783.67	1463.67	3885.33	6454.67	4123.67	5170	1.25374
ENSG00000077152.5	UBE2T	4489	4664	764	642	563	796	809	858	664	679	673	638	592	1197	4576.5	656.333	821	672	809	738.667	740.5	1.00248
ENSG00000077157.16	PPP1R12B	1543	1624	1024	772.998	719	386.999	333	449	610.001	692.999	703.999	897.998	1015	2025	1583.5	838.665	389.666	669	1312.67	614.166	990.833	1.6133
ENSG00000077232.12	DNAJC10	24547	25129	3712	2673	2499	4285	4219	4804	2559	2553	2418	2643	2491	4960	24838	2961.33	4436	2510	3364.67	3698.67	2937.33	0.79416
ENSG00000077235.13	GTF3C1	7791	7863	5562	4666	3768	3696	3547	3921	4522	4100	4125	5055	4696	9245.93	7827	4665.33	3721.33	4249	6332.31	4193.33	5290.66	1.26168
ENSG00000077238.9	IL4R	18018	18379	3023	2545	2090	465.999	440	533.999	754.001	763.001	702.001	2472	2239	4549	18198.5	2552.67	479.999	739.668	3086.67	1516.33	1913.17	1.26171
ENSG00000077254.10	USP33	7560	7751	2379	1959	1723	1152	1145	1280.82	875	930.001	870.999	1748	1681	3531	7655.5	2020.33	1192.61	892	2320	1606.47	1606	0.999707
ENSG00000077264.10	PAK3	0	0	0	0	0	0	0	0	0	0	0	1	0	2	0	0	0	0	1	0	0.5	#DIV/0!
ENSG00000077274.7	CAPN6	0	0	0	0	0	6	7	7	1	2	5	1	6	9	0	0	6.66667	2.66667	5.33333	3.33333	4	1.2
ENSG00000077279.12	DCX	0	0	0	0	0	0	0	0	0	0	0	0	0	0	0	0	0	0	0	0	0	#DIV/0!
ENSG00000077312.4	SNRPA	8530	8867	4080	3605	2870	4461	4543	5053	2606	2425	2348	2462	2384	4884	8698.5	3518.33	4685.67	2459.67	3243.33	4102	2851.5	0.695149
ENSG00000077327.11	SPAG6	3	0	7	4	6	79	68.001	95	11	10	16	4	7	11	1.5	5.66667	80.667	12.3333	7.33333	43.1668	9.83333	0.227798
ENSG00000077348.4	EXOSC5	2145	2152	1180	1108	920	1587	1579	1712	657	674	623.001	861	749.001	1573	2148.5	1069.33	1626	651.334	1061	1347.67	856.167	0.635296
ENSG00000077380.11	DYNC1I2	5040.52	5207.77	2610.9	2086.95	1898.94	1583.24	1623.01	1706.39	582.999	568.966	574.994	1867.9	1821.95	3655.96	5124.14	2198.93	1637.55	575.653	2448.6	1918.24	1512.13	0.78829
ENSG00000077420.11	APBB1IP	6031.07	6046.06	6011	5423	4292	5234	5052	5542	1182	1186	1144	1702	1716	3654	6038.57	5242	5276	1170.67	2357.33	5259	1764	0.335425
ENSG00000077454.11	LRCH4	3592	3678	2982.4	2611	2096.08	2816.32	2998.3	3139.01	1709.87	1806.01	1765.47	2437.63	2335.18	4918.88	3635	2563.16	2984.54	1760.45	3230.56	2773.85	2495.51	0.899654
ENSG00000077458.8	FAM76B	3398	3460	1635	1242	1154	1246	1331	1454	586	677.001	744.002	783	814.999	1622	3429	1343.67	1343.67	669.001	1073.33	1343.67	871.167	0.648351
ENSG00000077463.10	SIRT6	1448	1440	1094	1038	777.999	687.001	657.001	717	543.001	624.001	581.999	693.001	642.001	1322	1444	970	687.001	583	885.667	828.5	734.334	0.886341
ENSG00000077498.8	TYR	0	0	0	0	0	0	0	0	0	0	0	0	0	0	0	0	0	0	0	0	0	#DIV/0!
ENSG00000077514.4	POLD3	5429	5596	2597	2169	1794	1632	1738	1865	1511	1459	1360	1154	1140	2193	5512.5	2186.67	1745	1443.33	1495.67	1965.83	1469.5	0.74752
ENSG00000077522.8	ACTN2	0	1	0	1	1	1	1	0	1	0	0	0	1	0	0.5	0.666667	0.666667	0.333333	0.333333	0.666667	0.333333	0.5
ENSG00000077549.13	CAPZB	5866	5955	10395	9305	8028	4046	3878	4468	3308	3485	3193	4077	3775	7826	5910.5	9242.67	4130.67	3328.67	5226	6686.67	4277.33	0.639681
ENSG00000077585.9	GPR137B	145	143	1169	880	775.999	85	79	82	418	445	433.999	548	487	1116	144	941.666	82	432.333	717	511.833	574.667	1.12276
ENSG00000077616.6	NAALAD2	2	2	4	4	8	1	0	1	0	0	0	0	1	0	2	5.33333	0.666667	0	0.333333	3	0.166667	0.0555556
ENSG00000077684.11	PHF17	9026	9079	2327	1868	1484	2089.1	2003	2256	1653	1665	1707	1588.26	1497	2946	9052.5	1893	2116.03	1675	2010.42	2004.52	1842.71	0.919279
ENSG00000077713.14	SLC25A43	1405	1401	529	441	389	686	678.001	720	540	484	489.999	447	510	867.999	1403	453	694.667	504.666	608.333	573.833	556.5	0.969793
ENSG00000077721.11	UBE2A	3190	3290	2057	1601	1506	1779	1776	1892	1390	1381	1253	1353	1305	2524	3240	1721.33	1815.67	1341.33	1727.33	1768.5	1534.33	0.86759
ENSG00000077782.15	FGFR1	4	8	456	402	336.001	144.001	145	134.001	483	440.998	440.001	610.997	494.999	1081.99	6	398	141.001	454.666	729.329	269.5	591.998	2.19665
ENSG00000077800.7	FKBP6	0	0	0	0	1	0	0	0	0	0	0	0	0	0	0	0.333333	0	0	0	0.166667	0	0
ENSG00000077809.8	GTF2I	48924.2	50093	16866.4	13453.8	11705.6	19980.9	19974.1	22236.8	8423.98	8366.86	8437.56	11919.2	11302.4	23162.4	49508.6	14008.6	20730.6	8409.47	15461.3	17369.6	11935.4	0.687142
ENSG00000077935.12	SMC1B	0	0	3	3	2	5	4	8	0	0	0	0	0	0	0	2.66667	5.66667	0	0	4.16667	0	0
ENSG00000077942.13	FBLN1	0	0	0	0	3	0	1	0	0	0	0	0	0	2	0	1	0.333333	0	0.666667	0.666667	0.333333	0.5
ENSG00000077943.7	ITGA8	0	1	2	3	9	0	0	0	2	2	0	0	4	1	0.5	4.66667	0	1.33333	1.66667	2.33333	1.5	0.642857
ENSG00000077984.4	CST7	0	0	4	0	2	0	0	1	11	13	13	0	0	0	0	2	0.333333	12.3333	0	1.16667	6.16667	5.28571
ENSG00000078018.15	MAP2	79.999	103	5	4	1	2	0	1	2	0	0	0	0	0	91.4995	3.33333	1	0.666667	0	2.16667	0.333333	0.153846
ENSG00000078043.11	PIAS2	5282	5481	1567	1293	1124	1434.96	1438.93	1494.9	1909	2149	2089	2448	2627	5205	5381.5	1328	1456.26	2049	3426.67	1392.13	2737.83	1.96665
ENSG00000078053.12	AMPH	1	1	1	0	2	0	0	3	1	0	0	0	0	0	1	1	1	0.333333	0	1	0.166667	0.166667
ENSG00000078061.8	ARAF	3389	3534	2587	2310	1830	1659	1659	1783	1408	1231	1236	1640	1504	3107	3461.5	2242.33	1700.33	1291.67	2083.67	1971.33	1687.67	0.856104
ENSG00000078070.7	MCCC1	2795	2905	2377	2025	1769	1498	1426	1629	916	988.999	988	1858	1827	3575	2850	2057	1517.67	964.333	2420	1787.33	1692.17	0.946755
ENSG00000078081.3	LAMP3	21	20	4090	3387	2740	0	1	2	2	4	0	262.001	197	544	20.5	3405.67	1	2	334.334	1703.33	168.167	0.0987281
ENSG00000078098.9	FAP	1	2	1	4	4	0	0	0	1	0	0	0	0	1	1.5	3	0	0.333333	0.333333	1.5	0.333333	0.222222
ENSG00000078114.14	NEBL	9	11	8	16	16	3	3	3	0	4	3	0	2	2	10	13.3333	3	2.33333	1.33333	8.16667	1.83333	0.22449
ENSG00000078124.7	ACER3	1422	1527	784	653	571.999	576.837	577.999	604.001	543.999	574.999	529	444.001	423.001	875.998	1474.5	669.666	586.279	549.333	581	627.973	565.166	0.899986
ENSG00000078140.9	UBE2K	10073	10165	4415	3437	3119	5008	4747	5244	2511	2487	2279	3058	2888	5820	10119	3657	4999.67	2425.67	3922	4328.33	3173.83	0.733269
ENSG00000078142.7	PIK3C3	2799	2853	3696	2995	2725	1859	1781	1954	1100	1181	1275	1734	1810	3658	2826	3138.67	1864.67	1185.33	2400.67	2501.67	1793	0.716722
ENSG00000078177.9	N4BP2	2600	2543	2452	1921	1745	1528	1604	1707	1612	1744	1661	2733	2528	5293	2571.5	2039.33	1613	1672.33	3518	1826.17	2595.17	1.4211
ENSG00000078237.4	C12orf5	1265	1337	934	740	603	638	621	703	353	325	240	187	106	276	1301	759	654	306	189.667	706.5	247.833	0.35079
ENSG00000078246.11	TULP3	797	825	608.004	576.999	476	810	793.001	913	641.999	706.001	665.999	629	752.001	1315	811	553.668	838.667	671.333	898.667	696.167	785	1.1276
ENSG00000078269.9	SYNJ2	80.001	96	938	774.001	686	10	9	13	0	3	2	508	534.999	1127	88.0005	799.334	10.6667	1.66667	723.333	405	362.5	0.895061
ENSG00000078295.11	ADCY2	3	2	9	5	5	6	5	5.001	1	0	0	0	1	8	2.5	6.33333	5.33367	0.333333	3	5.8335	1.66667	0.285706
ENSG00000078304.15	PPP2R5C	20491	20985.8	5154	4123.98	3662	5039.28	4802.57	5384.59	1471.97	1631.09	1540	8444.97	8720.15	17483.3	20738.4	4313.33	5075.48	1547.69	11549.5	4694.4	6548.57	1.39497
ENSG00000078319.7	PMS2P1	1936	2039.71	289.279	222.606	193.465	801.82	780.972	860.75	175.196	201.832	187.564	213.822	186	395.664	1987.85	235.117	814.514	188.197	265.162	524.815	226.68	0.431923
ENSG00000078328.15	RBFOX1	1	4	5	1	1	2	1	0	2	5	3	0	1	2	2.5	2.33333	1	3.33333	1	1.66667	2.16667	1.3
ENSG00000078369.13	GNB1	35693	36093	14538	12708	10378	10171.2	10120.9	11150.9	7684	7387	7085	9661	8927.81	18134	35893	12541.3	10481	7385.33	12240.9	11511.2	9813.13	0.852487
ENSG00000078399.11	HOXA9	0	0	1	0	3	0	0	0	7	7	8	0	0	0	0	1.33333	0	7.33333	0	0.666667	3.66667	5.5
ENSG00000078401.6	EDN1	0	3	150	126	137	1	1	1	0	0	0	2	2	5	1.5	137.667	1	0	3	69.3333	1.5	0.0216346
ENSG00000078403.12	MLLT10	2970	3038	2416	1940	1542	1276	1256	1398	679	698.999	654.001	1369	1326	3032	3004	1966	1310	677.333	1909	1638	1293.17	0.789479
ENSG00000078487.13	ZCWPW1	332.001	367	132	118.999	121	158.001	177	177	62	62	61	76	99	193.999	349.5	124	170.667	61.6667	123	147.333	92.3332	0.626696
ENSG00000078549.10	ADCYAP1R1	0	0	0	0	1	0	0	0	0	0	0	0	0	0	0	0.333333	0	0	0	0.166667	0	0
ENSG00000078579.8	FGF20	11	5	0	0	0	0	0	0	0	0	0	0	0	0	8	0	0	0	0	0	0	#DIV/0!
ENSG00000078589.8	P2RY10	456	448.001	3190	2639	2262	656	574	684	937	1016	997	479	427	878.001	452	2697	638	983.333	594.667	1667.5	789	0.473164
ENSG00000078596.6	ITM2A	0	0	1488	1159	1000	0	0	0	0	0	0	2	0	1	0	1215.67	0	0	1	607.833	0.5	0.000822594
ENSG00000078618.15	NRD1	11051	11113	6330	5093	4499	6745	6995	7772	3975	4121	3960	5200	5200	10662	11082	5307.33	7170.67	4018.67	7020.67	6239	5519.67	0.884704
ENSG00000078668.9	VDAC3	5677	5830	5407	4516	4197	4051.99	4020.99	4395.99	2877	3301	3085	2310	2358	4309	5753.5	4706.67	4156.32	3087.67	2992.33	4431.49	3040	0.685999
ENSG00000078674.13	PCM1	21964	22394	14596	11444	9997	4890.02	4990	5167	7522	7693	7650	7368	7193	14994	22179	12012.3	5015.67	7621.67	9851.67	8514	8736.67	1.02615
ENSG00000078687.12	TNRC6C	602	620.999	1125	1009	820	4	5	6	1173	1180	1209	282	242	574.999	611.5	984.667	5	1187.33	366.333	494.833	776.833	1.56989
ENSG00000078699.17	CBFA2T2	1347	1305	1092	921.999	758	1014	1008	1031	646	662.999	665	836	912	1700	1326	923.999	1017.67	658	1149.33	970.833	903.667	0.930815
ENSG00000078725.8	BRINP1	1	0	0	0	0	0	0	0	1	0	0	1	0	0	0.5	0	0	0.333333	0.333333	0	0.333333	#DIV/0!
ENSG00000078747.8	ITCH	5029	5095	3511	2659	2357	4730	4639	5021	3047	2997	2826	2496	2358	4743	5062	2842.33	4796.67	2956.67	3199	3819.5	3077.83	0.805821
ENSG00000078795.12	PKD2L2	1	3	2	2	6	2	3	2	1	0	1	0	2	0	2	3.33333	2.33333	0.666667	0.666667	2.83333	0.666667	0.235294
ENSG00000078804.8	TP53INP2	106	116	1444	1296	1048	487	580	601	620.001	605	608	427	401.001	841	111	1262.67	556	611	556.334	909.334	583.667	0.641862
ENSG00000078808.12	SDF4	6019	6123	3972	3476	2890	3230	3289	3530	1957	1970	1862	2102	1850	3954	6071	3446	3349.67	1929.67	2635.33	3397.83	2282.5	0.671752
ENSG00000078814.11	MYH7B	4	3	11	8	13	7	11	9	5	2	3	9	13	34	3.5	10.6667	9	3.33333	18.6667	9.83333	11	1.11864
ENSG00000078898.6	BPIFB2	0	0	0	0	0	0	0	0	0	0	0	1	0	1	0	0	0	0	0.666667	0	0.333333	#DIV/0!
ENSG00000078900.10	TP73	5	6	5011	4560	3557	147.999	157	135	1711	1855	1797	3004	2956	6227	5.5	4376	146.666	1787.67	4062.33	2261.33	2925	1.29348
ENSG00000078902.11	TOLLIP	677.999	662.999	1540	1360	1110	980	974.999	1059	1014	929.999	949.999	839.001	821	1625	670.499	1336.67	1004.67	964.667	1095	1170.67	1029.83	0.879699
ENSG00000078967.8	UBE2D4	797	796	435.001	327	313.999	496	495.001	546.001	412.999	379	354	250.999	265	522	796.5	358.667	512.334	382	346	435.5	364	0.835819
ENSG00000079101.12	CLUL1	0	4	0	0	0	0	1	1	0	0	0	0	0	0	2	0	0.666667	0	0	0.333333	0	0
ENSG00000079102.12	RUNX1T1	9	6	0	0	1	0	0	0	1	0	0	0	0	1	7.5	0.333333	0	0.333333	0.333333	0.166667	0.333333	2
ENSG00000079112.5	CDH17	0	0	36	21	15	1	0	0	0	4	0	0	3	3	0	24	0.333333	1.33333	2	12.1667	1.66667	0.136986
ENSG00000079134.7	THOC1	5372	5444	1574	1153	1109	1128	1138	1243	986.001	996.999	989.999	1054	1041	2075	5408	1278.67	1169.67	991	1390	1224.17	1190.5	0.972498
ENSG00000079150.13	FKBP7	339	357	112.001	81	74	114	116	143.999	91	80	86.001	140.001	129.999	271.999	348	89.0003	124.666	85.667	180.666	106.833	133.167	1.24649
ENSG00000079156.12	OSBPL6	4	5	3	6	5	1	1	1	62	62	72	133	133	266.999	4.5	4.66667	1	65.3333	177.666	2.83333	121.5	42.8823
ENSG00000079215.9	SLC1A3	0	0	43	41.999	20	0	1	0	0	0	0	0	0	3	0	34.9997	0.333333	0	1	17.6665	0.5	0.0283022
ENSG00000079246.11	XRCC5	45801	46881	21691	17878	15695	12060	11502	12975	11419	10740	10375	10860	10399	19589	46341	18421.3	12179	10844.7	13616	15300.2	12230.3	0.79936
ENSG00000079257.3	LXN	682	677	289	253	221	116	87	98	0	0	0	0	0	0	679.5	254.333	100.333	0	0	177.333	0	0
ENSG00000079263.14	SP140	954.818	952.503	3814.78	3168.45	2706.28	2095.24	2080.19	2379.73	2717.93	2946.78	2699.8	812.708	654.34	1488.82	953.66	3229.84	2185.05	2788.17	985.29	2707.44	1886.73	0.696868
ENSG00000079277.15	MKNK1	1459	1451	1094.24	932.123	810.001	273	264.999	298	568.683	580	573.999	616.075	587.001	1349	1455	945.454	278.666	574.227	850.692	612.06	712.46	1.16404
ENSG00000079308.12	TNS1	1	3	35	43.001	24.972	7	7	3	32	54.999	63.999	1823.05	2345.99	4837.74	2	34.3243	5.66667	50.3327	3002.26	19.9955	1526.3	76.332
ENSG00000079313.7	REXO1	2589	2675	3286	2796	2108	1902	1889	2023	2312	2282	2097	2417	2231	4790	2632	2730	1938	2230.33	3146	2334	2688.17	1.15174
ENSG00000079332.10	SAR1A	8911	9038	3117	2421	2096	3121	2941	3432	2213	2077	1883	1778	1840	3406	8974.5	2544.67	3164.67	2057.67	2341.33	2854.67	2199.5	0.770493
ENSG00000079335.13	CDC14A	417	390.002	484	391.001	309	182	173	196	189	242.999	215	272.999	297	522	403.501	394.667	183.667	215.666	364	289.167	289.833	1.0023
ENSG00000079337.11	RAPGEF3	68	50	30	30.999	20.999	18	13	19	46	43	53	4	13	18	59	27.3327	16.6667	47.3333	11.6667	21.9997	29.5	1.34093
ENSG00000079385.17	CEACAM1	1	0	361.001	303	281	344.001	332	354	113.001	102.001	101.999	32	25	79.001	0.5	315	343.334	105.667	45.3337	329.167	75.5003	0.229368
ENSG00000079387.9	SENP1	4725	4760	2173	1673	1532	1525	1478	1683	1545	1301	1390	1398	1337	2612	4742.5	1792.67	1562	1412	1782.33	1677.33	1597.17	0.952206
ENSG00000079393.16	DUSP13	0	1	2	0	0	0	0	1	0	0	0	1	1	3	0.5	0.666667	0.333333	0	1.66667	0.5	0.833333	1.66667
ENSG00000079432.3	CIC	4148	4086	6495	5880	4493	2729	2747	3045	4151	3964	4002	5459	5271	11032	4117	5622.67	2840.33	4039	7254	4231.5	5646.5	1.3344
ENSG00000079435.5	LIPE	1598	1587	555	552.999	428.999	1150	1166	1225	681	584.999	521.001	355	311.001	567.001	1592.5	512.333	1180.33	595.667	411.001	846.333	503.334	0.594723
ENSG00000079459.8	FDFT1	28141	28868	9882	8921	7661.99	6592	6312	6690	6392	6518	6546	7238	6893	13530	28504.5	8821.66	6531.33	6485.33	9220.33	7676.5	7852.83	1.02297
ENSG00000079462.3	PAFAH1B3	1778	1853	728.999	715	585.999	1058	1013	1157	759	787.999	825.999	682	662	1234	1815.5	676.666	1076	790.999	859.333	876.333	825.166	0.941613
ENSG00000079482.11	OPHN1	5	0	4	2	5	0	0	0	1	0	1	0	3	7	2.5	3.66667	0	0.666667	3.33333	1.83333	2	1.09091
ENSG00000079557.3	AFM	0	0	0	0	0	0	0	0	0	0	0	0	0	0	0	0	0	0	0	0	0	#DIV/0!
ENSG00000079616.8	KIF22	16436	16623	4221	3667	2975	4106	4285	4652	2967	2967	2920	3234	3293	6390	16529.5	3621	4347.67	2951.33	4305.67	3984.33	3628.5	0.910692
ENSG00000079689.9	SCGN	0	0	1	0	0	0	0	0	0	0	0	0	0	0	0	0.333333	0	0	0	0.166667	0	0
ENSG00000079691.15	LRRC16A	6533	6579	1353	1151	973	793	793	854	341	303	328	2	8	6	6556	1159	813.333	324	5.33333	986.167	164.667	0.166976
ENSG00000079739.11	PGM1	8049	8201	4634	4089	3487	2876	2816	3199	2486	2612	2613	2612	2605	5382	8125	4070	2963.67	2570.33	3533	3516.83	3051.67	0.867732
ENSG00000079785.10	DDX1	7694	7904	3836	2985	2653	4960	4948	5454	2230	2243	2036	2625	2333	4444	7799	3158	5120.67	2169.67	3134	4139.33	2651.83	0.640643
ENSG00000079805.12	DNM2	12717	12664	8991	7883	6454	5288	5202	5628	4437	4202	4395	5043	4889	9767	12690.5	7776	5372.67	4344.67	6566.33	6574.33	5455.5	0.829818
ENSG00000079819.12	EPB41L2	2353	2392	5449	4540	3765	2566	2490	2708	815	868.999	836	8343	8264	17282	2372.5	4584.67	2588	840	11296.3	3586.33	6068.17	1.69203
ENSG00000079841.14	RIMS1	1	2	24	25	21	3	4	4	1	4	5	1	4	3	1.5	23.3333	3.66667	3.33333	2.66667	13.5	3	0.222222
ENSG00000079931.10	MOXD1	327	382	352	297.999	248	3744	3649	3922	1	2	0	1	0	0	354.5	299.333	3771.67	1	0.333333	2035.5	0.666667	0.00032752
ENSG00000079950.9	STX7	9653	9824	5938	4701	4322	3928	3863	4284	2075	2287	2217	2330	2354.99	4619	9738.5	4987	4025	2193	3101.33	4506	2647.17	0.587476
ENSG00000079974.13	RABL2B	376.3	380.528	609.918	492.865	461.066	332.523	316.547	393.078	441.816	503.719	445.32	711.111	596.145	1327.45	378.414	521.283	347.383	463.618	878.237	434.333	670.928	1.54473
ENSG00000079999.9	KEAP1	6676	6905	2512	2131	1694	2836	2812	3143	1361	1410	1458	1129	1114	2147	6790.5	2112.33	2930.33	1409.67	1463.33	2521.33	1436.5	0.569738
ENSG00000080007.6	DDX43	0	0	0	0	1	192	172.001	167	0	1	0	0	0	0	0	0.333333	177	0.333333	0	88.6668	0.166667	0.0018797
ENSG00000080031.5	PTPRH	1	1	0	1	0	0	0	0	3	1	2	2	5	4	1	0.333333	0	2	3.66667	0.166667	2.83333	17
ENSG00000080166.11	DCT	5	8	3	4	1	10	7	15	3	1	3	5	5	9	6.5	2.66667	10.6667	2.33333	6.33333	6.66667	4.33333	0.65
ENSG00000080189.10	SLC35C2	2206	2208	1934	1731	1378	1887	1933	2143	888.002	885	906.001	1038	843.998	1788	2207	1681	1987.67	893.001	1223.33	1834.33	1058.17	0.576868
ENSG00000080200.5	CRYBG3	581	564	579	440	426	190	212	206	9	10	17	66	94	131	572.5	481.667	202.667	12	97	342.167	54.5	0.159279
ENSG00000080224.13	EPHA6	0	1	1	0	0	0	0	0	0	0	0	0	0	0	0.5	0.333333	0	0	0	0.166667	0	0
ENSG00000080293.5	SCTR	0	0	0	4	1	0	1	0	0	0	0	0	0	4	0	1.66667	0.333333	0	1.33333	1	0.666667	0.666667
ENSG00000080298.11	RFX3	1703	1594	2079	1706	1488	698	687	701.999	772	890	856	1758	1708	3485	1648.5	1757.67	695.666	839.333	2317	1226.67	1578.17	1.28655
ENSG00000080345.13	RIF1	18564	19084	8972	7039	6467	4062	3836	4326	6384	6609	6431	5854	5142	10410	18824	7492.67	4074.67	6474.67	7135.33	5783.67	6805	1.17659
ENSG00000080371.4	RAB21	6717	6875	2973	2411	2145	2255.15	2192	2360	2097	2139	2061	1703	1675	3162	6796	2509.67	2269.05	2099	2180	2389.36	2139.5	0.895429
ENSG00000080493.9	SLC4A4	2	0	16	11	13	0	0	1	5	0	2	0	4	1	1	13.3333	0.333333	2.33333	1.66667	6.83333	2	0.292683
ENSG00000080503.15	SMARCA2	6120.4	6260.01	17975	14773	12819	2267	2095	2388	2660	2592	2484	8500	7946.99	16039	6190.2	15189	2250	2578.67	10828.7	8719.5	6703.67	0.768813
ENSG00000080511.2	RDH8	0	0	0	0	0	0	0	0	0	0	1	0	0	0	0	0	0	0.333333	0	0	0.166667	#DIV/0!
ENSG00000080546.9	SESN1	1238	1259	259	204.001	182	83.001	95	120	61	62	49	457.001	489.999	893.001	1248.5	215	99.3337	57.3333	613.334	157.167	335.334	2.13361
ENSG00000080561.9	MID2	1	1	1	5	3	0	0	0	0	0	0	0	0	0	1	3	0	0	0	1.5	0	0
ENSG00000080572.8	PIH1D3	2	0	0	1	0	0	0	1	0	0	1	0	1	5	1	0.333333	0.333333	0.333333	2	0.333333	1.16667	3.5
ENSG00000080573.6	COL5A3	0	0	267	200	175	0	1	1	71	76	80	1	4	8	0	214	0.666667	75.6667	4.33333	107.333	40	0.372671
ENSG00000080603.12	SRCAP	3654.72	3620.66	13789.7	12315.1	9407.7	5695.98	4942	5719.96	9950.1	9061.92	8891	9506	8442.9	17632.6	3637.69	11837.5	5452.65	9301	11860.5	8645.07	10580.8	1.22391
ENSG00000080608.9	KIAA0020	6109	6205	2347	1846	1516	1778	1786	1979	1906	1862	1671	1558	1437	2987	6157	1903	1847.67	1813	1994	1875.33	1903.5	1.01502
ENSG00000080618.9	CPB2	0	0	2	0	0	0	0	0	0	0	0	0	0	0	0	0.666667	0	0	0	0.333333	0	0
ENSG00000080644.11	CHRNA3	1	0	0	0	0	0	0	0	0	0	2	0	0	0	0.5	0	0	0.666667	0	0	0.333333	#DIV/0!
ENSG00000080709.10	KCNN2	0	0	120.999	106	77.999	0	1	1	1	0	0	194	155	286.999	0	101.666	0.666667	0.333333	212	51.1663	106.167	2.07493
ENSG00000080802.14	CNOT4	1779	1820	1953	1605	1390	985	976	1082	1040	1106	1078	669	648.001	1528	1799.5	1649.33	1014.33	1074.67	948.334	1331.83	1011.5	0.75948
ENSG00000080815.14	PSEN1	3316	3468	2447	1947	1761	963.999	935.999	1014	1010	1033	981.001	1715	1758	3343	3392	2051.67	971.332	1008	2272	1511.5	1640	1.08502
ENSG00000080819.2	CPOX	2258	2258	5489	4285.9	3858.58	878.001	867	951.445	957	1023	926	3579.51	3706.45	7940	2258	4544.49	898.815	968.667	5075.32	2721.65	3021.99	1.11035
ENSG00000080822.12	CLDND1	4473	4564	4406	3452.1	3073.42	2683	2768	2876.55	1366	1343	1436	3772.49	3870.56	7302	4518.5	3643.84	2775.85	1381.67	4981.68	3209.85	3181.67	0.991224
ENSG00000080823.17	MOK	54.999	33.999	36	31	29	142	125	126	67.002	50	66.001	332.001	339.001	749.999	44.499	32	131	61.001	473.667	81.5	267.334	3.28017
ENSG00000080824.14	HSP90AA1	85843.7	88344.3	43210.5	34067.7	29818.7	30851.8	31197	34925.9	15035.8	14913.9	14292.9	36490.4	32865.9	61971.9	87094	35699	32324.9	14747.5	43776.1	34012	29261.8	0.860338
ENSG00000080839.7	RBL1	8120	8445	2365	1971	1706	1754	1788	2053	1705	1557	1576	1175	1185	2210	8282.5	2014	1865	1612.67	1523.33	1939.5	1568	0.808456
ENSG00000080845.13	DLGAP4	449.999	417	2980	2537	2109	792	774.999	839	1488	1392	1417	1495	1371	3045	433.5	2542	802	1432.33	1970.33	1672	1701.33	1.01754
ENSG00000080854.10	IGSF9B	1	5	293.999	253	210.001	42.001	28	46	119	98.001	107	25	26	34.789	3	252.333	38.667	108	28.5963	145.5	68.2983	0.469404
ENSG00000080910.7	CFHR2	0	0	0	0	0	0	0	0	0	0	0	0	0	0	0	0	0	0	0	0	0	#DIV/0!
ENSG00000080947.10	CROCCP3	65.176	53.524	105.932	86	88.043	16.672	19.086	8.574	16	14.087	19	408.23	367.629	827.553	59.35	93.325	14.7773	16.3623	534.471	54.0512	275.417	5.09548
ENSG00000080986.8	NDC80	7921	8138.84	1925	1506	1405	1292	1331	1472	1293	1246	1240	1178	1198	2291	8029.92	1612	1365	1259.67	1555.67	1488.5	1407.67	0.945695
ENSG00000081014.6	AP4E1	4800	4971	1681	1317	1271	1269	1220	1290	1065	1047	1059	905	781	1661	4885.5	1423	1259.67	1057	1115.67	1341.33	1086.33	0.809891
ENSG00000081019.9	RSBN1	3354	3481	2863	2356	2030	858	868	897	1628	1748	1653	1874	1920	3805	3417.5	2416.33	874.333	1676.33	2533	1645.33	2104.67	1.27917
ENSG00000081026.14	MAGI3	181.999	154	196	168	158	12	11	18	228	193	233	25	32	40	168	174	13.6667	218	32.3333	93.8333	125.167	1.33393
ENSG00000081041.8	CXCL2	0	0	1	0	0	0	1	0	0	0	0	0	0	0	0	0.333333	0.333333	0	0	0.333333	0	0
ENSG00000081051.3	AFP	0	1	0	0	0	0	0	0	0	0	0	0	0	0	0.5	0	0	0	0	0	0	#DIV/0!
ENSG00000081052.10	COL4A4	1919	1857	328	308	255	0	0	0	2	3	1	0	7	1	1888	297	0	2	2.66667	148.5	2.33333	0.0157127
ENSG00000081059.15	TCF7	21	18	3895	3497	2901	13	27	23	1475	1325	1334	1328	1122	2344	19.5	3431	21	1378	1598	1726	1488	0.862109
ENSG00000081087.10	OSTM1	2285	2353	489	352	345	583.001	569.001	637	472	438	371	376.001	333	598	2319	395.333	596.334	427	435.667	495.834	431.333	0.869916
ENSG00000081138.9	CDH7	1	0	0	0	0	0	0	0	0	1	0	0	0	0	0.5	0	0	0.333333	0	0	0.166667	#DIV/0!
ENSG00000081148.11	IMPG2	3	2	30	41	27	0	0	2	1	4	3	8	9	16	2.5	32.6667	0.666667	2.66667	11	16.6667	6.83333	0.41
ENSG00000081154.7	PCNP	4782	5191	4205	3209	2966	4922.67	4745.88	5214.87	2297	2271	2344	2462	2443	4595	4986.5	3460	4961.14	2304	3166.67	4210.57	2735.33	0.649635
ENSG00000081177.14	EXD2	9	3	461.999	406.001	394.999	405	370.999	460.001	6	7	4	830.001	807.001	1514	6	421	412	5.66667	1050.33	416.5	528	1.26771
ENSG00000081181.3	ARG2	391	391	109	101	89	104	94	107	130	126	102	141	151	249.999	391	99.6667	101.667	119.333	180.666	100.667	150	1.49006
ENSG00000081189.9	MEF2C	6550	6696	18650	15343	13149	2400	2228.98	2465	8386	8366	8062	6628	6662	13449	6623	15714	2364.66	8271.33	8913	9039.33	8592.17	0.950531
ENSG00000081237.14	PTPRC	21658	22163	10071	7768	6835	5848	5760	6248	7411	7395	7447	2477	2758	5407	21910.5	8224.67	5952	7417.67	3547.33	7088.33	5482.5	0.773454
ENSG00000081248.6	CACNA1S	1	1	0	3	0	0	1	0	0	0	0	0	0	0	1	1	0.333333	0	0	0.666667	0	0
ENSG00000081277.7	PKP1	0	0	0	2	0	0	0	0	0	0	0	0	0	0	0	0.666667	0	0	0	0.333333	0	0
ENSG00000081307.8	UBA5	3971	4119	2077	1820	1575	2494	2455	2803	1212	1328	1260	1986	2061	3931	4045	1824	2584	1266.67	2659.33	2204	1963	0.890654
ENSG00000081320.6	STK17B	33708	34459	9155	6963	6543	1518	1467	1639	2967	3188	3306	3729	3787	7114	34083.5	7553.67	1541.33	3153.67	4876.67	4547.5	4015.17	0.882939
ENSG00000081377.12	CDC14B	5	2	190	158	141	1	1	1	673.993	668	712.996	88	117	215.999	3.5	163	1	684.996	140.333	82	412.665	5.0325
ENSG00000081386.8	ZNF510	2083	2046	953	782.999	685.001	210	206	233	624	572	584	616	585	1179	2064.5	807	216.333	593.333	793.333	511.667	693.333	1.35505
ENSG00000081479.8	LRP2	3	5	4	8	5	0	0	0	0	1	0	2	3	0	4	5.66667	0	0.333333	1.66667	2.83333	1	0.352941
ENSG00000081665.9	ZNF506	1016	1030	904.999	723.999	575	540.841	534.118	589.521	926.784	913.999	926.001	446	477	989	1023	734.666	554.827	922.261	637.333	644.746	779.797	1.20946
ENSG00000081692.8	JMJD4	2540	2655	563	537	442.999	887	866	1035	911	934	861	1017	898.999	1761	2597.5	514.333	929.333	902	1225.67	721.833	1063.83	1.47379
ENSG00000081721.7	DUSP12	1666	1769	548	454.001	388	371	415	449.001	407	396	380	295	273	571	1717.5	463.334	411.667	394.333	379.667	437.5	387	0.884571
ENSG00000081760.12	AACS	3852	3930	2356	2039	1655	2165	2091	2293.99	1394	1510	1410	1195	1133	2378	3891	2016.67	2183.33	1438	1568.67	2100	1503.33	0.715873
ENSG00000081791.4	KIAA0141	3135	3374	1869	1543	1261	2094	1898	2162	1556	1688	1606	1220	1249	2475	3254.5	1557.67	2051.33	1616.67	1648	1804.5	1632.33	0.90459
ENSG00000081800.4	SLC13A1	0	0	2	0	2	3.025	6	8.155	0	0	1	1	2	2	0	1.33333	5.72667	0.333333	1.66667	3.53	1	0.283286
ENSG00000081803.11	CADPS2	1	0	157	138	119.999	1	2	0	1	2	2	0	2	0	0.5	138.333	1	1.66667	0.666667	69.6665	1.16667	0.0167465
ENSG00000081818.1	PCDHB4	1.434	4	1	0	0	1	0	0	3	4	4	1	0	1	2.717	0.333333	0.333333	3.66667	0.666667	0.333333	2.16667	6.5
ENSG00000081842.13	PCDHA6	1	0	0	0	0	0	0	0	0	0	0	0	0	0	0.5	0	0	0	0	0	0	#DIV/0!
ENSG00000081853.13	PCDHGA2	16.656	4	2.996	3.055	0	0	0	0	2.618	2.481	0	9.111	8	10	10.328	2.017	0	1.69967	9.037	1.0085	5.36833	5.32309
ENSG00000081870.7	HSPB11	2364	2600	1236	984.001	847.001	527.001	487.999	556.001	373	422.001	411	465	504.001	878	2482	1022.33	523.667	402	615.667	773.001	508.834	0.658258
ENSG00000081913.9	PHLPP1	2904	2984	1618	1391	1160	339	336	365	1384	1461	1372	41	52	110	2944	1389.67	346.667	1405.67	67.6667	868.167	736.667	0.848531
ENSG00000081923.6	ATP8B1	1	3	111	68	47	10	7	5	0	0	0	8	1	17	2	75.3333	7.33333	0	8.66667	41.3333	4.33333	0.104839
ENSG00000081985.6	IL12RB2	0	2	231	155	131	0	0	1	0	0	0	8	2	5	1	172.333	0.333333	0	5	86.3333	2.5	0.0289575
ENSG00000082014.12	SMARCD3	8	8	2	14	6	47	65.026	69	106	96.999	92.001	6	4	28	8	7.33333	60.342	98.3333	12.6667	33.8377	55.5	1.64018
ENSG00000082068.4	WDR70	1870.45	1856.69	1044	877.275	715	1163.45	1119.6	1239.14	493.999	476.999	427.033	641	579.999	1283.32	1863.57	878.759	1174.06	466.01	834.772	1026.41	650.391	0.633655
ENSG00000082074.11	FYB	0	0	176	140	124	6	4	12	1	1	1	0	1	1	0	146.667	7.33333	1	0.666667	77	0.833333	0.0108225
ENSG00000082126.13	MPP4	0	0	1	1	0	0	0	0	0	0	0	0	0	1	0	0.666667	0	0	0.333333	0.333333	0.166667	0.5
ENSG00000082146.8	STRADB	895.855	836.887	528.999	470.97	387.964	70.903	74	86	331.925	320.573	326.916	262	264	472.689	866.371	462.644	76.9677	326.471	332.896	269.806	329.684	1.22193
ENSG00000082153.13	BZW1	28218.2	28800.5	11638.5	9171.77	8566.92	7579.93	7282.54	8095.78	6587.51	6510.62	6241.74	4660.58	4250.5	8209.69	28509.4	9792.4	7652.75	6446.63	5706.92	8722.57	6076.77	0.696672
ENSG00000082175.10	PGR	3	2	2	0	0	0	0	0	0	2	0	0	0	0	2.5	0.666667	0	0.666667	0	0.333333	0.333333	1
ENSG00000082196.16	C1QTNF3	127.001	130	64	75.366	58.642	51.159	28.21	45.421	32	44	33.001	41	29	111	128.5	66.0027	41.5967	36.3337	60.3333	53.7997	48.3335	0.898398
ENSG00000082212.7	ME2	20688	21167	4672	3781	3461	6845	6582	7367	4924	4811	4658	2694	2503	4618	20927.5	3971.33	6931.33	4797.67	3271.67	5451.33	4034.67	0.740125
ENSG00000082213.13	C5orf22	1881	1954	1468	1183	1111	1469	1447	1526	1414	1163	1153	1082	1035	1963	1917.5	1254	1480.67	1243.33	1360	1367.33	1301.67	0.951975
ENSG00000082258.8	CCNT2	4127	4251	2362	1796	1643	1175	1194	1297	1356	1425	1418	1565	1498	2971	4189	1933.67	1222	1399.67	2011.33	1577.83	1705.5	1.08091
ENSG00000082269.12	FAM135A	5590	5566	1088	826.001	745.002	737	779.999	917.999	619.001	598.999	630.999	792.999	664.001	1489	5578	886.334	811.666	616.333	982	849	799.167	0.941303
ENSG00000082293.8	COL19A1	0	1	1386	1028	1026	65	67	83.999	220	191	185	299	305	687	0.5	1146.67	71.9997	198.667	430.333	609.333	314.5	0.516138
ENSG00000082397.11	EPB41L3	2	2	77.001	60	62.001	0	0	0	0	0	0	0	0	1	2	66.334	0	0	0.333333	33.167	0.166667	0.00502508
ENSG00000082438.11	COBLL1	726	726	0	0	1	0	0	1	0	0	1	0	0	0	726	0.333333	0.333333	0.333333	0	0.333333	0.166667	0.5
ENSG00000082458.7	DLG3	1647	1606	495.001	460	378	1144	1118	1210.99	290.999	327	318.001	509.999	571.999	1091	1626.5	444.334	1157.66	312	724.333	800.999	518.166	0.6469
ENSG00000082482.9	KCNK2	0	1	0	1	1	0	1	0	0	0	0	807	737	1468	0.5	0.666667	0.333333	0	1004	0.5	502	1004
ENSG00000082497.7	SERTAD4	2	0	5	6	8	4	2	1	0	0	0	0	0	2	1	6.33333	2.33333	0	0.666667	4.33333	0.333333	0.0769231
ENSG00000082512.10	TRAF5	5315	5243	2714	2058	1796	833	895	924	980	1160	1257	369.999	413	826.001	5279	2189.33	884	1132.33	536.333	1536.67	834.333	0.54295
ENSG00000082515.12	MRPL22	2471	2438	1117	955	799.001	1118	1092	1223	565	678	617	452	403.999	843	2454.5	957	1144.33	620	566.333	1050.67	593.167	0.564562
ENSG00000082516.8	GEMIN5	6711	7082	3016	2388	1934	2125	2000	2278	1576	1507	1467	930.999	796	1559	6896.5	2446	2134.33	1516.67	1095.33	2290.17	1306	0.570264
ENSG00000082556.6	OPRK1	1	0	1	3	0	0	0	0	0	0	0	0	1	0	0.5	1.33333	0	0	0.333333	0.666667	0.166667	0.25
ENSG00000082641.11	NFE2L1	9488	9618.05	8854	7516	6264	4819.98	4814	5313.98	5232	5616	5536	7171	6801	13709.2	9553.03	7544.67	4982.65	5461.33	9227.07	6263.66	7344.2	1.17251
ENSG00000082684.10	SEMA5B	0	0	3	1	0	15	11	19	0	0	0	2	1	3	0	1.33333	15	0	2	8.16667	1	0.122449
ENSG00000082701.10	GSK3B	2465	2495	6563	5455	4551	1611	1614	1718	2389	2357	2487	4986	4826	9562	2480	5523	1647.67	2411	6458	3585.33	4434.5	1.23684
ENSG00000082781.7	ITGB5	0	1	146	131	112.001	0	3	2	157.001	129	138	41	39	77	0.5	129.667	1.66667	141.334	52.3333	65.6668	96.8335	1.47462
ENSG00000082805.15	ERC1	7952.01	8134	682.999	647	534	667	590.001	656	826.001	829	887	1404	1302	2800	8043	621.333	637.667	847.334	1835.33	629.5	1341.33	2.13079
ENSG00000082898.12	XPO1	43136	43643	17543	13906	12788	13022	12846	13948	11586	11050	10722	11635	11161	22082	43389.5	14745.7	13272	11119.3	14959.3	14008.8	13039.3	0.930794
ENSG00000082929.4	C4orf6	0	0	0	0	0	0	0	0	0	0	0	0	0	0	0	0	0	0	0	0	0	#DIV/0!
ENSG00000082996.15	RNF13	5114	5117	1402	1091	930.001	762.001	747	821.999	529.001	598.001	574	796.001	868	1512	5115.5	1141	777	567.001	1058.67	959	812.834	0.847585
ENSG00000083067.18	TRPM3	4	1	0	0	0	1	2	0	0	0	0	0	0	0	2.5	0	1	0	0	0.5	0	0
ENSG00000083093.5	PALB2	2076	2109	1407	1091	929	1044	1014	1139	1185	1168	1070	1024	962.001	1854	2092.5	1142.33	1065.67	1141	1280	1104	1210.5	1.09647
ENSG00000083097.10	DOPEY1	3222	3233	1737	1372	1282	1080	1099	1164	1041	1053	1011	1209	1183	2309	3227.5	1463.67	1114.33	1035	1567	1289	1301	1.00931
ENSG00000083099.6	LYRM2	3193	3221	1137	896	799.001	1400	1417	1554	856	821.001	872.998	911	928.001	1682	3207	944	1457	850	1173.67	1200.5	1011.83	0.842843
ENSG00000083123.10	BCKDHB	3008	3165	738.001	541	542.999	874	859.999	935.999	653	701	748.001	859.001	916	1773	3086.5	607.333	889.999	700.667	1182.67	748.666	941.667	1.25779
ENSG00000083168.5	KAT6A	7574	7850	5606	4360	3844	1827	1682	1917	3464	3337	3098	3235	3002	6029	7712	4603.33	1808.67	3299.67	4088.67	3206	3694.17	1.15227
ENSG00000083223.13	ZCCHC6	9117	9358	4470	3361	3150	1246	1199	1262	1659	1749	1675	1991	1934	3807	9237.5	3660.33	1235.67	1694.33	2577.33	2448	2135.83	0.872481
ENSG00000083290.15	ULK2	1	0	246.999	204.999	157.001	2	1	3	1	2	0	226	241	451	0.5	203	2	1	306	102.5	153.5	1.49756
ENSG00000083307.6	GRHL2	1	0	0	0	0	2	0	0	0	0	0	0	0	0	0.5	0	0.666667	0	0	0.333333	0	0
ENSG00000083312.13	TNPO1	34189	35400.8	10705	8462	7551	7171.77	7004.98	7805.96	5888	5741	5471	6380	6217	11839	34794.9	8906	7327.57	5700	8145.33	8116.79	6922.67	0.852883
ENSG00000083444.12	PLOD1	3251	3245	3749	3380	2722	4522	4393	4820	2051	2216	2118	2385	2389	4992	3248	3283.67	4578.33	2128.33	3255.33	3931	2691.83	0.684771
ENSG00000083454.17	P2RX5	1179.76	1180.03	1021.46	835.095	737.439	11207.8	10991.5	11941.4	2356.69	2443.75	2449.42	659.326	539.404	1183.37	1179.89	864.665	11380.2	2416.62	794.032	6122.44	1605.33	0.262204
ENSG00000083457.7	ITGAE	842.001	913.001	235	210	199.999	487	505	559	296.999	286.001	306	201	163.999	343.999	877.501	215	517	296.333	236.333	366	266.333	0.727686
ENSG00000083520.10	DIS3	24913	25568	4269	3351	2880	3945	3966	4337	1101	1090	975	2229	2145	4295	25240.5	3500	4082.67	1055.33	2889.67	3791.33	1972.5	0.520265
ENSG00000083535.11	PIBF1	5026	5148	900	736	659.999	767	751	860	316	331	328	778	799	1624	5087	765.333	792.667	325	1067	779	696	0.893453
ENSG00000083544.9	TDRD3	1348	1367	1345	1157	994	542	540	594	492.999	540	501.001	431	423.999	928.002	1357.5	1165.33	558.667	511.333	594.334	862	552.833	0.641338
ENSG00000083622.8	AC000111.6	0	0	0	0	0	0	0	0	0	0	0	0	0	0	0	0	0	0	0	0	0	#DIV/0!
ENSG00000083635.7	NUFIP1	1455.99	1545.98	822	655	603.985	796.677	762.862	873.829	261	264	254	515.997	436	864	1500.99	693.662	811.123	259.667	605.332	752.392	432.5	0.574833
ENSG00000083642.14	PDS5B	3391	3548	5923	4743	4167	2439	2372	2531	2024	1977	1931	3883	3762	7558	3469.5	4944.33	2447.33	1977.33	5067.67	3695.83	3522.5	0.9531
ENSG00000083720.8	OXCT1	6541	6679	4243	3324	2888	10528	10476	11425	2448	2491	2377	2244	2015	3835	6610	3485	10809.7	2438.67	2698	7147.33	2568.33	0.359341
ENSG00000083750.8	RRAGB	389	347.001	344.999	315.999	273	216.001	195	204.999	127	146.999	152	128	146.999	315	368	311.333	205.333	142	196.666	258.333	169.333	0.655483
ENSG00000083782.3	EPYC	0	0	0	0	0	0	0	0	0	0	0	0	0	0	0	0	0	0	0	0	0	#DIV/0!
ENSG00000083799.13	CYLD	2106	2160	7000	5339	4901	2136	2132	2238	2874	2825	2805	2428	2188	4433	2133	5746.67	2168.67	2834.67	3016.33	3957.67	2925.5	0.739198
ENSG00000083807.5	SLC27A5	334.999	321	366	356	251	413	381.001	428	525	558	546.999	278	265	565	328	324.333	407.334	543.333	369.333	365.833	456.333	1.24738
ENSG00000083812.7	ZNF324	1440.21	1461.59	473.51	445.037	343.425	463.63	458.774	527.481	452.794	406.17	379.373	440.543	406.012	818.58	1450.9	420.657	483.295	412.779	555.045	451.976	483.912	1.07066
ENSG00000083814.8	ZNF671	369	380	450	392	342	194.001	225	205.001	305	296.001	302	289.999	322	583	374.5	394.667	208.001	301	398.333	301.334	349.667	1.1604
ENSG00000083817.8	ZNF416	398	433	234	195	162	76	71	72	138	117	127	87	112	192	415.5	197	73	127.333	130.333	135	128.833	0.954321
ENSG00000083828.11	ZNF586	1392.4	1308.48	928.879	873.958	748.742	859.106	846.059	887.129	871.677	915.053	851.551	235.008	220.634	466.166	1350.44	850.526	864.098	879.427	307.269	857.312	593.348	0.692103
ENSG00000083838.11	ZNF446	693.001	679.001	332	274.001	228	180	199.999	226.484	203	203	242	297	327	665	686.001	278	202.161	216	429.667	240.081	322.833	1.34469
ENSG00000083842.8	ZNF8	0	0	0	0	0	153.197	148.591	148.081	0	288.93	0	0	0	0	0	0	149.956	96.31	0	74.9782	48.155	0.642254
ENSG00000083844.6	ZNF264	668.68	713.528	797.999	690	607.001	146.407	140.582	140.416	483	463	469	542	535.003	1063.79	691.104	698.333	142.468	471.667	713.598	420.401	592.632	1.40968
ENSG00000083845.4	RPS5	53340	54214	20562	19077	16422	32683.6	31395.9	35151.7	13431	14062	12926	12145	11368	23101	53777	18687	33077.1	13473	15538	25882	14505.5	0.560447
ENSG00000083857.9	FAT1	1	4	41	24	34	0	0	1	72	75	62	1616	1630	3341	2.5	33	0.333333	69.6667	2195.67	16.6667	1132.67	67.96
ENSG00000083896.8	YTHDC1	7224	7451	3295	2714	2277	2848	2787	2926	1942	1964	1949	2588	2573	5176	7337.5	2762	2853.67	1951.67	3445.67	2807.83	2698.67	0.961121
ENSG00000083937.4	CHMP2B	4524	4830	1546	1081	951	642	599	664	692.001	647	696	691.001	682.001	1183	4677	1192.67	635	678.334	852.001	913.834	765.167	0.837316
ENSG00000084070.7	SMAP2	6860	7086	8058	7177	5951	3455	3420	3819	3075	3177	3213	2718.38	2880	5623	6973	7062	3564.67	3155	3740.46	5313.33	3447.73	0.648883
ENSG00000084072.12	PPIE	3769.27	3964.43	1517.42	1401	1129	1239.05	1163.04	1244.03	1221	1265	1195	898.999	908	1656.33	3866.85	1349.14	1215.37	1227	1154.44	1282.26	1190.72	0.928614
ENSG00000084073.4	ZMPSTE24	5247	5581	2205	1583	1513	1211	1165	1275	1607	1410	1315	872	778	1385	5414	1767	1217	1444	1011.67	1492	1227.83	0.822945
ENSG00000084090.9	STARD7	37117	38206	10403	8684	7345	8091	8091	9055	7566	7352	7182	6387	5806	11150	37661.5	8810.67	8412.33	7366.67	7781	8611.5	7573.83	0.879502
ENSG00000084092.6	NOA1	3679	3642	2112	1893	1579	1754	1739	1812	1185	1116	1139	1097.34	1020	2168	3660.5	1861.33	1768.33	1146.67	1428.45	1814.83	1287.56	0.709463
ENSG00000084093.11	REST	5961	5889	4641	3673	3180	1612	1415	1571	2754	2809	2910	3059	3152	6340	5925	3831.33	1532.67	2824.33	4183.67	2682	3504	1.30649
ENSG00000084110.6	HAL	19	20	14	11.999	11.001	14	11	11	15	13	8	7	9	11	19.5	12.3333	12	12	9	12.1667	10.5	0.863014
ENSG00000084112.10	SSH1	1690	1731	6464	5207	4449	2094	1807	2075	2465	2442	2435	1827	1700	3458	1710.5	5373.33	1992	2447.33	2328.33	3682.67	2387.83	0.648398
ENSG00000084207.11	GSTP1	50012	50311	12651	11122	9274	19489	18852	20939	7430	7733	7497	4276	4391	8351	50161.5	11015.7	19760	7553.33	5672.67	15387.8	6613	0.429755
ENSG00000084234.12	APLP2	37556	38282	1723	1406	1213	5481	5245	5900	3363	3648	3415	6073	6177	12231	37919	1447.33	5542	3475.33	8160.33	3494.67	5817.83	1.66477
ENSG00000084444.9	KIAA1467	840.999	808	144	113	97	434	443	503	304	332.999	358.001	265	289	514	824.5	118	460	331.667	356	289	343.833	1.18973
ENSG00000084453.12	SLCO1A2	6	2	0	0	0	0	2	0	1	0	1	1	3	1	4	0	0.666667	0.666667	1.66667	0.333333	1.16667	3.5
ENSG00000084463.3	WBP11	7459	7789	5338	4537	3694	6289.91	6468.84	6937.94	3679	3553	3378	3335	3273	6575	7624	4523	6565.57	3536.67	4394.33	5544.28	3965.5	0.715241
ENSG00000084623.7	EIF3I	12169	12312	6833	5986	4861	6367	6249	6919	3857	3962	3873	3630	3300	6549	12240.5	5893.33	6511.67	3897.33	4493	6202.5	4195.17	0.676367
ENSG00000084628.5	NKAIN1	0	1	0	1	0	0	0	0	0	1	0	0	0	0	0.5	0.333333	0	0.333333	0	0.166667	0.166667	1
ENSG00000084636.13	COL16A1	0	1	333.001	272	226	28	15	17	5	12	10	11.806	10	32	0.5	277	20	9	17.9353	148.5	13.4677	0.0906913
ENSG00000084652.11	TXLNA	9862	10065	8533	7217	6009	2458	2434	2637	5194	4967	4722	3923	3319	6926	9963.5	7253	2509.67	4961	4722.67	4881.33	4841.83	0.991908
ENSG00000084674.9	APOB	0	0	0	0	0	1	0	1	0	0	0	9	7	17	0	0	0.666667	0	11	0.333333	5.5	16.5
ENSG00000084676.11	NCOA1	568	541.002	4623	3875	3237	906.001	818.001	866.999	1172	1116	1030	2487	2513	4758	554.501	3911.67	863.667	1106	3252.67	2387.67	2179.33	0.912746
ENSG00000084693.11	AGBL5	2785	2756	850.998	832	699	1229	1330	1416	930	886	833	1530	1481.12	2866	2770.5	793.999	1325	883	1959.04	1059.5	1421.02	1.34122
ENSG00000084710.9	EFR3B	0	2	778	669	566	16	16	21	1530	1529	1537	4	0	6	1	671	17.6667	1532	3.33333	344.333	767.667	2.22943
ENSG00000084731.9	KIF3C	366.001	385.999	762.254	674.73	607.013	102	103	97	578.127	747.431	643.185	1913.83	1610.07	3598.81	376	681.332	100.667	656.248	2374.24	390.999	1515.24	3.87531
ENSG00000084733.6	RAB10	11673	11852	5030	4171	3668	4259	3946	4467	2836	2736	2754	2323	2197	4238	11762.5	4289.67	4224	2775.33	2919.33	4256.83	2847.33	0.668885
ENSG00000084734.4	GCKR	0	0	2	0	0	0	0	0	0	1	0	0	0	0	0	0.666667	0	0.333333	0	0.333333	0.166667	0.5
ENSG00000084754.6	HADHA	13665	13762	10591	8908	7724	7017.98	6849.99	7561	5457	5561	5511	4393	4446	8743	13713.5	9074.33	7142.99	5509.67	5860.67	8108.66	5685.17	0.701123
ENSG00000084764.6	MAPRE3	1	2	64	87	43	25.999	35	34	0	0	0	0	0	0	1.5	64.6667	31.6663	0	0	48.1665	0	0
ENSG00000084774.9	CAD	21401	21640	8940	7593	5957	5914	5740	6421	8881	7623	7368	6102	4910	9720	21520.5	7496.67	6025	7957.33	6910.67	6760.83	7434	1.09957
ENSG00000085063.10	CD59	1269	1369	3676	3044	2595	1407	1302	1474	1701	1802	1612	2275	2253	3998	1319	3105	1394.33	1705	2842	2249.67	2273.5	1.01059
ENSG00000085117.7	CD82	544.001	529	5684	4738	4167	1957.95	1843	2174	987	1131	986	855.002	783	1664	536.5	4863	1991.65	1034.67	1100.67	3427.32	1067.67	0.311516
ENSG00000085185.11	BCORL1	78	82	893	721.999	572	465.001	412	476.999	690.999	627	583.998	621	641.999	1283	80	729	451.333	633.999	848.666	590.166	741.333	1.25614
ENSG00000085224.16	ATRX	9114	9298	7021	5567	5054	3499	3624	3807	3332	3739	3705	5213	5338	10743	9206	5880.67	3643.33	3592	7098	4762	5345	1.12243
ENSG00000085231.9	TAF9	14890	15391	2722	2287	2037	3474.99	3434.99	3887.99	1736	1701	1656	1334	1407	2536	15140.5	2348.67	3599.32	1697.67	1759	2973.99	1728.33	0.581149
ENSG00000085265.6	FCN1	1	0	0	0	0	0	0	0	0	0	0	0	0	0	0.5	0	0	0	0	0	0	#DIV/0!
ENSG00000085274.11	MYNN	3960	4050	968	739	720.001	871.999	889	999.001	567.001	568.999	589	721	715	1396	4005	809	920	575	944	864.5	759.5	0.878543
ENSG00000085276.13	MECOM	1	3	1	1	1	186.999	153	185	0	0	0	2	5	8.001	2	1	175	0	5.00033	87.9998	2.50017	0.028411
ENSG00000085365.13	SCAMP1	5655	5741	1801	1316	1268	2392	2492	2581	1097	1167	1103	1210	1230	2173	5698	1461.67	2488.33	1122.33	1537.67	1975	1330	0.673417
ENSG00000085377.9	PREP	1770	1855	1890	1617	1359	1483	1433	1556	1093	1115	1153	1528	1537	2937	1812.5	1622	1490.67	1120.33	2000.67	1556.33	1560.5	1.00268
ENSG00000085382.7	HACE1	974	1041	551	436	424	263.999	250.001	287	648.001	674	639.001	931	1002	1983	1007.5	470.333	267	653.667	1305.33	368.667	979.5	2.65687
ENSG00000085415.11	SEH1L	11871	12000	3496	2678	2525	3646	3715	3837	2622	2603	2593	2040	1804	3529	11935.5	2899.67	3732.67	2606	2457.67	3316.17	2531.83	0.763482
ENSG00000085433.11	WDR47	1281	1278	517	420.999	356	405	373	389	335	346	321	401.001	381	731.999	1279.5	431.333	389	334	504.667	410.167	419.333	1.02235
ENSG00000085449.10	WDFY1	419	385	2156	1695	1473	3010	2871	3078	2192	2328	2142	1839	2025	3957	402	1774.67	2986.33	2220.67	2607	2380.5	2413.83	1.014
ENSG00000085465.11	OVGP1	44	38	46	39	47	8	15	12	25	13	17	32	26	76	41	44	11.6667	18.3333	44.6667	27.8333	31.5	1.13174
ENSG00000085491.11	SLC25A24	1023	1042	719	524	455.001	4	2	0	2	1	0	11	4	6	1032.5	566	2	1	7	284	4	0.0140845
ENSG00000085511.15	MAP3K4	3006	3028	3033	2512	2228	1798	1758	1919	1167	1122	1136	3420	3398	6841	3017	2591	1825	1141.67	4553	2208	2847.33	1.28955
ENSG00000085514.11	PILRA	21.281	20.289	558.366	534.147	475.865	126.818	131.15	155.954	20.055	32.044	21.027	30	28	49.585	20.785	522.793	137.974	24.3753	35.8617	330.383	30.1185	0.0911623
ENSG00000085552.12	IGSF9	2	1	2	1	0	2	0	1	1	1	1	1	3	7	1.5	1	1	1	3.66667	1	2.33333	2.33333
ENSG00000085563.10	ABCB1	2	1	110	86	78	1	0	1	6	9.226	9	0	1	0	1.5	91.3333	0.666667	8.07533	0.333333	46	4.20433	0.0913986
ENSG00000085644.9	ZNF213	606.06	576.999	518	410.002	377	346	365	376	321.999	266	285	356.999	351	766.999	591.529	435.001	362.333	291	491.666	398.667	391.333	0.981603
ENSG00000085662.9	AKR1B1	9428	9556	3145	2616	2463	4251	4209	4622	2186	2564	2345	952.999	906.999	1680	9492	2741.33	4360.67	2365	1180	3551	1772.5	0.499155
ENSG00000085719.7	CPNE3	6384	6487	6712	5740	5123	1947	1919	2049	1583.91	1543	1625	2687	2837	5452	6435.5	5858.33	1971.67	1583.97	3658.67	3915	2621.32	0.669558
ENSG00000085721.8	RRN3	5562.19	5636.68	2342.13	1619.21	1564.41	2406.49	2336.09	2574.07	1865.45	1815.84	1659.78	1339.53	1264.31	2515.32	5599.44	1841.92	2438.89	1780.35	1706.39	2140.4	1743.37	0.814506
ENSG00000085733.11	CTTN	484	473.999	1024	866.999	739.998	403.001	349	421.001	172.001	187.999	185.999	1609	1655	3599	479	876.998	391.001	182	2287.67	634	1234.83	1.94769
ENSG00000085741.8	WNT11	1	0	4	5	3	0	0	1	0	0	0	20	22	45	0.5	4	0.333333	0	29	2.16667	14.5	6.69231
ENSG00000085760.10	MTIF2	5485	5662	2113	1724	1487	1960	1978	2178	1143	1109	1099	1088	1047	2012	5573.5	1774.67	2038.67	1117	1382.33	1906.67	1249.67	0.655419
ENSG00000085788.9	DDHD2	4058	4083	2144	1879	1578	625	598.999	730	1238	1218	1186	1495	1594	3127	4070.5	1867	651.333	1214	2072	1259.17	1643	1.30483
ENSG00000085831.11	TTC39A	0	1	10	8	7	0	0	0	9	2	2	15	11	28	0.5	8.33333	0	4.33333	18	4.16667	11.1667	2.68
ENSG00000085832.12	EPS15	15538	15949	8298	6665	6069	2477	2524	2678	4243	4258	4308	6061	5550	11207	15743.5	7010.67	2559.67	4269.67	7606	4785.17	5937.83	1.24088
ENSG00000085840.8	ORC1	5147	5152	1940	1655	1474	1360	1331	1484	1107	977	931	840	843	1653	5149.5	1689.67	1391.67	1005	1112	1540.67	1058.5	0.68704
ENSG00000085871.4	MGST2	885.001	880	435.999	352	335	0	0	3	2	0	0	470	498	1114	882.5	374.333	1	0.666667	694	187.667	347.334	1.8508
ENSG00000085872.10	CHERP	2679.97	2645.89	5518.94	4777.85	3808.98	4197.93	4075.93	4564.83	4218.92	3638.97	3525.98	2725.98	2422.98	5192.97	2662.93	4701.92	4279.56	3794.62	3447.31	4490.74	3620.97	0.806318
ENSG00000085978.17	ATG16L1	2238	2271	1034	785.999	689	644.999	655	702.999	613.999	585	535	591	552	1152	2254.5	836.334	667.666	578	765	752	671.5	0.892952
ENSG00000085982.9	USP40	562	602.001	1195	1031	843.001	259.133	326	291.999	368.001	409.999	362.002	429.999	373	832.001	582	1023	292.377	380.001	545	657.689	462.5	0.703221
ENSG00000085998.9	POMGNT1	1430.69	1476.73	1175	1014	846.999	972	959.001	1027	954	918	909.001	1030	932.001	2016	1453.71	1012	986	927	1326	999	1126.5	1.12763
ENSG00000085999.7	RAD54L	2955	2986	1796	1593	1286	1339	1277	1450	1332	1337	1328	1130	983	2072	2970.5	1558.33	1355.33	1332.33	1395	1456.83	1363.67	0.936048
ENSG00000086015.16	MAST2	5732.17	5950.87	2105	1797	1435	504.999	530	576	1989	1778	1792	2185	1945	3988.64	5841.52	1779	537	1853	2706.21	1158	2279.61	1.96857
ENSG00000086061.11	DNAJA1	20086	20438	5921	4631	4139	5767.99	5746	6682	4677	4737	4251	3962	3631	7253.95	20262	4897	6065.33	4555	4948.98	5481.16	4751.99	0.866968
ENSG00000086062.8	B4GALT1	3055	3050	8016	6624	5581	8320	7852	8859	4274	4051	3987	6283	6402	13054	3052.5	6740.33	8343.67	4104	8579.67	7542	6341.83	0.840869
ENSG00000086065.9	CHMP5	2846	2989.98	2836.97	2246	2057	1792.99	1692	1942	1100	1245	1163	1179	1302.93	2412	2917.99	2379.99	1809	1169.33	1631.31	2094.49	1400.32	0.668574
ENSG00000086102.14	NFX1	5942	6050	3591	2976	2399	2473	2348	2613	3207	3214	3330	2569	2428	5059	5996	2988.67	2478	3250.33	3352	2733.33	3301.17	1.20774
ENSG00000086159.8	AQP6	0	1	0	0	0	1	0	1	0	0	0	0	0	0	0.5	0	0.666667	0	0	0.333333	0	0
ENSG00000086189.5	DIMT1	2939	2921	905.001	699.999	662	1428	1400	1595	804	777	784.001	486.999	462.001	861	2930	755.667	1474.33	788.334	603.333	1115	695.834	0.624066
ENSG00000086200.12	IPO11	5946.78	5906.58	1880.11	1563	1399.17	2074.4	1912.4	2150.34	1644	1493.23	1517	1262	1230.27	2291.37	5926.68	1614.1	2045.71	1551.41	1594.54	1829.9	1572.98	0.859595
ENSG00000086205.12	FOLH1	1	1	0	0	0	0	0	0	0	0	0	0	0	0	1	0	0	0	0	0	0	#DIV/0!
ENSG00000086232.8	EIF2AK1	7260	7372	4560	3893	3367	7586	7448	8321	6363	6272	6283	4141	4179	7851	7316	3940	7785	6306	5390.33	5862.5	5848.17	0.997555
ENSG00000086288.7	NME8	0	0	33	18	19	0	0	0	7	8	5	18	29	51	0	23.3333	0	6.66667	32.6667	11.6667	19.6667	1.68571
ENSG00000086289.7	EPDR1	0	0	321	238.999	252	173.001	160	161	0	0	1	0	0	1	0	270.666	164.667	0.333333	0.333333	217.667	0.333333	0.00153139
ENSG00000086300.11	SNX10	6430	6616	1948	1462	1397	2393	2345	2549	1098	1107	1055	1001	1002	1935	6523	1602.33	2429	1086.67	1312.67	2015.67	1199.67	0.595171
ENSG00000086475.10	SEPHS1	11065	11494	2114	1672	1425	3980.65	3885.86	4291.83	1346	1511	1386	1241	1134	2304	11279.5	1737	4052.78	1414.33	1559.67	2894.89	1487	0.513664
ENSG00000086504.11	MRPL28	1836	1756	1869	1655	1358	2378	2374	2661	1168	1140	1126	1378	1310	2684	1796	1627.33	2471	1144.67	1790.67	2049.17	1467.67	0.716226
ENSG00000086506.2	HBQ1	0	0	0	1	0	0	0	0	0	0	0	0	0	0	0	0.333333	0	0	0	0.166667	0	0
ENSG00000086544.2	ITPKC	662	596	410	324	274	279	237	277	443	442	467	508	500	889	629	336	264.333	450.667	632.333	300.167	541.5	1.804
ENSG00000086548.8	CEACAM6	1	2	0	0	0	0	0	0	0	0	0	0	0	0	1.5	0	0	0	0	0	0	#DIV/0!
ENSG00000086570.8	FAT2	2	0	18	17	12	2	1	3	15	22	10	2211	2283	4893	1	15.6667	2	15.6667	3129	8.83333	1572.33	178
ENSG00000086589.7	RBM22	4700	4861	2555	1989	1748	1368	1422	1546	1169	1168	1164	748	726.999	1536	4780.5	2097.33	1445.33	1167	1003.67	1771.33	1085.33	0.612721
ENSG00000086598.6	TMED2	16792	17179	8939	7104	6286	12675	11732	13335	4304	4079	4057	3772.01	3684	7283	16985.5	7443	12580.7	4146.67	4913	10011.8	4529.83	0.452448
ENSG00000086619.9	ERO1LB	2111	2156	1993	1532	1374	652	638	702	573	646	603	3443	3136	6444	2133.5	1633	664	607.333	4341	1148.5	2474.17	2.15426
ENSG00000086666.14	ZFAND6	5487.88	5620.99	2715	2114	1869	2226.68	2163.82	2491.26	1548	1636	1514	1172	1095	2280	5554.44	2232.67	2293.92	1566	1515.67	2263.29	1540.83	0.680792
ENSG00000086696.6	HSD17B2	0	0	0	0	0	1	0	0	0	0	0	1	0	0	0	0	0.333333	0	0.333333	0.166667	0.166667	1
ENSG00000086712.8	TXLNG	6153	6320	2229	1824	1544	1739.73	1731	1967	1345	1214	1184	1215	1024	2261	6236.5	1865.67	1812.58	1247.67	1500	1839.12	1373.83	0.747005
ENSG00000086717.14	PPEF1	0	1	16.999	12	6	0	3	2	16	10	10	320	334	629	0.5	11.6663	1.66667	12	427.667	6.6665	219.833	32.9758
ENSG00000086730.12	LAT2	6831	6997	5846	5103	4281	2063	2024	2245	2881	3023	2814	1382	1239	2559	6914	5076.67	2110.67	2906	1726.67	3593.67	2316.33	0.64456
ENSG00000086758.11	HUWE1	29244	29761	45491	38714	31331	10253	8626	9298	19888	18273	18021	25610	23536	47749	29502.5	38512	9392.33	18727.3	32298.3	23952.2	25512.8	1.06516
ENSG00000086827.4	ZW10	2378	2469	1058	883.001	764	1120	1138	1265	747	737	684	678	635	1241	2423.5	901.667	1174.33	722.667	851.333	1038	787	0.758189
ENSG00000086848.10	ALG9	1838.96	1793.42	1168.74	951.397	898	1011.42	966.79	1066.55	509.575	503.255	477	644.005	650.001	1321	1816.19	1006.05	1014.92	496.61	871.669	1010.48	684.14	0.677043
ENSG00000086967.9	MYBPC2	2	1	198	144	119	45	37	33	9	12	12	6	10	21	1.5	153.667	38.3333	11	12.3333	96	11.6667	0.121528
ENSG00000086991.8	NOX4	0	0	0	0	0	1	0	0	0	0	0	0	0	0	0	0	0.333333	0	0	0.166667	0	0
ENSG00000087008.11	ACOX3	665	702.001	850.999	865	693.001	484	529	533	490	537	490	545	559.001	1139	683.5	803	515.333	505.667	747.667	659.167	626.667	0.950696
ENSG00000087053.14	MTMR2	3619	3717	2386	1842	1684	2030	1993	2305	1226	1270	1176	1324	1275	2583	3668	1970.67	2109.33	1224	1727.33	2040	1475.67	0.723366
ENSG00000087074.7	PPP1R15A	1546	1651	3441	2609	2065	525	563	598	902	1050	1005	1767	1831	3736	1598.5	2705	562	985.667	2444.67	1633.5	1715.17	1.04999
ENSG00000087076.4	HSD17B14	45	42.001	43	42	26	14	31	43	37.999	46.999	35	221	227	447.895	43.5005	37	29.3333	39.9993	298.632	33.1667	169.315	5.10499
ENSG00000087077.7	TRIP6	91	66	1526	1315	974.001	46.001	28	33	1653	1699	1584	45	40	103	78.5	1271.67	35.667	1645.33	62.6667	653.667	854	1.30648
ENSG00000087085.9	ACHE	2	1	110.001	120	87.001	0	0	0	3	3	5	8	5.999	16	1.5	105.667	0	3.66667	9.99967	52.8337	6.83317	0.129334
ENSG00000087086.9	FTL	24669.9	24866.4	33233.8	28681.4	24559.8	22879.4	22254.9	25322.4	7294.99	8082.99	7384.07	30077	30221	60095.9	24768.1	28825	23485.6	7587.35	40131.3	26155.3	23859.3	0.912218
ENSG00000087087.14	SRRT	15679	15699	6332	5325	4283	5944	6104	6610	3776	3770	3533	3666	3012	6564	15689	5313.33	6219.33	3693	4414	5766.33	4053.5	0.70296
ENSG00000087088.15	BAX	2640	2689	2642	2265	1931	1673	1675	1849	931	925.998	980.001	1353	1225	2639	2664.5	2279.33	1732.33	945.666	1739	2005.83	1342.33	0.669215
ENSG00000087095.8	NLK	2137	2210	1465	1241	941	596	590.999	670.999	729	766	721.001	1169	1086	2253	2173.5	1215.67	619.333	738.667	1502.67	917.5	1120.67	1.22144
ENSG00000087111.16	PIGS	2219	2267	4183	3588	2881	1724	1674	1904.03	3252	3246	2940	1824	1866	3548	2243	3550.67	1767.34	3146	2412.67	2659.01	2779.33	1.04525
ENSG00000087116.9	ADAMTS2	1	0	0	0	1.041	0	2	0	1	1	5	2	3	4	0.5	0.347	0.666667	2.33333	3	0.506833	2.66667	5.26143
ENSG00000087128.5	TMPRSS11E	1	1	0	0	0	0	0	0	2	0	1	2	1	0	1	0	0	1	1	0	1	#DIV/0!
ENSG00000087152.11	ATXN7L3	7572	7489	3403	2982	2366	2774	2701	3003	2403	2308	2211	3567	3414	6694	7530.5	2917	2826	2307.33	4558.33	2871.5	3432.83	1.19548
ENSG00000087157.14	PGS1	1986	1862	1198	1032	806.999	853.008	911	876	769.002	720.001	794	884	876.001	1769	1924	1012.33	880.003	761.001	1176.33	946.168	968.667	1.02378
ENSG00000087191.8	PSMC5	5650	5743	3313	2793	2294	2240	2225	2602	1951	1899	1801	2248	2004	4057	5696.5	2800	2355.67	1883.67	2769.67	2577.83	2326.67	0.902567
ENSG00000087206.12	UIMC1	3428	3445	1649	1450	1189	2495	2473	2717	930.001	951	958.999	690	689.001	1409	3436.5	1429.33	2561.67	946.667	929.334	1995.5	938	0.470058
ENSG00000087237.6	CETP	2	2	54	55	36	10	13	12	3	0	0	3	10	6	2	48.3333	11.6667	1	6.33333	30	3.66667	0.122222
ENSG00000087245.8	MMP2	0	0	0	0	3	0	0	0	1	1	2	0	0	0	0	1	0	1.33333	0	0.5	0.666667	1.33333
ENSG00000087250.4	MT3	0	0	1	2	0	0	0	0	0	0	0	0	0	1	0	1	0	0	0.333333	0.5	0.166667	0.333333
ENSG00000087253.7	LPCAT2	1	3	0	3	7	0	0	0	0	2	0	1	0	0	2	3.33333	0	0.666667	0.333333	1.66667	0.5	0.3
ENSG00000087258.9	GNAO1	0	1	3	6	2	4	2	1	0	0	2	1	0	2	0.5	3.66667	2.33333	0.666667	1	3	0.833333	0.277778
ENSG00000087263.12	OGFOD1	5645	5884	2203	1879	1551	1701	1736	2043	1920	1771	1631	1206	1047	1975	5764.5	1877.67	1826.67	1774	1409.33	1852.17	1591.67	0.859353
ENSG00000087266.11	SH3BP2	2008	2056	3704	3102	2575	676.999	684.999	749	2878	2913	2924.99	1525	1366	2963	2032	3127	703.666	2905.33	1951.33	1915.33	2428.33	1.26784
ENSG00000087269.11	NOP14	12762	13068	4542	3755	3082	4507	4376	4704	3446	3287	3158	2210	1908	4083	12915	3793	4529	3297	2733.67	4161	3015.33	0.724666
ENSG00000087274.12	ADD1	7403	7565.99	8606	7263	6036	4080	4034	4342	5504	5470	5332	4742	4517	9178	7484.5	7301.67	4152	5435.33	6145.67	5726.83	5790.5	1.01112
ENSG00000087299.7	L2HGDH	943	959	737.999	566	516	596	573	597	603	673.001	627.999	493	430	1085	951	606.666	588.667	634.667	669.333	597.667	652	1.09091
ENSG00000087301.4	TXNDC16	3903	3916	544	370	367	441	434	493.001	405	418	442	545.001	514	1080	3909.5	427	456	421.667	713	441.5	567.334	1.28501
ENSG00000087302.4	C14orf166	11122	11456	4069	3404	2930	3738	3673	4204	2127	2017	1852	2112	1948	3740	11289	3467.67	3871.67	1998.67	2600	3669.67	2299.33	0.626578
ENSG00000087303.12	NID2	0	0	0	0	1	0	0	0	0	0	0	0	4	0	0	0.333333	0	0	1.33333	0.166667	0.666667	4
ENSG00000087338.4	GMCL1	3503	3627	1327	1001	832	1515.97	1459	1641.97	703	758.963	745	645	705	1349.76	3565	1053.33	1538.98	735.654	899.918	1296.16	817.786	0.630932
ENSG00000087365.10	SF3B2	19127	19520	8960	7743	6275	10578.1	10551	11332	5812	5729	5581	5436	5317	10625	19323.5	7659.33	10820.4	5707.33	7126	9239.85	6416.67	0.694456
ENSG00000087448.5	KLHL42	4373	4434	911.001	696	655.999	1606	1558.01	1677	753	867	751	1001	902	1946	4403.5	754.333	1613.67	790.333	1283	1184	1036.67	0.875562
ENSG00000087460.19	GNAS	40693.1	42329.4	31732	27915	22888	37801	37338	40801	15005	15101	14728.9	17705.1	17336	35527	41511.3	27511.7	38646.7	14945	23522.7	33079.2	19233.8	0.581448
ENSG00000087470.13	DNM1L	11250	11586	7712	6452	5817	6382	6410.98	6798	3415	3762	3835	3551	3700	7712	11418	6660.33	6530.33	3670.67	4987.67	6595.33	4329.17	0.656399
ENSG00000087494.11	PTHLH	11	12.999	2	0	1	1	0	0	0	0	3	0	1	1	11.9995	1	0.333333	1	0.666667	0.666667	0.833333	1.25
ENSG00000087495.12	PHACTR3	4	4	21	12	22	10	8	13	1	2	3	19	17	37	4	18.3333	10.3333	2	24.3333	14.3333	13.1667	0.918605
ENSG00000087502.13	ERGIC2	4298	4451	2257	1798	1602	2618	2544	2906	1141	1118	1149	1233	1218	2309	4374.5	1885.67	2689.33	1136	1586.67	2287.5	1361.33	0.595118
ENSG00000087510.5	TFAP2C	2	1	0	2	0	31	32	35	0	0	0	0	0	0	1.5	0.666667	32.6667	0	0	16.6667	0	0
ENSG00000087586.13	AURKA	9391.8	9427.89	2519.94	2233.79	1861.87	3619.67	3515.6	3747.29	2223	2140.87	2138	2095.6	2014.55	3935.3	9409.84	2205.2	3627.52	2167.29	2681.82	2916.36	2424.55	0.831363
ENSG00000087589.12	CASS4	10	0	20	6	5	1	0	1	1	5	1	0	4	2	5	10.3333	0.666667	2.33333	2	5.5	2.16667	0.393939
ENSG00000087842.6	PIR	0	0	289	262	227	161	153	197	0	0	0	0	0	0	0	259.333	170.333	0	0	214.833	0	0
ENSG00000087884.10	AAMDC	252	232.999	31.999	36	28	82.999	109	108.001	14	11	13	39.001	47.999	114	242.5	31.9997	100	12.6667	67	65.9998	39.8333	0.603537
ENSG00000087903.8	RFX2	474.028	493.019	251	243	156	43.999	46.001	62	397	390.001	386	1036	901	2030	483.524	216.667	50.6667	391	1322.33	133.667	856.667	6.40898
ENSG00000087916.7	SLC6A14	0	1	0	0	0	0	0	0	0	3	4	1	0	3	0.5	0	0	2.33333	1.33333	0	1.83333	#DIV/0!
ENSG00000087995.11	METTL2A	2223.07	2237.8	862.852	706.856	615.183	597.053	556.252	704.592	467.579	510.494	436.462	390.341	358.691	713.994	2230.44	728.297	619.299	471.512	487.675	673.798	479.594	0.711776
ENSG00000088002.7	SULT2B1	0	0	2	0	0	0	0	0	0	3	1	4	3	2	0	0.666667	0	1.33333	3	0.333333	2.16667	6.5
ENSG00000088035.11	ALG6	2135	2141	541	476	406.001	481	505.999	590	411.001	436	393.001	497.999	477	867	2138	474.334	525.666	413.334	614	500	513.667	1.02733
ENSG00000088038.13	CNOT3	2348	2247	2953	2726	2161	2064	2145	2414	1947	1768	1799	2471	2465	5159	2297.5	2613.33	2207.67	1838	3365	2410.5	2601.5	1.07924
ENSG00000088053.7	GP6	1.05	3	2	4.453	1	2	4	7	4.443	6	3	1	1	1	2.025	2.48433	4.33333	4.481	1	3.40883	2.7405	0.803941
ENSG00000088179.4	PTPN4	3479	3531	1179	991	853.999	553.999	527	578	665	718	673	882.999	846	1803	3505	1008	553	685.333	1177.33	780.5	931.333	1.19325
ENSG00000088205.8	DDX18	26376	27441	6090	5010	4283	5817.94	5457.99	6112.99	4067	3857	3794	3387.93	3345	6324	26908.5	5127.67	5796.31	3906	4352.31	5461.99	4129.16	0.755981
ENSG00000088247.11	KHSRP	18640	19012	17639	15379	12193.2	15083.1	14970	16407	12088	11239	10987	11230.4	10353	21786	18826	15070.4	15486.7	11438	14456.5	15278.5	12947.2	0.847413
ENSG00000088256.4	GNA11	1503	1558	880	778	663	486	461.001	527	598	572	551.999	732	693	1454	1530.5	773.667	491.334	574	959.667	632.5	766.833	1.21238
ENSG00000088280.14	ASAP3	933	932.001	7	0	2	9	11	8	54	50.999	62	156	185	334.001	932.5	3	9.33333	55.6663	225	6.16667	140.333	22.7568
ENSG00000088298.8	EDEM2	1234.41	1239.75	992.127	789.552	656.299	1153.85	1109.98	1267	403	370.075	426	626.035	596.2	1242.88	1237.08	812.659	1176.94	399.692	821.705	994.802	610.698	0.613889
ENSG00000088305.14	DNMT3B	2006	2032	78	51	64	653	641	654	243	216	235	255	226.999	524.999	2019	64.3333	649.333	231.333	335.666	356.833	283.5	0.794488
ENSG00000088320.3	REM1	0	1	2	0	0	0	2	3	7	8	9	2	0	0	0.5	0.666667	1.66667	8	0.666667	1.16667	4.33333	3.71429
ENSG00000088325.11	TPX2	19684	20238	8064	6734	5799	8114	8141	8663	5171	4944	4826	5568	5688	10673	19961	6865.67	8306	4980.33	7309.67	7585.83	6145	0.810063
ENSG00000088340.11	FER1L4	829.001	814	58	65.002	63.999	1158	1222	1273	72.001	54	84	309.001	316.999	733	821.5	62.3337	1217.67	70.0003	453	640	261.5	0.408594
ENSG00000088356.4	PDRG1	1297	1351	691	607	523	1087	1159	1256	615	618	627	421	364	745	1324	607	1167.33	620	510	887.167	565	0.636859
ENSG00000088367.16	EPB41L1	5	5	45.999	52	39.999	7	6	7.999	9	5	6	11	14	38.001	5	45.9993	6.99967	6.66667	21.0003	26.4995	13.8335	0.522029
ENSG00000088386.11	SLC15A1	1	0	0	0	0	0	1	0	8	5	0	1	0	1	0.5	0	0.333333	4.33333	0.666667	0.166667	2.5	15
ENSG00000088387.13	DOCK9	11748	12294	350	265.999	215	681.001	737	761.001	450	467.999	439.999	9723	10281	20460	12021	277	726.334	452.666	13488	501.667	6970.33	13.8943
ENSG00000088448.10	ANKRD10	4845	4919	2793	2157	1913	1265	1387	1323	1116	1288	1213	2222	1982	4298	4882	2287.67	1325	1205.67	2834	1806.33	2019.83	1.1182
ENSG00000088451.6	TGDS	3583	3633	649	514	473	921	944	1022	400	459	470	405	353	677	3608	545.333	962.333	443	478.333	753.833	460.667	0.611099
ENSG00000088538.12	DOCK3	3	3	1	3	4	2	3	1	7	1	5	1270	1185	2621	3	2.66667	2	4.33333	1692	2.33333	848.167	363.5
ENSG00000088543.10	C3orf18	36	44	65.999	68.999	59	32	33	34	207	192	210.001	95.999	91	219.001	40	64.666	33	203	135.333	48.833	169.167	3.46419
ENSG00000088682.9	COQ9	1874	2025	950	866	692.002	1512	1478	1615	1252	1328	1267	1008	979	2081	1949.5	836.001	1535	1282.33	1356	1185.5	1319.17	1.11275
ENSG00000088726.11	TMEM40	0	0	0	1	2	7	11	11	3	2	2	2	4	16	0	1	9.66667	2.33333	7.33333	5.33333	4.83333	0.90625
ENSG00000088727.8	KIF9	297	281.001	152.999	156.001	116.999	205	171.999	224	103.999	89	83.001	100	112	209	289	142	200.333	92	140.333	171.166	116.167	0.678677
ENSG00000088756.8	ARHGAP28	0	2	0	0	1	0	0	0	1	0	3	1	0	4	1	0.333333	0	1.33333	1.66667	0.166667	1.5	9
ENSG00000088766.7	CRLS1	4398	4455	1411	1190	1029	2367	2327	2592	1014	1073	1011	783	763.999	1531	4426.5	1210	2428.67	1032.67	1026	1819.33	1029.33	0.565775
ENSG00000088782.4	DEFB127	0	0	0	0	0	0	0	0	0	0	0	0	0	0	0	0	0	0	0	0	0	#DIV/0!
ENSG00000088808.12	PPP1R13B	1050	1081	557.999	470	414	195	191	243	279	274	246.999	612.999	588	1278	1065.5	480.666	209.667	266.666	826.333	345.166	546.5	1.58329
ENSG00000088812.13	ATRN	1698	1739	1589	1408	1112	2	2	4	1130	1102	1095	1878	1781	3853	1718.5	1369.67	2.66667	1109	2504	686.167	1806.5	2.63274
ENSG00000088826.13	SMOX	7	6	8	11	5	0	0	1	0	0	0	0	0	0	6.5	8	0.333333	0	0	4.16667	0	0
ENSG00000088827.8	SIGLEC1	1	0	0	0	0	0	2	0	0	1	1	0	0	0	0.5	0	0.666667	0.666667	0	0.333333	0.333333	1
ENSG00000088832.10	FKBP1A	9452.58	9930.53	10405.7	9423.87	7825.24	11295	11269.3	12317.2	5264.85	5253.12	5082.91	5314.85	4965.57	9759.68	9691.55	9218.26	11627.2	5200.3	6680.03	10422.7	5940.16	0.569924
ENSG00000088833.13	NSFL1C	2707	2793	1851	1580	1371	1643	1695	1880.01	1390	1443	1226	1413	1350	2793	2750	1600.67	1739.34	1353	1852	1670	1602.5	0.95958
ENSG00000088836.8	SLC4A11	1409	1484	59	60	35	0	1	0	173.999	142.999	153	0	0	0	1446.5	51.3333	0.333333	156.666	0	25.8333	78.333	3.03225
ENSG00000088854.11	C20orf194	135.003	165	164	133	101	0	1.004	2.003	150	150	173	244	284.001	612	150.001	132.667	1.00233	157.667	380	66.8345	268.834	4.02238
ENSG00000088876.7	ZNF343	828.028	818.97	540.761	431	404.187	655.007	638.319	650.197	573.688	595.15	566	477.687	435.298	852.65	823.499	458.649	647.841	578.279	588.545	553.245	583.412	1.05453
ENSG00000088881.16	EBF4	1	2	3	1	1	1	0	0	6	21	24	7	5	1	1.5	1.66667	0.333333	17	4.33333	1	10.6667	10.6667
ENSG00000088882.7	CPXM1	1509	1546	304	257	232	0	0	0	589	561	504	0	0	0	1527.5	264.333	0	551.333	0	132.167	275.667	2.08575
ENSG00000088888.13	MAVS	4881	4873	2872	2510	2060	1935	1808	1999	2175	2156	2205	1878	1839	3845	4877	2480.67	1914	2178.67	2520.67	2197.33	2349.67	1.06933
ENSG00000088899.10	LZTS3	213	179	77	67	63	100	101	125	123	130	123	238	220	408	196	69	108.667	125.333	288.667	88.8333	207	2.33021
ENSG00000088926.9	F11	0	0	0	0	0	0	0	0	0	0	0	0	0	0	0	0	0	0	0	0	0	#DIV/0!
ENSG00000088930.6	XRN2	11391	11573	5656	4663	4063	5098	4936	5576	2669	2636	2616	3212	3145	5921	11482	4794	5203.33	2640.33	4092.67	4998.67	3366.5	0.67348
ENSG00000088970.11	PLK1S1	748.001	755	521.999	384	374.999	658.001	634.999	697	451	445	417	443.002	491	988.001	751.5	426.999	663.333	437.667	640.668	545.166	539.167	0.988996
ENSG00000088986.6	DYNLL1	7946	8053	3608	3050	2672	4204	3912	4368	2259	2523	2124	2292	2062	4197	7999.5	3110	4161.33	2302	2850.33	3635.67	2576.17	0.708582
ENSG00000088992.13	TESC	547	545	686	644.001	424.001	10	0	2	251.999	260.001	265	205	190	336	546	584.667	4	259	243.667	294.334	251.333	0.853906
ENSG00000089006.12	SNX5	15088	15411.9	7798	6253.99	5427	8697.3	8972.63	9916.8	4907.97	5191	4776.99	4673.98	4310.99	8673.98	15249.9	6493	9195.58	4958.65	5886.31	7844.29	5422.48	0.691265
ENSG00000089009.11	RPL6	94878.5	97826.2	31652.3	28104.8	23436.3	56082.7	54350.1	60242.4	20890.6	22557.2	20766.5	18555.3	17907.3	37221.8	96352.4	27731.1	56891.7	21404.8	24561.5	42311.4	22983.1	0.543189
ENSG00000089012.10	SIRPG	0	0	74	65	48	1	3	1.136	4	5	1	15	5	11	0	62.3333	1.712	3.33333	10.3333	32.0227	6.83333	0.213391
ENSG00000089022.9	MAPKAPK5	3428	3440	1361.38	1111	934.999	2118	2201	2350	1103	1130	1101	848.001	771.999	1597	3434	1135.79	2223	1111.33	1072.33	1679.4	1091.83	0.650134
ENSG00000089041.12	P2RX7	1	0	193.001	166.001	141.001	241.999	225	239	164	223	226.001	88	115.001	194.999	0.5	166.668	235.333	204.334	132.667	201	168.5	0.838308
ENSG00000089048.10	ESF1	3198	3106	919	715	656	2279	2284	2494	688	693	664	594	508	1057	3152	763.333	2352.33	681.667	719.667	1557.83	700.667	0.44977
ENSG00000089050.10	RBBP9	1659	1618	1329	1190	1027	536	552	654	931	802.001	805	556	649	1111	1638.5	1182	580.667	846	772	881.333	809	0.917928
ENSG00000089053.8	ANAPC5	18933	19088	7019	5881	4931	10963	10742	11849	5116	5133	4993	4849	4631	9012	19010.5	5943.67	11184.7	5080.67	6164	8564.17	5622.33	0.656495
ENSG00000089057.10	SLC23A2	2041	2166	4141	3160	2799	887.001	855	968	5326	5375	5443	1301	1209	2229	2103.5	3366.67	903.334	5381.33	1579.67	2135	3480.5	1.63021
ENSG00000089060.7	SLC8B1	2414	2423	643	587.001	461.999	500.001	512	584.999	319.999	352	320	263	201.001	446	2418.5	564	532.333	330.666	303.334	548.167	317	0.578291
ENSG00000089063.10	TMEM230	6176.94	6267.95	2452	1910	1662	4067	3919	4393	1400	1443	1331	1868	1791	3470	6222.45	2008	4126.33	1391.33	2376.33	3067.17	1883.83	0.614194
ENSG00000089091.12	DZANK1	362	312	217.001	231	155.999	93.001	110	127	310	333	321	150.999	173.001	330	337	201.333	110	321.333	218	155.667	269.667	1.73233
ENSG00000089094.12	KDM2B	10221	10383	7301	6309	5298	4476	4462	4805	3563	3363	3379	4065	3882	7676.99	10302	6302.67	4581	3435	5208	5441.83	4321.5	0.794126
ENSG00000089101.13	C20orf26	2	1	4	1	1	4	1	1	2	3	5	8	7	13	1.5	2	2	3.33333	9.33333	2	6.33333	3.16667
ENSG00000089116.3	LHX5	0	0	1	0	1	2	0	0	0	0	1	0	0	1	0	0.666667	0.666667	0.333333	0.333333	0.666667	0.333333	0.5
ENSG00000089123.11	TASP1	826.001	777.999	362.998	311.998	270.999	332	352	390	262	280	251	321.002	286.999	683	802	315.332	358	264.333	430.334	336.666	347.333	1.03169
ENSG00000089127.8	OAS1	3381	3428	3712	3159	2883	3664	3473	3767	497.999	505	562.999	326.001	319	667	3404.5	3251.33	3634.67	521.999	437.334	3443	479.666	0.139316
ENSG00000089154.6	GCN1L1	38370	38989	16137	13481	11263	12177	11130	12445	9509	8547	8568	7094	6327	12594	38679.5	13627	11917.3	8874.67	8671.67	12772.2	8773.17	0.686897
ENSG00000089157.11	RPLP0	166149	166012	67629.8	62255	53402.3	107026	102361	114112	41665.4	43327.5	41235.3	44480.2	43262.5	82283.4	166080	61095.7	107833	42076.1	56675.4	84464.4	49375.7	0.584574
ENSG00000089159.11	PXN	1273	1315	788.002	662.999	573.001	326	368.001	396.002	932.998	863.999	894	198	195	361.001	1294	674.667	363.334	896.999	251.334	519.001	574.166	1.10629
ENSG00000089163.4	SIRT4	23	28	10	7	4	13	17	20	21	20	30	33	16	47	25.5	7	16.6667	23.6667	32	11.8333	27.8333	2.35211
ENSG00000089169.10	RPH3A	3	4	1	3	0	2	2	4	17	8	7	3	3	10	3.5	1.33333	2.66667	10.6667	5.33333	2	8	4
ENSG00000089177.13	KIF16B	1482	1493	425.001	384	286	189	198	213	548	600	638	174	154	348.999	1487.5	365	200	595.333	225.666	282.5	410.5	1.4531
ENSG00000089195.10	TRMT6	3888	4123	904	789	685	1741	1657	1836	763	726	687	492	434	878.999	4005.5	792.667	1744.67	725.333	601.666	1268.67	663.5	0.52299
ENSG00000089199.5	CHGB	15	16	0	0	1	1	0	0	3	0	0	0	0	0	15.5	0.333333	0.333333	1	0	0.333333	0.5	1.5
ENSG00000089220.4	PEBP1	12777	12923	8106	6652	5746	9568.58	9392.93	10405.8	3997	4082	3829	2448	2242	4213	12850	6834.67	9789.1	3969.33	2967.67	8311.88	3468.5	0.417294
ENSG00000089225.15	TBX5	0	1	2.02	8	1.982	0	1	0	0	4	0	0	0	13	0.5	4.00067	0.333333	1.33333	4.33333	2.167	2.83333	1.30749
ENSG00000089234.11	BRAP	3123	3207	1285	1033	882	1576	1471	1684	756	764	683	767.999	781	1511	3165	1066.67	1577	734.333	1020	1321.83	877.167	0.663598
ENSG00000089248.6	ERP29	4808	5014	4514	3992	3346	7236.93	6786.92	7689.89	2276	2717	2591	2298	2140.57	4163	4911	3950.67	7237.91	2528	2867.19	5594.29	2697.59	0.482205
ENSG00000089250.14	NOS1	3	0	9	13	5	2	0	4	4	2	3	3	4	5	1.5	9	2	3	4	5.5	3.5	0.636364
ENSG00000089280.14	FUS	10762	10889	18282	15868	12937	17642	18753.7	20770	10600	11388	10636	10215	9216	19955	10825.5	15695.7	19055.3	10874.7	13128.7	17375.5	12001.7	0.690725
ENSG00000089289.11	IGBP1	3421	3567	1893	1702	1366	1739.95	1681	1923.99	691	730	680	772	855	1526	3494	1653.67	1781.65	700.333	1051	1717.66	875.667	0.509803
ENSG00000089327.10	FXYD5	2656	2538	2788	2474	1905	946	899	1020	1460	1321	1291	606.999	559	1177	2597	2389	955	1357.33	781	1672	1069.17	0.639454
ENSG00000089335.16	ZNF302	1280.69	1282.89	789.433	597.085	549.485	1.481	0	0	62	72	85.744	3	3	6	1281.79	645.334	0.493667	73.248	4	322.914	38.624	0.119611
ENSG00000089351.10	GRAMD1A	2930	2867	3767	3289	2737	3229	3354	3494	2875	2696	2649	2718	2628	5353	2898.5	3264.33	3359	2740	3566.33	3311.67	3153.17	0.952139
ENSG00000089356.12	FXYD3	0	0	0	0	0	0	0	0	0	0	0	0	0	0	0	0	0	0	0	0	0	#DIV/0!
ENSG00000089472.12	HEPH	0	0	206	138.001	163	13	24	26	19	32	16	44	58	123	0	169	21	22.3333	75	95.0002	48.6667	0.51228
ENSG00000089486.12	CDIP1	143	127	1326	1218	971	444.001	460.001	491	159	135	162	109	86	201	135	1171.67	465.001	152	132	818.334	142	0.173523
ENSG00000089505.13	CMTM1	122.913	120.803	21	21	9	8.001	13	10	58.96	74	65.999	25	21	53	121.858	17	10.3337	66.3197	33	13.6668	49.6598	3.6336
ENSG00000089558.4	KCNH4	37	53	30	20	22	90	99	95	109	129	111	27	15	43	45	24	94.6667	116.333	28.3333	59.3333	72.3333	1.2191
ENSG00000089597.12	GANAB	16262	16518	11050	9350	7785	18825	18172	20257	7807	7578	7514	7623	7100	14264	16390	9395	19084.7	7633	9662.33	14239.8	8647.67	0.607287
ENSG00000089639.6	GMIP	3259	3317	4418	4106	3291	2989	3021	3293	1766	1742	1795	1866	1724	3579	3288	3938.33	3101	1767.67	2389.67	3519.67	2078.67	0.590586
ENSG00000089682.12	RBM41	585	640	777	687	562	386.001	426.999	473.999	386.999	413.999	380	606	553.001	1269	612.5	675.333	429	393.666	809.334	552.167	601.5	1.08935
ENSG00000089685.10	BIRC5	14714	15182	3428	3180	2657	3858	3778	4158	3788	3741	3551	2820	2818	5454	14948	3088.33	3931.33	3693.33	3697.33	3509.83	3695.33	1.05285
ENSG00000089692.4	LAG3	0	1	143.999	134	147	27	12	23	12	5	8	2	3	3	0.5	141.666	20.6667	8.33333	2.66667	81.1665	5.5	0.0677619
ENSG00000089693.6	MLF2	2863	2858	3819	3263	2702	5979	5874	6298	3480	3364	3341.66	2754	2636	5482	2860.5	3261.33	6050.33	3395.22	3624	4655.83	3509.61	0.753809
ENSG00000089723.5	OTUB2	7	5	45	24	20	4	5	7	41	26	29	144	127	278	6	29.6667	5.33333	32	183	17.5	107.5	6.14286
ENSG00000089737.11	DDX24	13296	13678	7137	5721	5047	5133	5383	5890	1747	1643	1659	5587	5440	10688	13487	5968.33	5468.67	1683	7238.33	5718.5	4460.67	0.780041
ENSG00000089775.7	ZBTB25	4172	4299.99	2671	2143	1925	636.999	595	641	1483	1688	1570	4133	4143	9068	4236	2246.33	624.333	1580.33	5781.33	1435.33	3680.83	2.56445
ENSG00000089818.12	NECAP1	2109	2126	1038	752	695	1146	1096	1292	507.002	479.999	496	579	529.001	1129	2117.5	828.333	1178	494.334	745.667	1003.17	620	0.618043
ENSG00000089820.11	ARHGAP4	7518.37	7782.56	3283	2895.28	2412.5	3744	3666.44	3837.11	2202	2266.31	2133	1939	1903.11	3935.96	7650.47	2863.59	3749.18	2200.44	2592.69	3306.39	2396.56	0.724829
ENSG00000089847.8	ANKRD24	14	14	110	98	82	55.087	59	67	40	50	61	124	98	223	14	96.6667	60.3623	50.3333	148.333	78.5145	99.3333	1.26516
ENSG00000089876.7	DHX32	0	0	611	516.999	463	0	1	0	0	0	0	0	0	0	0	530.333	0.333333	0	0	265.333	0	0
ENSG00000089902.8	RCOR1	4863	5255	1835	1545	1305	1622	1567	1713	728	777	770	2002	1735	3819	5059	1561.67	1634	758.333	2518.67	1597.83	1638.5	1.02545
ENSG00000089916.13	GPATCH2L	5325	5537	9188	7298	6856	1446.77	1390	1509.01	3387	3996	4059	5556	5652	12108	5431	7780.67	1448.59	3814	7772	4614.63	5793	1.25536
ENSG00000090006.13	LTBP4	1186	1167	469	416.999	340	1003	1079	1174	458.999	522	541.002	1274	1173	2747	1176.5	408.666	1085.33	507.334	1731.33	747	1119.33	1.49844
ENSG00000090013.5	BLVRB	2027	2098	340	380	247.001	509.999	477	571	414	455.001	409	447.999	463	921	2062.5	322.334	519.333	426	610.666	420.833	518.333	1.23168
ENSG00000090020.6	SLC9A1	379	402.031	1553	1307	998	658	628.999	728	902	783.001	784.001	852	815	1807	390.515	1286	671.666	823.001	1158	978.833	990.501	1.01192
ENSG00000090054.9	SPTLC1	3383.8	3448.75	1769.47	1352.9	1201.95	1286.44	1296.85	1468.95	1006.14	958.07	955.493	1126.91	1114.9	2178.08	3416.28	1441.44	1350.75	973.235	1473.3	1396.09	1223.27	0.876206
ENSG00000090060.13	PAPOLA	24680	24864	10779	8696	7697	7668	7530	8173	3916	3916	3867.99	10667	10444	19864	24772	9057.33	7790.33	3900	13658.3	8423.83	8779.17	1.04218
ENSG00000090061.13	CCNK	997.001	1013	4538	3907	3130	1987	1981	2133	990.999	966	950	3365	3340	7226	1005	3858.33	2033.67	969	4643.67	2946	2806.33	0.952591
ENSG00000090097.16	PCBP4	49.001	55	274.001	272.001	215	251.904	273.001	286.199	246.875	226.227	245	108.999	128	262	52.0005	253.667	270.368	239.367	166.333	262.018	202.85	0.774185
ENSG00000090104.7	RGS1	922.999	1016	12897	7275	6115	6	7	3	1504	1630	1755	493.999	490.001	915.999	969.499	8762.33	5.33333	1629.67	633.333	4383.83	1131.5	0.258107
ENSG00000090238.7	YPEL3	400	417	615.999	548	421	323	339.446	341	197.001	206.999	213	911.001	932.999	1947	408.5	528.333	334.482	205.667	1263.67	431.408	734.666	1.70295
ENSG00000090263.11	MRPS33	3552	3686	884	750	732	1693	1628	1800	497	478	531	348.001	323	654	3619	788.667	1707	502	441.667	1247.83	471.833	0.378122
ENSG00000090266.8	NDUFB2	5623	5888	1124	1004	945.999	2149	2045	2277	519	591	535.001	263.998	256.001	501.001	5755.5	1024.67	2157	548.334	340.333	1590.83	444.333	0.279309
ENSG00000090273.9	NUDC	7508.97	7796.94	2331.99	1995	1580.98	3540.99	3575.97	4056	2305	1993.99	2007	1439.96	1242	2663.98	7652.96	1969.32	3724.32	2102	1781.98	2846.82	1941.99	0.682159
ENSG00000090316.11	MAEA	4809	4824	2385	1982	1728	1476	1543	1734	1538	1481	1500	1468	1377	2750	4816.5	2031.67	1584.33	1506.33	1865	1808	1685.67	0.932339
ENSG00000090339.4	ICAM1	2744	2773	7006	6331	5185	2338	2113	2382	3237	3249	3116	7149	6176	12997	2758.5	6174	2277.67	3200.67	8774	4225.83	5987.33	1.41684
ENSG00000090372.10	STRN4	5954	6098.01	2780	2556	1895	2395	2295	2657	2127	1813	1923	2460	2210	4662	6026	2410.33	2449	1954.33	3110.67	2429.67	2532.5	1.04232
ENSG00000090376.4	IRAK3	17	24	1397	1129	984	9	23	15	5	4	6	14	18	24	20.5	1170	15.6667	5	18.6667	592.833	11.8333	0.0199606
ENSG00000090382.2	LYZ	1	1	0	1	1	2	1	4	0	0	0	0	0	0	1	0.666667	2.33333	0	0	1.5	0	0
ENSG00000090402.3	SI	0	0	0	0	0	0	1	0	0	0	0	0	0	0	0	0	0.333333	0	0	0.166667	0	0
ENSG00000090432.5	MUL1	1945	2009	765	654	537	948	893	961	575	553	562	482	458	893	1977	652	934	563.333	611	793	587.167	0.740437
ENSG00000090447.7	TFAP4	2345	2319	1313	1199	915.999	1100	1061	1157	1040	957.001	949	974.001	765	1703	2332	1142.67	1106	982	1147.33	1124.33	1064.67	0.946932
ENSG00000090470.10	PDCD7	2469	2788	1625	1430.95	1213	2254	2356	2481	1411	1291	1352	1096	1044	2157	2628.5	1422.98	2363.67	1351.33	1432.33	1893.33	1391.83	0.735126
ENSG00000090487.6	SPG21	3531	3582	2510	1981	1814	4365	4360	4825	2024	1894	1917	2014	1926	3861	3556.5	2101.67	4516.67	1945	2600.33	3309.17	2272.67	0.686779
ENSG00000090512.7	FETUB	0	0	0	0	0	0	0	0	0	0	0	0	0	0	0	0	0	0	0	0	0	#DIV/0!
ENSG00000090520.6	DNAJB11	11905	11975.5	2494.7	1822.53	1536.83	3052.82	3022.47	3361	925.018	860.455	908.376	1553.98	1481.1	2864.89	11940.2	1951.35	3145.43	897.95	1966.66	2548.39	1432.3	0.562043
ENSG00000090530.5	LEPREL1	0	2	2338	1937	1718	0	0	0	0	0	0	0	2	0	1	1997.67	0	0	0.666667	998.833	0.333333	0.000333723
ENSG00000090534.13	THPO	0	1	0	0	0	0	0	1	20	21	12	14	19	32	0.5	0	0.333333	17.6667	21.6667	0.166667	19.6667	118
ENSG00000090539.11	CHRD	0	3	2	2	1	2	3	8	39.001	32	50	39.999	47	78.999	1.5	1.66667	4.33333	40.3337	55.3327	3	47.8332	15.9444
ENSG00000090554.8	FLT3LG	208.861	222.107	174.153	138.58	102.001	62.909	64.325	92	103.668	107.1	93	92.704	89.443	220.149	215.484	138.245	73.078	101.256	134.099	105.661	117.677	1.11372
ENSG00000090565.11	RAB11FIP3	932.999	936.999	1414	1193	923.999	1309	1191	1340	1245	1235	1146	1187	1063	2223	934.999	1177	1280	1208.67	1491	1228.5	1349.83	1.09877
ENSG00000090581.5	GNPTG	579.999	556	555	505.001	393	756.923	710.393	776.999	403.999	445	384.999	517.001	507.999	1129	568	484.334	748.105	411.333	718	616.219	564.666	0.91634
ENSG00000090612.16	ZNF268	2240	2414	1269	945.998	877.001	570.999	524	626	856.512	977.999	823	377	423.999	787	2327	1030.67	573.666	885.837	529.333	802.166	707.585	0.882093
ENSG00000090615.8	GOLGA3	17619.9	18080.8	6723	5780	4616	3277	2926	3056	4276	4158	3947	3033	2723	5693	17850.3	5706.33	3086.33	4127	3816.33	4396.33	3971.67	0.903404
ENSG00000090621.9	PABPC4	15313	15545.8	16879	14274	11795	10888.9	10751	11658.9	8628	8546	8300	4837	4268	8523	15429.4	14316	11099.6	8491.33	5876	12707.8	7183.67	0.565296
ENSG00000090659.13	CD209	0	2	3	4	2	0	0	1	0	1	0	1	0	3	1	3	0.333333	0.333333	1.33333	1.66667	0.833333	0.5
ENSG00000090661.7	CERS4	2559	2671	1407	1169	936.999	2478	2431	2657	700.999	743.001	715.999	1282	1234	2307	2615	1171	2522	720	1607.67	1846.5	1163.83	0.630292
ENSG00000090674.11	MCOLN1	94.785	111.001	228.999	183.999	177.386	216	252.001	298.001	360.953	286.98	286	334.854	314	664.999	102.893	196.795	255.334	311.311	437.951	226.064	374.631	1.65719
ENSG00000090686.11	USP48	6067	6195	8343	6721	6002	3982	4031.04	4344	3418	3659	3563	3716	3917	7802	6131	7022	4119.01	3546.67	5145	5570.51	4345.83	0.780151
ENSG00000090776.5	EFNB1	264	255	117	93	77	65	68	97	74	78	106	25	22	39	259.5	95.6667	76.6667	86	28.6667	86.1667	57.3333	0.665377
ENSG00000090857.9	PDPR	4690.58	4923.16	2818.42	2253.41	1926.29	2216.88	2073.3	2181.94	3848.74	3551.99	3637.59	2049.47	2072.24	3916.83	4806.87	2332.71	2157.38	3679.44	2679.51	2245.04	3179.48	1.41622
ENSG00000090861.11	AARS	19755	20192	7535	6244	5311	3984	3963	4453	10904.2	10782	10600	4458	3964	7638	19973.5	6363.33	4133.33	10762.1	5353.33	5248.33	8057.69	1.53529
ENSG00000090863.7	GLG1	6573	6746	7039	5712	4730	6010	5832	6410	7649	8211	8309	5683	5783	11626	6659.5	5827	6084	8056.33	7697.33	5955.5	7876.83	1.32261
ENSG00000090889.10	KIF4A	5601.87	5795.75	2213.73	1868.98	1660.95	1331.38	1312.19	1474.18	1794.84	1877.98	1658.98	1459.85	1464.79	2856.74	5698.81	1914.55	1372.58	1777.27	1927.13	1643.57	1852.2	1.12694
ENSG00000090905.13	TNRC6A	8261	8564	4851	4047	3335	3191	2930	3368	3251	3077.14	2861	3823	3504	7313	8412.5	4077.67	3163	3063.05	4880	3620.33	3971.52	1.097
ENSG00000090920.9	FCGBP	33	27	215	198	155	22	20	35	52	60	56	178	217	387	30	189.333	25.6667	56	260.667	107.5	158.333	1.47287
ENSG00000090924.10	PLEKHG2	1552	1541	3862.05	3319	2722	1118	1092	1196	1672	1528.07	1506	1592.04	1602	3240	1546.5	3301.02	1135.33	1568.69	2144.68	2218.18	1856.68	0.837033
ENSG00000090932.6	DLL3	465	522	59	41.999	50	21	17	24	0	0	0	7	8	15	493.5	50.333	20.6667	0	10	35.4998	5	0.140846
ENSG00000090971.4	NAT14	713	745	393	332	311.001	943	928	1051	398	438	397	497	427	955.999	729	345.334	974	411	626.666	659.667	518.833	0.786508
ENSG00000090975.8	PITPNM2	2263	2166	41	37	41	435	403	469.999	228.001	290	240.001	452	438.001	923.001	2214.5	39.6667	436	252.667	604.334	237.833	428.501	1.80169
ENSG00000090989.13	EXOC1	4629	4541	1429	1079	1004	959	967.001	1057	895.001	983.999	1067	1258	1305	2585	4585	1170.67	994.334	982	1716	1082.5	1349	1.24619
ENSG00000091009.6	RBM27	10418	10562	5107	3925	3348	2736	2614	2908	2915	2850	2718	3516	3323	6510	10490	4126.67	2752.67	2827.67	4449.67	3439.67	3638.67	1.05785
ENSG00000091010.4	POU4F3	4	1	0	0	0	0	0	1	0	0	0	0	0	1	2.5	0	0.333333	0	0.333333	0.166667	0.166667	1
ENSG00000091039.12	OSBPL8	12445	12801	5316	3902	3484	4874	4948	5334	3308	3047	3113	2441	2543	4648	12623	4234	5052	3156	3210.67	4643	3183.33	0.68562
ENSG00000091073.15	DTX2	1173.63	1243.27	1395.64	1389.88	1037.22	623.081	631.441	700.951	718.543	712.881	780.109	775.462	749.094	1609.25	1208.45	1274.25	651.824	737.178	1044.6	963.036	890.89	0.925085
ENSG00000091106.14	NLRC4	21	10	14	19	9	68	73	94	0	3	0	0	1	4	15.5	14	78.3333	1	1.66667	46.1667	1.33333	0.0288809
ENSG00000091127.9	PUS7	8208	8253	1487	1148	939	2228	2207	2311	1475	1458	1258	808.999	653	1326	8230.5	1191.33	2248.67	1397	929.333	1720	1163.17	0.67626
ENSG00000091128.8	LAMB4	7	15	10	1	3	0	0	0	1	0	0	0	2	2	11	4.66667	0	0.333333	1.33333	2.33333	0.833333	0.357143
ENSG00000091129.15	NRCAM	1	2	146.001	82	81	7	12	8	1868	1927	1964	1542	1658	3225	1.5	103	9	1919.67	2141.67	56.0002	2030.67	36.2618
ENSG00000091136.9	LAMB1	3	2	1	0	9	0	0	0	2	0	0	0	0	0	2.5	3.33333	0	0.666667	0	1.66667	0.333333	0.2
ENSG00000091137.7	SLC26A4	6	8	6	5	3	8	7	2	11	10	10	0	0	1	7	4.66667	5.66667	10.3333	0.333333	5.16667	5.33333	1.03226
ENSG00000091138.8	SLC26A3	1	1	0	0	0	0	0	0	0	0	0	0	0	0	1	0	0	0	0	0	0	#DIV/0!
ENSG00000091140.8	DLD	10411	10503	4529	3589	3293	5726	5558	6092	2466	2427	2405	2404	2329	4411	10457	3803.67	5792	2432.67	3048	4797.83	2740.33	0.571161
ENSG00000091157.9	WDR7	4202.45	4361.53	1788.44	1513	1329.72	844	812.442	994.999	1280	1148.73	1246	1402	1253	2567.69	4281.99	1543.72	883.814	1224.91	1740.9	1213.77	1482.9	1.22174
ENSG00000091164.8	TXNL1	8478	8657	2822	2206	2026	2562	2554	2945	1117	1150	1109	1244	1135	2270	8567.5	2351.33	2687	1125.33	1549.67	2519.17	1337.5	0.53093
ENSG00000091181.15	IL5RA	0	0	1	5	7	6	3	3	11	2	5	1	1	1	0	4.33333	4	6	1	4.16667	3.5	0.84
ENSG00000091262.10	ABCC6	2	1	4	1	2	0	0	0	0	2	2	8	4	5	1.5	2.33333	0	1.33333	5.66667	1.16667	3.5	3
ENSG00000091317.7	CMTM6	8642	8724	4261	3198	2982	2843	2729	3146	2156	2087	1996	2547	2519	4679	8683	3480.33	2906	2079.67	3248.33	3193.17	2664	0.834281
ENSG00000091409.10	ITGA6	15	15	2	5	2	19	15	15	0	0	0	2	0	2	15	3	16.3333	0	1.33333	9.66667	0.666667	0.0689655
ENSG00000091428.13	RAPGEF4	2	1	19	13	9	3	1	0	6	13	14	40.999	60	132	1.5	13.6667	1.33333	11	77.6663	7.5	44.3332	5.91109
ENSG00000091436.12	MLTK	848.052	866.999	1308	1011	896	1187	1267	1316	534	601	555.001	163	213.999	322.001	857.525	1071.67	1256.67	563.334	233	1164.17	398.167	0.342019
ENSG00000091482.5	SMPX	0	0	0	0	0	0	1	0	0	0	0	0	0	3	0	0	0.333333	0	1	0.166667	0.5	3
ENSG00000091483.6	FH	4437	4635	2883	2423	2087	4538	4350.99	5000	1361	1199	1211	3275	3081	5842	4536	2464.33	4629.66	1257	4066	3547	2661.5	0.750353
ENSG00000091490.6	SEL1L3	41727	43110	2590	2131	1963	8479	8192	9021	5243	5816	5668.51	7218	7571	15006	42418.5	2228	8564	5575.84	9931.67	5396	7753.75	1.43694
ENSG00000091513.10	TF	2	1	8	9	9	3	1	2	0	3	4	4	7	14	1.5	8.66667	2	2.33333	8.33333	5.33333	5.33333	1
ENSG00000091527.11	CDV3	40942	41502	22039	17238	15407	25477	24537	27208.9	10945	10848	10106	9817	9108	17876	41222	18228	25741	10633	12267	21984.5	11450	0.520822
ENSG00000091536.12	MYO15A	1	6	14.999	22	20.001	14	13	9	4.001	4.999	10	25	38.001	79.001	3.5	19	12	6.33333	47.334	15.5	26.8337	1.7312
ENSG00000091542.8	ALKBH5	8897	8963	8287	7361	6040	2864	3046	3186	5036	5554	5520	4961	5044	10160	8930	7229.33	3032	5370	6721.67	5130.67	6045.83	1.17837
ENSG00000091583.6	APOH	0	0	0	0	0	0	0	0	0	0	0	0	0	0	0	0	0	0	0	0	0	#DIV/0!
ENSG00000091592.11	NLRP1	531.001	562.999	2798	2419	1954	369	362	375.001	3846	3815	3841	7351	6878	14584	547	2390.33	368.667	3834	9604.33	1379.5	6719.17	4.87073
ENSG00000091622.11	PITPNM3	11	9	48	38	32	52	37	44	59	52	44	57.001	40.999	114.001	10	39.3333	44.3333	51.6667	70.667	41.8333	61.1668	1.46216
ENSG00000091640.3	SPAG7	1096	1183	1317	1162	960.999	741.001	714.999	766	579.001	627	604.999	492	475.999	1006	1139.5	1146.67	740.667	603.667	657.999	943.667	630.833	0.668491
ENSG00000091651.4	ORC6	3903.96	4241.29	1633.57	1336.16	1280.38	1321	1393	1478	1726.99	1863.42	1744.42	950.865	849.398	1871.97	4072.63	1416.7	1397.33	1778.28	1224.08	1407.02	1501.18	1.06692
ENSG00000091656.11	ZFHX4	0	3	543	456	373	1	0	1	0	0	0	2	0	2	1.5	457.333	0.666667	0	1.33333	229	0.666667	0.00291121
ENSG00000091664.7	SLC17A6	0	0	0	0	0	0	0	1	0	0	0	0	0	0	0	0	0.333333	0	0	0.166667	0	0
ENSG00000091704.5	CPA1	3	2	0	0	0	0	0	0	0	0	0	0	0	0	2.5	0	0	0	0	0	0	#DIV/0!
ENSG00000091732.11	ZC3HC1	2664	2892	651.001	565.001	465	811	827	939	528	491	509.001	296.999	282	583	2778	560.334	859	509.334	387.333	709.667	448.333	0.631752
ENSG00000091831.17	ESR1	8	7	10	11	6	4	6	5	87	79.999	73	3	1	1	7.5	9	5	79.9997	1.66667	7	40.8332	5.83331
ENSG00000091844.3	RGS17	0	1	5	3	0	2	2	0	1	0	0	0	0	3	0.5	2.66667	1.33333	0.333333	1	2	0.666667	0.333333
ENSG00000091879.9	ANGPT2	0	0	0	0	0	1	0	1	0	0	0	0	0	0	0	0	0.666667	0	0	0.333333	0	0
ENSG00000091947.5	TMEM101	1298	1413	683.999	603.001	488	923	856	908	450	542	498	703	689	1447	1355.5	591.667	895.667	496.667	946.333	743.667	721.5	0.970193
ENSG00000091972.14	CD200	3	3	1339	1012	945.001	0	0	0	82	83	64	376	344	596.001	3	1098.67	0	76.3333	438.667	549.334	257.5	0.46875
ENSG00000091986.11	CCDC80	0	0	13	8	15	1	0	1	0	0	4	34	31	59	0	12	0.666667	1.33333	41.3333	6.33333	21.3333	3.36842
ENSG00000092009.6	CMA1	0	0	3	3	3	0	0	1	0	1	0	0	0	1	0	3	0.333333	0.333333	0.333333	1.66667	0.333333	0.2
ENSG00000092010.10	PSME1	10847	11320	5676	4914	4235	6389	6245	7048	3398	3570	3445	3861	3877	7369	11083.5	4941.67	6560.67	3471	5035.67	5751.17	4253.33	0.73956
ENSG00000092020.6	PPP2R3C	3760	3641	1005	809.999	690	768	697	810	561	618.002	583	525.001	520.999	1109	3700.5	835	758.333	587.334	718.333	796.667	652.834	0.819456
ENSG00000092036.12	HAUS4	4490	4559	1651	1516	1230	1123.2	1020.86	1111.3	935.147	1066	1048	987	1010	2082	4524.5	1465.67	1085.12	1016.38	1359.67	1275.39	1188.02	0.931497
ENSG00000092051.12	JPH4	1	0	313.999	304	238	3	1	1	23	18	38	1045	790	1650	0.5	285.333	1.66667	26.3333	1161.67	143.5	594	4.13938
ENSG00000092054.12	MYH7	1	0	8.834	9	14	3	2	6	0	0	0	0	0	0	0.5	10.6113	3.66667	0	0	7.139	0	0
ENSG00000092067.5	CEBPE	14	14	2	1	1	1	0	0	1	0	0	0	0	0	14	1.33333	0.333333	0.333333	0	0.833333	0.166667	0.2
ENSG00000092068.14	SLC7A8	96	91	0	0	1	0	0	1	3	0	2	14	18	22	93.5	0.333333	0.333333	1.66667	18	0.333333	9.83333	29.5
ENSG00000092094.6	OSGEP	2954	2961	1183	971	800.999	713.001	756.001	901	870.001	916.002	867.999	563.001	478	1088	2957.5	984.999	790.001	884.667	709.667	887.5	797.167	0.898217
ENSG00000092096.10	SLC22A17	0	0	0	0	2	4.001	0	3	0	0	0	0	0	0	0	0.666667	2.33367	0	0	1.50017	0	0
ENSG00000092098.12	RNF31	2871.62	2870.76	2532.08	2318.52	1776.21	1771.64	1688.54	1858.51	1362.38	1147.31	1204.83	1387.63	1264.03	2644.96	2871.19	2208.94	1772.9	1238.18	1765.54	1990.92	1501.86	0.754355
ENSG00000092108.16	SCFD1	4635	4705	2371	1907	1832	1520	1453	1632	1071	1159	1089	1210	1126	2360	4670	2036.67	1535	1106.33	1565.33	1785.83	1335.83	0.748017
ENSG00000092140.10	G2E3	5140	5154	1704	1194	1119	1366	1347	1354	1297	1322	1389	1532	1567	2984	5147	1339	1355.67	1336	2027.67	1347.33	1681.83	1.24827
ENSG00000092148.8	HECTD1	24165	24732	8063	6473	5645	4314	4193	4518	5418	5590	5400	5079	4837	9721	24448.5	6727	4341.67	5469.33	6545.67	5534.33	6007.5	1.0855
ENSG00000092199.13	HNRNPC	81667	83743.5	28113.9	23114.3	19981.9	24086.9	23403.3	26080.6	19082.8	18801.7	18159.7	14707.2	14164.8	27350.4	82705.2	23736.7	24523.6	18681.4	18740.8	24130.2	18711.1	0.775424
ENSG00000092200.8	RPGRIP1	5	0	9	5	3	4	3	3	0	3	0	2	6	7	2.5	5.66667	3.33333	1	5	4.5	3	0.666667
ENSG00000092201.5	SUPT16H	35338	36452.7	10503.7	8529.81	7414.95	7853.31	7848.93	8708.22	8043.72	7610.53	7182.64	6141.9	5805.84	11425.5	35895.3	8816.16	8136.82	7612.3	7791.08	8476.49	7701.69	0.908594
ENSG00000092203.9	TOX4	6801	6972.99	3299	2954	2452	1508	1552.99	1641.99	1744	1727	1680	2039	2151	4034.99	6886.99	2901.67	1567.66	1717	2741.66	2234.66	2229.33	0.997615
ENSG00000092208.12	GEMIN2	2803	2828	479	405	361	359.999	370	396.001	348.999	344.001	323.001	257.001	251	516.001	2815.5	415	375.333	338.667	341.334	395.167	340	0.860398
ENSG00000092295.7	TGM1	63	66	87	75.001	62	47	53.001	49	57	69	60	112.001	107	200	64.5	74.667	49.667	62	139.667	62.167	100.834	1.62198
ENSG00000092330.11	TINF2	3662	3646	1430	1143	1094	1039	1077	1174	1106	1069	1073	1213	1201	2166	3654	1222.33	1096.67	1082.67	1526.67	1159.5	1304.67	1.1252
ENSG00000092345.9	DAZL	19	24	9	8	1	1	0	0	30	18	21	24	22	49	21.5	6	0.333333	23	31.6667	3.16667	27.3333	8.63158
ENSG00000092377.9	TBL1Y	0	0	0	0	0	0	0	0	2	0	1	7	7	18	0	0	0	1	10.6667	0	5.83333	#DIV/0!
ENSG00000092421.12	SEMA6A	2	1	2111	1874	1538	10	11	14	2	0	1	11	14	38	1.5	1841	11.6667	1	21	926.333	11	0.0118748
ENSG00000092439.9	TRPM7	15237	15675	5989	4494	4251	5188	4746	5380	3541	3518	3642	3275	3226	6389	15456	4911.33	5104.67	3567	4296.67	5008	3931.83	0.785111
ENSG00000092445.7	TYRO3	4.023	6.063	6	7	7	32.971	8	25.011	150	135	158.001	2	2	0	5.043	6.66667	21.994	147.667	1.33333	14.3303	74.5002	5.19877
ENSG00000092470.7	WDR76	16201	16304	3193	2636	2223	1913	1902	2062	1956	1879	1758	1277	1265	2437	16252.5	2684	1959	1864.33	1659.67	2321.5	1762	0.758992
ENSG00000092529.18	CAPN3	0	4	186.478	167.038	145.294	38.863	16.035	35.312	37.333	40.637	37.778	106.817	99.988	215.673	2	166.27	30.07	38.5827	140.826	98.17	89.7043	0.913765
ENSG00000092531.5	SNAP23	3649	3701	3361	2697	2466	2741	2626	2965	1208	1295	1247	1552	1672	3299	3675	2841.33	2777.33	1250	2174.33	2809.33	1712.17	0.609456
ENSG00000092607.9	TBX15	2	0	417	339	297	7	5	4	1	6	6	2	1	2	1	351	5.33333	4.33333	1.66667	178.167	3	0.0168382
ENSG00000092621.7	PHGDH	20469	20713	1328	1220	991	1	0	1	1044	1144	1113	870	765.001	1467	20591	1179.67	0.666667	1100.33	1034	590.167	1067.17	1.80825
ENSG00000092758.11	COL9A3	511.999	534	54	69	49.999	141	117.001	152.001	31	55.001	54	79.002	88.999	223.999	523	57.6663	136.667	46.667	130.667	97.1668	88.6668	0.912522
ENSG00000092820.13	EZR	58876	59957	14096	12070	10367	13557	13539	14650	7751	8098	7709	11816	11861	23777	59416.5	12177.7	13915.3	7852.67	15818	13046.5	11835.3	0.907165
[truncated: 55,907 more rows]

## Sheet: hg19 + hhv4 AG876
Gene ID	Gene Name	Ramos (EBV Negative), RepA	Ramos (EBV Negative), RepB	GM12878 (EBV1), RepA	GM12878 (EBV1), RepB	GM12878 (EBV1), RepC	Mutu-III (EBV1), RepA	Mutu-III (EBV1), RepB	Mutu-III (EBV1), RepC	AG876 (EBV2), RepA	AG876 (EBV2), RepB	AG876 (EBV2), RepC	Jiyoye (EBV2), RepA	Jiyoye (EBV2), RepB	Jiyoye (EBV2), RepC	Average Ramos (EBV negative)	Average GM12878 (EBV1)	Average Mutu-III (EBV1)	Average AG876 (EBV2)	Average Jiyoye (EBV2)	Average All EBV1	Average All EBV2	EBV2/EBV1
ENSG00000000003.10	TSPAN6	0	1	0	2	6	1	0	0.984	0	0	0	0	0	0	0.5	2.66667	0.661333	0	0	1.664	0	0
ENSG00000000005.5	TNMD	0	0	0	0	0	0	0	0	0	0	0	0	0	0	0	0	0	0	0	0	0	#DIV/0!
ENSG00000000419.8	DPM1	3802	3980	1394	1025	986	1861	1747	1966	604	608	571.001	667	681.001	1382	3891	1135	1858	594.334	910	1496.5	752.167	0.502617
ENSG00000000457.9	SCYL3	1142	1244	945.999	756.999	687	359	321	345	440	456	451	453	397	994	1193	796.666	341.667	449	614.667	569.166	531.833	0.934408
ENSG00000000460.12	C1orf112	3366	3463	1289	1098	932.001	508	507.999	571	774	781	786	737.001	706.999	1438	3414.5	1106.33	529	780.333	960.666	817.667	870.5	1.06461
ENSG00000000938.8	FGR	897	967	4905	4294	3578	3212	3344	3659	1670	1740	1791	3648	3797	7837.8	932	4259	3405	1733.67	5094.26	3832	3413.97	0.89091
ENSG00000000971.11	CFH	1	1	0	0	0	0	0	0	1	1	1	11	10	9	1	0	0	1	10	0	5.5	#DIV/0!
ENSG00000001036.9	FUCA2	1	1	1449	1205	1044	0	0	0	0	0	0	8	5	12	1	1232.67	0	0	8.33333	616.333	4.16667	0.00676041
ENSG00000001084.6	GCLC	3312	3407	1024	821	663	1566	1584	1711	1271	1294	1233	1044	991	2042	3359.5	836	1620.33	1266	1359	1228.17	1312.5	1.06867
ENSG00000001167.10	NFYA	2893	2918	2256	1894	1638	2439	2365	2477	2056	2106	1888	1849	1918	3751	2905.5	1929.33	2427	2016.67	2506	2178.17	2261.33	1.03818
ENSG00000001460.13	STPG1	315.999	356	53.001	39	21	21.001	15	19	6	5	6	73.001	81.999	159.999	336	37.667	18.3337	5.66667	105	28.0003	55.3332	1.97616
ENSG00000001461.12	NIPAL3	2059	2004	761.998	611.001	563	290.999	321.999	335	293.001	258.999	330.999	580	602	1217	2031.5	645.333	315.999	294.333	799.667	480.666	547	1.138
ENSG00000001497.12	LAS1L	5405	5384	2522	2286	1800	3288	3278	3561	1658	1546	1605	1511	1373	2724	5394.5	2202.67	3375.67	1603	1869.33	2789.17	1736.17	0.622468
ENSG00000001561.6	ENPP4	3205	3181	908	631	594	1132	1096	1240	682	682	704	795	991	1553	3193	711	1156	689.333	1113	933.5	901.167	0.965363
ENSG00000001617.7	SEMA3F	20	17	16	12	11	26	36.001	23	17	29	22	3172	3048	6646	18.5	13	28.3337	22.6667	4288.67	20.6668	2155.67	104.306
ENSG00000001626.10	CFTR	1	1	10	10	9	1	0	0	0	0	0	0	3	4	1	9.66667	0.333333	0	2.33333	5	1.16667	0.233333
ENSG00000001629.5	ANKIB1	6625	6790	4611	3621	3068	2545	2517	2619	2017	2078	2078	2426	2455	4869	6707.5	3766.67	2560.33	2057.67	3250	3163.5	2653.83	0.838892
ENSG00000001630.11	CYP51A1	10801.6	10876.5	8104.9	6430.33	6055.63	6040.77	5568.61	6112.54	4286.87	4585.95	4586	3483.55	3668.24	6959.99	10839	6863.62	5907.31	4486.27	4703.93	6385.46	4595.1	0.719619
ENSG00000001631.10	KRIT1	5212.77	5312.73	1634.29	1401.55	1193.74	1792.97	1893.69	1895.11	955.13	1015.41	952.743	1417.15	1343.62	2788.7	5262.75	1409.86	1860.59	974.427	1849.82	1635.23	1412.13	0.863566
ENSG00000002016.12	RAD52	1129	1210.26	356.998	293.001	217	362.001	327	399	299.999	316.001	304.001	396.001	416	837.001	1169.63	289	362.667	306.667	549.667	325.833	428.167	1.31407
ENSG00000002079.8	MYH16	1	1	0	1	1	1	0	0	0	0	0	0	0	0	1	0.666667	0.333333	0	0	0.5	0	0
ENSG00000002330.9	BAD	1206	1226	819.001	692	580	564	480.999	574.999	556	615.999	578	494.001	464.001	940	1216	697	539.999	583.333	632.667	618.5	608	0.983024
ENSG00000002549.8	LAP3	9705.99	9913	7162	5855	5298	4966.92	4573.95	5280.9	2124.99	1984	1935	2257	2150	4204	9809.5	6105	4940.59	2014.66	2870.33	5522.79	2442.5	0.442258
ENSG00000002586.13	CD99	17.744	435.997	1851.47	1531.53	1335.71	561.902	536.027	597.095	1181.59	1196.04	1095.81	223.06	0	9.646	226.87	1572.9	565.008	1157.81	77.5687	1068.96	617.69	0.577845
ENSG00000002587.5	HS3ST1	1	0	97.982	110	78	3.222	4.79	1	13	28	20	193.861	188	360.005	0.5	95.3273	3.004	20.3333	247.289	49.1657	133.811	2.72164
ENSG00000002726.15	AOC1	0	0	0	2	0	8	9	10	1	0	1	0	0	0	0	0.666667	9	0.666667	0	4.83333	0.333333	0.0689655
ENSG00000002745.8	WNT16	2	0	8	7	5	0	0	0	0	0	0	0	0	0	1	6.66667	0	0	0	3.33333	0	0
ENSG00000002746.10	HECW1	3	1	53.999	57	45.001	2	0	0	1	0	0	5	9	17.999	2	52	0.666667	0.333333	10.6663	26.3333	5.49983	0.208854
ENSG00000002822.11	MAD1L1	4368	4379	1452	1268	1117	1002	955.002	1051	1092	1152	1072	762.001	641.999	1490	4373.5	1279	1002.67	1105.33	964.666	1140.83	1035	0.907231
ENSG00000002834.13	LASP1	11962	12097	12180	10763	8948	9802	9442	10490	5718	5919	5626	9985	10247	20353	12029.5	10630.3	9911.33	5754.33	13528.3	10270.8	9641.33	0.93871
ENSG00000002919.10	SNX11	1113	1120	1874	1724	1531	770	721	788	817	837.001	730	953.999	813	1654	1116.5	1709.67	759.667	794.667	1140.33	1234.67	967.5	0.783612
ENSG00000002933.3	TMEM176A	0	0	0	0	1	1	0	0	0	0	0	1	0	0	0	0.333333	0.333333	0	0.333333	0.333333	0.166667	0.5
ENSG00000003056.3	M6PR	9571	9838	5577	4388	3754	6388	6254	7068	3418	3487	3255	2491	2381	4877	9704.5	4573	6570	3386.67	3249.67	5571.5	3318.17	0.595561
ENSG00000003096.9	KLHL13	0	1	826.804	666.717	627.629	1123	1041.87	1132.94	2	2	2	22	33	72	0.5	707.05	1099.27	2	42.3333	903.161	22.1667	0.0245434
ENSG00000003137.4	CYP26B1	0	0	0	1	1	0	2	0	1	0	1	2	0	0	0	0.666667	0.666667	0.666667	0.666667	0.666667	0.666667	1
ENSG00000003147.13	ICA1	9	2	165	189	181.001	10	21	18	38.999	36.999	29	7	6	9	5.5	178.334	16.3333	34.9993	7.33333	97.3335	21.1663	0.217462
ENSG00000003249.9	DBNDD1	35	30	163	126	105	456	362	434	84	64.627	77	69	55	97	32.5	131.333	417.333	75.209	73.6667	274.333	74.4378	0.271341
ENSG00000003393.10	ALS2	417.001	422	817.001	648	551.001	277.001	291	308	554	516	539.001	889	840.999	1853	419.5	672.001	292	536.334	1194.33	482	865.333	1.7953
ENSG00000003400.10	CASP10	27	32	865.523	760.999	658	110	130	133	216	275	286.999	72	72	147.999	29.5	761.507	124.333	259.333	97.333	442.92	178.333	0.40263
ENSG00000003402.15	CFLAR	2894	3016	9039.15	7322.08	6559.27	1360.08	1441.96	1491.39	2898.85	3227.81	3256.14	7239.46	6780.26	14823	2955	7640.17	1431.14	3127.6	9614.25	4535.66	6370.92	1.40463
ENSG00000003436.10	TFPI	1	5	2	2	2	0	0	1	6	4	10	105	108.999	225	3	2	0.333333	6.66667	146.333	1.16667	76.4998	65.5713
ENSG00000003509.11	NDUFAF7	1744	1781	843.999	655.999	583	547.001	524.002	616.001	565.998	578.001	600	589.001	603	1138	1762.5	694.333	562.335	581.333	776.667	628.334	679	1.08064
ENSG00000003756.12	RBM5	9413	9624.01	5649.04	4549.6	4103	3824	4048.22	4198	2933.44	3251.62	3156	3902.68	3783	8144.52	9518.5	4767.21	4023.41	3113.69	5276.73	4395.31	4195.21	0.954475
ENSG00000003987.9	MTMR7	0	1	0	0	1	0	0	0	0	1	0	0	2	2	0.5	0.333333	0	0.333333	1.33333	0.166667	0.833333	5
ENSG00000003989.12	SLC7A2	2	3	4	0	6	1	1	0	0	0	3	1	4	2	2.5	3.33333	0.666667	1	2.33333	2	1.66667	0.833333
ENSG00000004059.6	ARF5	6313.03	6457.16	2022.84	1839.14	1449.55	3203.99	3046.99	3437	1883.92	1821.87	1626.01	793.727	740.876	1646.26	6385.1	1770.51	3229.33	1777.26	1060.29	2499.92	1418.77	0.567528
ENSG00000004139.9	SARM1	1955	1868	818	568.819	580.001	624.549	639.311	734.478	543	460.334	495	900.501	807.873	1620.9	1911.5	655.607	666.113	499.445	1109.76	660.86	804.602	1.21751
ENSG00000004142.7	POLDIP2	7509	7616	4082	3607	2866	4899	4912	5556	3317	3257	2920	2709	2434	4680	7562.5	3518.33	5122.33	3164.67	3274.33	4320.33	3219.5	0.745197
ENSG00000004399.8	PLXND1	162	138	4	12	4	495	438	465.001	14	21.645	23.999	930.001	987.001	2074	150	6.66667	466	19.8813	1330.33	236.334	675.108	2.85659
ENSG00000004455.12	AK2	21243.3	21717.7	10187.9	8750.85	7243.81	7846.02	7759.47	8805.42	7084.63	7005.56	6831.91	5602.91	5491.59	10983.8	21480.5	8727.53	8136.97	6974.03	7359.44	8432.25	7166.73	0.84992
ENSG00000004468.8	CD38	24500	25304	2920	2438	2096	14997	14800	16411	1065	1213	1280	1214	1137	2359	24902	2484.67	15402.7	1186	1570	8943.67	1378	0.154076
ENSG00000004478.5	FKBP4	13683	13899	3235	2870	2295	11068	11090	12332.4	5793	5439	5050	5423	4677	8952	13791	2800	11496.8	5427.33	6350.67	7148.4	5889	0.823821
ENSG00000004487.11	KDM1A	11031	10990	5532	4494	3900	4597	4449	4921	5022	5189	5106	3885	3708	7258	11010.5	4642	4655.67	5105.67	4950.33	4648.83	5028	1.08156
ENSG00000004534.10	RBM6	9858	10232	5024.98	4025.41	3356	5266	5781.78	6134	2465.57	2674.38	2505	3907.32	3756	8065.48	10045	4135.46	5727.26	2548.31	5242.93	4931.36	3895.62	0.789969
ENSG00000004660.10	CAMKK1	7	7	80	73	60	260	224	239	27	34	45	66	65	152	7	71	241	35.3333	94.3333	156	64.8333	0.415598
ENSG00000004700.11	RECQL	9312	9280	4438	3484	3024	3296	3203	3502	1584	1570	1500	1939	2014	3903	9296	3648.67	3333.67	1551.33	2618.67	3491.17	2085	0.597222
ENSG00000004766.11	CCDC132	3383	3437	905.998	719.999	573	614	620	693.999	573	629.999	598.001	706.999	710.001	1303	3410	732.999	642.666	600.333	906.666	687.833	753.5	1.09547
ENSG00000004776.7	HSPB6	3	4	16	12	10	4	4	7	22	20	31	16	7	38	3.5	12.6667	5	24.3333	20.3333	8.83333	22.3333	2.5283
ENSG00000004777.14	ARHGAP33	714	759.999	903.001	827	657.999	596	573.001	605	680.001	645.002	725	1295	1306	2737	737	796	591.334	683.334	1779.33	693.667	1231.33	1.77511
ENSG00000004779.5	NDUFAB1	6453	6513	1820	1641	1357	3463	3337	3792	1183	1319	1219	1133	1120	2268	6483	1606	3530.67	1240.33	1507	2568.33	1373.67	0.534847
ENSG00000004799.7	PDK4	2	2	0	0	2	0	0	0	0	0	0	0	0	0	2	0.666667	0	0	0	0.333333	0	0
ENSG00000004809.9	SLC22A16	0	1	0	1	0	0	0	0	0	0	0	0	0	0	0.5	0.333333	0	0	0	0.166667	0	0
ENSG00000004838.9	ZMYND10	70.999	76	14	16	21.001	17	24	26	66	82	65	17	10	41	73.4995	17.0003	22.3333	71	22.6667	19.6668	46.8333	2.38134
ENSG00000004846.12	ABCB5	2	3	0	0	0	3	0	3	0	0	0	2	3	6.001	2.5	0	2	0	3.667	1	1.8335	1.8335
ENSG00000004848.6	ARX	3	2	4	0	0	7.997	6	6.006	0	0	0	0	0	1	2.5	1.33333	6.66767	0	0.333333	4.0005	0.166667	0.0416615
ENSG00000004864.9	SLC25A13	5457	5440	995	804.001	713	848	842.999	1004	858	794	753.999	595.001	523	1086	5448.5	837.334	898.333	802	734.667	867.833	768.333	0.885347
ENSG00000004866.14	ST7	468.348	439.999	2308.52	1893.07	1594.88	680.613	664	722	1104	1134	1090.39	1340.55	1378.16	2812.81	454.173	1932.16	688.871	1109.46	1843.84	1310.51	1476.65	1.12677
ENSG00000004897.7	CDC27	13278.5	13825.4	7037.67	5621.74	5010	3352	3263.99	3601.99	3692.78	3629.93	3628.87	5353.76	5503.69	10622.9	13552	5889.81	3405.99	3650.53	7160.13	4647.9	5405.33	1.16296
ENSG00000004939.9	SLC4A1	1	1	0	0	0	0	0	0	1	0	0	0	1	0	1	0	0	0.333333	0.333333	0	0.333333	#DIV/0!
ENSG00000004948.9	CALCR	0	0	0	1	0	0	1	0	0	0	0	0	0	3	0	0.333333	0.333333	0	1	0.333333	0.5	1.5
ENSG00000004961.10	HCCS	1608	1707	1040	868	744	749.999	721	840	464	431	402	412.999	333	687	1657.5	884	770.333	432.333	477.666	827.167	455	0.55007
ENSG00000004975.7	DVL2	2332	2421	1726	1550	1234	1470	1602	1607	2475	2567	2485	2026	2003	4161	2376.5	1503.33	1559.67	2509	2730	1531.5	2619.5	1.71041
ENSG00000005001.5	PRSS22	0	0	0	0	0	1	0	0	1	0	1	1	1	1	0	0	0.333333	0.666667	1	0.166667	0.833333	5
ENSG00000005007.8	UPF1	16477	16573	6176	5224	4268	5898	5566	6164	2801	3026.73	2756	3865	3532	7314	16525	5222.67	5876	2861.24	4903.67	5549.33	3882.46	0.699626
ENSG00000005020.8	SKAP2	4637	4805	2498	1922	1838	823.001	811	845.001	582	652	599	723	718	1453	4721	2086	826.334	611	964.667	1456.17	787.833	0.541032
ENSG00000005022.5	SLC25A5	27874	28826	11464	9868	8340	14165	13625	15571	6605	6571	6125	7131	6908	12962	28350	9890.67	14453.7	6433.67	9000.33	12172.2	7717	0.633987
ENSG00000005059.11	CCDC109B	5901	5835	1649	1427	1323	1755	1639	1794	895	872	818	999	1071	2004	5868	1466.33	1729.33	861.667	1358	1597.83	1109.83	0.694587
ENSG00000005073.5	HOXA11	14	12	0	0	2	3	0	0	0	0	0	0	0	0	13	0.666667	1	0	0	0.833333	0	0
ENSG00000005075.11	POLR2J	5633.47	5538.73	928.164	868.642	687.14	1538.46	1490.28	1585.33	532.99	571.879	542.441	599.603	523.877	1103.52	5586.1	827.982	1538.02	549.103	742.333	1183	645.718	0.54583
ENSG00000005100.8	DHX33	3035	3099	3024	2510	1966	3496	3321	3756	2933	2636	2454	1789	1620	3202	3067	2500	3524.33	2674.33	2203.67	3012.17	2439	0.809716
ENSG00000005102.8	MEOX1	1	0	1059	950.999	754.999	0	0	0	9	7	7	1	0	2	0.5	921.666	0	7.66667	1	460.833	4.33333	0.00940327
ENSG00000005108.11	THSD7A	1	2	4	4	4	2.001	2.03	3	3	3	4	38	41	72	1.5	4	2.34367	3.33333	50.3333	3.17183	26.8333	8.45988
ENSG00000005156.7	LIG3	4861	4989	1760	1514	1189	1508	1470	1687	1515	1404	1337	1431	1167	2383	4925	1487.67	1555	1418.67	1660.33	1521.33	1539.5	1.01194
ENSG00000005175.5	RPAP3	4586	4715	1379	1158	1003	1640	1553	1811	1039	1036	959	839	829	1611	4650.5	1180	1668	1011.33	1093	1424	1052.17	0.738881
ENSG00000005187.7	ACSM3	118.999	121.001	200.001	167	151.999	9	17	7	61	73	67	86	78.001	166	120	173	11	67	110	92	88.5002	0.961958
ENSG00000005189.15	AC004381.6	744.999	791	324	276.999	238.999	263	266.001	249.001	290.999	329.999	313.001	319	332.999	737	768	279.999	259.334	311.333	463	269.667	387.166	1.43572
ENSG00000005194.10	CIAPIN1	3201	3158.98	1098	939.999	817	1295.97	1307.94	1361.86	1382	1351	1315	605.001	510	966.001	3179.99	951.666	1321.92	1349.33	693.667	1136.8	1021.5	0.898579
ENSG00000005206.12	SPPL2B	5014	4969	1675	1397	1191	2901	3205	3168	1784	1940	1845	2019	1821	3891.84	4991.5	1421	3091.33	1856.33	2577.28	2256.17	2216.81	0.982554
ENSG00000005238.15	FAM214B	262	261.999	382.999	361	301	217	213	243.999	186	234	243	526	582.001	1275	262	348.333	224.666	221	794.334	286.5	507.667	1.77196
ENSG00000005243.5	COPZ2	19	16	14	14	11	3	1	5	96.999	94	99	7	8	9	17.5	13	3	96.6663	8	8	52.3332	6.54165
ENSG00000005249.8	PRKAR2B	42093	42914	6	8	3	194	207	258	1170	1170	1098	1582	1571	3060	42503.5	5.66667	219.667	1146	2071	112.667	1608.5	14.2766
ENSG00000005302.13	MSL3	2363	2506	3591	2860	2470	1441.24	1475.67	1575.72	726.001	788.001	682.001	1096	961.999	2017	2434.5	2973.67	1497.54	732.001	1358.33	2235.61	1045.17	0.46751
ENSG00000005339.8	CREBBP	3748	3777	8750	7580	5772	2440.06	2197.13	2420.29	3898	3726	3565	4591	4277	9455	3762.5	7367.33	2352.49	3729.67	6107.67	4859.91	4918.67	1.01209
ENSG00000005379.11	BZRAP1	591.999	648	1667	1562	1318	205	218	220.999	4271	4561	4755	699	684	1401	620	1515.67	214.666	4529	928.001	865.166	2728.5	3.15373
ENSG00000005381.6	MPO	0	0	5	4	1	0	1	1	22	27	22	1	0	0	0	3.33333	0.666667	23.6667	0.333333	2	12	6
ENSG00000005421.4	PON1	0	0	0	0	0	1	0	0	0	0	0	100	98.999	233	0	0	0.333333	0	144	0.166667	71.9998	431.999
ENSG00000005436.9	GCFC2	2760	2811	1168	844.999	758	713	664.001	764.001	889	889.999	815.001	810.001	690	1336	2785.5	923.666	713.667	864.667	945.334	818.667	905	1.10546
ENSG00000005448.12	WDR54	2426	2375	1475	1486	1230	2217	2146	2298	1140	1304	1286	1955	2070	4206	2400.5	1397	2220.33	1243.33	2743.67	1808.67	1993.5	1.10219
ENSG00000005469.7	CROT	868	887	403.999	335.999	266.001	136	126	128	167	185	145	164	175	318.999	877.5	335.333	130	165.667	219.333	232.667	192.5	0.827364
ENSG00000005471.11	ABCB4	46	55	366.999	272.999	235.001	16	19	23	91	109.774	128	9	2	5	50.5	291.666	19.3333	109.591	5.33333	155.5	57.4623	0.369533
ENSG00000005483.15	KMT2E	4786	4819	7338	5991	5052	3240.16	3294	3527	4179	4404	4515	5623	5746	12080	4802.5	6127	3353.72	4366	7816.33	4740.36	6091.17	1.28496
ENSG00000005486.12	RHBDD2	1105	1150	706	608	490	904	813	1007	519.999	451	454	790	773.001	1391	1127.5	601.333	908	475	984.667	754.667	729.833	0.967094
ENSG00000005513.9	SOX8	1	1	2	1	2	0	0	0	1	0	0	3	1	3	1	1.66667	0	0.333333	2.33333	0.833333	1.33333	1.6
ENSG00000005700.10	IBTK	7032	6960	3883	3080	2750	2296	2165	2454	1793	1915	1925	1680	1649	3295	6996	3237.67	2305	1877.67	2208	2771.33	2042.83	0.73713
ENSG00000005801.12	ZNF195	3175	3125	1679	1254	1146	1097	1002	1171	881	888	843.999	793.003	717.001	1559	3150	1359.67	1090	871	1023	1224.83	947	0.773167
ENSG00000005810.13	MYCBP2	60718	61451	20897	17224	14929	5467	4998	5379	5743	6207	6038	8087	7495	15506	61084.5	17683.3	5281.33	5996	10362.7	11482.3	8179.33	0.712341
ENSG00000005812.6	FBXL3	13709	13897	1904	1384	1247	1469	1424	1509	495.999	495	502.999	1058	1050	2000	13803	1511.67	1467.33	497.999	1369.33	1489.5	933.666	0.626832
ENSG00000005844.13	ITGAL	13145	13584	10454	8727	7341	138	136	162	3560	4069	3875	572.001	597	1227	13364.5	8840.67	145.333	3834.67	798.667	4493	2316.67	0.515617
ENSG00000005882.7	PDK2	857.001	885	447	465.001	355.001	477.999	409.001	495.999	495	436.001	473	732.001	776	1589	871	422.334	461	468	1032.33	441.667	750.167	1.69849
ENSG00000005884.13	ITGA3	807.001	801	855	708	613	4	5	6	8	16	7	196	169	448.001	804	725.333	5	10.3333	271	365.167	140.667	0.385213
ENSG00000005889.11	ZFX	4162	4204	4230	3251	2903	1441.6	1507.17	1553.63	1347	1343	1269	1630	1604	3097.68	4183	3461.33	1500.8	1319.67	2110.56	2481.07	1715.11	0.69128
ENSG00000005893.11	LAMP2	4730	4944	2780	2291	1948	3235	3103	3403	1896	1841	1890	2866	3001	5686	4837	2339.67	3247	1875.67	3851	2793.33	2863.33	1.02506
ENSG00000005955.8	GGNBP2	8182	8401	2627	2128	1815	1697	1814	1934	1561	1759	1683	2246	2132	4568	8291.5	2190	1815	1667.67	2982	2002.5	2324.83	1.16097
ENSG00000005961.13	ITGA2B	2	9	4.999	6	3	3	6	4	9	5.999	6	56.001	28.001	87	5.5	4.66633	4.33333	6.99967	57.0007	4.49983	32.0002	7.11141
ENSG00000005981.8	ASB4	1	2	0	0	2	1	0	0	0	0	0	0	0	0	1.5	0.666667	0.333333	0	0	0.5	0	0
ENSG00000006007.7	GDE1	4478	4435	1530	1217	1129	3203	3151	3629	1111	1140	1036	1526	1441	2925	4456.5	1292	3327.67	1095.67	1964	2309.83	1529.83	0.662313
ENSG00000006015.13	C19orf60	2699	2682	603	496	439	792.999	806	875.999	910	1023	961	535.999	490.001	1039.05	2690.5	512.667	824.999	964.667	688.349	668.833	826.508	1.23575
ENSG00000006016.6	CRLF1	34	31	0	2	0	4	4	4	1	2	1	0	0	3	32.5	0.666667	4	1.33333	1	2.33333	1.16667	0.5
ENSG00000006025.7	OSBPL7	1234	1278	961.001	838	614	646.999	638.001	713.001	476	477	464.999	1004	1029	1928	1256	804.334	666	472.666	1320.33	735.167	896.5	1.21945
ENSG00000006042.7	TMEM98	0	0	4	7	8	2	0	3	0	3	1	0	0	0	0	6.33333	1.66667	1.33333	0	4	0.666667	0.166667
ENSG00000006047.8	YBX2	2	0	1	1	0	14	17	9	0	1	1	1	0	0	1	0.666667	13.3333	0.666667	0.333333	7	0.5	0.0714286
ENSG00000006059.3	KRT33A	0	0	0	0	0	0	0	0	0	0	0	0	0	0	0	0	0	0	0	0	0	#DIV/0!
ENSG00000006062.9	MAP3K14	1427	1512	2506	2155	1736	701.001	693.001	748	1001	1008	949	1558	1403	2892	1469.5	2132.33	714.001	986	1951	1423.17	1468.5	1.03185
ENSG00000006071.7	ABCC8	1	1	0	0	0	0	1	1	0	0	0	6	4	11	1	0	0.666667	0	7	0.333333	3.5	10.5
ENSG00000006074.4	CCL18	0	0	2	3	0	1	0	0	0	0	0	0	0	0	0	1.66667	0.333333	0	0	1	0	0
ENSG00000006075.11	CCL3	3	1	4237.1	3321.95	2843.73	6.126	6.298	4	2466.8	2408	2512.77	362	352	679	2	3467.59	5.47467	2462.52	464.333	1736.53	1463.43	0.842729
ENSG00000006114.11	SYNRG	7150	7288	4392	3600	3143	2471	2421	2572	3298	3418	3457	3560	3704	7563	7219	3711.67	2488	3391	4942.33	3099.83	4166.67	1.34416
ENSG00000006116.3	CACNG3	1	0	1	3	1	0	0	0	0	0	0	2	0	1	0.5	1.66667	0	0	1	0.833333	0.5	0.6
ENSG00000006118.10	TMEM132A	307	283	392	320.001	244	108.999	77	107.999	47	46	54	32	36	65.999	295	318.667	97.9993	49	44.6663	208.333	46.8332	0.224799
ENSG00000006125.12	AP2B1	7457	7454	7218	6154	5171	3577.85	3431.98	3849.88	5194.99	4777	5117	8336	8172	16026	7455.5	6181	3619.9	5029.66	10844.7	4900.45	7937.16	1.61968
ENSG00000006128.7	TAC1	0	1	0	0	0	0	0	0	0	0	0	0	0	0	0.5	0	0	0	0	0	0	#DIV/0!
ENSG00000006194.6	ZNF263	3466	3464	1463	1193	1039	1746	1705	1940	1198	1272	1267	1012	979.001	2075	3465	1231.67	1797	1245.67	1355.33	1514.33	1300.5	0.858794
ENSG00000006210.6	CX3CL1	0	0	132	120	102	1	2	2	6	1	3	11	16	30	0	118	1.66667	3.33333	19	59.8333	11.1667	0.18663
ENSG00000006282.15	SPATA20	218	227.999	2141	1786	1485	331.999	297	332	624	649	614.999	273.999	249.002	527.001	223	1804	320.333	629.333	350.001	1062.17	489.667	0.461008
ENSG00000006283.13	CACNA1G	0	3	7	4	7	0	1	0	0	1	1	7	1	9	1.5	6	0.333333	0.666667	5.66667	3.16667	3.16667	1
ENSG00000006327.9	TNFRSF12A	107	99	26	30	19	40	46	52	33.999	30	40	35	31	67.999	103	25	46	34.6663	44.6663	35.5	39.6663	1.11736
ENSG00000006377.9	DLX6	1	0	0	0	0	0	0	0	0	0	0	0	0	1	0.5	0	0	0	0.333333	0	0.166667	#DIV/0!
ENSG00000006432.11	MAP3K9	1752	1757	1584	1389	1166	105.499	103	96	1080	1094	1020	1115.68	1052	2226	1754.5	1379.67	101.5	1064.67	1464.56	740.583	1264.61	1.70759
ENSG00000006451.3	RALA	3936	3994	1788	1396	1167	1662	1566	1817.9	709	753	704	859	917	1879	3965	1450.33	1681.97	722	1218.33	1566.15	970.167	0.61946
ENSG00000006453.9	BAIAP2L1	13	11	2110	1700	1401	0	0	0	2457	2551	2420	2140	2006	4130	12	1737	0	2476	2758.67	868.5	2617.33	3.01362
ENSG00000006459.6	JHDM1D	1307	1350	603	423	422.999	1596	1573	1620	105	96	117	178	242	430	1328.5	483	1596.33	106	283.333	1039.67	194.667	0.187239
ENSG00000006468.9	ETV1	0	0	0	2	0	0	0	0	2	0	0	0	0	0	0	0.666667	0	0.666667	0	0.333333	0.333333	1
ENSG00000006530.11	AGK	857	837.002	1784	1508	1387	2075	2015	2223	1251	1201	1120	593.999	610.999	1110	847.001	1559.67	2104.33	1190.67	771.666	1832	981.167	0.535571
ENSG00000006534.11	ALDH3B1	25	23.056	2	1	1	64	53	68.001	11	11	10	4	2	3	24.028	1.33333	61.667	10.6667	3	31.5002	6.83333	0.21693
ENSG00000006555.6	TTC22	3	4	135.999	110	106	1	2	3	1	1	0	63	46	107	3.5	117.333	2	0.666667	72	59.6665	36.3333	0.60894
ENSG00000006576.12	PHTF2	9843	9828	3376	2544	2288	2234	2187	2303	1425	1473	1403	2168	2205	4315	9835.5	2736	2241.33	1433.67	2896	2488.67	2164.83	0.869877
ENSG00000006606.4	CCL26	0	0	0	0	0	0	0	0	0	0	0	0	3	2	0	0	0	0	1.66667	0	0.833333	#DIV/0!
ENSG00000006607.9	FARP2	9303	9667	3671	3042	2508	1973	1992	2232	1989	2030	1853	1837	1614	3386	9485	3073.67	2065.67	1957.33	2279	2569.67	2118.17	0.824296
ENSG00000006611.11	USH1C	0	0	0	0	0	0	0	0	0	0	0	0	0	2	0	0	0	0	0.666667	0	0.333333	#DIV/0!
ENSG00000006625.13	GGCT	6082.9	6147.95	975.864	872.987	692.981	2502.51	2500.05	2782.97	539	657.999	610	577.001	622.999	1242.88	6115.42	847.277	2595.18	602.333	814.295	1721.23	708.314	0.411517
ENSG00000006634.3	DBF4	15359.3	15628.1	2397.74	1886.89	1618.98	2593.69	2492.32	2785.95	1873.89	1841.84	1761.88	1631.9	1602.82	3010.92	15493.7	1967.87	2623.99	1825.87	2081.88	2295.93	1953.87	0.851017
ENSG00000006638.7	TBXA2R	2	2	3	2	2	0	0	1	0	0	0	1	0	0	2	2.33333	0.333333	0	0.333333	1.33333	0.166667	0.125
ENSG00000006652.9	IFRD1	4865	4948	948	720.001	707.001	509	518	576.001	481	560	492	501.001	457.999	982	4906.5	791.667	534.334	511	647	663	579	0.873303
ENSG00000006659.8	LGALS14	0	0	212	172	143	8	3	6	3	2	2	0	2	0	0	175.667	5.66667	2.33333	0.666667	90.6667	1.5	0.0165441
ENSG00000006695.6	COX10	999	1019	1336	1106	827	902	835	916	797	735.001	741	899	826	1735	1009	1089.67	884.333	757.667	1153.33	987	955.5	0.968085
ENSG00000006704.6	GTF2IRD1	1	0	161.999	142	106.999	349	348	416	256	264	279	544	547	1179	0.5	136.999	371	266.333	756.667	254	511.5	2.01378
ENSG00000006712.10	PAF1	4212	4313	1632	1414	1070	1231	1190	1341	1016	1057	979	860	947.999	1901	4262.5	1372	1254	1017.33	1236.33	1313	1126.83	0.858213
ENSG00000006715.11	VPS41	2306	2412	3115	2554	2280	2012	2012	2188	1364	1600	1533	1812	1801	3677	2359	2649.67	2070.67	1499	2430	2360.17	1964.5	0.832356
ENSG00000006740.12	ARHGAP44	55.001	41.999	606	495.999	384	253	253.001	240	612.999	665.999	588	678.999	690	1369	48.5	495.333	248.667	622.333	912.667	372	767.5	2.06317
ENSG00000006744.14	ELAC2	4672	4811	4182	3638	2910	2847	2760	3130	3092	2962	2833	2353	1999	3982	4741.5	3576.67	2912.33	2962.33	2778	3244.5	2870.17	0.884625
ENSG00000006747.10	SCIN	0	0	13	14	9	1	2	5	12	25	29	1337	1515	2931	0	12	2.66667	22	1927.67	7.33333	974.834	132.932
ENSG00000006756.11	ARSD	0	0	25	22	28	0	0	2	0	0	0	0	0	5	0	25	0.666667	0	1.66667	12.8333	0.833333	0.0649351
ENSG00000006757.7	PNPLA4	443	399.999	471	434.999	327.999	375.999	343	304	157	152	146	199.001	161	377	421.5	411.333	341	151.667	245.667	376.166	198.667	0.528136
ENSG00000006788.8	MYH13	0	0	0	0	0	0	0	0	0	0	0	0	0	0	0	0	0	0	0	0	0	#DIV/0!
ENSG00000006831.9	ADIPOR2	9296	9530	4772	3864	3279	6060	5736	6442.33	3090	3066	2926	3165	3088	6200	9413	3971.67	6079.44	3027.33	4151	5025.56	3589.17	0.714183
ENSG00000006837.7	CDKL3	93.272	104.468	79.826	62.766	16.238	26.606	52.416	31.254	18.335	23.543	47.719	27.531	54.77	59.314	98.87	52.9433	36.7587	29.8657	47.205	44.851	38.5353	0.859186
ENSG00000007001.8	UPP2	1	1	0	0	0	0	0	0	0	0	0	0	0	0	1	0	0	0	0	0	0	#DIV/0!
ENSG00000007038.6	PRSS21	0	0	201.001	183	127.001	0	0	1	0	0	0	0	0	0	0	170.334	0.333333	0	0	85.3337	0	0
ENSG00000007047.10	MARK4	675.001	669.999	1854	1554	1355	1463	1414.14	1483	1697	1696	1677	2003	1943	4305	672.5	1587.67	1453.38	1690	2750.33	1520.52	2220.17	1.46013
ENSG00000007062.7	PROM1	1	1	0	3	1	0	3	1	1	1	1	199.001	178	392	1	1.33333	1.33333	1	256.334	1.33333	128.667	96.5001
ENSG00000007080.6	CCDC124	3035	3001	1343.8	1266	863	2302	2394	2549	1127	1271	1104	952	864.999	1829	3018	1157.6	2415	1167.33	1215.33	1786.3	1191.33	0.666928
ENSG00000007129.13	CEACAM21	237	262	62.001	66	70	51	51.001	50	97.001	94	102	23	19	86	249.5	66.0003	50.667	97.667	42.6667	58.3337	70.1668	1.20285
ENSG00000007168.8	PAFAH1B1	8604.45	8975.86	6018	4967	4444.75	4266.98	4313.99	4496	3943.67	3996.59	3802	3670	3413	6793.15	8790.16	5143.25	4358.99	3914.09	4625.38	4751.12	4269.73	0.898679
ENSG00000007171.12	NOS2	0	0	4	3	6	0	0	1	1	1	1	0	0	0	0	4.33333	0.333333	1	0	2.33333	0.5	0.214286
ENSG00000007174.13	DNAH9	1	1	2	0	3	0	0	1	1	0	0	0	0	2	1	1.66667	0.333333	0.333333	0.666667	1	0.5	0.5
ENSG00000007202.10	KIAA0100	27653	28557	14499	11979	10064	7709	6802	8117	10024	9463	8974	7195	6249	12789	28105	12180.7	7542.67	9487	8744.33	9861.67	9115.67	0.924354
ENSG00000007216.10	SLC13A2	0	0	7	9	3	0	0	0	0	2	0	4	0	3	0	6.33333	0	0.666667	2.33333	3.16667	1.5	0.473684
ENSG00000007237.14	GAS7	0	2	2636	2381	1930	22.999	13	30	4243	4301	4292	835.001	811	1651	1	2315.67	21.9997	4278.67	1099	1168.83	2688.83	2.30044
ENSG00000007255.6	TRAPPC6A	1847	1901	400	405.001	348	788	717	793.001	221.001	298.001	269	631	689	1453	1874	384.334	766	262.667	924.333	575.167	593.5	1.03187
ENSG00000007264.9	MATK	0	0	86	74	70	4002	4113	4404	0	0	0	0	0	0	0	76.6667	4173	0	0	2124.83	0	0
ENSG00000007306.10	CEACAM7	0	1	0	0	0	1	0	0	0	0	0	0	0	0	0.5	0	0.333333	0	0	0.166667	0	0
ENSG00000007312.8	CD79B	26992	27032	2318	1987	1691	4651	4516	5188	758.999	822.001	719.001	481.001	498	991	27012	1998.67	4785	766.667	656.667	3391.83	711.667	0.209818
ENSG00000007314.7	SCN4A	234.001	215	16	29	18	78	82	101	22	24	43	9	4	17	224.5	21	87	29.6667	10	54	19.8333	0.367284
ENSG00000007341.14	ST7L	362.999	376	374	274.001	237.001	48.001	46	54.001	153.998	191.999	184.999	175	164.999	348	369.5	295.001	49.334	176.999	229.333	172.167	203.166	1.18005
ENSG00000007350.12	TKTL1	6	6	4	1	1	10	10	12	2	4	2	13	9	19	6	2	10.6667	2.66667	13.6667	6.33333	8.16667	1.28947
ENSG00000007372.16	PAX6	2	4	3	7	4	4	0	0	0	0	0	1	0	1	3	4.66667	1.33333	0	0.666667	3	0.333333	0.111111
ENSG00000007376.3	RPUSD1	2774	2869	1173	1098	885.999	2009.02	1991	2248.68	1823	1762	1679.99	846	735.001	1590	2821.5	1052.33	2082.9	1755	1057	1567.62	1406	0.896903
ENSG00000007384.11	RHBDF1	1	1	11	7	10	2	2	4	17	8	16	1	4	5	1	9.33333	2.66667	13.6667	3.33333	6	8.5	1.41667
ENSG00000007392.12	LUC7L	1716	1789	2162	1601	1327	1339	1676	1669	877.002	912.999	912	1458	1408	2702	1752.5	1696.67	1561.33	900.667	1856	1629	1378.33	0.846123
ENSG00000007402.7	CACNA2D2	1	1	4	1	7	1	1	6	3	2	3	5	3	9	1	4	2.66667	2.66667	5.66667	3.33333	4.16667	1.25
ENSG00000007516.9	BAIAP3	17	5	15	10	18	130.001	119.999	154.999	55	83.001	63.001	187	168	422	11	14.3333	135	67.0007	259	74.6665	163	2.18305
ENSG00000007520.3	TSR3	1551	1523	928	858	666	1799	1721	1883	697	760	644	565	545	1131	1537	817.333	1801	700.333	747	1309.17	723.667	0.552769
ENSG00000007541.10	PIGQ	900	899.999	804	734.999	601	1212.91	1318.05	1327.16	1002	1030	977.999	1215	1076	2276	900	713.333	1286.04	1003.33	1522.33	999.686	1262.83	1.26323
ENSG00000007545.11	CRAMP1L	1967.1	2019.22	1260.29	1085.69	812.185	819.46	796.937	943.06	985.38	930.928	924.097	1012.6	997.285	1869.32	1993.16	1052.72	853.152	946.802	1293.07	952.936	1119.93	1.17525
ENSG00000007866.14	TEAD3	1	0	1	4	7	0	5	7	11	13	12	6	10	13	0.5	4	4	12	9.66667	4	10.8333	2.70833
ENSG00000007908.11	SELE	1	1	0	0	0	0	0	0	0	0	0	0	1	0	1	0	0	0	0.333333	0	0.166667	#DIV/0!
ENSG00000007923.11	DNAJC11	5436	5490	2617	2404	1919	2273	2374	2566	2148	2006	1962	1848	1721	3515	5463	2313.33	2404.33	2038.67	2361.33	2358.83	2200	0.932665
ENSG00000007933.8	FMO3	0	1	0	0	0	0	0	1	2	0	1	0	0	0	0.5	0	0.333333	1	0	0.166667	0.5	3
ENSG00000007944.10	MYLIP	922	905	2166	1704	1443	2217	2199	2257	578	616	605	679	650	1422	913.5	1771	2224.33	599.667	917	1997.67	758.333	0.37961
ENSG00000007952.13	NOX1	0	0	0	0	0	0	0	0	0	0	0	0	0	0	0	0	0	0	0	0	0	#DIV/0!
ENSG00000007968.6	E2F2	21317	21728	2504	2202	1709	1764	1679	1892	2693	2672	2573	1874	1643	3675	21522.5	2138.33	1778.33	2646	2397.33	1958.33	2521.67	1.28766
ENSG00000008018.8	PSMB1	13315	13535	3614	3150	2711	4717	4340	4864	1978	2010	1975	2287	2157	4347	13425	3158.33	4640.33	1987.67	2930.33	3899.33	2459	0.630621
ENSG00000008056.8	SYN1	0	1	26	19	34	1.211	0	0	2	7	3	2	0	4	0.5	26.3333	0.403667	4	2	13.3685	3	0.224408
ENSG00000008083.9	JARID2	2918	2956	4037	3185	2672	924	931	1011	810.001	854	837	658	649	1398	2937	3298	955.333	833.667	901.667	2126.67	867.667	0.407994
ENSG00000008086.6	CDKL5	80	74	351	279	198	102	110	98	85	103	86	1367	1336	2550	77	276	103.333	91.3333	1751	189.667	921.167	4.85677
ENSG00000008118.5	CAMK1G	0	1	10	7	8	0	0	0	0	0	2	3	1	7	0.5	8.33333	0	0.666667	3.66667	4.16667	2.16667	0.52
ENSG00000008128.18	CDK11A	2359.2	2530.13	755.322	625.116	500.177	1026.93	1061.86	1193.14	300.204	315.642	304.526	439.906	439.877	824.34	2444.66	626.872	1093.98	306.791	568.041	860.426	437.416	0.508371
ENSG00000008130.11	NADK	15336	15698	3071	2628	2182	3336	3304	3592	2526	2374	2444	1512	1394	2849	15517	2627	3410.67	2448	1918.33	3018.83	2183.17	0.723182
ENSG00000008196.8	TFAP2B	0	0	10	5	8	1	0	0	1	3	1	0	1	3	0	7.66667	0.333333	1.66667	1.33333	4	1.5	0.375
ENSG00000008197.4	TFAP2D	0	0	0	0	0	0	0	0	0	0	0	0	0	0	0	0	0	0	0	0	0	#DIV/0!
ENSG00000008226.15	DLEC1	2	1	7	9	3	1	2	2	0	0	0	0	2	3	1.5	6.33333	1.66667	0	1.66667	4	0.833333	0.208333
ENSG00000008256.11	CYTH3	104	113	2126	1575	1446	477.882	476	534.962	804.998	820.001	827	93	104	219	108.5	1715.67	496.281	817.333	138.667	1105.97	478	0.432198
ENSG00000008277.10	ADAM22	1874	1887	1793	1445	1152	509.001	548.001	613	658.07	770.001	716.822	1274.97	1201.65	2637.76	1880.5	1463.33	556.667	714.964	1704.8	1010	1209.88	1.1979
ENSG00000008282.3	SYPL1	15426.9	15684.8	3169	2481	2317	4607	4540	5160	1209	1226	1170	1176	1208	2242	15555.8	2655.67	4769	1201.67	1542	3712.33	1371.83	0.369534
ENSG00000008283.11	CYB561	72	66	232	194.999	132	29	18	36	221.001	203	210	0	0	0	69	186.333	27.6667	211.334	0	107	105.667	0.987542
ENSG00000008294.16	SPAG9	12521	12876	4026	3180	2819	2639	2558	2771	5347	5558	5563	5192	5194	10774	12698.5	3341.67	2656	5489.33	7053.33	2998.83	6271.33	2.09126
ENSG00000008300.10	CELSR3	1132	1126	283	248	232	1647	1423	1625	2651	2745	2658	408.999	393.999	978.999	1129	254.333	1565	2684.67	593.999	909.667	1639.33	1.80212
ENSG00000008311.10	AASS	0	0	93.001	66	71	0	1	0	15	37	36	2	1	5	0	76.667	0.333333	29.3333	2.66667	38.5002	16	0.415583
ENSG00000008323.11	PLEKHG6	0	0	1170.56	953.261	782.728	20.817	26.576	32.734	177.551	182.6	146.634	425.525	485.987	729.759	0	968.849	26.709	168.928	547.09	497.779	358.009	0.719213
ENSG00000008324.6	SS18L2	2315	2410	931	792	755	767	695	838	532	611.999	556.001	495	488	892.001	2362.5	826	766.667	566.667	625	796.333	595.833	0.748221
ENSG00000008382.11	MPND	838.999	852.001	429.999	382.998	317	443.991	437	509	203	250.999	229.999	415.998	365	915	845.5	376.666	463.33	227.999	565.333	419.998	396.666	0.944447
ENSG00000008394.8	MGST1	2041	2037	491	387.001	362.999	2806	2660	2783	2	0	0	0	0	0	2039	413.667	2749.67	0.666667	0	1581.67	0.333333	0.000210748
ENSG00000008405.7	CRY1	0	1	414	360.999	303	0	1	0	21	55.981	0	29	0	79	0.5	359.333	0.333333	25.6603	36	179.833	30.8302	0.171438
ENSG00000008438.4	PGLYRP1	0	0	0	0	0	0	1	0	0	0	0	0	0	0	0	0	0.333333	0	0	0.166667	0	0
ENSG00000008441.12	NFIX	12	9	85.999	64	45	517	511.001	528.999	1383	1225	1193	13	9	17	10.5	64.9997	519	1267	13	292	640	2.19178
ENSG00000008513.10	ST3GAL1	419	457.999	2893	2293	1903	274	265	270.001	1863	1906	2000	124.999	123.001	271.001	438.5	2363	269.667	1923	173	1316.33	1048	0.796151
ENSG00000008516.12	MMP25	10	9	22	23	18	2	1	4	0	1	1	2	1	4	9.5	21	2.33333	0.666667	2.33333	11.6667	1.5	0.128571
ENSG00000008517.12	IL32	0	0	1523	1543	1227	48	54	45.999	16	41	23.001	7052	7102	14636	0	1431	49.333	26.667	9596.67	740.167	4811.67	6.50079
ENSG00000008710.13	PKD1	7695.35	7611.64	5472.85	4928.8	3907.27	4523.51	3772.86	4452.66	3183.77	3155.9	3215.66	4345.39	4253.56	9230.62	7653.49	4769.64	4249.68	3185.11	5943.19	4509.66	4564.15	1.01208
ENSG00000008735.10	MAPK8IP2	45	40	19	15	10	10	9	12	25	39	31	92	72.001	205	42.5	14.6667	10.3333	31.6667	123	12.5	77.3335	6.18668
ENSG00000008838.13	MED24	3876	3943	3317	3022	2319	2333	2411	2705	2175	2029	2086	2706	2448	5142	3909.5	2886	2483	2096.67	3432	2684.5	2764.33	1.02974
ENSG00000008853.12	RHOBTB2	8337	8640	2681	2226	1804	1905	2006	2163	5153	4913	4829	2174	2051	4089	8488.5	2237	2024.67	4965	2771.33	2130.83	3868.17	1.81533
ENSG00000008869.7	HEATR5B	4412	4628	3259	2660	2430	1785	1686	1919	2688	2673	2668	1724	1800	3409	4520	2783	1796.67	2676.33	2311	2289.83	2493.67	1.08902
ENSG00000008952.12	SEC62	23619	24066	5575	4373	3814	7793	7594	8044	2288	2371	2302	4280	4093	8017	23842.5	4587.33	7810.33	2320.33	5463.33	6198.83	3891.83	0.627833
ENSG00000008988.5	RPS20	57189.7	58504.7	17430.8	15240.6	13065.6	25809.4	24874.2	27444.7	8975.93	10287.8	9328.89	11249.4	11769.8	24092.6	57847.2	15245.7	26042.7	9530.87	15703.9	20644.2	12617.4	0.611184
ENSG00000009307.11	CSDE1	49646	50578	25753	20416	18401	18916	18541	20313	10519	10427	10231	13605	13882	27041.9	50112	21523.3	19256.7	10392.3	18176.3	20390	14284.3	0.700555
ENSG00000009335.13	UBE3C	16353	16738	4667	3832	3386	4353	4060	4588	3317	3170	3078	1313	1184	2516	16545.5	3961.67	4333.67	3188.33	1671	4147.67	2429.67	0.585791
ENSG00000009413.11	REV3L	8988	9375.02	5227	4127	3592	1375	1358	1542	1440	1558	1491	2734	2770	5601	9181.51	4315.33	1425	1496.33	3701.67	2870.17	2599	0.905522
ENSG00000009694.9	TENM1	30	25	2	2	3	2	1	0	100	86	81	42	47	102	27.5	2.33333	1	89	63.6667	1.66667	76.3333	45.8
ENSG00000009709.7	PAX7	0	0	2	0	3	0	0	0	0	0	1	0	1	1	0	1.66667	0	0.333333	0.666667	0.833333	0.5	0.6
ENSG00000009724.12	MASP2	6	1	0	3	0	1	1	3	2	7	4	0	0	1	3.5	1	1.66667	4.33333	0.333333	1.33333	2.33333	1.75
ENSG00000009765.10	IYD	2	2	1	2	0	1	0	1	0	0	0	0	1	0	2	1	0.666667	0	0.333333	0.833333	0.166667	0.2
ENSG00000009780.11	FAM76A	1433	1495	401	343	314	210	194.001	219.001	252	234	276	317.001	245	567.001	1464	352.667	207.667	254	376.334	280.167	315.167	1.12493
ENSG00000009790.10	TRAF3IP3	1807	1837	3074	2754	2246	1047	1053	1195	1267	1571	1438	2340	2439	4961	1822	2691.33	1098.33	1425.33	3246.67	1894.83	2336	1.23283
ENSG00000009830.7	POMT2	769.002	767	487	427.001	364.001	591	551	654	419.999	433	429.001	972.001	833.001	1771	768.001	426.001	598.667	427.333	1192	512.334	809.667	1.58035
ENSG00000009844.11	VTA1	6077	6253	2613	2078	1915	2106	1960	2230	1478	1482	1425	1320	1287	2596	6165	2202	2098.67	1461.67	1734.33	2150.33	1598	0.743141
ENSG00000009950.11	MLXIPL	0	0	0	0	0	0	0	0	18	21	25	1	2	4	0	0	0	21.3333	2.33333	0	11.8333	#DIV/0!
ENSG00000009954.6	BAZ1B	40634	41444	9447	7774	6560	9232	9027	10095	6130	6007	5895	5227	4751	9771	41039	7927	9451.33	6010.67	6583	8689.17	6296.83	0.724676
ENSG00000010017.9	RANBP9	3999	4159	2347	1996	1709	1837	1741	1965	701	703.001	643	1399	1320	2703	4079	2017.33	1847.67	682.334	1807.33	1932.5	1244.83	0.644157
ENSG00000010030.9	ETV7	0	1	176.999	161.999	123.001	1	0	0	0	1	0	6	3	24	0.5	154	0.333333	0.333333	11	77.1665	5.66667	0.0734343
ENSG00000010072.11	SPRTN	2571	2538	510.999	384	313	227	236.999	238.001	277	286	251	652	618	1228	2554.5	402.666	234	271.333	832.666	318.333	552	1.73403
ENSG00000010165.15	METTL13	3449	3562	1818	1548	1352	1462	1463	1699	1189	1323	1147	940.001	790	1602	3505.5	1572.67	1541.33	1219.67	1110.67	1557	1165.17	0.748341
ENSG00000010219.9	DYRK4	345.316	380.117	429.812	405.923	307	561.999	543.999	683.998	215.912	241.939	206.898	176.906	185	355.999	362.716	380.912	596.665	221.583	239.302	488.788	230.442	0.471456
ENSG00000010244.12	ZNF207	27200	27502	14132	11338.4	10143.8	7484	7694	8082.93	7672.49	8200.24	7800.79	10794.7	10520.1	21463.7	27351	11871.4	7753.64	7891.18	14259.5	9812.52	11075.3	1.12869
ENSG00000010256.6	UQCRC1	9988	10021	5458	4879	4151	6400	6073	6693	3857	4064	3868	3293	3281	6437	10004.5	4829.33	6388.67	3929.67	4337	5609	4133.33	0.736911
ENSG00000010270.9	STARD3NL	1899	2010	2624	2077	1908	1302	1253	1409	814.002	869	778	774.001	752.001	1551	1954.5	2203	1321.33	820.334	1025.67	1762.17	923	0.523787
ENSG00000010278.7	CD9	2	1	384	295.999	236	20	22	29	28	37.999	41	19.999	21	31	1.5	305.333	23.6667	35.6663	23.9997	164.5	29.833	0.181356
ENSG00000010282.10	HHATL	0	0	2	0	1	1.028	0	0	0	0	0	0	0	8	0	1	0.342667	0	2.66667	0.671333	1.33333	1.9861
ENSG00000010292.8	NCAPD2	25545	25998	15677	13660	11342	13514	13112	14255	9947	10017	10196	9037	9023	17772	25771.5	13559.7	13627	10053.3	11944	13593.3	10998.7	0.809122
ENSG00000010295.15	IFFO1	1480	1441	604.001	551	408.998	558.001	602	624	518	513	461	499	488	932.999	1460.5	521.333	594.667	497.333	640	558	568.667	1.01912
ENSG00000010310.4	GIPR	371	316.001	1399	1131	935.999	699.001	727	746	334.001	479	456.999	223.999	209.001	570.999	343.5	1155.33	724	423.333	334.666	939.667	379	0.403334
ENSG00000010318.15	PHF7	628	578	192	155	116	246	257	302.999	319.001	317	314.999	229.001	232	469.999	603	154.333	268.666	317	310.333	211.5	313.667	1.48306
ENSG00000010319.2	SEMA3G	1	2	1	0	1	5	12	12	76	63	65	0	3	3	1.5	0.666667	9.66667	68	2	5.16667	35	6.77419
ENSG00000010322.11	NISCH	4355	4400	3480	3014	2481	2529	2510	2810	2512	2307	2334	2269.05	2057	4358	4377.5	2991.67	2616.33	2384.33	2894.68	2804	2639.51	0.941337
ENSG00000010327.6	STAB1	4	1	2	5	5	1	2	1	0	2	4	3	3	8.995	2.5	4	1.33333	2	4.99833	2.66667	3.49917	1.31219
ENSG00000010361.9	FUZ	906.999	949	267	271	206.002	751	738	882.999	191.999	227	179.998	266.001	240	486.999	928	248.001	790.666	199.666	331	519.333	265.333	0.51091
ENSG00000010379.11	SLC6A13	2	4	70	44.001	24	0	2	0	0	0	1	5	1	17	3	46.0003	0.666667	0.333333	7.66667	23.3335	4	0.171427
ENSG00000010404.13	IDS	3923.73	3828.53	5408.53	4418.29	3901.11	4133.82	3981.1	4401.9	4520.41	4428.26	4508.81	5711.76	5829.2	11032.8	3876.13	4575.98	4172.28	4485.83	7524.58	4374.13	6005.2	1.37289
ENSG00000010438.12	PRSS3	0	0	0	0	0	0	0	0	0	0	0	0	0	0	0	0	0	0	0	0	0	#DIV/0!
ENSG00000010539.7	ZNF200	1089	1107	447	367	330.001	540.999	497	563	546.001	577	514	393.999	393.001	701	1098	381.334	533.666	545.667	496	457.5	520.833	1.13843
ENSG00000010610.5	CD4	4	4	3	3	3	14	10	21	0	1	0	6	21	39	4	3	15	0.333333	22	9	11.1667	1.24074
ENSG00000010626.10	LRRC23	603.55	559.826	83.411	78.803	56.405	152.769	175.747	178.247	116.173	119.338	125.881	284.564	336.556	624.81	581.688	72.873	168.921	120.464	415.31	120.897	267.887	2.21583
ENSG00000010671.11	BTK	8980	9486	4734	3795	3375	5194	5201	5666	2595	2448	2352	1127	1159	2096	9233	3968	5353.67	2465	1460.67	4660.83	1962.83	0.421134
ENSG00000010704.14	HFE	0	1	151.999	154	112	30	47	34	1	0	0	125.001	94	196	0.5	139.333	37	0.333333	138.334	88.1665	69.3335	0.786393
ENSG00000010803.12	SCMH1	1059	1093	1444	1311	1031	1174	1131	1331	1553	1480	1404	894	820.998	1652	1076	1262	1212	1479	1122.33	1237	1300.67	1.05147
ENSG00000010810.13	FYN	3874	3990	8390	7279	6164	2	7	6	740.999	710.001	749.998	1406	1499	3022	3932	7277.67	5	733.666	1975.67	3641.33	1354.67	0.372025
ENSG00000010818.4	HIVEP2	7747	7899	6056	4946	4081	1237	1102	1310	1786	1905	1860	1177	1124	2426	7823	5027.67	1216.33	1850.33	1575.67	3122	1713	0.548687
ENSG00000010932.11	FMO1	199	184	0	0	1	1	1	2	4	1	6	18	12	23	191.5	0.333333	1.33333	3.66667	17.6667	0.833333	10.6667	12.8
ENSG00000011007.8	TCEB3	3331	3328	3319	2737	2403	2832	2637	3086	2476	2415	2271	2237	2073	4151.23	3329.5	2819.67	2851.67	2387.33	2820.41	2835.67	2603.87	0.918257
ENSG00000011009.6	LYPLA2	3297	3205	2029	1816	1450	933	989	1178	1534	1522	1492	1138	1114.56	2286	3251	1765	1033.33	1516	1512.85	1399.17	1514.43	1.08238
ENSG00000011021.17	CLCN6	2161.95	2169.32	1727.46	1637.06	1221.91	907	982.998	970.999	1613.87	1747.76	1748.32	1688.06	1716.57	3279.98	2165.63	1528.81	953.666	1703.32	2228.2	1241.24	1965.76	1.58371
ENSG00000011028.9	MRC2	2	3	163	153	116.001	0	1	2	5	3	5	13	19	54	2.5	144	1	4.33333	28.6667	72.5002	16.5	0.227586
ENSG00000011052.17	NME2	1223.05	1122.78	319.43	290.99	249.895	158.595	185.472	197.16	135.458	183.621	223.217	346.932	321.984	603.993	1172.91	286.772	180.409	180.765	424.303	233.59	302.534	1.29515
ENSG00000011083.4	SLC6A7	1	2	3	2	1	0	0	0	0	0	0	0	0	0	1.5	2	0	0	0	1	0	0
ENSG00000011105.7	TSPAN9	96	94	37	26	25	35	26	34	158	280	270	532	625	1443	95	29.3333	31.6667	236	866.667	30.5	551.333	18.0765
ENSG00000011114.10	BTBD7	3961.69	3856.9	2000	1624	1446	739	694	772.999	624.999	667	646	2415	2358	4887	3909.29	1690	735.333	646	3220	1212.67	1933	1.59401
ENSG00000011132.7	APBA3	1286	1299.57	949.999	736.999	568.002	532.621	607.759	575.3	645.683	655.999	637.999	754.999	662.584	1346.73	1292.78	751.667	571.893	646.56	921.438	661.78	783.999	1.18468
ENSG00000011143.12	MKS1	116	89.999	570.001	447.001	408	396	363	425	275	319	340	483.999	494.001	929	102.999	475.001	394.667	311.333	635.667	434.834	473.5	1.08892
ENSG00000011198.3	ABHD5	179	168.999	419.999	388.999	316	60	73	76	172	162	143	123	128.001	230	174	374.999	69.6667	159	160.334	222.333	159.667	0.718143
ENSG00000011201.6	KAL1	0	0	20	16	11	1	0	1	0	0	0	1	1	0	0	15.6667	0.666667	0	0.666667	8.16667	0.333333	0.0408163
ENSG00000011243.13	AKAP8L	4538	4573	2288	1974	1539	1733	1795	1975	1328.93	1348	1298	1762	1660	3784	4555.5	1933.67	1834.33	1324.98	2402	1884	1863.49	0.989113
ENSG00000011258.11	MBTD1	3304	3499	1302	1059	994	1867	1763	1911	904	1001	982.001	1787	1889	3787	3401.5	1118.33	1847	962.334	2487.67	1482.67	1725	1.16344
ENSG00000011260.9	UTP18	7155	7433	1890	1512	1400	2180	2153	2352	1054	1059	1012	1206	1250	2259	7294	1600.67	2228.33	1041.67	1571.67	1914.5	1306.67	0.682511
ENSG00000011275.14	RNF216	4278	4330.67	3105.2	2676.8	2249.6	2613.78	2551.1	2798.58	3278.13	3010	2952.58	2180	2044.7	4231.89	4304.34	2677.2	2654.49	3080.23	2818.86	2665.84	2949.55	1.10642
ENSG00000011295.11	TTC19	1492	1494	1359.31	1038.36	935.999	1805.01	1776.01	1841.02	935.001	930.412	900.999	881.273	804	1666	1493	1111.22	1807.35	922.137	1117.09	1459.28	1019.61	0.698709
ENSG00000011304.12	PTBP1	33139	33905	21114	18369	14835	12809	12993.5	13923	12738	12646	11843	11490	10637	21939	33522	18106	13241.8	12409	14688.7	15673.9	13548.8	0.86442
ENSG00000011332.15	DPF1	686	725.001	90	84.999	63.001	91	88	90.999	231	235	242.999	118.001	105	228.999	705.5	79.3333	89.9997	236.333	150.667	84.6665	193.5	2.28544
ENSG00000011347.5	SYT7	0	0	0	0	1	0	0	0	0	1	5	2	1	1	0	0.333333	0	2	1.33333	0.166667	1.66667	10
ENSG00000011376.5	LARS2	3827	3862	2183	1866	1524	1956	1962	2225	1873	1761	1689	1235.98	1102	2351	3844.5	1857.67	2047.67	1774.33	1562.99	1952.67	1668.66	0.854556
ENSG00000011405.9	PIK3C2A	5703	5903	2900	2228	2052	2732	2711	2860	2326	2314	2338	2899	2902	5714.62	5803	2393.33	2767.67	2326	3838.54	2580.5	3082.27	1.19445
ENSG00000011422.7	PLAUR	10	22	271.001	234.998	196	3	11	14	5	5	4	4	7	11	16	234	9.33333	4.66667	7.33333	121.667	6	0.0493151
ENSG00000011426.6	ANLN	7963	8056	2416	1884	1583	2006	2052	2180	1927	1956	1902	2211	2257	4337	8009.5	1961	2079.33	1928.33	2935	2020.17	2431.67	1.2037
ENSG00000011451.13	WIZ	1923	2105	2194	2013	1479	1675	1648	1780	1934	1784	1790	1787	1678	3579	2014	1895.33	1701	1836	2348	1798.17	2092	1.16341
ENSG00000011454.12	RABGAP1	3429	3611	2161	1693.37	1534	1020	1071	1172	1519	1609	1460	1525	1563	3173	3520	1796.12	1087.67	1529.33	2087	1441.9	1808.17	1.25402
ENSG00000011465.12	DCN	0	2	1	0	0	0	0	0	0	0	0	0	1	0	1	0.333333	0	0	0.333333	0.166667	0.166667	1
ENSG00000011478.7	QPCTL	1662	1703	723.999	640	512.999	1740	1791	1906	566	542	517	732	699	1449	1682.5	625.666	1812.33	541.667	960	1219	750.833	0.615942
ENSG00000011485.10	PPP5C	9693	10071	3820.99	3202	2620	3779	3819	4097	2877	2887	2827	2440	2286	4897	9882	3214.33	3898.33	2863.67	3207.67	3556.33	3035.67	0.853595
ENSG00000011523.9	CEP68	2761	2871	888	685.001	625	585	549	551.001	590	625	723	911	854	1824	2816	732.667	561.667	646	1196.33	647.167	921.167	1.42338
ENSG00000011566.10	MAP4K3	1009	1066	260.001	172	195.001	268	262.001	231	165	195.999	153	414	425	864.999	1037.5	209.001	253.667	171.333	568	231.334	369.666	1.59798
ENSG00000011590.9	ZBTB32	23	18	1338	1228	985	568	589	687.001	2764	2757	2722	1296	1100	2241	20.5	1183.67	614.667	2747.67	1545.67	899.167	2146.67	2.3874
ENSG00000011600.7	TYROBP	0	0	3	0	1	2	1	2	0	0	0	1	2	1	0	1.33333	1.66667	0	1.33333	1.5	0.666667	0.444444
ENSG00000011638.6	TMEM159	1134	1170	491	456	345.999	547	549	615.001	93	103	113	215	197	426	1152	431	570.334	103	279.333	500.667	191.167	0.381824
ENSG00000011677.8	GABRA3	0	0	0	0	0	0	0	0	0	4	4	140	89	217	0	0	0	2.66667	148.667	0	75.6667	#DIV/0!
ENSG00000012048.15	BRCA1	9610	9985	4006	3225	2948	2914	2839	3171	2975	2997	2979	4831	4611	8819	9797.5	3393	2974.67	2983.67	6087	3183.83	4535.33	1.42449
ENSG00000012061.11	ERCC1	2935	3078	1747	1624	1316	1384	1373	1513	1112	1167	1158	1155	1085	2250	3006.5	1562.33	1423.33	1145.67	1496.67	1492.83	1321.17	0.885006
ENSG00000012124.10	CD22	24722	25078	11391	9901	8252	1297	1345	1447	9826	10077	9802	3145.95	3035	6347	24900	9848	1363	9901.67	4175.98	5605.5	7038.83	1.2557
ENSG00000012171.13	SEMA3B	2	1	14	17	10	3	2	2	57	72.001	68.999	16	14	28.999	1.5	13.6667	2.33333	66	19.6663	8	42.8332	5.35415
ENSG00000012174.7	MBTPS2	671.171	676.917	762.169	623.52	513.531	1110.74	1041.47	1157.32	922.214	836.424	846	922.758	882.715	1756.32	674.044	633.073	1103.18	868.213	1187.26	868.126	1027.74	1.18386
ENSG00000012211.8	PRICKLE3	319	347	843.001	750	594	388	461	385	477.001	470	443	537	530	1081	333	729	411.333	463.334	716	570.167	589.667	1.0342
ENSG00000012223.8	LTF	0	0	0	0	1	3	2	1	0	0	0	0	0	0	0	0.333333	2	0	0	1.16667	0	0
ENSG00000012232.4	EXTL3	2146	2088	1412	1123	944	759	730	801	1319	1176	1199	1358	1246	2423	2117	1159.67	763.333	1231.33	1675.67	961.5	1453.5	1.5117
ENSG00000012504.9	NR1H4	0	0	1	0	0	0	0	0	0	0	2	0	0	0	0	0.333333	0	0.666667	0	0.166667	0.333333	2
ENSG00000012660.9	ELOVL5	13217	13043	8415	6496	5890	4614	4446	4924	3372	3405	3293	3759	3479	7065	13130	6933.67	4661.33	3356.67	4767.67	5797.5	4062.17	0.700676
ENSG00000012779.6	ALOX5	3813	3668	1503	1328	1106	2154	2125	2339	1	0	0	152	142	279	3740.5	1312.33	2206	0.333333	191	1759.17	95.6667	0.0543818
ENSG00000012817.11	KDM5D	1	0	0	0	0	901.001	933.999	1008	2125	2125	1965	1961	1833	3843	0.5	0	947.666	2071.67	2545.67	473.833	2308.67	4.87232
ENSG00000012822.11	CALCOCO1	112.001	113.999	1177	959.999	870.998	473	501	510.999	434	500.001	456	1297	1437	2834	113	1002.67	495	463.334	1856	748.833	1159.67	1.54863
ENSG00000012963.9	UBR7	5688.25	5763.11	3765.88	3220.85	2739	1419.84	1424.62	1613	760	747	733	1761.98	1664	3298	5725.68	3241.91	1485.82	746.667	2241.33	2363.87	1494	0.632014
ENSG00000012983.7	MAP4K5	3311	3447	1634	1227	1135	1727	1844	1946	1317	1279	1324	1572	1539	3123.53	3379	1332	1839	1306.67	2078.18	1585.5	1692.42	1.06744
ENSG00000013016.10	EHD3	18	26.001	597	527	382	27	15	37	62	68	57	13	12	36	22.0005	502	26.3333	62.3333	20.3333	264.167	41.3333	0.156467
ENSG00000013275.3	PSMC4	5402	5460	2625	2286	1843	1681	1645	1850	1653	1563	1424	1868	1696	3377	5431	2251.33	1725.33	1546.67	2313.67	1988.33	1930.17	0.970746
ENSG00000013288.4	MAN2B2	1844	1841.18	2024	1742	1457	544	531.605	624.999	1000	936.001	870.001	2197	1883	4136	1842.59	1741	566.868	935.334	2738.67	1153.93	1837	1.59195
ENSG00000013293.5	SLC7A14	5	5	0	0	0	0	0	1	1	0	0	0	2	1	5	0	0.333333	0.333333	1	0.166667	0.666667	4
ENSG00000013297.6	CLDN11	5	9	1	1	0	0	2.001	6	1	0	1	0	1	0	7	0.666667	2.667	0.666667	0.333333	1.66683	0.5	0.29997
ENSG00000013306.11	SLC25A39	6505	6663	3821	3533	2741	3468	3590	3931	5404	5281	4958	3285	2933	5754	6584	3365	3663	5214.33	3990.67	3514	4602.5	1.30976
ENSG00000013364.14	MVP	307.999	342	4204.97	3892.9	3299	474.687	508	561	1095	1185	1121	1797	1616.49	3248.92	325	3798.95	514.562	1133.67	2220.8	2156.76	1677.23	0.777665
ENSG00000013374.11	NUB1	8932	9482	3254	2672	2322	3770	3654	3944	1941	1807	1881	796.002	762	1476	9207	2749.33	3789.33	1876.33	1011.33	3269.33	1443.83	0.44163
ENSG00000013375.11	PGM3	4032	4163	1283	1127	901	1418	1436	1574	687	694	728	1035	1074	1971	4097.5	1103.67	1476	703	1360	1289.83	1031.5	0.799716
ENSG00000013392.6	RWDD2A	552	560	251	221	188	232	235	310	164	183	180	317	326	641	556	220	259	175.667	428	239.5	301.833	1.26026
ENSG00000013441.11	CLK1	5074	4960	2508	1735	1478	919	965	1002	1074	1153	1224	1234	1328	2645	5017	1907	962	1150.33	1735.67	1434.5	1443	1.00593
ENSG00000013503.5	POLR3B	2614	2535	694	542	507	1016	955	1162	915	747.999	682	705	536	978	2574.5	581	1044.33	781.666	739.667	812.667	760.666	0.936013
ENSG00000013523.5	ANGEL1	2621	2653	977	834.999	714	1068	1070	1146	1159	1071	1046	1444	1237	2493	2637	842	1094.67	1092	1724.67	968.333	1408.33	1.45439
ENSG00000013561.13	RNF14	3049	3086.99	931.001	816	717.999	1233	1194	1309	764	762	805.999	778	796.001	1425	3067.99	821.667	1245.33	777.333	999.667	1033.5	888.5	0.859701
ENSG00000013563.9	DNASE1L1	1133	1158	214.999	225	191	174.999	176	212.001	448.001	380	377	232	207	413.001	1145.5	210.333	187.667	401.667	284	199	342.834	1.72278
ENSG00000013573.12	DDX11	8544.19	8864.2	3001.17	2419.18	2057.24	4108.07	4567.77	4807.94	2570.32	2641.4	2438.12	2514.1	2148.16	4735.1	8704.19	2492.53	4494.59	2549.95	3132.46	3493.56	2841.2	0.813268
ENSG00000013583.4	HEBP1	6	4	2	5	3	18	26	29	20	13	12	16	15	22	5	3.33333	24.3333	15	17.6667	13.8333	16.3333	1.18072
ENSG00000013588.5	GPRC5A	1	0	68	62	55	0	1	2	0	1	0	0	0	0	0.5	61.6667	1	0.333333	0	31.3333	0.166667	0.00531915
ENSG00000013619.9	MAMLD1	0	1	2	2	3	0	2	0	0	0	0	0	0	1	0.5	2.33333	0.666667	0	0.333333	1.5	0.166667	0.111111
ENSG00000013725.10	CD6	3	0	100	99.001	92	3	4	7	0	2	0	5	7	9	1.5	97.0003	4.66667	0.666667	7	50.8335	3.83333	0.0754096
ENSG00000013810.14	TACC3	18424.9	18295.3	5201.75	4935.67	3890.12	3212.82	3182.65	3547.86	4017.56	3970.91	3759.84	3807.84	3563.56	7447.27	18360.1	4675.85	3314.44	3916.1	4939.56	3995.15	4427.83	1.1083
ENSG00000014123.9	UFL1	5016	5242	3927	2972	2647	4061	4071	4400	2516	2523	2517	1628.59	1759	3363	5129	3182	4177.33	2518.67	2250.2	3679.67	2384.43	0.648002
ENSG00000014138.4	POLA2	6514	6745	2163	1831	1586	1744	1728	1965	1727	1621	1519	1349	1197	2538	6629.5	1860	1812.33	1622.33	1694.67	1836.17	1658.5	0.903241
ENSG00000014164.6	ZC3H3	913	931	1704	1543	1138	635	599	651	1122	1005	1014	1213	1015	2360	922	1461.67	628.333	1047	1529.33	1045	1288.17	1.2327
ENSG00000014216.11	CAPN1	4157	4178	6992	6331	5155	4551	4275	4770	2994	2991	2970	3476	3306	6683	4167.5	6159.33	4532	2985	4488.33	5345.67	3736.67	0.699008
ENSG00000014257.11	ACPP	6	4	1	1	2	1	1	0	7	13	5	0	0	1	5	1.33333	0.666667	8.33333	0.333333	1	4.33333	4.33333
ENSG00000014641.13	MDH1	20458	20647	6375	5547	4794	3508	3422	3717	3594	3947	3582	3902	3851	7322	20552.5	5572	3549	3707.67	5025	4560.5	4366.33	0.957424
ENSG00000014824.9	SLC30A9	7664	7786	2696	2084	1893	2295	2273	2518	1748	1642	1649	2510	2670	5017	7725	2224.33	2362	1679.67	3399	2293.17	2539.33	1.10735
ENSG00000014914.15	MTMR11	0	1	19	18	18	0	0	0	6	8	10	18	21	38	0.5	18.3333	0	8	25.6667	9.16667	16.8333	1.83636
ENSG00000014919.8	COX15	4689	4767	2480	1997	1803	2476	2493.95	2592	1867	1996	1896	1633	1507	3157	4728	2093.33	2520.65	1919.67	2099	2306.99	2009.33	0.870976
ENSG00000015133.14	CCDC88C	16471	17068	7411	6199	5014	2894.88	2890.01	3178	1894	1874	1866	5228	4993	10591.8	16769.5	6208	2987.63	1878	6937.6	4597.81	4407.8	0.958673
ENSG00000015153.10	YAF2	1607	1607	1150	953.999	872.001	667	630	707	541	596	557.001	698	647.001	1435	1607	992	668	564.667	926.667	830	745.667	0.898394
ENSG00000015171.14	ZMYND11	523	533	1680	1328	1133	0	0	0	0	1	3	642.001	567.998	1253	528	1380.33	0	1.33333	821	690.167	411.166	0.595749
ENSG00000015285.6	WAS	2421	2403	3467	3084	2479	1677	1585	1818	1892	1672	1598	1612	1498	3166	2412	3010	1693.33	1720.67	2092	2351.67	1906.33	0.810631
ENSG00000015413.5	DPEP1	0	0	0	0	0	1	0	0	0	1	0	0	0	1	0	0	0.333333	0.333333	0.333333	0.166667	0.333333	2
ENSG00000015475.14	BID	2908	2852	2968	2525	2251	924.999	875	1031	821.999	867.999	773.999	1030	894.002	1739	2880	2581.33	943.666	821.332	1221	1762.5	1021.17	0.579385
ENSG00000015479.13	MATR3	64577	65135	21008	16655	14847	13889.4	13762.6	15149.5	11404	11965	11358	13193	12933	24693	64856	17503.3	14267.1	11575.7	16939.7	15885.2	14257.7	0.897542
ENSG00000015520.10	NPC1L1	0	0	19	22	12	1	1	1	0	1	2	1	3	9	0	17.6667	1	1	4.33333	9.33333	2.66667	0.285714
ENSG00000015532.5	XYLT2	1485	1441	1541	1256	950	682	661	765.001	1134	1191	1202	2546	2622	5500	1463	1249	702.667	1175.67	3556	975.833	2365.83	2.42442
ENSG00000015568.8	RGPD5	98.378	25.522	749.908	531.154	616.727	1.005	1.947	4.568	19.18	16.194	11.425	267.28	217.098	266.55	61.95	632.596	2.50667	15.5997	250.309	317.551	132.954	0.418686
ENSG00000015592.12	STMN4	1	1	11	16	9	0	1	0	0	1	3	15	10.999	22	1	12	0.333333	1.33333	15.9997	6.16667	8.6665	1.40538
ENSG00000015676.13	NUDCD3	6361	6401	2731	2206	1856	3126	3093	3365	1913	1955	1951	2322	2127	4435	6381	2264.33	3194.67	1939.67	2961.33	2729.5	2450.5	0.897783
ENSG00000016082.10	ISL1	1	0	0	0	0	0	0	0	0	0	0	0	0	0	0.5	0	0	0	0	0	0	#DIV/0!
ENSG00000016391.6	CHDH	154	202	788	695	537	7	1	6	0	2	1	7	13	22	178	673.333	4.66667	1	14	339	7.5	0.0221239
ENSG00000016402.8	IL20RA	0	0	4	1	2	1	0	0	0	0	0	0	0	2	0	2.33333	0.333333	0	0.666667	1.33333	0.333333	0.25
ENSG00000016490.11	CLCA1	2	1	0	0	0	0.948	0	0	1	0	0	0	0	0	1.5	0	0.316	0.333333	0	0.158	0.166667	1.05485
ENSG00000016602.8	CLCA4	0	2	0	0	1	0	0	0	0	0	0	0	0	0	1	0.333333	0	0	0	0.166667	0	0
ENSG00000016864.12	GLT8D1	2240	2386	1306	1121	1024	1342	1328	1482	581.001	650	585	781	809	1484	2313	1150.33	1384	605.334	1024.67	1267.17	815	0.643167
ENSG00000017260.15	ATP2C1	5035	5165	5124	4135	3624	2018	1890	2174	2838	2845	2871	5843	5728	11412	5100	4294.33	2027.33	2851.33	7661	3160.83	5256.17	1.66291
ENSG00000017373.11	SRCIN1	14	9.999	69	52	38.999	463.001	436	471.078	18.999	17	24	888	891	1944	11.9995	53.333	456.693	19.9997	1241	255.013	630.5	2.47242
ENSG00000017427.11	IGF1	0	0	1019	842	761	147	153	132	13	36	46	601	691.001	1479	0	874	144	31.6667	923.667	509	477.667	0.938442
ENSG00000017483.10	SLC38A5	3367	3375	2392	2036	1653	2733	2771	3176	1717	1603	1531	637	518	1017	3371	2027	2893.33	1617	724	2460.17	1170.5	0.475781
ENSG00000017621.11	MAGIX	40	33	21	22.999	27	18	17	17	17	17	19	27.999	22	45	36.5	23.6663	17.3333	17.6667	31.6663	20.4998	24.6665	1.20325
ENSG00000017797.7	RALBP1	10964	11121	3935	3315	2653	4701	4537	4984.54	3434	3322.19	3337	2318	2259	4798.99	11042.5	3301	4740.85	3364.4	3125.33	4020.92	3244.86	0.806995
ENSG00000018189.8	RUFY3	2766	2952	531	384.997	346.998	2689.99	2754.97	2847	1530	1547	1600	1235	1222	2439	2859	420.998	2763.99	1559	1632	1592.49	1595.5	1.00189
ENSG00000018236.10	CNTN1	0	0	1	2	0	10	10	6	14	11	12	0	1	0	0	1	8.66667	12.3333	0.333333	4.83333	6.33333	1.31034
ENSG00000018280.12	SLC11A1	12	5	9	12	10	13	17	16	13	8	13	794	801.999	1806	8.5	10.3333	15.3333	11.3333	1134	12.8333	572.666	44.6234
ENSG00000018408.10	WWTR1	5	2	990.999	894	684.001	5	2	4	6	5	13	7	6	9	3.5	856.333	3.66667	8	7.33333	430	7.66667	0.0178295
ENSG00000018510.8	AGPS	11208	11540	3486	2773	2375	2217	2319	2466	2260	2191	2127	2281	2234	4252	11374	2878	2334	2192.67	2922.33	2606	2557.5	0.981389
ENSG00000018607.5	ZNF806	3	0	0	0	0	0	0	0	0	0	0	0	0	0	1.5	0	0	0	0	0	0	#DIV/0!
ENSG00000018610.9	CXorf56	2097.89	2119.82	764.951	718	606.892	756.815	677.842	812	447	462	389	460	473	838.999	2108.86	696.614	748.886	432.667	590.666	722.75	511.667	0.707944
ENSG00000018625.10	ATP1A2	1	1	2	0	0	1	1	0	0	1	0	1	3	3	1	0.666667	0.666667	0.333333	2.33333	0.666667	1.33333	2
ENSG00000018699.7	TTC27	3041	3187	1392	1199	996	687	629	731	772	720	703	565	564	1068	3114	1195.67	682.333	731.667	732.333	939	732	0.779553
ENSG00000018869.12	ZNF582	164	151	19	21	18	0	0	0	17	33	27	0	0	5	157.5	19.3333	0	25.6667	1.66667	9.66667	13.6667	1.41379
ENSG00000019102.7	VSIG2	1	0	4	3	5	1	0	0	0	0	0	0	0	0	0.5	4	0.333333	0	0	2.16667	0	0
ENSG00000019144.12	PHLDB1	5	2	5	5	9	3	3	5	57.999	68.999	73	10	14	22.999	3.5	6.33333	3.66667	66.666	15.6663	5	41.1662	8.23323
ENSG00000019169.9	MARCO	0	0	2	0	0	0	0	0	0	0	0	2	1	4	0	0.666667	0	0	2.33333	0.333333	1.16667	3.5
ENSG00000019186.5	CYP24A1	0	0	0	0	0	0	0	0	0	0	0	0	0	0	0	0	0	0	0	0	0	#DIV/0!
ENSG00000019485.8	PRDM11	538	593.001	51.001	65.001	21	166.001	163	157	131	117.001	93	53.684	35	81	565.5	45.6673	162	113.667	56.5613	103.834	85.1142	0.819715
ENSG00000019505.3	SYT13	0	0	0	0	0	1	1	1	19	14	13	0	0	0	0	0	1	15.3333	0	0.5	7.66667	15.3333
ENSG00000019549.4	SNAI2	0	0	1	0	0	0	1	0	0	0	0	0	0	0	0	0.333333	0.333333	0	0	0.333333	0	0
ENSG00000019582.10	CD74	49045	49438	137044	120975	96397.4	92561	89779	100392	78410	75552	73993.2	65171	61870	126444	49241.5	118139	94244	75985.1	84495	106191	80240	0.755617
ENSG00000019991.11	HGF	2	1	62.001	41	46	136	135	148.999	0	0	0	4	7	4	1.5	49.667	140	0	5	94.8333	2.5	0.026362
ENSG00000019995.6	ZRANB1	4233.58	4374.77	1511.47	1219.84	1110.14	868.765	939.324	920.081	866.273	853.477	832.273	1118.15	1131.1	2173.86	4304.17	1280.48	909.39	850.674	1474.37	1094.94	1162.52	1.06173
ENSG00000020129.11	NCDN	2127	2122	1276	1150	865	1420	1461	1530	1298	1300	1263	1213	1005	2048	2124.5	1097	1470.33	1287	1422	1283.67	1354.5	1.05518
ENSG00000020181.13	GPR124	2	2	6	2	4	228	213	247	20	20.035	15	7	4	18	2	4	229.333	18.345	9.66667	116.667	14.0058	0.12005
ENSG00000020219.8	CCT8L1P	1	3	1	0	0	0	0	0	0	0	0	1	1	0	2	0.333333	0	0	0.666667	0.166667	0.333333	2
ENSG00000020256.15	ZFP64	753	777	1317	1119	928	752	728	794.999	973.002	939.999	996.001	612.999	565	1096	765	1121.33	758.333	969.667	758	939.833	863.834	0.919135
ENSG00000020426.6	MNAT1	1903	1939.95	681	508	501	769	672	859	435.998	508	484.138	852	800.002	1612	1921.48	563.333	766.667	476.045	1088	665	782.023	1.17597
ENSG00000020577.9	SAMD4A	986.999	978.999	283.999	257	192	20	17	21	26.001	21	25	0	2	9	982.999	244.333	19.3333	24.0003	3.66667	131.833	13.8335	0.104932
ENSG00000020633.14	RUNX3	3553	3511	12994	11683	9371	4525	4244	4706	4485	4492	4407	5628	5281	11082	3532	11349.3	4491.67	4461.33	7330.33	7920.5	5895.83	0.744376
ENSG00000020922.8	MRE11A	5031	5269	2080	1510	1378	1874.99	1876	1952	1047	1064	1036	1348	1470	2943	5150	1656	1901	1049	1920.33	1778.5	1484.67	0.834786
ENSG00000021300.9	PLEKHB1	122	97	56	38	32	149.001	168	154	12	15	17	134.001	128	272.001	109.5	42	157	14.6667	178.001	99.5002	96.3337	0.968176
ENSG00000021355.8	SERPINB1	3398	3346	125	126	84	869.999	791	926	597.999	648	644	1518	1371	2751	3372	111.667	862.333	630	1880	487	1255	2.577
ENSG00000021461.12	CYP3A43	0	1	0	1	0	0	0	0	0	0	0	0	0	0	0.5	0.333333	0	0	0	0.166667	0	0
ENSG00000021488.8	SLC7A9	0	0	0	1	4	1	1	0	0	0	1	3	3	5	0	1.66667	0.666667	0.333333	3.66667	1.16667	2	1.71429
ENSG00000021574.7	SPAST	4423	4454	1587	1198	1061	1091	1025	1131	994	1043	984	1283	1207	2379	4438.5	1282	1082.33	1007	1623	1182.17	1315	1.11236
ENSG00000021645.13	NRXN3	1	1	422	422.001	354.785	0	0	0	10	15	19	7	7	24.056	1	399.595	0	14.6667	12.6853	199.798	13.676	0.0684492
ENSG00000021762.15	OSBPL5	13	10	0	0	0	3	0	0	2	0	3	63	68.001	185	11.5	0	1	1.66667	105.334	0.5	53.5002	107
ENSG00000021776.6	AQR	6903	6943	3914	3173	2831	3134	3070	3453	2591	2482	2449	2708	2513	4837	6923	3306	3219	2507.33	3352.67	3262.5	2930	0.898084
ENSG00000021826.10	CPS1	6	7	122.999	100	91	100	107	112	4	5.001	4	5	10	7	6.5	104.666	106.333	4.33367	7.33333	105.5	5.8335	0.0552939
ENSG00000021852.8	C8B	1	0	0	0	0	0	0	0	0	0	0	0	0	0	0.5	0	0	0	0	0	0	#DIV/0!
ENSG00000022267.12	FHL1	0	0	4	1	12	0	0	0	0	0	0	0	0	0	0	5.66667	0	0	0	2.83333	0	0
ENSG00000022277.8	RTFDC1	6302	6283	2572.68	2294	1901.85	4193.99	4055.98	4456	1350	1345	1315	1641	1510	3046	6292.5	2256.18	4235.32	1336.67	2065.67	3245.75	1701.17	0.524121
ENSG00000022355.10	GABRA1	0	0	0	0	0	0	0	0	1	0	0	0	0	0	0	0	0	0.333333	0	0	0.166667	#DIV/0!
ENSG00000022556.11	NLRP2	58.022	55.011	225.615	187.61	152	3303.9	3164.71	3483.78	1417.96	1450.98	1443.98	1860.49	1598.35	3154.14	56.5165	188.408	3317.46	1437.64	2204.33	1752.94	1820.98	1.03882
ENSG00000022567.5	SLC45A4	341.001	319	375.566	355.039	307.488	159	149	162	275	241.797	222.893	250	205	425	330	346.031	156.667	246.563	293.333	251.349	269.948	1.074
ENSG00000022840.11	RNF10	6143	6280	5484	4715	3984	6058	5885	6263	3290	3176	3097	3234	3147	6234	6211.5	4727.67	6068.67	3187.67	4205	5398.17	3696.33	0.684739
ENSG00000022976.11	ZNF839	742	777.001	531	418	383	515.999	472.999	568.572	306	281.001	280	1026	939	1995	759.5	444	519.19	289	1320	481.595	804.5	1.67049
ENSG00000023041.7	ZDHHC6	3665	3763	1320	1072	929	1161	1202	1377	617.001	629	565	621	569	1250	3714	1107	1246.67	603.667	813.334	1176.83	708.5	0.60204
ENSG00000023171.10	GRAMD1B	2	2	2551	2062	1795	12	20	24	1698	1624	1628	2442	2156	4505	2	2136	18.6667	1650	3034.33	1077.33	2342.17	2.17404
ENSG00000023191.12	RNH1	5190	5281	4504	4116	3385	2946	3049	3254	3194	3312	3194	2113	2008	4065	5235.5	4001.67	3083	3233.33	2728.67	3542.33	2981	0.841536
ENSG00000023228.9	NDUFS1	14459.7	14737	5793	4581	3832	4022.91	3952.97	4283.7	4837	4519	4622	4026	3613	7303	14598.3	4735.33	4086.53	4659.33	4980.67	4410.93	4820	1.09274
ENSG00000023287.8	RB1CC1	6215	6391	2049	1640	1449	2039	1977	2112	1531	1553	1610	2809	2930	5701	6303	1712.67	2042.67	1564.67	3813.33	1877.67	2689	1.4321
ENSG00000023318.7	ERP44	4862	5026	3464	2597	2239	1287	1258	1424	1078	1102	1122	1189	1232	2450	4944	2766.67	1323	1100.67	1623.67	2044.83	1362.17	0.66615
ENSG00000023330.10	ALAS1	2016	2021	3297	2913	2388	1519	1493	1662	1481	1353	1324	1109	1037	2088	2018.5	2866	1558	1386	1411.33	2212	1398.67	0.632309
ENSG00000023445.9	BIRC3	28316	28939	19107	14388.3	13336	2644	2622	2847	3015	3044	3005	15559.9	14811	28379	28627.5	15610.4	2704.33	3021.33	19583.3	9157.39	11302.3	1.23423
ENSG00000023516.7	AKAP11	14801	15239	9476	7496	6804	3043	3116	3407	2208	2308	2207	5046	4803	9124	15020	7925.33	3188.67	2241	6324.33	5557	4282.67	0.77068
ENSG00000023572.4	GLRX2	1370	1404	280	245	196	193	167	248	89	67	81	104	78	150	1387	240.333	202.667	79	110.667	221.5	94.8333	0.428141
ENSG00000023608.4	SNAPC1	1146.16	1217.64	635	486.653	440.935	340.543	289.141	343.788	457.039	509.621	493.954	501.743	504.375	1057.18	1181.9	520.863	324.491	486.871	687.766	422.677	587.319	1.38952
ENSG00000023697.8	DERA	6326	6435	1301	1016	947	775	803	818	301	324.999	295	609.999	711	1276	6380.5	1088	798.667	307	865.666	943.333	586.333	0.621554
ENSG00000023734.6	STRAP	11592	11753	5041	4085	3423	8320	7878	9080.99	3034	2720	2783	2752	2404	4779	11672.5	4183	8426.33	2845.67	3311.67	6304.66	3078.67	0.488316
ENSG00000023839.6	ABCC2	32	31	67	56	51	12	9	15	21	10	28	47	29	105	31.5	58	12	19.6667	60.3333	35	40	1.14286
ENSG00000023892.9	DEF6	3260	3374	2187	1844	1545	830.999	804	891.001	1134	1149	1028	540	508.001	1027	3317	1858.67	842	1103.67	691.667	1350.33	897.667	0.664774
ENSG00000023902.9	PLEKHO1	172	188	3671	3414	2678	1759	1642	1869	1094	1271	1149	1727	1551	3245	180	3254.33	1756.67	1171.33	2174.33	2505.5	1672.83	0.667665
ENSG00000023909.5	GCLM	1856	1833	819	668	585	554	615	643	672	661	626	536	551	987	1844.5	690.667	604	653	691.333	647.333	672.167	1.03836
ENSG00000024048.6	UBR2	5376	5466	2833	2183	2019	2321	2211	2332	1507	1561	1509	1947	2024	3817	5421	2345	2288	1525.67	2596	2316.5	2060.83	0.889632
ENSG00000024422.7	EHD2	26	24	2	1	3	0	0	0	0	0	0	1	1	3.008	25	2	0	0	1.66933	1	0.834667	0.834667
ENSG00000024526.12	DEPDC1	7647.73	7903.88	1655.98	1239	1186.99	2143.78	2234.88	2390.96	1748.95	1764	1780.97	1913.73	2047.52	3821.77	7775.81	1360.66	2256.54	1764.64	2594.34	1808.6	2179.49	1.20507
ENSG00000024862.12	CCDC28A	950	872	406	354	316	559	489	602	224	237	261	357	380	804	911	358.667	550	240.667	513.667	454.333	377.167	0.830154
ENSG00000025039.10	RRAGD	49	39	3345	2824	2488	3751	3717.83	4069.98	1521	1512	1573	1229	1160	2353	44	2885.67	3846.27	1535.33	1580.67	3365.97	1558	0.462868
ENSG00000025156.8	HSF2	1464	1416	609	500	422	891.996	810.975	938	622	694	625	654	672	1254	1440	510.333	880.324	647	860	695.328	753.5	1.08366
ENSG00000025293.11	PHF20	3726	3787	2819	2416	2086	2653	2509	2725	1832	1820	1810	1659	1723	3232	3756.5	2440.33	2629	1820.67	2204.67	2534.67	2012.67	0.794056
ENSG00000025423.7	HSD17B6	172	171.999	41	33.001	25.999	135	100	145.001	22.001	26	34	93	86	172	172	33.3333	126.667	27.3337	117	80.0002	72.1668	0.902084
ENSG00000025434.14	NR1H3	54	62.999	94	101.001	53	96.001	90.001	98.002	66	82.999	82.999	131	153	313.999	58.4995	82.667	94.668	77.3327	199.333	88.6675	138.333	1.56013
ENSG00000025708.8	TYMP	280.925	292.517	2464.37	2101.27	1739.61	289.971	291.42	322.937	859.836	834.863	805.333	582.14	518.531	1226.6	286.721	2101.75	301.443	833.344	775.758	1201.6	804.551	0.669569
ENSG00000025770.14	NCAPH2	7008	7221	2286	2255	1723	1350	1293	1568	1460	1444	1436	1233	1132	2309	7114.5	2088	1403.67	1446.67	1558	1745.83	1502.33	0.860525
ENSG00000025772.7	TOMM34	3834	3903	1556	1337	1107	2849	2847	3044	1108	1125	1017	644	659	1206	3868.5	1333.33	2913.33	1083.33	836.333	2123.33	959.833	0.452041
ENSG00000025796.9	SEC63	3140.98	3317.91	4135.95	3299.91	2870.32	4209.27	4018.59	4487.97	1917	1912.99	1864.96	2042.94	1986.97	4142.71	3229.45	3435.39	4238.61	1898.32	2724.21	3837	2311.26	0.602362
ENSG00000025800.9	KPNA6	7165.07	7269.88	5882.81	4858	4208	1997	1995	2080	3881	3714	3599.45	4772.23	4445.94	8740.43	7217.47	4982.94	2024	3731.49	5986.2	3503.47	4858.84	1.38687
ENSG00000026025.9	VIM	0	4	8852	7811	6839	4115	3932	4207	3101	3628	3513	5424	5432	10515	2	7834	4084.67	3414	7123.67	5959.33	5268.83	0.884131
ENSG00000026036.16	RTEL1-TNFRSF6B	605.151	697.573	597.285	523.881	409.854	558.23	561.241	558.924	651.48	648.27	691.136	667.936	518.518	1278.57	651.362	510.34	559.465	663.629	821.676	534.903	742.652	1.38839
ENSG00000026103.15	FAS	315.999	324	3035	2381	2233	1012	1005	1145	930	934	870	1902	1753	3493	320	2549.67	1054	911.333	2382.67	1801.83	1647	0.914069
ENSG00000026297.11	RNASET2	2674.91	2807.76	6765.19	6018.32	5042.73	6382.07	6471.98	6999.13	2098	2739.49	2739.95	352.001	333.999	773	2741.33	5942.08	6617.73	2525.81	486.333	6279.9	1506.07	0.239824
ENSG00000026508.12	CD44	27	12	8282	7008	5965	2005	1855	2174	6026	6164	6229	4019	3698	7517	19.5	7085	2011.33	6139.67	5078	4548.17	5608.83	1.23321
ENSG00000026559.9	KCNG1	1	2.006	1	3	2	0	0	0	0	0	2	2	0	2	1.503	2	0	0.666667	1.33333	1	1	1
ENSG00000026652.9	AGPAT4	23	15	130.999	111	106.999	41	28.001	52	61	73.001	88	1369	1237	2614	19	116.333	40.3337	74.0003	1740	78.3332	907	11.5788
ENSG00000026751.12	SLAMF7	35	37	9004	7299	6248	755	712	801.999	3690	3804	3624	1857	1656	3092	36	7517	756.333	3706	2201.67	4136.67	2953.83	0.714061
ENSG00000026950.12	BTN3A1	1128.27	1095.39	1459.85	1196.26	1069.87	1217.38	1344.19	1392.34	911.687	981.007	1035.67	1847.88	1867.38	3836.5	1111.83	1242	1317.97	976.122	2517.25	1279.98	1746.69	1.36462
ENSG00000027001.7	MIPEP	721.999	773	976.999	853	744	1495	1475	1564	316	328.999	322	693	677.999	1261	747.5	858	1511.33	322.333	877.333	1184.67	599.833	0.506331
ENSG00000027075.9	PRKCH	142	149	4762.68	4032	3416.47	2	4	4	1028.61	1100.64	1073	675	603.001	1388.84	145.5	4070.38	3.33333	1067.42	888.948	2036.86	978.183	0.480241
ENSG00000027644.4	INSRR	0	0	0	1	1	0	0	0	0	1	0	2	0	1	0	0.666667	0	0.333333	1	0.333333	0.666667	2
ENSG00000027697.8	IFNGR1	1746	1708	4854	4173	3640	1441	1297	1446	986.001	971	953.999	354.001	378	710	1727	4222.33	1394.67	970.333	480.667	2808.5	725.5	0.258323
ENSG00000027847.9	B4GALT7	1415	1374	555.999	522	427.999	792	844	842.002	503	488	515	316	287	585	1394.5	501.999	826.001	502	396	664	449	0.676205
ENSG00000027869.7	SH2D2A	15	9	343.999	324.001	245	5	8	4	111	119	116	41	24	60.999	12	304.333	5.66667	115.333	41.9997	155	78.6665	0.507526
ENSG00000028116.12	VRK2	1797	1772	2476	2063	1745	1198	1087	1204	575	632	514.999	832	712	1482	1784.5	2094.67	1163	574	1008.67	1628.83	791.333	0.485828
ENSG00000028137.12	TNFRSF1B	45	40	6037	5329	4190	5539	5311	5810	6230	6304	6110	3718	3501	7719	42.5	5185.33	5553.33	6214.67	4979.33	5369.33	5597	1.0424
ENSG00000028203.13	VEZT	6150	6156	3183	2522	2291	2537.89	2571	2816	1819	1715	1766.05	2130	2229	4459	6153	2665.33	2641.63	1766.68	2939.33	2653.48	2353.01	0.886762
ENSG00000028277.16	POU2F2	5554	5478	8542	7277	5945	6231	5846	6360	4701	4713	4607	4425	4400	9397	5516	7254.67	6145.67	4673.67	6074	6700.17	5373.83	0.802045
ENSG00000028310.13	BRD9	3740.9	3756	2536.59	2101.08	1686.04	3505.68	3558.83	3977.7	1894	1795	1761.88	1538	1402.2	2920.56	3748.45	2107.91	3680.74	1816.96	1953.59	2894.32	1885.27	0.651369
ENSG00000028528.10	SNX1	5628	5799	4958	4108	3428	4003	4009	4220	2493	2495	2513	3052	2849	5667	5713.5	4164.67	4077.33	2500.33	3856	4121	3178.17	0.771213
ENSG00000028839.5	TBPL1	1293	1342	769	627	551	592.001	575.001	616.001	399	372.999	366	657	586	1184	1317.5	649	594.334	379.333	809	621.667	594.167	0.955763
ENSG00000029153.10	ARNTL2	1485	1491	4023	3088	2741	378.999	409	413	831.999	735	782	532.001	502.001	922	1488	3284	400.333	783	652.001	1842.17	717.5	0.389487
ENSG00000029363.11	BCLAF1	28269	29067	12974	10073	9216	9503.24	9458.58	10405.7	8280.99	7917.99	7647.98	7980	7818.99	14849	28668	10754.3	9789.16	7948.99	10216	10271.7	9082.49	0.884221
ENSG00000029364.7	SLC39A9	15500	15704	5838	4732	4160	2754	2673	2886	3765	3597	3670	4694	4755	9150	15602	4910	2771	3677.33	6199.67	3840.5	4938.5	1.2859
ENSG00000029534.15	ANK1	517.999	506.001	652.001	620.991	492.001	604	559.001	603	225	234	196	105	180	362	512	588.331	588.667	218.333	215.667	588.499	217	0.368735
ENSG00000029559.5	IBSP	0	0	0	0	0	0	0	0	0	0	0	0	0	1	0	0	0	0	0.333333	0	0.166667	#DIV/0!
ENSG00000029639.6	TFB1M	1641	1619	776.001	644	596.999	542	594.999	620.999	365.001	393.999	362	475.999	426.002	975	1630	672.333	585.999	373.667	625.667	629.166	499.667	0.794173
ENSG00000029725.12	RABEP1	5820	5906	5227	4288	3862	4231	4139	4646	3818	3901	3693	2714	2619	5242	5863	4459	4338.67	3804	3525	4398.83	3664.5	0.833062
ENSG00000029993.10	HMGB3	6245.32	6227.99	1407	1185	1073	1594	1555.87	1736.98	1110.89	1102	1119	796	750.997	1423	6236.66	1221.67	1628.95	1110.63	989.998	1425.31	1050.31	0.736904
ENSG00000030066.9	NUP160	7394	7720	5487	4474	3974	4930	4755	5284	4475	4103	4136	2640	2717	5088	7557	4645	4989.67	4238	3481.67	4817.33	3859.83	0.801239
ENSG00000030110.8	BAK1	2186.26	2119.11	1789.58	1521.68	1275.35	1625.52	1538.44	1761.94	946.851	911.037	863.364	858.647	792.047	1678.5	2152.68	1528.87	1641.97	907.084	1109.73	1585.42	1008.41	0.63605
ENSG00000030304.8	MUSK	0	0	0	1	0	0	0	0	0	0	0	30	23	54	0	0.333333	0	0	35.6667	0.166667	17.8333	107
ENSG00000030419.12	IKZF2	785	798.998	34515	26178	24040	1667	1669	1684	8909	10160	10077	4132	4298	8915	791.999	28244.3	1673.33	9715.33	5781.67	14958.8	7748.5	0.517988
ENSG00000030582.12	GRN	4116	4106	10633	9390	7478	8820	8549	9291	9229	9233	8743	13453	13059	26878.2	4111	9167	8886.67	9068.33	17796.7	9026.83	13432.5	1.48807
ENSG00000031003.6	FAM13B	6288	6427	2907	2297	2027	1310	1386	1423	1192	1305	1240	1244	1316	2593	6357.5	2410.33	1373	1245.67	1717.67	1891.67	1481.67	0.78326
ENSG00000031081.6	ARHGAP31	8	12	4578	3965	3316	708	665	749	971	958	995	2770	2490	5128	10	3953	707.333	974.667	3462.67	2330.17	2218.67	0.952149
ENSG00000031544.10	NR2E3	0	0	0	0	0	0	0	0	0	1	0	0	0	1	0	0	0	0.333333	0.333333	0	0.333333	#DIV/0!
ENSG00000031691.6	CENPQ	1027	1115	512	409	329	262	272	286	206	197	170	267	275	488	1071	416.667	273.333	191	343.333	345	267.167	0.774396
ENSG00000031698.8	SARS	14313	14472	3470	3005	2460	2056	2061	2246	2014	2080	2005	1210	1208	2329	14392.5	2978.33	2121	2033	1582.33	2549.67	1807.67	0.708982
ENSG00000031823.10	RANBP3	5280	5317	2966	2633	2012	1661	1788	1944	1962	1893	1812	1688	1555.76	3267	5298.5	2537	1797.67	1889	2170.25	2167.33	2029.63	0.936463
ENSG00000032219.14	ARID4A	2881	2993	1307	1095	1012	1243	1168	1377	555	600.001	651.999	1252	1341	2761	2937	1138	1262.67	602.333	1784.67	1200.33	1193.5	0.994308
ENSG00000032389.8	TSSC1	3566	3503	1214	1132	944.001	1080	1025	1163	679	655	610.999	848.001	736.999	1608	3534.5	1096.67	1089.33	648.333	1064.33	1093	856.333	0.78347
ENSG00000032444.11	PNPLA6	3999.82	3971	3765	3357	2802.14	2705	2643.14	2918.51	2516.74	2405.33	2446	3224.58	2815	5976	3985.41	3308.05	2755.55	2456.02	4005.19	3031.8	3230.61	1.06557
ENSG00000032742.13	IFT88	554.999	567.001	204.001	159.001	164	279.001	242	264	87	107	103	459.001	431.999	859	561	175.667	261.667	99	583.333	218.667	341.167	1.56021
ENSG00000033011.7	ALG1	2008	2051.99	933.996	929	637.993	829.729	780.217	866.35	677	698.001	606	429.001	342.999	750.973	2030	833.663	825.432	660.334	507.658	829.547	583.996	0.703993
ENSG00000033030.9	ZCCHC8	4573	4606	1790	1277	1247	1287	1235	1385	1122	1214	1195	1232	1117	2388	4589.5	1438	1302.33	1177	1579	1370.17	1378	1.00572
ENSG00000033050.3	ABCF2	11405.7	11214	3094	2661	2134	4068	4115	4671.99	2493	2205	2182.95	971	795	1571	11309.9	2629.67	4285	2293.65	1112.33	3457.33	1702.99	0.492574
ENSG00000033100.10	CHPF2	4769	4666	2261	1968	1594	1638	1610	1754	1168	1109.79	1081	883.001	808.635	1596	4717.5	1941	1667.33	1119.6	1095.88	1804.17	1107.74	0.613988
ENSG00000033122.14	LRRC7	1	3	0	0	0	18	14	10	0	0	0	0	1	1	2	0	14	0	0.666667	7	0.333333	0.047619
ENSG00000033170.12	FUT8	5930	5937	3700	2929	2614	1527	1388	1507	3435	3516	3473	3656	3636	7245	5933.5	3081	1474	3474.67	4845.67	2277.5	4160.17	1.82664
ENSG00000033178.8	UBA6	11539	11859	5077	3908	3477	2360	2276	2537	3241	3222	3135	3186	2883	5855	11699	4154	2391	3199.33	3974.67	3272.5	3587	1.0961
ENSG00000033327.8	GAB2	33	31	577.999	532.999	399.999	93	96	106	380	310	358	55	56	117	32	503.666	98.3333	349.333	76	301	212.667	0.706535
ENSG00000033627.10	ATP6V0A1	830	921	3357	2667	2282	730	773	833	1869	1787	1936	2526	2293	4539	875.5	2768.67	778.667	1864	3119.33	1773.67	2491.67	1.40481
ENSG00000033800.9	PIAS1	2390	2510	2688	2157	1850	1478	1538	1633	1149	1172	1201	1517	1485	3164	2450	2231.67	1549.67	1174	2055.33	1890.67	1614.67	0.85402
ENSG00000033867.12	SLC4A7	3824	4023	3323	2499	2204	2105	2111	2318	2961	2799	2827	3453	3314	6583	3923.5	2675.33	2178	2862.33	4450	2426.67	3656.17	1.50666
ENSG00000034053.10	APBA2	1	0	1	2	4	0	0	0	1	4	3	1	1	3	0.5	2.33333	0	2.66667	1.66667	1.16667	2.16667	1.85714
ENSG00000034063.9	UHRF1	24397.3	24788	6806.36	5951.85	4703.2	2743.61	2845.9	3129.72	3470.64	3333.66	3083.63	2201.79	1890.85	3775.09	24592.6	5820.47	2906.41	3295.98	2622.58	4363.44	2959.28	0.678198
ENSG00000034152.14	MAP2K3	1895	1897	1692	1537	1304	1365	1305	1459	1305	1334	1455	758.999	709.999	1509	1896	1511	1376.33	1364.67	992.666	1443.67	1178.67	0.816439
ENSG00000034239.6	EFCAB1	0	0	0	0	0	0	0	0	0	0	0	0	0	0	0	0	0	0	0	0	0	#DIV/0!
ENSG00000034510.4	TMSB10	21666	21506	28594	28338	22828	10641	10259	11590	7026	7733	6921	6066	5843	11642	21586	26586.7	10830	7226.67	7850.33	18708.3	7538.5	0.402949
ENSG00000034533.7	ASTE1	1005	994.998	267.001	250	170	280	243	277.999	168.999	165	160	375	347	665	999.999	229	267	164.666	462.333	248	313.5	1.26411
ENSG00000034677.7	RNF19A	3786	3788	6816	5129	4589	1126	1127	1256	2001	2162	2150	1751	1783	3669	3787	5511.33	1169.67	2104.33	2401	3340.5	2252.67	0.67435
ENSG00000034693.10	PEX3	2050	2226.97	893.999	669.88	700	856.939	840.87	891.941	446	444.979	402	456	456	911.786	2138.49	754.626	863.25	430.993	607.929	808.938	519.461	0.642151
ENSG00000034713.3	GABARAPL2	3598	3501	2362	1891	1726	1818	1852	1991	1170	1196	1127	1419	1397	2849	3549.5	1993	1887	1164.33	1888.33	1940	1526.33	0.78677
ENSG00000034971.10	MYOC	0	0	0	1	1	0	0	0	3	2	4	785	965	1936	0	0.666667	0	3	1228.67	0.333333	615.833	1847.5
ENSG00000035115.17	SH3YL1	698.999	671.001	538	377.001	371.999	12	19	11.001	56	96.001	85	136.001	196.001	302	685	429	14.0003	79.0003	211.334	221.5	145.167	0.655382
ENSG00000035141.3	FAM136A	6124	5929	2891	2378	1882	2161	2131	2386	1885	1874	1593	1045	930	1911	6026.5	2383.67	2226	1784	1295.33	2304.83	1539.67	0.668016
ENSG00000035403.12	VCL	1770	1842	2783	2393	1977	1050	994	1098	2674	2586	2713	1629	1550	2981	1806	2384.33	1047.33	2657.67	2053.33	1715.83	2355.5	1.3728
ENSG00000035499.8	DEPDC1B	3479	3505	1439	1271	1037	1287	1286	1316	1342	1303	1390	1137	1073	2033	3492	1249	1296.33	1345	1414.33	1272.67	1379.67	1.08408
ENSG00000035664.7	DAPK2	2	2	998	871	801.001	54.999	49.999	67.001	21	16	10.999	7	6	28	2	890	57.333	15.9997	13.6667	473.667	14.8332	0.0313156
ENSG00000035681.3	NSMAF	3387	3528	2093	1663	1440	1173	1154	1277	1102	1089	1043	610	660.001	1234	3457.5	1732	1201.33	1078	834.667	1466.67	956.334	0.652046
ENSG00000035687.9	ADSS	7230.96	7306.98	2476	1880	1767	1739.75	1800.78	1967.87	1519	1542	1391	1959.98	1817	3498.99	7268.97	2041	1836.13	1484	2425.32	1938.57	1954.66	1.0083
ENSG00000035720.3	STAP1	6598	6961	571	498	432	997	1010	1145	804	907	795	251	212	407	6779.5	500.333	1050.67	835.333	290	775.5	562.667	0.725553
ENSG00000035862.8	TIMP2	15	24	4	1	10	0	0	0	75	59	90	1	3	0	19.5	5	0	74.6667	1.33333	2.5	38	15.2
ENSG00000035928.10	RFC1	20449	21176	4987	4039	3673	4097	4090	4537	2955	3195	3063	3508	3915	7271	20812.5	4233	4241.33	3071	4898	4237.17	3984.5	0.940369
ENSG00000036054.8	TBC1D23	2497	2568	1271	894.001	834	992.999	992.999	1078	683.001	729.001	715	842.001	804.001	1657	2532.5	999.667	1021.33	709.001	1101	1010.5	905.001	0.895597
ENSG00000036257.8	CUL3	13068	13362	4990	3812	3614.1	4448	4373	4856	2838	2903	2821	3499	3335	6647	13215	4138.7	4559	2854	4493.67	4348.85	3673.83	0.844782
ENSG00000036448.5	MYOM2	6	1	6.001	2	11	28	18	25	31	30	35	66.001	56.999	122.447	3.5	6.33367	23.6667	32	81.8157	15.0002	56.9078	3.79381
ENSG00000036473.6	OTC	0	0	0	0	0	0	1	0	0	0	0	1	3	0	0	0	0.333333	0	1.33333	0.166667	0.666667	4
ENSG00000036530.4	CYP46A1	13	12	1	3	3	25.001	34	43.999	3	1	2	18	18	41.383	12.5	2.33333	34.3333	2	25.7943	18.3333	13.8972	0.758027
ENSG00000036549.8	ZZZ3	8018	8196	2560	2032	1869	1594	1531	1754	1662	1802	1807	2025	2031	4073	8107	2153.67	1626.33	1757	2709.67	1890	2233.33	1.18166
ENSG00000036565.10	SLC18A1	2	0	0	0	0	0	0	0	0	0	0	0	0	0	1	0	0	0	0	0	0	#DIV/0!
ENSG00000036672.11	USP2	117	164	4	2	3	408.001	432	536	562	473	441	1314	1130	2580	140.5	3	458.667	492	1674.67	230.833	1083.33	4.69314
ENSG00000036828.9	CASR	0	0	37	41	29.001	0	1	0	0	1	0	2	7	4	0	35.667	0.333333	0.333333	4.33333	18.0002	2.33333	0.129628
ENSG00000037042.8	TUBG2	347.097	361.2	369.563	311.087	232.045	165.309	188.078	192.069	337.578	304.948	299.126	756.142	687.328	1460.74	354.149	304.232	181.819	313.884	968.069	243.025	640.977	2.63749
ENSG00000037241.3	RPL26L1	1869.07	1979.27	601.681	537.709	447.855	822.82	841.729	961.671	361.809	356.758	307.001	193.91	169.001	354.972	1924.17	529.082	875.407	341.856	239.294	702.244	290.575	0.413781
ENSG00000037280.11	FLT4	0	0	1	0	1	2	0	1	0	0	0	0	0	0	0	0.666667	1	0	0	0.833333	0	0
ENSG00000037474.10	NSUN2	13581	13992	5368	4452	3736	8483	8520	9249	3792	3427	3324	2959	2675	5127	13786.5	4518.67	8750.67	3514.33	3587	6634.67	3550.67	0.535169
ENSG00000037637.6	FBXO42	2593	2718	2194	1722	1538	1016	1001	1100	1397	1445	1439	1558	1574	3339	2655.5	1818	1039	1427	2157	1428.5	1792	1.25446
ENSG00000037749.7	MFAP3	4804	4867	1196	881	860.999	1094	1102	1130.29	752	796.001	800	652.999	540	1140	4835.5	979.333	1108.76	782.667	777.666	1044.05	780.167	0.747251
ENSG00000037757.9	MRI1	1514.28	1597.29	1209	1012	862.479	1260	1368	1501	993.434	967.041	882	436.24	398	864.005	1555.78	1027.83	1376.33	947.492	566.082	1202.08	756.787	0.629565
ENSG00000037897.12	METTL1	1189.99	1234	305	255	225.001	549.999	548.997	604.001	323.001	318	318	191.001	166.001	292	1211.99	261.667	567.666	319.667	216.334	414.666	268	0.646304
ENSG00000037965.4	HOXC8	0	1	1	2	0	2	1	1	6	5	1	0	0	0	0.5	1	1.33333	4	0	1.16667	2	1.71429
ENSG00000038002.4	AGA	1212	1205	659.001	512	484.999	388	446.001	462.999	380	361	363.001	355	299.001	645	1208.5	552	432.333	368	433	492.167	400.5	0.813749
ENSG00000038210.9	PI4K2B	10286	10381	4583	3588	3246	4001	3927	4191	1806	1806	1767	1842	1772	3236	10333.5	3805.67	4039.67	1793	2283.33	3922.67	2038.17	0.519587
ENSG00000038219.8	BOD1L1	11772	12136	5459	4556	3981	2706	2509	2714	3156	3287	3198	3353	3669	7565	11954	4665.33	2643	3213.67	4862.33	3654.17	4038	1.10504
ENSG00000038274.12	MAT2B	4799	4881	3189	2434	2324	2759	2647	2999	1446	1546	1449	1042	1093	2159	4840	2649	2801.67	1480.33	1431.33	2725.33	1455.83	0.534186
ENSG00000038295.3	TLL1	69.001	63	6	5	11	0	0	0	5	5	6	3	2	7	66.0005	7.33333	0	5.33333	4	3.66667	4.66667	1.27273
ENSG00000038358.10	EDC4	9369.7	9305.04	4190.58	3663.9	2937.3	3057.12	2953.57	3419.91	3877.48	3690.7	3724.9	2709.14	2596.69	5018.58	9337.37	3597.26	3143.53	3764.36	3441.47	3370.39	3602.91	1.06899
ENSG00000038382.13	TRIO	70	78	9582	7913	6571	3357	2891	3191	4220	4185	4156	5555	5137	11098	74	8022	3146.33	4187	7263.33	5584.17	5725.17	1.02525
ENSG00000038427.11	VCAN	1	1	472.001	353	311.001	3	6	3	0	0	3	0	0	0	1	378.667	4	1	0	191.334	0.5	0.00261324
ENSG00000038532.10	CLEC16A	3449	3801	3949	3427	2765	2192	2213	2410	3115	2932	2841	2627	2525	5281	3625	3380.33	2271.67	2962.67	3477.67	2826	3220.17	1.13948
ENSG00000038945.10	MSR1	21	23	0	0	1	15	12	29	10	8	13	217	229	473.001	22	0.333333	18.6667	10.3333	306.334	9.5	158.333	16.6667
ENSG00000039068.14	CDH1	0	0	909	727.001	683	11	10	10	4	2	2	5	6	21.001	0	773	10.3333	2.66667	10.667	391.667	6.66683	0.0170217
ENSG00000039123.11	SKIV2L2	14080	14372	4303	3446	3116	5840	5698	6353	3023	3041	2855	2742	2528	4879	14226	3621.67	5963.67	2973	3383	4792.67	3178	0.663097
ENSG00000039139.9	DNAH5	2	0	5	2	3	32	26	19	1	1	0	0	0	2	1	3.33333	25.6667	0.666667	0.666667	14.5	0.666667	0.045977
ENSG00000039319.12	ZFYVE16	2509	2542	1326	892.001	925.001	525.022	522	561	721	746.001	709.999	972.001	1022	1949	2525.5	1047.67	536.007	725.667	1314.33	791.837	1020	1.28814
ENSG00000039523.13	FAM65A	86	81.999	1328	1295	931	1758	1786	1829	2079	2041	2066	876	861.998	1851	83.9995	1184.67	1791	2062	1196.33	1487.83	1629.17	1.09499
ENSG00000039537.9	C6	0	1	0	0	0	1	0	0	0	0	0	2	4	2	0.5	0	0.333333	0	2.66667	0.166667	1.33333	8
ENSG00000039560.9	RAI14	0	1	58	35	41	0	0	0	6	6	7	0	0	2	0.5	44.6667	0	6.33333	0.666667	22.3333	3.5	0.156716
ENSG00000039600.6	SOX30	0	2	13	10	5	0	0	1	4	5	7	1	0	7	1	9.33333	0.333333	5.33333	2.66667	4.83333	4	0.827586
ENSG00000039650.5	PNKP	2008	2108	1067	892	695	798	788	790	653	660.001	601	902	749.999	1768	2058	884.666	792	638	1140	838.333	889	1.06044
ENSG00000039987.2	BEST2	0	1	0	1	1	0	0	0	1	0	0	1	0	2	0.5	0.666667	0	0.333333	1	0.333333	0.666667	2
ENSG00000040199.14	PHLPP2	4776	4742	1354	1153	980.999	480	515.999	523	1151	1108	1133	817.001	682.999	1447	4759	1162.67	506.333	1130.67	982.334	834.5	1056.5	1.26603
ENSG00000040275.12	SPDL1	4774	4912	1581	1340	1165	1648	1624	1691	1393	1481	1372	758	720	1545	4843	1362	1654.33	1415.33	1007.67	1508.17	1211.5	0.803293
ENSG00000040341.13	STAU2	4704	4736	2346	1937	1704	1233.92	1227	1417	1298	1377	1267	1794.39	1723.68	3343.59	4720	1995.67	1292.64	1314	2287.22	1644.15	1800.61	1.09516
ENSG00000040487.8	PQLC2	377	388	400.999	329	261	114	110	112.994	266	262	298	144	137	309	382.5	330.333	112.331	275.333	196.667	221.332	236	1.06627
ENSG00000040531.10	CTNS	289.999	296	330	325.001	221	298.001	276.999	312	428.999	381	420	369	320	664	293	292	295.667	410	451	293.834	430.5	1.46511
ENSG00000040608.9	RTN4R	3	5	24	23	20	0	4	3	8	5	10	2	8	14	4	22.3333	2.33333	7.66667	8	12.3333	7.83333	0.635135
ENSG00000040633.8	PHF23	1995	2004	1295	1064	872	1356	1393	1543	1006	950.001	948.001	1454	1365	2860	1999.5	1077	1430.67	968.001	1893	1253.83	1430.5	1.1409
ENSG00000040731.6	CDH10	0	0	0	0	0	1	0	0	0	0	2	1	0	0	0	0	0.333333	0.666667	0.333333	0.166667	0.5	3
ENSG00000040933.11	INPP4A	2434	2377	6300	5169	4427	2282	2236	2398	1008	997	1021	1139	1108	2298.31	2405.5	5298.67	2305.33	1008.67	1515.1	3802	1261.88	0.3319
ENSG00000041353.5	RAB27B	2	5	0	1	2	0	0	0	1	0	0	10	4	7	3.5	1	0	0.333333	7	0.5	3.66667	7.33333
ENSG00000041357.11	PSMA4	15929	16440	4996	4089	3595	7081	6909	7755	2566	2609	2386	2425	2219	4318	16184.5	4226.67	7248.33	2520.33	2987.33	5737.5	2753.83	0.479971
ENSG00000041515.11	MYO16	0	0	41	49.001	30	1	0	4	5	5	2	0	0	2	0	40.0003	1.66667	4	0.666667	20.8335	2.33333	0.111999
ENSG00000041802.6	LSG1	8290	8454	2033	1701	1415	1532	1574	1721	1469	1416	1322	1224	1212	2204	8372	1716.33	1609	1402.33	1546.67	1662.67	1474.5	0.886829
ENSG00000041880.10	PARP3	191.001	245.001	780.999	662	542	537.001	547	618	438	439.999	427.001	222.002	237	463	218.001	661.666	567.334	435	307.334	614.5	371.167	0.604015
ENSG00000041982.10	TNC	0	0	55	48.999	44	0	2	0	3	0	6	7	4	22	0	49.333	0.666667	3	11	24.9998	7	0.280002
ENSG00000041988.11	THAP3	561	547.999	357	340	291	249	259.822	256.991	331.999	339	328	284.001	241	562.999	554.5	329.333	255.271	333	362.667	292.302	347.833	1.18998
ENSG00000042062.7	FAM65C	55.001	71	2	0	0	1	0	3	0	1	1	619	633	1261	63.0005	0.666667	1.33333	0.666667	837.666	1	419.166	419.166
ENSG00000042088.9	TDP1	4777	4841	2005	1800	1504	1196	1129	1230	749	713.999	713.999	2130	2049	4101	4809	1769.67	1185	725.666	2760	1477.33	1742.83	1.17972
ENSG00000042286.10	AIFM2	565	628	1343	1156	1027	431	435	531	367	395	373	86	67	172	596.5	1175.33	465.667	378.333	108.333	820.5	243.333	0.296567
ENSG00000042304.6	C2orf83	1	1	0	0	0	1	0	0	0	0	0	0	0	0	1	0	0.333333	0	0	0.166667	0	0
ENSG00000042317.12	SPATA7	304.001	240.002	54	49	49.999	44	53	47	66	60.001	73	306.999	370	622.001	272.001	50.9997	48	66.3337	433	49.4998	249.667	5.04379
ENSG00000042429.6	MED17	2956	2966	1935	1373	1336	1343	1354	1442	1041	1126	1132	949.001	906	1705	2961	1548	1379.67	1099.67	1186.67	1463.83	1143.17	0.780941
ENSG00000042445.9	RETSAT	1102	1127	1324	1064	935	616	665.001	718.999	821	840	788	691.999	697.999	1144	1114.5	1107.67	666.667	816.333	844.666	887.167	830.5	0.936126
ENSG00000042493.11	CAPG	61	66	1023	903	794.999	359	356.999	419	358.999	343.999	353	239	268	484.999	63.5	907	378.333	351.999	330.666	642.667	341.333	0.53112
ENSG00000042753.7	AP2S1	3505.72	3563	1587	1579	1284	1555	1518	1691	773	815	715	1084	915	2087	3534.36	1483.33	1588	767.667	1362	1535.67	1064.83	0.693401
ENSG00000042781.8	USH2A	6	3	1	4	2	1	2	0	1	1	0	0	0	0	4.5	2.33333	1	0.666667	0	1.66667	0.333333	0.2
ENSG00000042813.3	ZPBP	1	1	0	0	0	0	0	0	0	0	0	11	0	27	1	0	0	0	12.6667	0	6.33333	#DIV/0!
ENSG00000042832.7	TG	87.999	77	2	6.999	6	0	0	1	0	1	1	3	2	5	82.4995	4.99967	0.333333	0.666667	3.33333	2.6665	2	0.750047
ENSG00000042980.8	ADAM28	49	68.999	4	1	2	1	0	0	0	1	0	9	9	14.999	58.9995	2.33333	0.333333	0.333333	10.9997	1.33333	5.6665	4.24988
ENSG00000043039.5	BARX2	2	0	0	3	1	0	0	0	18	24.999	27	761	845	1701	1	1.33333	0	23.333	1102.33	0.666667	562.833	844.25
ENSG00000043093.9	DCUN1D1	13999	14145	3338	2490	2336	1406	1372	1517.96	2039	2122	1952	2591	2384	4884	14072	2721.33	1431.99	2037.67	3286.33	2076.66	2662	1.28187
ENSG00000043143.16	PHF15	6451	6383	4852	4045	3493	3455	3420	3698	2730	2466	2441	3952	3261	6778	6417	4130	3524.33	2545.67	4663.67	3827.17	3604.67	0.941863
ENSG00000043355.6	ZIC2	2	0	8	7	8.999	0	1	3	2	2	0	0.651	0	2	1	7.99967	1.33333	1.33333	0.883667	4.6665	1.1085	0.237544
ENSG00000043462.7	LCP2	0	0	2190	1835	1503	21.999	29	18	1108	1149	1107	94.001	109.001	196.999	0	1842.67	22.9997	1121.33	133.334	932.833	627.333	0.672503
ENSG00000043514.11	TRIT1	2117	2173	1071	846.999	759	1262	1249	1351	612	674.001	693	795.001	876	1734	2145	892.333	1287.33	659.667	1135	1089.83	897.333	0.823368
ENSG00000043591.4	ADRB1	17	9	78	92	57	0	0	0	37	55	52	0	1	1	13	75.6667	0	48	0.666667	37.8333	24.3333	0.643172
ENSG00000044012.3	GUCA2B	0	0	0	0	0	0	0	0	0	0	0	0	0	0	0	0	0	0	0	0	0	#DIV/0!
ENSG00000044090.4	CUL7	1510	1438	1899	1590	1258	1047	1060.59	1209.25	1198	1215	1119	1362	1162	2575	1474	1582.33	1105.61	1177.33	1699.67	1343.97	1438.5	1.07033
ENSG00000044115.16	CTNNA1	169	174	5647	4870	4132	3	6	2	6	5.999	5	3650	3794	7342	171.5	4883	3.66667	5.66633	4928.67	2443.33	2467.17	1.00975
ENSG00000044446.7	PHKA2	3468	3508	1647	1353	1181	1701	1676	1864	1160	1170	1116	1605	1541	3290	3488	1393.67	1747	1148.67	2145.33	1570.33	1647	1.04882
ENSG00000044459.10	CNTLN	2043	2092	163	142	109	140	155	203	339	431.001	379	1877	1718	4048	2067.5	138	166	383	2547.67	152	1465.33	9.64035
ENSG00000044524.6	EPHA3	1	1	1	1	3	2	1	2	3	0	0	0	2	4	1	1.66667	1.66667	1	2	1.66667	1.5	0.9
ENSG00000044574.7	HSPA5	22711.8	23247.7	26818.9	20632.9	17664.9	21769.1	21240.9	24332.3	9009.95	8401.89	7725.99	10241	9499.96	18236.9	22979.8	21705.6	22447.4	8379.28	12659.3	22076.5	10519.3	0.476492
ENSG00000046604.8	DSG2	1	1	3620	2852	2505	0	0	0	0	18	0	0	0	8	1	2992.33	0	6	2.66667	1496.17	4.33333	0.00289629
ENSG00000046647.9	GEMIN8	931.931	982.001	649	517	478	555	559	617	220.999	290	246	338.999	366	748.999	956.966	548	577	252.333	484.666	562.5	368.5	0.65511
ENSG00000046651.10	OFD1	6020	6105	2921	2453	2176	1600.99	1678.99	1848.98	908.999	1013	884	957	1032	2184	6062.5	2516.67	1709.65	935.333	1391	2113.16	1163.17	0.550439
ENSG00000046653.10	GPM6B	1	3	4	2	1	1	1	1	0	0	0	0	1	1	2	2.33333	1	0	0.666667	1.66667	0.333333	0.2
ENSG00000046774.9	MAGEC2	0	0	0	0	0	0	0	0	0	0	0	2	5	10	0	0	0	0	5.66667	0	2.83333	#DIV/0!
ENSG00000046889.14	PREX2	0	0	116.999	111	96	0	0	0	0	2	0	11	6	12	0	108	0	0.666667	9.66667	53.9998	5.16667	0.0956793
ENSG00000047056.10	WDR37	1674	1662	898	775	679	378	369	434	266	309.001	313	659.999	650	1344	1668	784	393.667	296	884.666	588.833	590.333	1.00255
ENSG00000047188.11	YTHDC2	6264	6394	2599	1989	1802	1764	1821.01	2005	2288	2272	2236	1904	1875	3850	6329	2130	1863.34	2265.33	2543	1996.67	2404.17	1.20409
ENSG00000047230.10	CTPS2	3514	3496	1012	870	687	777.001	706	771.999	583.001	611.001	571	267	273	531	3505	856.333	751.667	588.334	357	804	472.667	0.587894
ENSG00000047249.12	ATP6V1H	2860	2862	1418	1164	1029	1174	1099	1286	697	744.999	751	1202	1188	2381	2861	1203.67	1186.33	731	1590.33	1195	1160.67	0.97127
ENSG00000047315.10	POLR2B	18764	19077	7340	5753	5283	5433	5442	6162	4902	4796	4635	4440	4258	8084	18920.5	6125.33	5679	4777.67	5594	5902.17	5185.83	0.878632
ENSG00000047346.8	FAM214A	3911	3891	1743	1337	1184	2051	1927	2087	465.001	559	563	1525	1588	3322	3901	1421.33	2021.67	529	2145	1721.5	1337	0.776648
ENSG00000047365.7	ARAP2	2881	2850	2498	1742	1526	879	900	959	1443	1368	1338	973	895	1783	2865.5	1922	912.667	1383	1217	1417.33	1300	0.917215
ENSG00000047410.9	TPR	27862	28598.6	11677	9535	7769	6161.05	6455	6766.01	6197	6248	6005	7700	7656	15984	28230.3	9660.33	6460.68	6150	10446.7	8060.51	8298.33	1.0295
ENSG00000047457.9	CP	0	2	2	2	2	0	1	0	0	0	0	0	0	0	1	2	0.333333	0	0	1.16667	0	0
ENSG00000047578.8	KIAA0556	764.001	793.001	888	770	680	444	416.001	494	559.999	602.999	604	1225	1188	2477	778.501	779.333	451.334	588.999	1630	615.333	1109.5	1.80309
ENSG00000047579.15	DTNBP1	677.001	594.001	573	498	430.999	409	411.999	413	247.998	245	180.001	365.001	432.999	799.001	635.501	500.666	411.333	224.333	532.334	456	378.333	0.829679
ENSG00000047597.5	XK	1	0	4	1	2	165	149	177	0	0	0	1150	1096	2076	0.5	2.33333	163.667	0	1440.67	83	720.333	8.67871
ENSG00000047617.10	ANO2	0	0.999	0	0	0	0	1	0	0	0	0	2	0	3	0.4995	0	0.333333	0	1.66667	0.166667	0.833333	5
ENSG00000047621.7	C12orf4	1868	1975	1140	951	830	1123.93	1028	1156	538	570.001	575	595.001	587.999	1238	1921.5	973.667	1102.64	561	807	1038.15	684	0.658861
ENSG00000047634.10	SCML1	0	0	1042	759.999	690.001	0	0	0	0	0	0	0	0	0	0	830.667	0	0	0	415.333	0	0
ENSG00000047644.13	WWC3	8188	8199	2527	2222	1761	390	343	351	100	99	118	29	15	53	8193.5	2170	361.333	105.667	32.3333	1265.67	69	0.0545167
ENSG00000047648.17	ARHGAP6	0	0	264.001	203	190	0	1	1	1	0	0	2	0	4	0	219	0.666667	0.333333	2	109.833	1.16667	0.0106221
ENSG00000047662.4	FAM184B	6	8	1	2	2	1	5	2	0	1	1	3	2	11	7	1.66667	2.66667	0.666667	5.33333	2.16667	3	1.38462
ENSG00000047849.17	MAP4	7843	7830	14587	12733	10367	7235	6965	7678	7411	6938	6839	7735	7220	14181	7836.5	12562.3	7292.67	7062.67	9712	9927.5	8387.33	0.844859
ENSG00000047932.9	GOPC	8306	8580	2366	1698	1669	1059	1000	1219	1183	1244	1213	1882	1815	3688	8443	1911	1092.67	1213.33	2461.67	1501.83	1837.5	1.2235
ENSG00000047936.6	ROS1	0	0	0	0	0	1	0	0	0	0	0	0	1	2	0	0	0.333333	0	1	0.166667	0.5	3
ENSG00000048028.7	USP28	3779	3893	2703	2108	1848	2572	2443	2629	1033	1151	1128	1446	1348	2858	3836	2219.67	2548	1104	1884	2383.83	1494	0.626722
ENSG00000048052.17	HDAC9	4999	5276	777.001	607	538.001	58.001	71.001	97.002	1481	1610	1543	2325	2261	4306	5137.5	640.667	75.3347	1544.67	2964	358.001	2254.33	6.297
ENSG00000048140.13	TSPAN17	2188	2134	797.999	760	605.001	684.001	663	750.999	540	507.001	498.998	277	271	521.001	2161	721	699.333	515.333	356.334	710.167	435.833	0.613706
ENSG00000048162.15	NOP16	4639	4730	1027	820.001	698.999	1984	1978	2051	1046	1011	954	288.999	250.03	469	4684.5	848.667	2004.33	1003.67	336.01	1426.5	669.838	0.469567
ENSG00000048342.11	CC2D2A	1	0	3	5	4	2.998	5	8	1	2	1	2	0	3	0.5	4	5.33267	1.33333	1.66667	4.66633	1.5	0.321452
ENSG00000048392.7	RRM2B	23624	24011	2754	1983	1914	1978	1851	1993	771	782	809.178	2821.03	3048.34	5808.24	23817.5	2217	1940.67	787.393	3892.54	2078.83	2339.97	1.12561
ENSG00000048405.5	ZNF800	6629	6726	2565	1986	1754	1381	1297	1518.84	1569	1684	1565	719.999	660	1452	6677.5	2101.67	1398.95	1606	944	1750.31	1275	0.728444
ENSG00000048462.6	TNFRSF17	1858	1936	2721	2220	1999	469	437.001	504	895	953	969	28	21	53	1897	2313.33	470	939	34	1391.67	486.5	0.349581
ENSG00000048471.9	SNX29	3382.29	3336.96	6098.83	5185.74	4321.84	694.802	674.389	787.778	3736.95	3875.78	3803	754.75	751.999	1500	3359.62	5202.14	718.99	3805.25	1002.25	2960.56	2403.75	0.811922
ENSG00000048540.10	LMO3	2980	3074	132	124.999	109	293	297.001	293	771.999	879.002	808.998	0.99	0	0	3027	122	294.334	820	0.33	208.167	410.165	1.97037
ENSG00000048544.5	MRPS10	4493.99	4580.92	1439	1139	1018	1857.94	1831.44	2064.39	1265	1222.92	1092.88	773.829	716.921	1439	4537.45	1198.67	1917.92	1193.6	976.583	1558.3	1085.09	0.696332
ENSG00000048545.9	GUCA1A	0	0	0	0	0	0	0	0	0	0	0	0	0	0	0	0	0	0	0	0	0	#DIV/0!
ENSG00000048649.9	RSF1	6395.41	6752.7	3381.18	2629.7	2110	4007.36	4117.76	4255.25	1805.26	1913.04	1844.4	2954.17	3071.41	6586.93	6574.06	2706.96	4126.79	1854.23	4204.17	3416.87	3029.2	0.886542
ENSG00000048707.9	VPS13D	8326.26	8428	4186	3226	2731	1035	984.001	966	2989	2945	2801	3428	3404	7036	8377.13	3381	995	2911.67	4622.67	2188	3767.17	1.72174
ENSG00000048740.13	CELF2	6	7	12449	10109	8505	4325	4401	4654	3601	3658	3504	6153	5853	12031	6.5	10354.3	4460	3587.67	8012.33	7407.17	5800	0.783025
ENSG00000048828.12	FAM120A	15107.2	15187.8	11475.8	9592.94	7703.85	9089.02	8780.8	9613	8091.76	7875.83	7733.86	6826.81	6129	12216.6	15147.5	9590.87	9160.94	7900.48	8390.8	9375.91	8145.64	0.868784
ENSG00000048991.12	R3HDM1	5214	5433	4559	3884	3274	3060	3094	3223	3408	3220	3079	3055	2732	5647	5323.5	3905.67	3125.67	3235.67	3811.33	3515.67	3523.5	1.00223
ENSG00000049089.9	COL9A2	779.999	775.001	1312	1079	884.999	542	503	521.001	2139	2379	2313	1174	1160	2555	777.5	1092	522	2277	1629.67	807	1953.33	2.42049
ENSG00000049130.9	KITLG	0	1	17	14	13	0	0	0	0	0	0	1	0	0	0.5	14.6667	0	0	0.333333	7.33333	0.166667	0.0227273
ENSG00000049167.9	ERCC8	1266.49	1224.9	413.389	343.137	277.77	270.483	266	260.999	333.183	331.729	300.429	308.804	298.582	597.729	1245.7	344.765	265.827	321.78	401.705	305.296	361.743	1.18489
ENSG00000049192.10	ADAMTS6	1289	1203	598	489.001	446.001	15	15.001	14	282.999	359.999	316.999	51	58.001	137	1246	511.001	14.667	319.999	82.0003	262.834	201	0.76474
ENSG00000049239.8	H6PD	2664	2664	3168	2804	2246	1414	1194	1422	1823	1809	1943	3111	3037	6331	2664	2739.33	1343.33	1858.33	4159.67	2041.33	3009	1.47404
ENSG00000049245.8	VAMP3	1909	2057	585.999	448	360	571	587	682	380.001	328.001	338	396.001	428	833	1983	464.666	613.333	348.667	552.334	539	450.5	0.835808
ENSG00000049246.10	PER3	32	26	34.001	16	22	1044	1054	1208	141	129	122	650.001	618	1189	29	24.0003	1102	130.667	819	563	474.833	0.843398
ENSG00000049247.9	UTS2	0	1	0	0	0	29	43	35	0	0	0	17	20	38	0.5	0	35.6667	0	25	17.8333	12.5	0.700935
ENSG00000049249.4	TNFRSF9	3	1	84	88	76	4	2	3	55	58	33	274	222.001	444	2	82.6667	3	48.6667	313.334	42.8333	181	4.22568
ENSG00000049283.13	EPN3	2	1	0	0	1	0	1	0	0	2	2	0	0	1	1.5	0.333333	0.333333	1.33333	0.333333	0.333333	0.833333	2.5
ENSG00000049319.2	SRD5A2	2	1	4	5	4	0	0	0	0	2	0	0	0	1	1.5	4.33333	0	0.666667	0.333333	2.16667	0.5	0.230769
ENSG00000049323.11	LTBP1	8448	8558	87.001	68	67.001	1580	1512	1688	657	695	668	126	130	246.999	8503	74.0007	1593.33	673.333	167.666	833.667	420.5	0.504398
ENSG00000049449.4	RCN1	223	251.702	3613.67	2935.75	2525.49	1	0	1	485.2	560.888	519.28	54	42	97.518	237.351	3024.97	0.666667	521.789	64.506	1512.82	293.148	0.193776
ENSG00000049540.12	ELN	1	2	0	0	3	0	0	0	1	1	1	60	48	122	1.5	1	0	1	76.6667	0.5	38.8333	77.6667
ENSG00000049541.6	RFC2	7741.79	7751	2909	2480	2082	1867	1915	2083	1166	1161	1094	979.001	806.001	1647	7746.39	2490.33	1955	1140.33	1144	2222.67	1142.17	0.513872
ENSG00000049618.17	ARID1B	8941	9400	11788	9947	8351	4524.1	4146.59	4661	6675	6692	6491	3845	3654	8092	9170.5	10028.7	4443.9	6619.33	5197	7236.28	5908.17	0.816464
ENSG00000049656.9	CLPTM1L	29842	30530.6	5183	4194	3500	5809	5958	6639	2653	2652	2547	2004	1764	3538	30186.3	4292.33	6135.33	2617.33	2435.33	5213.83	2526.33	0.484544
ENSG00000049759.12	NEDD4L	219.001	210.001	1230	1042	805.999	1809	1766	1937	910.999	958	994.999	2891	2724.26	5712	214.501	1026	1837.33	954.666	3775.75	1431.67	2365.21	1.65207
ENSG00000049768.10	FOXP3	5	5	13	12	8	10	6	9	5	10	5	6	7	25	5	11	8.33333	6.66667	12.6667	9.66667	9.66667	1
ENSG00000049769.8	PPP1R3F	539	518	183	153	148	163.006	182	174	229	241	253	251	214.001	499	528.5	161.333	173.002	241	321.334	167.168	281.167	1.68195
ENSG00000049860.9	HEXB	480	524.998	1274	950	894	0	0	0	1091	1048	1125	1025	1004	1886	502.499	1039.33	0	1088	1305	519.666	1196.5	2.30244
ENSG00000049883.10	PTCD2	1045	1035	466.999	406.001	340	755	698.001	764.001	416	444.999	439.001	363	333.999	702	1040	404.333	739.001	433.333	466.333	571.667	449.833	0.78688
ENSG00000050030.9	KIAA2022	1	1	2117	1605	1466	0	0	0	0	0	0	1	1	3	1	1729.33	0	0	1.66667	864.667	0.833333	0.000963763
ENSG00000050130.13	JKAMP	1947	2032	1023	843.001	779.001	697	719	809	531	537	587.998	694	688	1402	1989.5	881.667	741.667	551.999	928	811.667	740	0.911704
ENSG00000050165.13	DKK3	0	0	0	0	2	1	0	0	1	1	0	0	0	0	0	0.666667	0.333333	0.666667	0	0.5	0.333333	0.666667
ENSG00000050327.10	ARHGEF5	0	0	1017.37	805.205	705.23	48.693	45	44.461	0	0	2	0	0	0	0	842.601	46.0513	0.666667	0	444.326	0.333333	0.0007502
ENSG00000050344.8	NFE2L3	3933	3990	1080	851	739	785.011	892	865	384	311	337	1396	1247	2502	3961.5	890	847.337	344	1715	868.668	1029.5	1.18515
ENSG00000050393.7	MCUR1	3905	4046	1594	1382	1136	2048	1953	2143	500	480	464	809	702	1376	3975.5	1370.67	2048	481.333	962.333	1709.33	721.833	0.422289
ENSG00000050405.9	LIMA1	2756	2959	6220	5164	4318	1051	1061	1196	546	521.999	498	1647	1575	3092	2857.5	5234	1102.67	522	2104.67	3168.33	1313.33	0.414518
ENSG00000050426.11	LETMD1	3248	3128	1631	1492	1224	3225	3463	3670	1240	1233	1324	1270	1286	2586	3188	1449	3452.67	1265.67	1714	2450.83	1489.84	0.607889
ENSG00000050438.12	SLC4A8	1090	1115.04	254	238	189.999	27	25.211	22.001	215.999	189.999	201	27	20	32	1102.52	227.333	24.7373	202.333	26.3333	126.035	114.333	0.907152
ENSG00000050555.13	LAMC3	2	1	1	3	1	4	4	1	0	1	1	39	30	56	1.5	1.66667	3	0.666667	41.6667	2.33333	21.1667	9.07143
ENSG00000050628.16	PTGER3	2	0	5	6	5	0	0	0	0	2	0	0	2	7	1	5.33333	0	0.666667	3	2.66667	1.83333	0.6875
ENSG00000050730.11	TNIP3	0	0	20	20	10	1	2	0	110	129	130	9	7	11	0	16.6667	1	123	9	8.83333	66	7.4717
ENSG00000050748.13	MAPK9	4280	4509	1801.43	1517	1380	1631	1586	1760	1274	1281	1275	845.001	790	1471	4394.5	1566.14	1659	1276.67	1035.33	1612.57	1156	0.716868
ENSG00000050767.11	COL23A1	3	3	4	2	1	2	1	0	1	0	3	5	11	28	3	2.33333	1	1.33333	14.6667	1.66667	8	4.8
ENSG00000050820.12	BCAR1	581	627.999	1076	1065	776.999	78	95.001	114	117	135.001	118	128	107	239.001	604.5	972.667	95.667	123.334	158	534.167	140.667	0.263339
ENSG00000051009.6	FAM160A2	1260	1300	970	898	796.001	1082	1162	1206	745	749	718.999	1133	1150	2217	1280	888	1150	737.666	1500	1019	1118.83	1.09797
ENSG00000051108.10	HERPUD1	12055	12468	6071	4370	3753	3851	3893	4377	4177	4384	4238	2580	2407	4727	12261.5	4731.33	4040.33	4266.33	3238	4385.83	3752.17	0.855519
ENSG00000051128.14	HOMER3	15	17	43	17.782	15.999	26.158	20	32.637	1589.72	1769.8	1774	197.622	229.876	485	16	25.5937	26.265	1711.17	304.166	25.9293	1007.67	38.8621
ENSG00000051180.12	RAD51	3291	3389	940	786.999	648.001	1251	1341.3	1485	544	632	563.002	365.999	351.001	710	3340	791.667	1359.1	579.667	475.667	1075.38	527.667	0.490678
ENSG00000051341.9	POLQ	5177	5273	3598	2823	2591	1850	1895	1996	4190	4301	4215	3644	3677	7209	5225	3004	1913.67	4235.33	4843.33	2458.83	4539.33	1.84613
ENSG00000051382.4	PIK3CB	1270	1274	1210	985	867.001	1393	1410	1585	1121	1098	1018	1233	1155	2289	1272	1020.67	1462.67	1079	1559	1241.67	1319	1.06228
ENSG00000051523.6	CYBA	10028	10165	6149	5623	4369	7775.06	7795.2	8346	4126	4466	4385	2576	2238	4953	10096.5	5380.33	7972.09	4325.67	3255.67	6676.21	3790.67	0.567787
ENSG00000051596.5	THOC3	3872.08	3981.59	2270.99	1875.8	1687.87	3634.88	3698.72	4033.07	831.693	944.662	864.476	1690.99	1593	3378.37	3926.84	1944.89	3788.89	880.277	2220.79	2866.89	1550.53	0.540841
ENSG00000051620.6	HEBP2	1174	1250	1021	921	728.999	38	32.993	34	199	264	210	198.999	184	394	1212	890.333	34.9977	224.333	259	462.665	241.666	0.522335
ENSG00000051825.10	MPHOSPH9	7765	8191	3076	2415	2080	1970	1993	2155	1985	1988	2002	2342	2277	4614	7978	2523.67	2039.34	1991.66	3077.67	2281.5	2534.67	1.11096
ENSG00000052126.10	PLEKHA5	3	0	14.001	7	4	0	1	2	4	3	3	2	0	10	1.5	8.33367	1	3.33333	4	4.66683	3.66667	0.785686
ENSG00000052344.11	PRSS8	1.594	1	0	1	1	0	0	1	0	0	1	2	0	0	1.297	0.666667	0.333333	0.333333	0.666667	0.5	0.5	1
ENSG00000052723.7	SIKE1	10660	10777	2361	1855	1658	1509	1438	1584	908.001	917	888	1769	1720	3465	10718.5	1958	1510.33	904.334	2318	1734.17	1611.17	0.929073
ENSG00000052749.9	RRP12	5143	5137	2114	1796	1429	1928	1884	2253	2241	2099	1847	1391	1058	2079	5140	1779.67	2021.67	2062.33	1509.33	1900.67	1785.83	0.939583
ENSG00000052795.8	FNIP2	98	108	633	514	463.001	890	901.999	905	21	25	18	190	194.999	396.001	103	536.667	899	21.3333	260.333	717.833	140.833	0.196192
ENSG00000052802.8	MSMO1	8691	8723	5639	4581	4137	3756.97	3380	3752	3122	3560	3504	3018	3217	5934	8707	4785.67	3629.66	3395.33	4056.33	4207.66	3725.83	0.885488
ENSG00000052841.10	TTC17	3861	3896	3519	2675	2306	2823	2801	3110	1783	2035	1860	2544	2426	5265	3878.5	2833.33	2911.33	1892.67	3411.67	2872.33	2652.17	0.923349
ENSG00000052850.5	ALX4	0	0	0	0	0	1	0	2	0	0	1	0	2	1	0	0	1	0.333333	1	0.5	0.666667	1.33333
ENSG00000053108.12	FSTL4	1	3	14	8	4	2	0	2	0	3	5	25	52.999	97.999	2	8.66667	1.33333	2.66667	58.666	5	30.6663	6.13327
ENSG00000053254.11	FOXN3	7907	7821	6945	5648	4822	229.191	202.999	246	2750	2672	2566	3216	3308	6753	7864	5805	226.063	2662.67	4425.67	3015.53	3544.17	1.1753
ENSG00000053328.8	METTL24	1	0	0	0	0	0	0	0	0	0	0	0	0	0	0.5	0	0	0	0	0	0	#DIV/0!
ENSG00000053371.8	AKR7A2	2385.97	2481.93	1003.98	1036	762.001	1203.88	1154.88	1234.72	941.999	1068.97	1017	650.148	650.999	1291.99	2433.95	933.995	1197.83	1009.32	864.38	1065.91	936.852	0.878922
ENSG00000053372.4	MRTO4	9234	9143	2662	2249	1918	2392	2277	2656	2294	2179	2040	1450	1224	2434	9188.5	2276.33	2441.67	2171	1702.67	2359	1936.83	0.82104
ENSG00000053438.7	NNAT	1	0	0	0	0	0	0	0	0	0	0	0	0	0	0.5	0	0	0	0	0	0	#DIV/0!
ENSG00000053501.8	USE1	518	497	275.001	220.999	156	520.001	551	571.999	178.001	207	147.999	183	195	450	507.5	217.333	547.667	177.667	276	382.5	226.833	0.593028
ENSG00000053524.7	MCF2L2	689.001	687	58.999	61	50	20	27	39	141.999	144	141	54	77	146.195	688	56.6663	28.6667	142.333	92.3983	42.6665	117.366	2.75077
ENSG00000053702.10	NRIP2	0	1	1	0	0	3	3	0	0	0	0	1	0	0	0.5	0.333333	2	0	0.333333	1.16667	0.166667	0.142857
ENSG00000053747.11	LAMA3	149	143	69	73	40	0	2	1	17	25	14	75.999	88	166	146	60.6667	1	18.6667	110	30.8333	64.3332	2.08648
ENSG00000053770.7	AP5M1	5924	6167	2009	1455	1353	1140	1062	1236	1087	1002	1065	1073	1041	1957	6045.5	1605.67	1146	1051.33	1357	1375.83	1204.17	0.875227
ENSG00000053900.6	ANAPC4	4203	4203.28	1513	1197	1063	906.999	936.002	1088	707.001	779.999	707	932.999	827.001	1646	4203.14	1257.67	977.001	731.333	1135.33	1117.33	933.333	0.835322
ENSG00000053918.11	KCNQ1	1	2	20	18	6	1209	1217	1291	8	16	14	228	339	604	1.5	14.6667	1239	12.6667	390.333	626.833	201.5	0.321457
ENSG00000054116.7	TRAPPC3	3986	4083	1434	1247	1043	1030	1044	1130	777.001	841	777.999	695.001	635	1170	4034.5	1241.33	1068	798.667	833.334	1154.67	816	0.706698
ENSG00000054118.9	THRAP3	23837	24190	13280	11162.6	9397	5832	5864.94	6191	7546	7032	6981	7149	6932	13637	24013.5	11279.9	5962.65	7186.33	9239.33	8621.26	8212.83	0.952626
ENSG00000054148.13	PHPT1	2203.6	2160.96	1830.99	1571	1313.97	1132	1073.89	1182	1012	1028	1052	961	985	1972.86	2182.28	1571.98	1129.3	1030.67	1306.29	1350.64	1168.48	0.865127
ENSG00000054179.7	ENTPD2	0	2	177	153	123	2	6	4	27	19	18	120	125	312	1	151	4	21.3333	185.667	77.5	103.5	1.33548
ENSG00000054219.9	LY75	6401.23	6862.31	7632.94	6219.76	5408.12	1779	1670.13	1683.49	2946.95	3002.47	3040.56	2580.83	2413.64	4579.25	6631.77	6420.27	1710.87	2996.66	3191.24	4065.57	3093.95	0.761012
ENSG00000054267.16	ARID4B	6059.05	6149.91	3261.15	2375.2	2121.96	1415.2	1527.64	1574.9	1789	1963	1863	3522	3537	7511	6104.48	2586.1	1505.92	1871.67	4856.67	2046.01	3364.17	1.64426
ENSG00000054277.8	OPN3	312	335	292	258.999	192	627	606	653	245	240	231	669.001	642	1204	323.5	247.666	628.667	238.667	838.333	438.166	538.5	1.22898
ENSG00000054282.11	SDCCAG8	887.001	901.001	782	580.002	507.999	259	260.998	291	289	380.001	336.999	589.999	643.999	1407	894.001	623.334	270.333	335.333	880.332	446.833	607.833	1.36031
ENSG00000054356.9	PTPRN	3	2	1	0	6	8	6	9	1	4	4	10	10	26	2.5	2.33333	7.66667	3	15.3333	5	9.16667	1.83333
ENSG00000054392.8	HHAT	472	502	354.999	338	282	54	49	54	159	189.001	221	416	442	935	487	325	52.3333	189.667	597.667	188.666	393.667	2.08658
ENSG00000054523.12	KIF1B	204	210	2608.28	2177	1862	614	611	623	2222	2011	2124	1210	1123	2271	207	2215.76	616	2119	1534.67	1415.88	1826.83	1.29025
ENSG00000054598.5	FOXC1	0	0	70.594	60.064	70.092	1.007	1	0	0	0	0	21	15	41.024	0	66.9167	0.669	0	25.6747	33.7928	12.8373	0.379883
ENSG00000054611.9	TBC1D22A	4544	4438	3313	3097	2591	1806.18	1750	1914	1540	1853	1770	2464	2516	5797	4491	3000.33	1823.39	1721	3592.33	2411.86	2656.67	1.1015
ENSG00000054654.11	SYNE2	105332	107612	16663	13296	11433	2335	2086	2099	7270	8915	8203	28910	25072	57058	106472	13797.3	2173.33	8129.33	37013.3	7985.33	22571.3	2.8266
ENSG00000054690.9	PLEKHH1	3	3	58	47	32	1	4.002	0	0	1	1	155	250	459.999	3	45.6667	1.66733	0.666667	288.333	23.667	144.5	6.10554
ENSG00000054793.9	ATP9A	26	34	35	27	30	0	1	1	46	42	46	355	373	726	30	30.6667	0.666667	44.6667	484.667	15.6667	264.667	16.8936
ENSG00000054796.8	SPO11	0	0	0	0	0	0	0	1	0	0	0	0	0	1	0	0	0.333333	0	0.333333	0.166667	0.166667	1
ENSG00000054803.3	CBLN4	1	1	1	1	1	1	0	0	0	0	1	0	0	0	1	1	0.333333	0.333333	0	0.666667	0.166667	0.25
ENSG00000054938.11	CHRDL2	0	0	2	4	2	0	0	0	2	0	1	1	0	4	0	2.66667	0	1	1.66667	1.33333	1.33333	1
ENSG00000054965.6	FAM168A	1948	1981	2835	2547	2189	1712	1711	1910	1130	1242	1197	2333	2363	4820	1964.5	2523.67	1777.67	1189.67	3172	2150.67	2180.83	1.01403
ENSG00000054967.8	RELT	3127	3180	2443	2098	1657	1809	1759	1853	1339	1505	1444	1302	1229	2618	3153.5	2066	1807	1429.33	1716.33	1936.5	1572.83	0.812205
ENSG00000054983.12	GALC	717	790.001	433	321	275.001	506.001	537	564	47	62.999	53	944.999	959.999	1953	753.5	343	535.667	54.333	1286	439.334	670.166	1.52542
ENSG00000055044.6	NOP58	13915.9	14152	4350	3633	3161	5977	5889	6701	2706	2627	2436	2114	1918	3724	14034	3714.67	6189	2589.67	2585.33	4951.83	2587.5	0.522534
ENSG00000055070.12	SZRD1	8325	8670	10275	9207	7547	4262	4303	4733	4405	4414	4323	5188	4663	9837	8497.5	9009.67	4432.67	4380.67	6562.67	6721.17	5471.67	0.814095
ENSG00000055118.10	KCNH2	245	257.001	10	17	8	1746	1772	1783	127	95.001	96	130	144	317	251	11.6667	1767	106	197	889.333	151.5	0.170353
ENSG00000055130.11	CUL1	13021	13347	3517	2716	2401	4939	4943	5419	2843	2628	2608	1178	1050	2162	13184	2878	5100.33	2693	1463.33	3989.17	2078.17	0.520953
ENSG00000055147.13	FAM114A2	2336	2429	1264	1044	859.001	678	601.999	655	596.999	625.001	603.999	455	428.001	863	2382.5	1055.67	645	608.666	582	850.333	595.333	0.700118
ENSG00000055163.14	CYFIP2	29096	29526	10218	8787	7378	8568	7921	8655	8161	8288	8063.84	4742	4718	9447	29311	8794.33	8381.33	8170.95	6302.33	8587.83	7236.64	0.842662
ENSG00000055208.13	TAB2	2932.04	2902	4219	3274	2941	2118	2019	2199	2099	2137	2148	3127	3059	6048	2917.02	3478	2112	2128	4078	2795	3103	1.1102
ENSG00000055211.8	GINM1	2752	2717	1698	1243	1207	1186	1127	1234	764	805	747	843	813	1607	2734.5	1382.67	1182.33	772	1087.67	1282.5	929.833	0.725016
ENSG00000055332.12	EIF2AK2	893	929.999	16006	12823	11436	6222	5961	6563	4403	4064	4095.01	4686.99	4512	9054	911.5	13421.7	6248.67	4187.34	6084.33	9835.17	5135.83	0.522191
ENSG00000055483.15	USP36	5250	5412	3707	3136	2623	2951	2907	3204	2896	2703	2513	1919	1685	3526	5331	3155.33	3020.67	2704	2376.67	3088	2540.33	0.822647
ENSG00000055609.13	KMT2C	18088.8	18564.7	16771	13863	11929	4179.95	3869	3849	9076.89	10709	10372	7789.95	7485.99	16848.9	18326.8	14187.7	3965.98	10052.6	10708.3	9076.82	10380.4	1.14362
ENSG00000055732.8	MCOLN3	1	0	65.001	67.001	49	1	0	0	0	0	0	0	0	2	0.5	60.334	0.333333	0	0.666667	30.3337	0.333333	0.0109889
ENSG00000055813.5	CCDC85A	5	0	7.743	0	4.226	19.091	19.402	17.111	0	0	0	75.222	70.874	146.958	2.5	3.98967	18.5347	0	97.6847	11.2622	48.8423	4.33685
ENSG00000055917.11	PUM2	10322	10901	8690	7098	6333	4828	4592	5081	5545	5577	5462	5438	5480	10322	10611.5	7373.67	4833.67	5528	7080	6103.67	6304	1.03282
ENSG00000055950.12	MRPL43	1736	1817	993.002	828	759.001	1084	1045	1106	845.001	875.002	834.999	1068	939	1889	1776.5	860.001	1078.33	851.667	1298.67	969.167	1075.17	1.10937
ENSG00000055955.11	ITIH4	21.018	18.381	26.831	33.861	40.131	5.087	4.02	4.153	14.235	22.215	19.081	10.223	4.604	31.181	19.6995	33.6077	4.42	18.5103	15.336	19.0138	16.9232	0.890045
ENSG00000055957.6	ITIH1	0	0	6	3	10	1	3	0	3	2	2	4	2	7	0	6.33333	1.33333	2.33333	4.33333	3.83333	3.33333	0.869565
ENSG00000056050.6	C4orf27	1706	1875	898	688	621	416	430	431	472	467	471.999	404	380	745	1790.5	735.667	425.667	470.333	509.667	580.667	490	0.843857
ENSG00000056097.11	ZFR	12125	12585	6213	5248	4406	5018	4902	5372	4535	4221	4128	4034	3944	7762	12355	5289	5097.33	4294.67	5246.67	5193.17	4770.67	0.918643
ENSG00000056277.11	ZNF280C	1460	1435	847	649	555	226	213	247	525	470	428	611	538	1115	1447.5	683.667	228.667	474.333	754.667	456.167	614.5	1.3471
ENSG00000056291.13	NPFFR2	0	0	1	0	0	0	0	0	0	0	0	0	1	0	0	0.333333	0	0	0.333333	0.166667	0.166667	1
ENSG00000056487.11	PHF21B	0	0	3	4	1	0	0	0	0	1	0	114	98	214	0	2.66667	0	0.333333	142	1.33333	71.1667	53.375
ENSG00000056558.6	TRAF1	3114	3218	11014	9989	8122	1096.26	1102.58	1078.66	3661	3785	3863	7136	6698	13277	3166	9708.33	1092.5	3769.67	9037	5400.42	6403.33	1.18571
ENSG00000056586.11	RC3H2	14690	14955	2716	2019	1826	1887	1898	2022	1844	1888	1937	2047	2001	4176	14822.5	2187	1935.67	1889.67	2741.33	2061.33	2315.5	1.1233
ENSG00000056661.9	PCGF2	301.999	286	1891	1702	1262	1195	1205	1367	496.001	442.001	423.999	1037	1121	2389	294	1618.33	1255.67	454	1515.67	1437	984.834	0.68534
ENSG00000056736.5	IL17RB	44	53	259	207	168	0	2	1	0	0	0	1	0	0	48.5	211.333	1	0	0.333333	106.167	0.166667	0.00156986
[truncated: 57,123 more rows]

## Sheet: hg19
Gene ID	Gene Name	Ramos (EBV Negative), RepA	Ramos (EBV Negative), RepB	GM12878 (EBV1), RepA	GM12878 (EBV1), RepB	GM12878 (EBV1), RepC	Mutu-III (EBV1), RepA	Mutu-III (EBV1), RepB	Mutu-III (EBV1), RepC	AG876 (EBV2), RepA	AG876 (EBV2), RepB	AG876 (EBV2), RepC	Jiyoye (EBV2), RepA	Jiyoye (EBV2), RepB	Jiyoye (EBV2), RepC	Average Ramos (EBV negative)	Average GM12878 (EBV1)	Average Mutu-III (EBV1)	Average AG876 (EBV2)	Average Jiyoye (EBV2)	Average All EBV1	Average All EBV2	EBV2/EBV1
[truncated: 57,820 more rows]
