# Supplementary material for: Shared and distinct interactions of type 1 and type 2 Epstein-Barr Nuclear Antigen 2 with the human genome
Source: BMC Genomics. 2024 Mar 12;25:273. doi: 10.1186/s12864-024-10183-8 (PMC10935964; doi:10.1186/s12864-024-10183-8)
Supplement: Supplementary file 18 — Supplementary Material 18. [file 12864_2024_10183_MOESM18_ESM.xlsx]

## Sheet: README
Shared and distinct interactions of type 1 and type 2 Epstein-Barr Nuclear Antigen 2 with the human genome
This document contains the RELI results of the overlap EBNA2 ChIP-seq datasets against disease risk loci from GWAS
Comments, additions, or subtractions should be addressed to the corresponding authors:
Leah Kottyan (Leah.Kottyan@cchmc.org)
Matt Weirauch (Matthew.Weirauch@cchmc.org)
The first tab contains the RELI results of the overlap All EBNA2 type 1 ChIP-seq Peaks against disease risk loci from GWAS
The second tab contains the RELI results of the overlap All EBNA2 type 2 ChIP-seq Peaks against disease risk loci from GWAS
The columns in all tabs are identical:
Phenotype	Name of the library dataset.
Overlap	Overlap count (number of peaks with intersecting genomic coordinates).
Total	Total number of peaks in the input set.
Ratio	Ratio of overlap count divided by total count.
Mean	Expected mean of intersection count from 2000 permutation test.
STD	Standard deviation from 2000 permutation test.
Z-score	Z-score calculated from 2000 permutation test.
Enrichment	Enrichment from 2000 permutation test (Overlap divided by Mean)
P-val	p-value calculated from 2000 permutation test.
Corrected P-val	Adjusted p-value usin Bonferroni correction.
Null_Model	Null model used in this analysis.
Species	Species for the library dataset.
Taggged SNPs	The SNPs associated with a certain disease as denoted in the GWAS Catalogue

## Sheet: All EBNA2 Type 1 Peaks
Phenotype	Overlap	Total	Ratio	Mean	STD	Z-score	Enrichment	P-val	Corrected P-val	Null Model	Species	Taggged SNPs
Systemic lupus erythematosus	25	128	0.195312	9.15085	2.84187	5.57702	2.73199	1.2234e-08	1.2234e-07	Null Model CommonSNP OpenChrom SNPmatch	human	rs7197475, rs13332649, rs137956, rs2953898, rs7812879, rs4917014, rs3024493, rs6568431, rs1385374, rs2041670, rs4252665, rs1432296, rs1059312, rs9270984, rs13385731, rs4728142, rs702814, rs1143679, rs340630, rs3768792, rs6886392, rs34889541, rs6705628, rs4810485, rs597325
Multiple sclerosis	21	119	0.176471	8.31768	2.60557	4.86739	2.52474	5.65399e-07	5.65399e-06	Null Model CommonSNP OpenChrom SNPmatch	human	rs60600003, rs1077667, rs8070345, rs2456449, rs71624119, rs2300603, rs3104373, rs74796499, rs7769192, rs2546890, rs4810485, rs11052877, rs1782645, rs17066096, rs12946510, rs2523393, rs694739, rs6498184, rs12927355, rs8107548, rs7120737
Chronic inflammatory diseases ankylosing spondylitis Crohn s disease psoriasis primary sclerosing cholangitis ulcerative colitis pleiotropy	30	215	0.139535	13.973	3.50917	4.56717	2.14699	2.47177e-06	2.47177e-05	Null Model CommonSNP OpenChrom SNPmatch	human	rs860262, rs1250573, rs2234161, rs10995271, rs9554587, rs2284553, rs4917129, rs35300242, rs4728142, rs3806308, rs3024493, rs9687958, rs71624119, rs2050392, rs2910686, rs2227551, rs3774937, rs196941, rs12968719, rs4672505, rs34779708, rs12987977, rs7848647, rs11624293, rs11649613, rs35736272, rs4802307, rs12718244, rs1883832, rs3766606
Systemic lupus erythematosus and Systemic sclerosis	5	11	0.454545	1.004	0.961241	4.15713	4.9801	1.61135e-05	0.000161135	Null Model CommonSNP OpenChrom SNPmatch	human	rs7172677, rs12711490, rs2275247, rs11860650, rs1635852
Kawasaki disease	3	5	0.6	0.444555	0.645889	3.95648	6.74831	3.80319e-05	0.000380319	Null Model CommonSNP OpenChrom SNPmatch	human	rs1569723, rs2254546, rs2130392
Crohn s disease	27	180	0.15	13.5714	3.45038	3.89191	1.98947	4.97296e-05	0.000497296	Null Model CommonSNP OpenChrom SNPmatch	human	rs3742130, rs694739, rs2284553, rs2227551, rs9271060, rs3766606, rs114985235, rs1292053, rs8005161, rs4802307, rs423674, rs1042058, rs12422544, rs12718244, rs1363907, rs6074022, rs727563, rs864745, rs12946510, rs13001325, rs7236492, rs17309827, rs6738490, rs2382817, rs10065637, rs11010067, rs3024505
Albumin globulin ratio	8	45	0.177778	2.31668	1.46718	3.87364	3.45321	5.36113e-05	0.000536113	Null Model CommonSNP OpenChrom SNPmatch	human	rs967367, rs3777184, rs4598207, rs2727271, rs4940572, rs13425999, rs7127911, rs2241950
Monocyte count	23	236	0.0974576	12.1329	3.36353	3.23087	1.89568	0.000617066	0.00617066	Null Model CommonSNP OpenChrom SNPmatch	human	rs4566648, rs12461821, rs62396356, rs12266014, rs4474742, rs58904263, rs200895692, rs117424492, rs907612, rs730775, rs11580646, rs35493131, rs62227043, rs28375303, rs80271829, rs55793580, rs28749551, rs4843869, rs7516138, rs62242983, rs2632516, rs4385425, rs13022141
Frontal fibrosing alopecia	3	6	0.5	0.767233	0.694813	3.21348	3.91016	0.000655687	0.00655687	Null Model CommonSNP OpenChrom SNPmatch	human	rs7749944, rs34560261, rs62388754
Parental longevity mother s attained age	2	5	0.4	0.331668	0.525249	3.17627	6.03012	0.000745909	0.00745909	Null Model CommonSNP OpenChrom SNPmatch	human	rs3130507, rs28383322
Rheumatoid arthritis ACPA positive	8	46	0.173913	2.91708	1.63099	3.11647	2.74247	0.00091516	0.0091516	Null Model CommonSNP OpenChrom SNPmatch	human	rs71624119, rs34695944, rs1883832, rs12936409, rs11123811, rs4728142, rs660895, rs3761959
Celiac disease	8	44	0.181818	3.01499	1.60772	3.10067	2.65341	0.000965428	0.00965428	Null Model CommonSNP OpenChrom SNPmatch	human	rs1250552, rs2030519, rs7616215, rs182429, rs12928822, rs1378938, rs13098911, rs10806425
Allergy	6	23	0.26087	2	1.30231	3.07148	3	0.00106502	0.0106502	Null Model CommonSNP OpenChrom SNPmatch	human	rs11727978, rs4795400, rs2030519, rs2070902, rs367023, rs9739070
Takayasu arteritis	3	13	0.230769	0.63037	0.771516	3.0714	4.75911	0.0010653	0.010653	Null Model CommonSNP OpenChrom SNPmatch	human	rs117298325, rs2099684, rs2322599
Mouth ulcers	9	90	0.1	3.54845	1.77536	3.07067	2.53632	0.00106788	0.0106788	Null Model CommonSNP OpenChrom SNPmatch	human	rs3757387, rs11684030, rs2516392, rs12232497, rs10817678, rs2305742, rs4466418, rs77630070, rs17552787
Asthma	16	138	0.115942	7.94406	2.63341	3.05913	2.01408	0.00110992	0.0110992	Null Model CommonSNP OpenChrom SNPmatch	human	rs115468973, rs62557312, rs5743618, rs4233366, rs850637, rs9272346, rs9893132, rs6959584, rs188074962, rs1420101, rs5758364, rs9860547, rs7625643, rs2952156, rs1887704
IgG glycosylation	3	18	0.166667	0.654346	0.778719	3.0122	4.58473	0.00129683	0.0129683	Null Model CommonSNP OpenChrom SNPmatch	human	rs11710456, rs12342831, rs17348299
Monocyte percentage of white cells	19	200	0.095	10.2478	2.91489	3.0026	1.85407	0.0013384	0.013384	Null Model CommonSNP OpenChrom SNPmatch	human	rs1077667, rs1818690, rs6457807, rs11097789, rs76648483, rs4385425, rs17613339, rs730775, rs55793580, rs4575098, rs146201400, rs12573330, rs2014604, rs10844682, rs12603194, rs3760960, rs907612, rs11641153, rs4626924
Serum total protein level	6	40	0.15	2.02697	1.36025	2.92081	2.96008	0.0017456	0.017456	Null Model CommonSNP OpenChrom SNPmatch	human	rs894872, rs4598207, rs73358088, rs11692867, rs6921029, rs3777200
Tonsillectomy	6	37	0.162162	2.0979	1.34477	2.90168	2.86	0.00185581	0.0185581	Null Model CommonSNP OpenChrom SNPmatch	human	rs1391439, rs35957722, rs6032664, rs201220830, rs876037, rs230523
Mean platelet volume	25	271	0.0922509	14.9401	3.50291	2.87188	1.67335	0.0020402	0.020402	Null Model CommonSNP OpenChrom SNPmatch	human	rs2075371, rs8022206, rs12445050, rs972578, rs12102677, rs3015497, rs11123694, rs6807306, rs74847330, rs10072221, rs4849845, rs80226907, rs77327054, rs1684041, rs3218477, rs3131057, rs342293, rs11043280, rs185898, rs11471957, rs505401, rs139141690, rs11950562, rs1434282, rs332426
Non albumin protein levels	8	54	0.148148	3.08591	1.71657	2.86274	2.59242	0.0021	0.021	Null Model CommonSNP OpenChrom SNPmatch	human	rs77695390, rs4598207, rs7127911, rs2241950, rs6916016, rs2727271, rs13425999, rs4940572
Psoriasis	11	73	0.150685	5.12088	2.09818	2.80201	2.14807	0.0025393	0.025393	Null Model CommonSNP OpenChrom SNPmatch	human	rs4685408, rs9513593, rs2700987, rs3134792, rs34394770, rs2910686, rs842625, rs545979, rs28624578, rs4921493, rs2066819
Eosinophil counts	20	195	0.102564	11.4106	3.08225	2.78674	1.75276	0.00266209	0.0266209	Null Model CommonSNP OpenChrom SNPmatch	human	rs117072053, rs77972791, rs6543119, rs1036332, rs6803848, rs77204473, rs62264129, rs10165200, rs3006802, rs7332672, rs34645101, rs10995240, rs2010672, rs12935413, rs9532434, rs10062687, rs1586068, rs13277976, rs139939228, rs13313564
Ulcerative colitis	15	113	0.132743	7.65035	2.65662	2.76654	1.96069	0.0028327	0.028327	Null Model CommonSNP OpenChrom SNPmatch	human	rs9271366, rs10797432, rs3806308, rs4728142, rs2395185, rs8005161, rs907611, rs1405108, rs12946510, rs12718244, rs3024505, rs6911490, rs4957048, rs3774937, rs3766606
Sjogren's Syndrome	3	12	0.25	0.727273	0.841751	2.7	4.125	0.00346699	0.0346699	Null Model CommonSNP OpenChrom SNPmatch	human	rs3757387, rs9271573, rs6579837
Multiple myeloma	6	23	0.26087	2.35664	1.3534	2.69201	2.54599	0.00355111	0.0355111	Null Model CommonSNP OpenChrom SNPmatch	human	rs34229995, rs6599192, rs138747, rs6595443, rs7193541, rs1948915
Allergic rhinitis	8	44	0.181818	3.45954	1.70839	2.65773	2.31245	0.00393339	0.0393339	Null Model CommonSNP OpenChrom SNPmatch	human	rs5743618, rs2070902, rs63406760, rs2461475, rs13395467, rs12939457, rs2030519, rs12509403
Inflammatory bowel disease	23	202	0.113861	13.7982	3.52608	2.60964	1.66688	0.00453188	0.0453188	Null Model CommonSNP OpenChrom SNPmatch	human	rs1250566, rs3024493, rs194749, rs4795397, rs7848647, rs1363907, rs11010067, rs55808324, rs12994997, rs2284553, rs11187157, rs4802307, rs1292053, rs12718244, rs907611, rs1569723, rs1042058, rs9557195, rs529866, rs7236492, rs11677953, rs1420098, rs1505992
IgG glycosylation patterns	2	8	0.25	0.383616	0.628245	2.57286	5.21354	0.00504314	0.0504314	Null Model CommonSNP OpenChrom SNPmatch	human	rs11710456, rs12342831
IgG fucosylation phenotypes multivariate analysis	2	7	0.285714	0.436563	0.611737	2.55573	4.58124	0.0052982	0.052982	Null Model CommonSNP OpenChrom SNPmatch	human	rs12342831, rs11710456
Hodgkin s lymphoma	3	18	0.166667	0.823177	0.865854	2.51408	3.64442	0.0059672	0.059672	Null Model CommonSNP OpenChrom SNPmatch	human	rs2069757, rs1432295, rs6928977
Chronic hepatitis B infection	2	10	0.2	0.405594	0.636654	2.50435	4.93103	0.00613382	0.0613382	Null Model CommonSNP OpenChrom SNPmatch	human	rs1883832, rs378352
IgG N glycosylation phenotypes multivariate analysis	2	8	0.25	0.445554	0.623925	2.4914	4.48879	0.00636209	0.0636209	Null Model CommonSNP OpenChrom SNPmatch	human	rs12342831, rs11710456
Type 1 diabetes	8	58	0.137931	3.57343	1.77675	2.49138	2.23875	0.00636234	0.0636234	Null Model CommonSNP OpenChrom SNPmatch	human	rs1465788, rs7221109, rs3024505, rs9272346, rs9268645, rs62447205, rs11203202, rs12927355
Acute lymphoblastic leukemia in childhood B cell precursor	2	9	0.222222	0.434565	0.635582	2.463	4.6023	0.00688909	0.0688909	Null Model CommonSNP OpenChrom SNPmatch	human	rs4132601, rs4762284
Menopause age at onset	13	70	0.185714	7.07692	2.42468	2.44283	1.83696	0.00728635	0.0728635	Null Model CommonSNP OpenChrom SNPmatch	human	rs1727326, rs12142240, rs76498344, rs2941505, rs365132, rs13040088, rs4853, rs8176071, rs10145469, rs1411478, rs11031006, rs10957156, rs1054875
Platelet distribution width	17	173	0.0982659	9.73427	3.01717	2.40813	1.74641	0.00801726	0.0801726	Null Model CommonSNP OpenChrom SNPmatch	human	rs76913697, rs12445050, rs74847330, rs2256040, rs2857204, rs11332131, rs143811622, rs72387598, rs1684053, rs7271240, rs71826849, rs185898, rs186658310, rs13424581, rs2950393, rs139141690, rs342295
Rheumatoid arthritis	15	140	0.107143	8.56843	2.69844	2.38344	1.75061	0.00857579	0.0857579	Null Model CommonSNP OpenChrom SNPmatch	human	rs2736337, rs73013527, rs9603616, rs4239702, rs4452313, rs9268839, rs660895, rs2317230, rs3783782, rs761426, rs3778753, rs8083786, rs147622113, rs34695944, rs59716545
Chronic lymphocytic leukemia	6	48	0.125	2.41359	1.50558	2.38208	2.48593	0.0086076	0.086076	Null Model CommonSNP OpenChrom SNPmatch	human	rs57214277, rs9271176, rs674313, rs2466029, rs7558911, rs6489882
Lymphocyte counts	16	178	0.0898876	9.32567	2.88545	2.3131	1.71569	0.0103587	0.103587	Null Model CommonSNP OpenChrom SNPmatch	human	rs658349, rs6735656, rs504848, rs10844639, rs71973827, rs175714, rs79716587, rs2522056, rs34038797, rs116438126, rs58106596, rs7650602, rs12139775, rs10828723, rs7901056, rs9303277
Atopic march	2	7	0.285714	0.515485	0.669335	2.21789	3.87984	0.013281	0.13281	Null Model CommonSNP OpenChrom SNPmatch	human	rs17690965, rs10445308
Leprosy	4	22	0.181818	1.48851	1.13407	2.21458	2.68725	0.0133946	0.133946	Null Model CommonSNP OpenChrom SNPmatch	human	rs9271100, rs58600253, rs663743, rs4366152
Juvenile idiopathic arthritis oligoarticular or rheumatoid factor negative polyarticular	4	21	0.190476	1.4975	1.13148	2.21171	2.67111	0.0134935	0.134935	Null Model CommonSNP OpenChrom SNPmatch	human	rs10213692, rs7775055, rs9532434, rs27293
Systemic sclerosis	3	19	0.157895	0.958042	0.925331	2.20673	3.13139	0.0136664	0.136664	Null Model CommonSNP OpenChrom SNPmatch	human	rs4134466, rs3129763, rs2233287
Asthma childhood onset	11	105	0.104762	5.96703	2.31385	2.17515	1.84346	0.0148096	0.148096	Null Model CommonSNP OpenChrom SNPmatch	human	rs5743618, rs7625643, rs8069176, rs12570188, rs9860547, rs850637, rs188074962, rs1887704, rs9893132, rs2070901, rs340934
Glioma	2	11	0.181818	0.543457	0.677023	2.1514	3.68015	0.0157225	0.157225	Null Model CommonSNP OpenChrom SNPmatch	human	rs634537, rs11979158
IgA nephropathy	3	23	0.130435	1.01798	0.940041	2.10844	2.94701	0.0174965	0.174965	Null Model CommonSNP OpenChrom SNPmatch	human	rs2033562, rs660895, rs7634389
Graves disease	4	21	0.190476	1.53347	1.17266	2.10337	2.60847	0.0177168	0.177168	Null Model CommonSNP OpenChrom SNPmatch	human	rs6832151, rs2294025, rs3761959, rs9355610
Asthma onset childhood vs adult	4	26	0.153846	1.52348	1.17885	2.10079	2.62557	0.0178298	0.178298	Null Model CommonSNP OpenChrom SNPmatch	human	rs4795399, rs340934, rs9860547, rs5743618
Nasopharyngeal carcinoma	2	9	0.222222	0.53047	0.702368	2.09225	3.77024	0.018208	0.18208	Null Model CommonSNP OpenChrom SNPmatch	human	rs1412829, rs28421666
Vitiligo	8	59	0.135593	4.003	1.94807	2.05177	1.9985	0.0200959	0.200959	Null Model CommonSNP OpenChrom SNPmatch	human	rs148136154, rs638893, rs13136820, rs11966200, rs12482904, rs1043101, rs9611565, rs12421615
Narcolepsy	1	5	0.2	0.182817	0.404406	2.0207	5.46995	0.0216555	0.216555	Null Model CommonSNP OpenChrom SNPmatch	human	rs2834188
Alzheimer s disease or family history of Alzheimer s disease	7	103	0.0679612	3.59441	1.74909	1.94706	1.94747	0.0257636	0.257636	Null Model CommonSNP OpenChrom SNPmatch	human	rs1859788, rs9271192, rs7225151, rs6931277, rs4575098, rs769452, rs7920721
Urea levels	1	5	0.2	0.186813	0.424342	1.91635	5.35294	0.0276604	0.276604	Null Model CommonSNP OpenChrom SNPmatch	human	rs760077
Sum eosinophil basophil counts	16	186	0.0860215	10.4196	2.94071	1.89764	1.53557	0.0288715	0.288715	Null Model CommonSNP OpenChrom SNPmatch	human	rs1586068, rs77204473, rs2182885, rs34645101, rs1036332, rs62264129, rs9532434, rs77972791, rs34020101, rs346835, rs10995240, rs6803848, rs2010672, rs4449834, rs3006802, rs12935413
Plateletcrit	18	230	0.0782609	11.8372	3.28549	1.87577	1.52063	0.0303432	0.303432	Null Model CommonSNP OpenChrom SNPmatch	human	rs140884840, rs1050316, rs36084521, rs68116612, rs2526377, rs139141690, rs10048745, rs368755101, rs73076966, rs332507, rs34038797, rs62027291, rs12943566, rs34339938, rs9923283, rs66530629, rs60485593, rs6472235
Systemic seropositive rheumatic diseases Systemic sclerosis or systemic lupus erythematosus or rheumatoid arthritis or idiopathic inflammatory myopathies	3	24	0.125	1.15385	0.994137	1.85704	2.6	0.0316526	0.316526	Null Model CommonSNP OpenChrom SNPmatch	human	rs10954214, rs6659932, rs1217393
Asthma and hay fever	2	9	0.222222	0.641359	0.740438	1.83492	3.11838	0.033259	0.33259	Null Model CommonSNP OpenChrom SNPmatch	human	rs4833095, rs9273373
Red blood cell count	21	224	0.09375	14.9361	3.31299	1.83035	1.40599	0.0335987	0.335987	Null Model CommonSNP OpenChrom SNPmatch	human	rs7625643, rs13103322, rs72725174, rs10947997, rs35014657, rs1434282, rs75757892, rs760077, rs12150672, rs9573567, rs12903896, rs3115524, rs4669306, rs35542019, rs131780, rs368755101, rs74024059, rs4807205, rs185139895, rs643381, rs79112896
B cell malignancies chronic lymphocytic leukemia Hodgkin lymphoma or multiple myeloma pleiotropy	2	9	0.222222	0.715285	0.719622	1.78526	2.79609	0.0371093	0.371093	Null Model CommonSNP OpenChrom SNPmatch	human	rs6763508, rs6546149
Length of menstrual cycle	1	6	0.166667	0.206793	0.44519	1.78173	4.83575	0.0373968	0.373968	Null Model CommonSNP OpenChrom SNPmatch	human	rs11031006
Branched chain amino acid levels Isoleucine	1	5	0.2	0.20979	0.447151	1.76721	4.76667	0.0385965	0.385965	Null Model CommonSNP OpenChrom SNPmatch	human	rs75950518
Follicular lymphoma	2	9	0.222222	0.699301	0.74195	1.75308	2.86	0.0397939	0.397939	Null Model CommonSNP OpenChrom SNPmatch	human	rs4937362, rs10484561
Acute lymphoblastic leukemia B cell precursor	1	5	0.2	0.20979	0.451602	1.74979	4.76667	0.0400769	0.400769	Null Model CommonSNP OpenChrom SNPmatch	human	rs11980379
Colorectal cancer or advanced adenoma	11	94	0.117021	6.74725	2.46679	1.724	1.63029	0.0423539	0.423539	Null Model CommonSNP OpenChrom SNPmatch	human	rs1250567, rs6678517, rs983318, rs983402, rs56324967, rs9924886, rs11874392, rs9271695, rs116353863, rs73068325, rs4313119
Prevalent atrial fibrillation	2	9	0.222222	0.664336	0.777957	1.71689	3.01053	0.0429999	0.429999	Null Model CommonSNP OpenChrom SNPmatch	human	rs6546550, rs36004974
Hippocampal volume	1	6	0.166667	0.213786	0.45853	1.71464	4.67757	0.0432056	0.432056	Null Model CommonSNP OpenChrom SNPmatch	human	rs77956314
IgG digalactosylation phenotypes multivariate analysis	1	5	0.2	0.21978	0.460053	1.69594	4.55	0.044949	0.44949	Null Model CommonSNP OpenChrom SNPmatch	human	rs11710456
Allergic disease asthma hay fever or eczema	13	138	0.0942029	8.38262	2.74052	1.68486	1.55083	0.0460082	0.460082	Null Model CommonSNP OpenChrom SNPmatch	human	rs343478, rs5743618, rs6489785, rs74847330, rs146668528, rs12470864, rs60946162, rs4296977, rs10174949, rs5758343, rs63406760, rs2070901, rs11464691
Hippocampal subfield CA4 volume	1	5	0.2	0.225774	0.47008	1.64701	4.4292	0.0497781	0.497781	Null Model CommonSNP OpenChrom SNPmatch	human	rs77956314
Allergic sensitization	2	13	0.153846	0.703297	0.796793	1.6274	2.84375	0.0518258	0.518258	Null Model CommonSNP OpenChrom SNPmatch	human	rs891058, rs17616434
Alzheimer s disease late onset	4	37	0.108108	1.93806	1.27521	1.61694	2.06392	0.0529456	0.529456	Null Model CommonSNP OpenChrom SNPmatch	human	rs2632516, rs7920721, rs9271192, rs1476679
Dentate gyrus granule cell layer volume	1	5	0.2	0.231768	0.475636	1.61517	4.31466	0.0531373	0.531373	Null Model CommonSNP OpenChrom SNPmatch	human	rs77956314
Serum albumin level	3	21	0.142857	1.27672	1.07161	1.60812	2.34977	0.0539045	0.539045	Null Model CommonSNP OpenChrom SNPmatch	human	rs7212936, rs1449727, rs11078597
Hemoglobin	3	22	0.136364	1.28472	1.07138	1.601	2.33515	0.054688	0.54688	Null Model CommonSNP OpenChrom SNPmatch	human	rs4257266, rs12610645, rs16926246
Non melanoma skin cancer	3	24	0.125	1.23876	1.11352	1.58168	2.42177	0.0568613	0.568613	Null Model CommonSNP OpenChrom SNPmatch	human	rs10738605, rs3769823, rs12202284
Advanced age related macular degeneration	4	39	0.102564	1.96903	1.28998	1.57442	2.03146	0.0576948	0.576948	Null Model CommonSNP OpenChrom SNPmatch	human	rs1626340, rs1142, rs7803454, rs61985136
Obesity related traits	2	13	0.153846	0.736264	0.808934	1.56222	2.71642	0.0591175	0.591175	Null Model CommonSNP OpenChrom SNPmatch	human	rs8037818, rs79509430
Lung function FEV1	8	41	0.195122	5.08092	1.87095	1.56022	1.57452	0.0593545	0.593545	Null Model CommonSNP OpenChrom SNPmatch	human	rs7090277, rs252746, rs12513481, rs12092943, rs34864796, rs114544105, rs111898810, rs35524223
High light scatter reticulocyte percentage of red cells	15	175	0.0857143	10.4266	2.94769	1.55153	1.43863	0.0603872	0.603872	Null Model CommonSNP OpenChrom SNPmatch	human	rs3896594, rs4789452, rs3794738, rs9535495, rs10028187, rs1434282, rs68034047, rs73181516, rs11587735, rs2290893, rs11429307, rs10828725, rs8113613, rs592423, rs9914988
Dentate gyrus molecular layer volume	1	5	0.2	0.247752	0.486372	1.54665	4.03629	0.0609736	0.609736	Null Model CommonSNP OpenChrom SNPmatch	human	rs77956314
Lymphocyte percentage of white cells	13	124	0.104839	8.92208	2.67804	1.52272	1.45706	0.0639139	0.639139	Null Model CommonSNP OpenChrom SNPmatch	human	rs7650602, rs7210990, rs71444571, rs13190036, rs860772, rs2297412, rs1250569, rs2234052, rs633059, rs4648045, rs3817407, rs2979472, rs13390610
Testicular germ cell tumor	7	54	0.12963	4.23377	1.85777	1.48901	1.65337	0.0682424	0.682424	Null Model CommonSNP OpenChrom SNPmatch	human	rs56046484, rs11155671, rs4240895, rs9905704, rs7040024, rs7107174, rs2839186
Subcutaneous adipose tissue	2	5	0.4	0.839161	0.803184	1.4453	2.38333	0.0741873	0.741873	Null Model CommonSNP OpenChrom SNPmatch	human	rs7903144, rs2123685
Non glioblastoma glioma	2	19	0.105263	0.778222	0.856017	1.42728	2.56996	0.0767492	0.767492	Null Model CommonSNP OpenChrom SNPmatch	human	rs634537, rs4252707
Esophageal squamous cell carcinoma	1	5	0.2	0.293706	0.49965	1.41358	3.40476	0.0787432	0.787432	Null Model CommonSNP OpenChrom SNPmatch	human	rs13016963
Calcium levels	3	23	0.130435	1.48052	1.09812	1.38371	2.02632	0.0832237	0.832237	Null Model CommonSNP OpenChrom SNPmatch	human	rs17711722, rs1550532, rs4678176
Age related macular degeneration	3	24	0.125	1.3976	1.15834	1.38336	2.14653	0.0832779	0.832779	Null Model CommonSNP OpenChrom SNPmatch	human	rs1999930, rs334353, rs8017304
Primary tooth development number of teeth	2	12	0.166667	0.817183	0.855304	1.38292	2.44743	0.0833446	0.833446	Null Model CommonSNP OpenChrom SNPmatch	human	rs1956529, rs9316505
Prostate specific antigen levels conditioned on lead SNPs	2	14	0.142857	0.83017	0.852719	1.37188	2.40915	0.0850499	0.850499	Null Model CommonSNP OpenChrom SNPmatch	human	rs1991431, rs6070
Ewing sarcoma	1	6	0.166667	0.290709	0.520003	1.36401	3.43986	0.086282	0.86282	Null Model CommonSNP OpenChrom SNPmatch	human	rs9430161
Reticulocyte count	16	183	0.0874317	11.8282	3.07448	1.35692	1.3527	0.0874033	0.874033	Null Model CommonSNP OpenChrom SNPmatch	human	rs68034047, rs7314031, rs592423, rs139141690, rs4789452, rs10028187, rs9270493, rs5868014, rs28693921, rs10947997, rs80078371, rs11587735, rs11014296, rs3896594, rs9535495, rs12454712
Granulocyte percentage of myeloid white cells	14	193	0.0725389	9.89111	3.04124	1.35106	1.41541	0.0883383	0.883383	Null Model CommonSNP OpenChrom SNPmatch	human	rs12409929, rs6457807, rs1077667, rs17382303, rs907612, rs13122305, rs55793580, rs4626924, rs2143606, rs11641153, rs1800024, rs58653258, rs4385425, rs76648483
Behcet s disease	1	7	0.142857	0.297702	0.52085	1.34837	3.35906	0.08877	0.8877	Null Model CommonSNP OpenChrom SNPmatch	human	rs897200
Primary biliary cholangitis	5	51	0.0980392	2.83417	1.61446	1.34152	1.76419	0.0898751	0.898751	Null Model CommonSNP OpenChrom SNPmatch	human	rs6679356, rs4938534, rs12924729, rs2546890, rs2189521
Bone mineral density spine	2	22	0.0909091	0.826174	0.876216	1.33965	2.4208	0.0901789	0.901789	Null Model CommonSNP OpenChrom SNPmatch	human	rs28377268, rs9533090
Plantar warts	1	7	0.142857	0.307692	0.522715	1.32445	3.25	0.0926774	0.926774	Null Model CommonSNP OpenChrom SNPmatch	human	rs9272050
Hip minimal joint space width	1	5	0.2	0.310689	0.527613	1.30647	3.21865	0.0956964	0.956964	Null Model CommonSNP OpenChrom SNPmatch	human	rs11880992
Magnesium levels	1	6	0.166667	0.306693	0.531832	1.30362	3.26059	0.0961816	0.961816	Null Model CommonSNP OpenChrom SNPmatch	human	rs7965584
Mosquito bite size	2	16	0.125	0.883117	0.863322	1.2937	2.26471	0.0978838	0.978838	Null Model CommonSNP OpenChrom SNPmatch	human	rs3102960, rs3134995
Menarche and menopause age at onset	1	6	0.166667	0.307692	0.535939	1.29177	3.25	0.0982192	0.982192	Null Model CommonSNP OpenChrom SNPmatch	human	rs365132
Endometriosis	3	21	0.142857	1.52747	1.14258	1.28877	1.96403	0.0987388	0.987388	Null Model CommonSNP OpenChrom SNPmatch	human	rs74485684, rs10167914, rs10965235
Eosinophil percentage of white cells	14	175	0.08	10.0959	3.03031	1.28835	1.3867	0.0988125	0.988125	Null Model CommonSNP OpenChrom SNPmatch	human	rs3006802, rs1036332, rs2010672, rs10995240, rs9532434, rs10062687, rs202126107, rs34020101, rs2182885, rs60600003, rs1586068, rs6002333, rs139939228, rs28475163
Birth weight	8	59	0.135593	5.23976	2.15139	1.28301	1.52679	0.099745	0.99745	Null Model CommonSNP OpenChrom SNPmatch	human	rs62466330, rs2242116, rs74233809, rs28510415, rs72851023, rs1819436, rs12823128, rs13266210
Uric acid levels	2	10	0.2	0.902098	0.855807	1.28289	2.21705	0.0997662	0.997662	Null Model CommonSNP OpenChrom SNPmatch	human	rs877282, rs505802
3 hydroxy 1 methylpropylmercapturic acid levels in smokers	2	27	0.0740741	1.92308	1.2865	0.0597926	1.04	0.47616	1	Null Model CommonSNP OpenChrom SNPmatch	human	rs79211555, rs60188314
3 hydroxypropylmercapturic acid levels in smokers	3	29	0.103448	2.06094	1.28347	0.731661	1.45565	0.232188	1	Null Model CommonSNP OpenChrom SNPmatch	human	rs187568415, rs138450362, rs79211555
Accelerometer based physical activity measurement average acceleration	0	5	0	1.12088	0.69597	0	0	0.5	1	Null Model CommonSNP OpenChrom SNPmatch	human	nan
Acne severe	1	17	0.0588235	1.24476	1.09226	-0.224081	0.803371	0.588653	1	Null Model CommonSNP OpenChrom SNPmatch	human	rs34560261
Acute lymphoblastic leukemia childhood	1	13	0.0769231	0.836164	0.859727	0.190568	1.19594	0.424432	1	Null Model CommonSNP OpenChrom SNPmatch	human	rs11978267
Adiponectin levels	1	20	0.05	1.35465	1.07289	-0.33055	0.738201	0.629508	1	Null Model CommonSNP OpenChrom SNPmatch	human	rs2925979
Adolescent idiopathic scoliosis	1	12	0.0833333	1.35465	1.0877	-0.326049	0.738201	0.627807	1	Null Model CommonSNP OpenChrom SNPmatch	human	rs4940576
Adventurousness	4	164	0.0243902	11.3866	3.12528	-2.3635	0.35129	0.990948	1	Null Model CommonSNP OpenChrom SNPmatch	human	rs11111197, rs12520354, rs513150, rs16998583
Age of smoking initiation MTAG	5	168	0.0297619	13.2707	3.4023	-2.43092	0.376769	0.99247	1	Null Model CommonSNP OpenChrom SNPmatch	human	rs6542930, rs9811047, rs7809303, rs10254729, rs694739
Age related diseases mortality and associated endophenotypes	1	23	0.0434783	1.62637	1.17058	-0.535096	0.614865	0.703708	1	Null Model CommonSNP OpenChrom SNPmatch	human	rs4905014
Age related diseases and mortality	1	9	0.111111	0.757243	0.792471	0.30633	1.32058	0.379677	1	Null Model CommonSNP OpenChrom SNPmatch	human	rs4905014
Alanine transaminase levels	2	26	0.0769231	1.74925	1.26018	0.198978	1.14335	0.42114	1	Null Model CommonSNP OpenChrom SNPmatch	human	rs45587331, rs8108722
Alcohol consumption drinks per week	5	141	0.035461	10.1059	2.69198	-1.8967	0.494761	0.971066	1	Null Model CommonSNP OpenChrom SNPmatch	human	rs10236149, rs9607812, rs72859280, rs142488468, rs4548913
Alcohol consumption drinks per week MTAG	7	144	0.0486111	11.5524	3.06619	-1.48473	0.605932	0.931192	1	Null Model CommonSNP OpenChrom SNPmatch	human	rs10236149, rs8074498, rs147537311, rs72859280, rs13357015, rs9607814, rs3761422
Alcohol use disorder consumption score	0	8	0	1.0999	0.684113	0	0	0.5	1	Null Model CommonSNP OpenChrom SNPmatch	human	nan
Alcohol use disorder total score	0	15	0	1.34366	0.842486	0	0	0.5	1	Null Model CommonSNP OpenChrom SNPmatch	human	nan
Alopecia areata	1	10	0.1	0.44955	0.627457	0.877271	2.22444	0.19017	1	Null Model CommonSNP OpenChrom SNPmatch	human	rs574087
Alzheimer disease and age of onset	1	35	0.0285714	1.77223	1.22803	-0.628832	0.564262	0.735271	1	Null Model CommonSNP OpenChrom SNPmatch	human	rs211257
Alzheimer s disease	1	20	0.05	0.615385	0.764803	0.502895	1.625	0.307519	1	Null Model CommonSNP OpenChrom SNPmatch	human	rs2632516
Alzheimer s disease or HDL levels pleiotropy	1	20	0.05	0.808192	0.83377	0.230049	1.23733	0.409027	1	Null Model CommonSNP OpenChrom SNPmatch	human	rs759819
Ankylosing spondylitis	3	32	0.09375	2.99001	1.59119	0.00627831	1.00334	0.497495	1	Null Model CommonSNP OpenChrom SNPmatch	human	rs6759298, rs2910686, rs11624293
Anthropometric traits	1	11	0.0909091	0.603397	0.727701	0.545009	1.65728	0.292874	1	Null Model CommonSNP OpenChrom SNPmatch	human	rs2780226
Anthropometric traits multi trait analysis	1	27	0.037037	1.20679	1.05176	-0.196617	0.828642	0.577936	1	Null Model CommonSNP OpenChrom SNPmatch	human	rs1150781
Aortic root size	1	13	0.0769231	0.917083	0.866093	0.0957369	1.09041	0.461865	1	Null Model CommonSNP OpenChrom SNPmatch	human	rs10852932
Aspartate aminotransferase levels	2	26	0.0769231	0.956044	0.973687	1.07217	2.09195	0.141822	1	Null Model CommonSNP OpenChrom SNPmatch	human	rs7865362, rs4598207
Asthma adult onset	3	39	0.0769231	2.80619	1.54545	0.125405	1.06906	0.450102	1	Null Model CommonSNP OpenChrom SNPmatch	human	rs12470864, rs62557312, rs28635831
Asthma moderate or severe	2	23	0.0869565	1.0979	1.02587	0.879351	1.82166	0.189606	1	Null Model CommonSNP OpenChrom SNPmatch	human	rs2941522, rs12479210
Asthma or allergic disease pleiotropy	4	35	0.114286	2.6014	1.52707	0.915869	1.53763	0.179868	1	Null Model CommonSNP OpenChrom SNPmatch	human	rs28393318, rs10074523, rs9911533, rs9273374
Atopic dermatitis	4	38	0.105263	3.17383	1.60927	0.513384	1.26031	0.303841	1	Null Model CommonSNP OpenChrom SNPmatch	human	rs12634229, rs4705962, rs9368677, rs7512552
Atrial fibrillation	13	212	0.0613208	16.6703	3.77057	-0.973415	0.779829	0.834826	1	Null Model CommonSNP OpenChrom SNPmatch	human	rs34292822, rs35569628, rs949078, rs4355822, rs146311723, rs2860482, rs2306272, rs11264280, rs12992412, rs8088085, rs1307274, rs210632, rs62483627
Autism spectrum disorder attention deficit hyperactivity disorder bipolar disorder major depressive disorder and schizophrenia combined	1	14	0.0714286	1.09091	0.987283	-0.0920801	0.916667	0.536683	1	Null Model CommonSNP OpenChrom SNPmatch	human	rs11191454
Autism spectrum disorder or schizophrenia	5	103	0.0485437	8.08392	2.61016	-1.1815	0.618512	0.881299	1	Null Model CommonSNP OpenChrom SNPmatch	human	rs141342723, rs11191582, rs4523957, rs41563, rs35324223
Automobile speeding propensity	0	39	0	3.23976	1.55963	0	0	0.5	1	Null Model CommonSNP OpenChrom SNPmatch	human	nan
Basal cell carcinoma	2	36	0.0555556	1.74825	1.25641	0.200372	1.144	0.420595	1	Null Model CommonSNP OpenChrom SNPmatch	human	rs191177147, rs7874604
Basophil percentage of granulocytes	3	53	0.0566038	1.94905	1.33656	0.786307	1.53921	0.215844	1	Null Model CommonSNP OpenChrom SNPmatch	human	rs10165200, rs28721375, rs6840258
Basophil percentage of white cells	2	57	0.0350877	2.43457	1.46355	-0.296927	0.821502	0.616739	1	Null Model CommonSNP OpenChrom SNPmatch	human	rs6685188, rs10165200
Benign prostatic hyperplasia and lower urinary tract symptoms	1	20	0.05	1.1019	0.995794	-0.102328	0.907525	0.540752	1	Null Model CommonSNP OpenChrom SNPmatch	human	rs200383755
Benign prostatic hyperplasia and lower urinary tract symptoms prostate cancer excluded	1	19	0.0526316	1.12887	0.998186	-0.129105	0.885841	0.551363	1	Null Model CommonSNP OpenChrom SNPmatch	human	rs200383755
Beta 2 microglubulin plasma levels	1	7	0.142857	0.43956	0.637647	0.878919	2.275	0.189723	1	Null Model CommonSNP OpenChrom SNPmatch	human	rs9264638
Bipolar disorder	2	26	0.0769231	1.81119	1.29357	0.145962	1.10425	0.441976	1	Null Model CommonSNP OpenChrom SNPmatch	human	rs2517959, rs2271893
Bipolar disorder lithium response continuous or schizophrenia	0	8	0	0.762238	0.755918	0	0	0.5	1	Null Model CommonSNP OpenChrom SNPmatch	human	nan
Bladder cancer	2	12	0.166667	1.40859	0.993925	0.595024	1.41986	0.275914	1	Null Model CommonSNP OpenChrom SNPmatch	human	rs798766, rs907611
Blond vs brown black hair color	12	189	0.0634921	11.4875	3.12091	0.164211	1.04461	0.434783	1	Null Model CommonSNP OpenChrom SNPmatch	human	rs147458259, rs6739706, rs672948, rs182948919, rs12738340, rs8033380, rs10873172, rs864745, rs2292572, rs11158717, rs113060680, rs4683605
Blond vs brown hair color	0	5	0	0.323676	0.546927	0	0	0.5	1	Null Model CommonSNP OpenChrom SNPmatch	human	nan
Blood and toenail selenium levels	0	8	0	0.20979	0.456009	0	0	0.5	1	Null Model CommonSNP OpenChrom SNPmatch	human	nan
Blood metabolite levels	6	135	0.0444444	9.03197	2.74608	-1.10411	0.664307	0.865226	1	Null Model CommonSNP OpenChrom SNPmatch	human	rs11950562, rs8736, rs10022462, rs1030420, rs4808136, rs56322409
Blood metabolite ratios	3	50	0.06	3.71229	1.77233	-0.401894	0.808127	0.656119	1	Null Model CommonSNP OpenChrom SNPmatch	human	rs2576452, rs10112574, rs7809615
Blood pressure	3	43	0.0697674	4.0999	1.72569	-0.637368	0.731725	0.738057	1	Null Model CommonSNP OpenChrom SNPmatch	human	rs11191593, rs1717027, rs1378942
Blood protein levels	63	1483	0.0424815	76.1548	8.16278	-1.61156	0.827262	0.946472	1	Null Model CommonSNP OpenChrom SNPmatch	human	rs28458177, rs144538541, rs10139058, rs6060578, rs16923189, rs28526086, rs2114511, rs63658260, rs11636952, rs7713972, rs2403274, rs2604877, rs7996555, rs78770234, rs1411262, rs4814391, rs62087214, rs56100731, rs876036, rs17408150, rs79061565, rs11810108, rs13207171, rs7549029, rs7854413, rs12724450, rs2227564, rs2732317, rs738469, rs808919, rs5756729, rs878323, rs72666886, rs4845360, rs2687507, r…
BMI adjusted for smoking behaviour	2	47	0.0425532	6.14186	2.25252	-1.83876	0.325634	0.967025	1	Null Model CommonSNP OpenChrom SNPmatch	human	rs16951275, rs17024393
BMI in non smokers	2	32	0.0625	4.29071	1.8869	-1.214	0.466123	0.887627	1	Null Model CommonSNP OpenChrom SNPmatch	human	rs16951275, rs17024393
BMI in smokers	1	10	0.1	1.38961	1.0724	-0.363305	0.719626	0.641812	1	Null Model CommonSNP OpenChrom SNPmatch	human	rs12902602
Body fat distribution arm fat ratio	1	44	0.0227273	3.23477	1.60929	-1.38866	0.309141	0.917532	1	Null Model CommonSNP OpenChrom SNPmatch	human	rs9853018
Body fat distribution leg fat ratio	2	69	0.0289855	5.44156	2.18147	-1.57763	0.367542	0.942675	1	Null Model CommonSNP OpenChrom SNPmatch	human	rs10402308, rs9853018
Body fat distribution trunk fat ratio	2	76	0.0263158	6.15485	2.27574	-1.82571	0.324947	0.966053	1	Null Model CommonSNP OpenChrom SNPmatch	human	rs10402308, rs9853018
Body fat percentage	4	77	0.0519481	5.85015	2.21258	-0.836195	0.683743	0.798477	1	Null Model CommonSNP OpenChrom SNPmatch	human	rs3749237, rs7975788, rs1928496, rs12253527
Body mass index	22	385	0.0571429	39.6833	5.73625	-3.08273	0.554389	0.998974	1	Null Model CommonSNP OpenChrom SNPmatch	human	rs9581854, rs3849570, rs111612372, rs10132280, rs12454712, rs77489951, rs3783890, rs9845966, rs3736485, rs506338, rs6913361, rs427943, rs11191560, rs2281727, rs4357030, rs6864049, rs80117551, rs1949804, rs1830074, rs729062, rs12899850, rs12352785
Body mass index joint analysis main effects and physical activity interaction	2	60	0.0333333	6.45355	2.39042	-1.86308	0.309907	0.968775	1	Null Model CommonSNP OpenChrom SNPmatch	human	rs2241423, rs6864049
Body mass index joint analysis main effects and smoking interaction	3	43	0.0697674	5.66134	2.13406	-1.24708	0.52991	0.893816	1	Null Model CommonSNP OpenChrom SNPmatch	human	rs12902602, rs16951275, rs17024393
Body mass index in physically active individuals	2	38	0.0526316	3.60539	1.90765	-0.841556	0.554724	0.799982	1	Null Model CommonSNP OpenChrom SNPmatch	human	rs7175517, rs6864049
Bone mineral density	1	26	0.0384615	1.47852	1.13039	-0.423323	0.676351	0.66397	1	Null Model CommonSNP OpenChrom SNPmatch	human	rs9533095
Bone mineral density hip	1	21	0.047619	0.959041	0.959855	0.0426721	1.04271	0.482981	1	Null Model CommonSNP OpenChrom SNPmatch	human	rs9594738
Bone mineral density paediatric total body less head	0	10	0	0.797203	0.82815	0	0	0.5	1	Null Model CommonSNP OpenChrom SNPmatch	human	nan
Breast cancer	15	218	0.0688073	12.4296	3.18705	0.806523	1.2068	0.209971	1	Null Model CommonSNP OpenChrom SNPmatch	human	rs34207738, rs6815814, rs78269692, rs2965183, rs527616, rs7017073, rs4245739, rs1744947, rs941764, rs12519859, rs113953597, rs66987842, rs7258465, rs3769821, rs10022462
Breast cancer estrogen receptor negative	2	33	0.0606061	2	1.3409	0	1	0.5	1	Null Model CommonSNP OpenChrom SNPmatch	human	rs6001930, rs4245739
Broad depression or schizophrenia	1	16	0.0625	1.76224	1.11149	-0.685779	0.56746	0.753574	1	Null Model CommonSNP OpenChrom SNPmatch	human	rs4906335
Brown vs black hair color	3	51	0.0588235	2.48352	1.42056	0.363579	1.20796	0.358086	1	Null Model CommonSNP OpenChrom SNPmatch	human	rs117243052, rs2292572, rs147458259
Brown vs non brown hair color	0	6	0	0.35964	0.56261	0	0	0.5	1	Null Model CommonSNP OpenChrom SNPmatch	human	nan
C reactive protein levels	2	74	0.027027	5.06494	2.05104	-1.49433	0.394872	0.932455	1	Null Model CommonSNP OpenChrom SNPmatch	human	rs2891677, rs9271608
Cancer pleiotropy	1	13	0.0769231	0.716284	0.79964	0.354805	1.39609	0.361368	1	Null Model CommonSNP OpenChrom SNPmatch	human	rs7679673
Cannabis use	1	7	0.142857	1.22577	0.936469	-0.241091	0.815811	0.595258	1	Null Model CommonSNP OpenChrom SNPmatch	human	rs17761723
Cardiometabolic and hematological traits	1	14	0.0714286	0.672328	0.754005	0.434576	1.48737	0.331935	1	Null Model CommonSNP OpenChrom SNPmatch	human	rs2442735
Carotid intima media thickness	0	11	0	0.739261	0.799342	0	0	0.5	1	Null Model CommonSNP OpenChrom SNPmatch	human	nan
Celiac disease or Rheumatoid arthritis	0	12	0	0.967033	0.924074	0	0	0.5	1	Null Model CommonSNP OpenChrom SNPmatch	human	nan
Central corneal thickness	2	48	0.0416667	2.93806	1.63467	-0.573853	0.680721	0.716966	1	Null Model CommonSNP OpenChrom SNPmatch	human	rs4843040, rs10429294
Cerebrospinal fluid biomarker levels	1	62	0.016129	3.92008	1.87926	-1.55385	0.255097	0.93989	1	Null Model CommonSNP OpenChrom SNPmatch	human	rs668210
Cerebrospinal fluid t tau AB1 42 ratio	1	21	0.047619	1.46054	1.10304	-0.417519	0.684679	0.661851	1	Null Model CommonSNP OpenChrom SNPmatch	human	rs1036819
Cervical cancer	1	6	0.166667	0.615385	0.730016	0.526859	1.625	0.299146	1	Null Model CommonSNP OpenChrom SNPmatch	human	rs8067378
Childhood ear infection	0	13	0	0.911089	0.837309	0	0	0.5	1	Null Model CommonSNP OpenChrom SNPmatch	human	nan
Chin dimples	1	45	0.0222222	3.33367	1.76027	-1.32574	0.29997	0.907537	1	Null Model CommonSNP OpenChrom SNPmatch	human	rs145365164
Chloride levels	1	17	0.0588235	1.08292	0.967532	-0.0856996	0.923432	0.534147	1	Null Model CommonSNP OpenChrom SNPmatch	human	rs12910301
Cholesterol total	4	102	0.0392157	6.83516	2.3592	-1.20175	0.585209	0.88527	1	Null Model CommonSNP OpenChrom SNPmatch	human	rs9357121, rs138777, rs1997243, rs13315871
Chronic obstructive pulmonary disease	1	24	0.0416667	2.79121	1.46607	-1.22178	0.358268	0.889104	1	Null Model CommonSNP OpenChrom SNPmatch	human	rs2047409
Chronic obstructive pulmonary disease or resting heart rate pleiotropy	1	21	0.047619	2.09291	1.34698	-0.811375	0.477804	0.791425	1	Null Model CommonSNP OpenChrom SNPmatch	human	rs2512519
Chronic obstructive pulmonary disease related biomarkers	1	13	0.0769231	1.10589	0.979171	-0.108147	0.904246	0.54306	1	Null Model CommonSNP OpenChrom SNPmatch	human	rs2074488
Chronotype	17	397	0.0428212	27.9051	4.96125	-2.19805	0.609208	0.986027	1	Null Model CommonSNP OpenChrom SNPmatch	human	rs4878734, rs115073088, rs9573980, rs6960360, rs9436119, rs75120545, rs2760545, rs4690085, rs465670, rs6794796, rs12771973, rs58876439, rs17140201, rs308521, rs11681299, rs9394154, rs58574366
Cigarettes smoked per day MTAG	2	83	0.0240964	6.6004	2.44585	-1.8809	0.303012	0.970007	1	Null Model CommonSNP OpenChrom SNPmatch	human	rs403694, rs11846838
Cleft lip with or without cleft palate	1	20	0.05	1.98601	1.29066	-0.763961	0.503521	0.777555	1	Null Model CommonSNP OpenChrom SNPmatch	human	rs11072494
Coffee consumption cups per day	1	5	0.2	0.575425	0.629726	0.674222	1.73785	0.250085	1	Null Model CommonSNP OpenChrom SNPmatch	human	rs9902453
Cognitive ability	1	30	0.0333333	3.32867	1.4659	-1.58856	0.30042	0.94392	1	Null Model CommonSNP OpenChrom SNPmatch	human	rs13010010
Cognitive ability MTAG	6	82	0.0731707	8.41758	2.54665	-0.949317	0.712794	0.82877	1	Null Model CommonSNP OpenChrom SNPmatch	human	rs13018640, rs12914495, rs644799, rs12151248, rs6477493, rs254779
Cognitive decline rate in late mild cognitive impairment	1	22	0.0454545	0.347652	0.607468	1.07388	2.87644	0.141438	1	Null Model CommonSNP OpenChrom SNPmatch	human	rs111231532
Cognitive performance	12	217	0.0552995	16.9291	3.68673	-1.33698	0.70884	0.909385	1	Null Model CommonSNP OpenChrom SNPmatch	human	rs2242511, rs74370218, rs602512, rs4744250, rs16895888, rs2072895, rs2143103, rs10990610, rs11123820, rs4463213, rs620729, rs9921412
Cognitive performance MTAG	19	591	0.0321489	40.3437	5.99665	-3.55926	0.470954	0.999814	1	Null Model CommonSNP OpenChrom SNPmatch	human	rs11555274, rs16895888, rs566237, rs11871429, rs7175692, rs2430926, rs12761761, rs1255223, rs2252220, rs7867618, rs4744250, rs10106406, rs2024568, rs11123820, rs4913077, rs12208192, rs180009, rs4964273, rs254781
Colorectal cancer	4	76	0.0526316	4.29071	2.09437	-0.138805	0.932247	0.555198	1	Null Model CommonSNP OpenChrom SNPmatch	human	rs9929218, rs11903757, rs10911251, rs6061231
Corneal structure	1	26	0.0384615	2.03796	1.32535	-0.78316	0.490686	0.783233	1	Null Model CommonSNP OpenChrom SNPmatch	human	rs6496932
Coronary artery disease	4	51	0.0784314	3.85115	1.82451	0.0815844	1.03865	0.467489	1	Null Model CommonSNP OpenChrom SNPmatch	human	rs7568458, rs11191416, rs180803, rs4468572
Coronary artery disease myocardial infarction percutaneous transluminal coronary angioplasty coronary artery bypass grafting angina or chromic ischemic heart disease	3	54	0.0555556	3.61339	1.77971	-0.344655	0.830246	0.634823	1	Null Model CommonSNP OpenChrom SNPmatch	human	rs7164479, rs11191416, rs7568458
Coronary heart disease	4	36	0.111111	3.05295	1.55441	0.609268	1.31021	0.271173	1	Null Model CommonSNP OpenChrom SNPmatch	human	rs1231206, rs1122608, rs12413409, rs4380028
Cotinine glucuronidation	2	11	0.181818	1.80619	1.05186	0.184252	1.1073	0.426908	1	Null Model CommonSNP OpenChrom SNPmatch	human	rs6952407, rs4750535
Craniofacial microsomia	1	8	0.125	0.729271	0.767875	0.352569	1.37123	0.362206	1	Null Model CommonSNP OpenChrom SNPmatch	human	rs10459648
Creatine kinase levels	3	42	0.0714286	2.72827	1.53039	0.177555	1.0996	0.429536	1	Null Model CommonSNP OpenChrom SNPmatch	human	rs11237485, rs6871959, rs9607721
Creatinine levels	3	69	0.0434783	4.997	1.97813	-1.00954	0.60036	0.843643	1	Null Model CommonSNP OpenChrom SNPmatch	human	rs35985639, rs8023655, rs17001974
Cutaneous squamous cell carcinoma	0	10	0	0.414585	0.595774	0	0	0.5	1	Null Model CommonSNP OpenChrom SNPmatch	human	nan
Dehydroepiandrosterone sulphate levels	1	9	0.111111	0.644356	0.73715	0.482458	1.55194	0.31474	1	Null Model CommonSNP OpenChrom SNPmatch	human	rs11761528
Depressed affect	2	79	0.0253165	7.4975	2.47634	-2.22001	0.266755	0.986791	1	Null Model CommonSNP OpenChrom SNPmatch	human	rs913687, rs9586
Depression	7	130	0.0538462	10.7153	3.03379	-1.22464	0.653272	0.889644	1	Null Model CommonSNP OpenChrom SNPmatch	human	rs7227069, rs2721811, rs12376738, rs3213572, rs13084037, rs7585722, rs12923444
Depressive symptoms	13	207	0.0628019	18.2438	3.80112	-1.37953	0.712573	0.916134	1	Null Model CommonSNP OpenChrom SNPmatch	human	rs13194781, rs10512249, rs1004467, rs10746509, rs13072536, rs2469903, rs10485622, rs72932350, rs11611087, rs2082923, rs28381344, rs2721811, rs1884352
Depressive symptoms MTAG	2	64	0.03125	5.63337	2.19236	-1.65729	0.355027	0.951269	1	Null Model CommonSNP OpenChrom SNPmatch	human	rs2721811, rs4955417
Diastolic blood pressure	28	526	0.0532319	42.5564	5.94904	-2.44686	0.65795	0.992795	1	Null Model CommonSNP OpenChrom SNPmatch	human	rs10087782, rs3749237, rs7129220, rs1152958, rs12787709, rs13094615, rs6686889, rs6428947, rs7980687, rs4072037, rs1004467, rs2450128, rs668459, rs35565381, rs11145807, rs7734334, rs2683696, rs115245297, rs2034618, rs7137749, rs11628933, rs16851397, rs117638970, rs12405515, rs62229372, rs4245739, rs12521868, rs11665020
Diastolic blood pressure cigarette smoking interaction	4	43	0.0930233	3.92208	1.82919	0.0425993	1.01987	0.48301	1	Null Model CommonSNP OpenChrom SNPmatch	human	rs1378942, rs4245739, rs11191548, rs3741378
Diastolic blood pressure x alcohol consumption light vs heavy interaction 2df test	4	33	0.121212	3.30769	1.6405	0.422011	1.2093	0.336509	1	Null Model CommonSNP OpenChrom SNPmatch	human	rs1350193, rs7622665, rs72640287, rs79211428
Diastolic blood pressure x alcohol consumption interaction 2df test	4	77	0.0519481	6.06094	2.20483	-0.934738	0.659964	0.825038	1	Null Model CommonSNP OpenChrom SNPmatch	human	rs72641011, rs7599598, rs16853958, rs1716983
Diastolic blood pressure x smoking status current vs non current interaction 2df test	3	53	0.0566038	3.95305	1.8801	-0.506912	0.758908	0.693892	1	Null Model CommonSNP OpenChrom SNPmatch	human	rs7599598, rs72640287, rs9348895
Diastolic blood pressure x smoking status ever vs never interaction 2df test	2	47	0.0425532	3.04595	1.65647	-0.631436	0.656609	0.736122	1	Null Model CommonSNP OpenChrom SNPmatch	human	rs7599598, rs72640287
Diverticular disease	0	39	0	3.00599	1.66432	0	0	0.5	1	Null Model CommonSNP OpenChrom SNPmatch	human	nan
Dupuytren s disease	0	27	0	1.5035	1.15509	0	0	0.5	1	Null Model CommonSNP OpenChrom SNPmatch	human	nan
Educational attainment	1	19	0.0526316	1.95604	1.26573	-0.755332	0.511236	0.774975	1	Null Model CommonSNP OpenChrom SNPmatch	human	rs4851266
Educational attainment college completion	2	32	0.0625	2.26673	1.38773	-0.192209	0.882327	0.576211	1	Null Model CommonSNP OpenChrom SNPmatch	human	rs7306755, rs2309757
Educational attainment MTAG	36	1343	0.0268057	88.2797	9.04885	-5.7775	0.407795	1	1	Null Model CommonSNP OpenChrom SNPmatch	human	rs6922300, rs7640424, rs13018640, rs10990975, rs7650602, rs11871429, rs4953074, rs34316, rs12151248, rs12571549, rs7972246, rs6046226, rs1061801, rs61874116, rs457, rs7725078, rs6861925, rs7299523, rs3098527, rs2055145, rs9927049, rs13125240, rs2024568, rs3014195, rs7175692, rs9862416, rs16952939, rs2061425, rs15739, rs60096640, rs12761761, rs488476, rs12900430, rs2406253, rs11780023, rs6776032
Educational attainment years of education	29	1317	0.0220197	84.1059	8.60655	-6.40278	0.344803	1	1	Null Model CommonSNP OpenChrom SNPmatch	human	rs12375999, rs6861925, rs56085180, rs7640424, rs2024568, rs1061801, rs60096640, rs11871429, rs12591647, rs13018640, rs10799615, rs77826402, rs1783978, rs11211123, rs12571549, rs111730030, rs10949263, rs9914544, rs488476, rs12970264, rs9927049, rs11780023, rs62092949, rs12761761, rs12151248, rs12981405, rs7972246, rs2406253, rs3126258
End stage coagulation	1	11	0.0909091	0.46953	0.661302	0.802159	2.12979	0.211231	1	Null Model CommonSNP OpenChrom SNPmatch	human	rs11243081
Eosinophil percentage of granulocytes	11	171	0.0643275	9.76923	2.95291	0.416798	1.12598	0.338413	1	Null Model CommonSNP OpenChrom SNPmatch	human	rs10995240, rs1586068, rs9532434, rs34020101, rs2182885, rs3006802, rs1026914, rs28475163, rs1036332, rs139939228, rs60600003
Epilepsy	0	8	0	0.59041	0.736253	0	0	0.5	1	Null Model CommonSNP OpenChrom SNPmatch	human	nan
Epithelial ovarian cancer	2	18	0.111111	1.76324	1.16571	0.203106	1.13428	0.419526	1	Null Model CommonSNP OpenChrom SNPmatch	human	rs62274041, rs2165109
Esophageal cancer squamous cell	1	6	0.166667	0.484515	0.657275	0.784276	2.06392	0.216439	1	Null Model CommonSNP OpenChrom SNPmatch	human	rs17761864
Estimated glomerular filtration rate	8	113	0.0707965	11.3786	3.03307	-1.11393	0.703073	0.867345	1	Null Model CommonSNP OpenChrom SNPmatch	human	rs117463603, rs2070803, rs10851885, rs76614553, rs6440003, rs17046036, rs17001943, rs2063724
Experiencing mood swings	0	45	0	4.78821	1.82513	0	0	0.5	1	Null Model CommonSNP OpenChrom SNPmatch	human	nan
Extremely high intelligence	2	26	0.0769231	2.54246	1.50547	-0.360324	0.78664	0.640698	1	Null Model CommonSNP OpenChrom SNPmatch	human	rs13010010, rs7526484
Eye color	0	10	0	0.657343	0.759914	0	0	0.5	1	Null Model CommonSNP OpenChrom SNPmatch	human	nan
Eye color brightness	0	10	0	0.668332	0.761503	0	0	0.5	1	Null Model CommonSNP OpenChrom SNPmatch	human	nan
Eye color saturation	0	5	0	0.434565	0.609889	0	0	0.5	1	Null Model CommonSNP OpenChrom SNPmatch	human	nan
Factor VIII levels	2	34	0.0588235	2.42158	1.39144	-0.302981	0.825908	0.619048	1	Null Model CommonSNP OpenChrom SNPmatch	human	rs10498631, rs9271597
Family history of Alzheimer s disease	1	47	0.0212766	1.5994	1.14558	-0.523228	0.625234	0.699592	1	Null Model CommonSNP OpenChrom SNPmatch	human	rs7384878
Fat free mass	8	154	0.0519481	10.5544	2.93859	-0.869277	0.757974	0.807652	1	Null Model CommonSNP OpenChrom SNPmatch	human	rs12879423, rs7952436, rs12513481, rs6862676, rs724016, rs3822742, rs7249081, rs2900208
Febrile seizures	1	6	0.166667	0.575425	0.71593	0.593041	1.73785	0.276577	1	Null Model CommonSNP OpenChrom SNPmatch	human	rs11105468
Feeling fed up	0	32	0	3.82517	1.64633	0	0	0.5	1	Null Model CommonSNP OpenChrom SNPmatch	human	nan
Feeling guilty	0	17	0	1.87612	1.02793	0	0	0.5	1	Null Model CommonSNP OpenChrom SNPmatch	human	nan
Feeling hurt	0	29	0	2.45055	1.26878	0	0	0.5	1	Null Model CommonSNP OpenChrom SNPmatch	human	nan
Feeling miserable	2	40	0.05	4.02398	1.71039	-1.18334	0.497021	0.881664	1	Null Model CommonSNP OpenChrom SNPmatch	human	rs12945855, rs9586
Feeling nervous	0	37	0	3.32967	1.58215	0	0	0.5	1	Null Model CommonSNP OpenChrom SNPmatch	human	nan
Feeling tense	3	23	0.130435	2.34865	1.37671	0.473121	1.27733	0.318063	1	Null Model CommonSNP OpenChrom SNPmatch	human	rs2100888, rs6883228, rs7194615
Feeling worry	3	41	0.0731707	3.85115	1.57887	-0.539088	0.778988	0.705087	1	Null Model CommonSNP OpenChrom SNPmatch	human	rs9462364, rs10765762, rs28510415
Femoral neck bone mineral density	2	45	0.0444444	4.32567	1.98893	-1.16931	0.462356	0.878861	1	Null Model CommonSNP OpenChrom SNPmatch	human	rs4790881, rs13336428
FEV1	7	177	0.039548	14.9451	3.32986	-2.386	0.468382	0.991484	1	Null Model CommonSNP OpenChrom SNPmatch	human	rs11134766, rs7090277, rs6533183, rs425102, rs11739847, rs1513272, rs71490394
Fibrinogen	3	23	0.130435	2.37562	1.39741	0.446808	1.26283	0.327507	1	Null Model CommonSNP OpenChrom SNPmatch	human	rs7464572, rs11242111, rs2106854
Fibrinogen levels	5	46	0.108696	3.64535	1.7886	0.757376	1.37161	0.224412	1	Null Model CommonSNP OpenChrom SNPmatch	human	rs10864726, rs2057655, rs194741, rs7224737, rs11780978
Fractional exhaled nitric oxide childhood	1	5	0.2	0.380619	0.577914	1.07175	2.6273	0.141915	1	Null Model CommonSNP OpenChrom SNPmatch	human	rs8069176
Fractures	0	24	0	1.73726	1.23041	0	0	0.5	1	Null Model CommonSNP OpenChrom SNPmatch	human	nan
Gallstone disease	2	29	0.0689655	2.16084	1.37226	-0.117207	0.925566	0.546652	1	Null Model CommonSNP OpenChrom SNPmatch	human	rs12004, rs11012737
Gamma glutamyl transferase levels	2	48	0.0416667	2.44655	1.46676	-0.304448	0.817477	0.619607	1	Null Model CommonSNP OpenChrom SNPmatch	human	rs6004193, rs7780562
Gastric cancer	1	7	0.142857	0.786214	0.797653	0.268019	1.27192	0.394342	1	Null Model CommonSNP OpenChrom SNPmatch	human	rs1057941
General cognitive ability	8	169	0.0473373	13.4575	3.25921	-1.6745	0.594462	0.952984	1	Null Model CommonSNP OpenChrom SNPmatch	human	rs9921412, rs74370218, rs743134, rs2906455, rs1144, rs1892423, rs421211, rs1428472
General factor of neuroticism	0	64	0	4.26573	1.98225	0	0	0.5	1	Null Model CommonSNP OpenChrom SNPmatch	human	nan
General risk tolerance MTAG	12	308	0.038961	20.5085	4.16655	-2.04209	0.585123	0.979429	1	Null Model CommonSNP OpenChrom SNPmatch	human	rs13196360, rs2415725, rs4717520, rs17437668, rs10266287, rs207277, rs59626664, rs7405743, rs1374197, rs12520354, rs760077, rs6839705
Generalized epilepsy	0	13	0	0.877123	0.860166	0	0	0.5	1	Null Model CommonSNP OpenChrom SNPmatch	human	nan
Gestational age at birth maternal effect	1	5	0.2	0.475524	0.655477	0.800143	2.10294	0.211814	1	Null Model CommonSNP OpenChrom SNPmatch	human	rs8029754
GIP levels in response to oral glucose tolerance test 120 minutes	1	5	0.2	0.461538	0.578592	0.93064	2.16667	0.17602	1	Null Model CommonSNP OpenChrom SNPmatch	human	rs927332
Glaucoma	1	29	0.0344828	1.97303	1.35288	-0.719229	0.506835	0.764	1	Null Model CommonSNP OpenChrom SNPmatch	human	rs944801
Glaucoma primary open angle	4	56	0.0714286	5.21978	2.14887	-0.567638	0.766316	0.714859	1	Null Model CommonSNP OpenChrom SNPmatch	human	rs17075855, rs944801, rs10811645, rs34339006
Glioblastoma	1	12	0.0833333	0.511489	0.672397	0.726522	1.95508	0.233759	1	Null Model CommonSNP OpenChrom SNPmatch	human	rs634537
Glioma high grade	1	5	0.2	0.318681	0.53976	1.26226	3.13793	0.103427	1	Null Model CommonSNP OpenChrom SNPmatch	human	rs1412829
Global electrical heterogeneity phenotypes	1	10	0.1	0.461538	0.674366	0.798471	2.16667	0.212299	1	Null Model CommonSNP OpenChrom SNPmatch	human	rs2098226
Glomerular filtration rate	6	76	0.0789474	5.87912	2.23883	0.053992	1.02056	0.478471	1	Null Model CommonSNP OpenChrom SNPmatch	human	rs6001939, rs117463603, rs8023655, rs848302, rs9368805, rs4945275
Glomerular filtration rate creatinine	1	62	0.016129	4.92907	2.10997	-1.86215	0.202878	0.968709	1	Null Model CommonSNP OpenChrom SNPmatch	human	rs9682041
Glomerular filtration rate in non diabetics creatinine	1	33	0.030303	2.80719	1.57156	-1.14994	0.356228	0.874915	1	Null Model CommonSNP OpenChrom SNPmatch	human	rs9682041
Glycated hemoglobin levels	3	57	0.0526316	4.24176	1.83562	-0.67648	0.707254	0.750632	1	Null Model CommonSNP OpenChrom SNPmatch	human	rs9914988, rs592423, rs12602486
Glycine levels	2	41	0.0487805	2.45155	1.43384	-0.314922	0.815811	0.62359	1	Null Model CommonSNP OpenChrom SNPmatch	human	rs9923732, rs10900807
Gout	1	13	0.0769231	0.842158	0.852679	0.185113	1.18743	0.42657	1	Null Model CommonSNP OpenChrom SNPmatch	human	rs3775948
Granulocyte count	9	136	0.0661765	7.07193	2.41719	0.797649	1.27264	0.212537	1	Null Model CommonSNP OpenChrom SNPmatch	human	rs12936529, rs9271588, rs212409, rs2338224, rs11920354, rs7679673, rs12266014, rs2802372, rs305082
Gut microbiota bacterial taxa	2	49	0.0408163	3.24975	1.58542	-0.788276	0.615432	0.784732	1	Null Model CommonSNP OpenChrom SNPmatch	human	rs148330122, rs986417
Hair color	1	25	0.04	1.64336	1.21395	-0.529969	0.608511	0.701933	1	Null Model CommonSNP OpenChrom SNPmatch	human	rs10899501
Hand grip strength	10	143	0.0699301	11.6973	3.11372	-0.545104	0.854898	0.707159	1	Null Model CommonSNP OpenChrom SNPmatch	human	rs80103986, rs10279237, rs73728611, rs115131074, rs9641509, rs113315602, rs3843540, rs11689199, rs5750673, rs117108573
HDL cholesterol	12	210	0.0571429	17.2897	3.73978	-1.41444	0.694054	0.921384	1	Null Model CommonSNP OpenChrom SNPmatch	human	rs12708980, rs56121005, rs56149994, rs10494363, rs2434612, rs199607859, rs4917014, rs838880, rs2925979, rs4846914, rs11434755, rs78123380
HDL cholesterol levels	7	71	0.0985915	8.02398	2.45793	-0.416601	0.872385	0.661515	1	Null Model CommonSNP OpenChrom SNPmatch	human	rs12801636, rs1877031, rs634869, rs2925979, rs4917014, rs4846914, rs838880
HDL cholesterol x physical activity interaction 2df test	4	37	0.108108	4.1958	1.80987	-0.108187	0.953333	0.543076	1	Null Model CommonSNP OpenChrom SNPmatch	human	rs2925979, rs72786786, rs11869286, rs10864726
Headache	4	28	0.142857	3.3007	1.51805	0.460656	1.21186	0.322523	1	Null Model CommonSNP OpenChrom SNPmatch	human	rs56349329, rs1050316, rs2072806, rs7300001
Heart rate increase in response to exercise	0	11	0	0.96004	0.91455	0	0	0.5	1	Null Model CommonSNP OpenChrom SNPmatch	human	nan
Heart rate response to recovery post exercise 30 sec	0	14	0	1.40659	1.08881	0	0	0.5	1	Null Model CommonSNP OpenChrom SNPmatch	human	nan
Heart rate response to recovery post exercise 40 sec	0	14	0	1.10689	0.987706	0	0	0.5	1	Null Model CommonSNP OpenChrom SNPmatch	human	nan
Heart rate response to recovery post exercise 50 sec	0	18	0	1.27473	1.0293	0	0	0.5	1	Null Model CommonSNP OpenChrom SNPmatch	human	nan
Heart rate variability traits RMSSD	1	11	0.0909091	0.807193	0.856614	0.22508	1.23886	0.410958	1	Null Model CommonSNP OpenChrom SNPmatch	human	rs2052015
Hedonic well being	1	6	0.166667	0.474525	0.652381	0.805472	2.10737	0.210274	1	Null Model CommonSNP OpenChrom SNPmatch	human	rs34841991
Heel bone mineral density	55	1297	0.0424056	72.8591	8.11721	-2.20016	0.754881	0.986102	1	Null Model CommonSNP OpenChrom SNPmatch	human	rs4909323, rs1545161, rs4912085, rs2324873, rs9594738, rs1790086, rs12243075, rs6711976, rs11677953, rs114934911, rs6864688, rs9626436, rs8052826, rs12135380, rs112462597, rs12228756, rs13002567, rs7378773, rs11743474, rs17457340, rs865438, rs4254591, rs11880992, rs34138479, rs7290979, rs2271329, rs4858894, rs112360218, rs11398788, rs17030818, rs848216, rs11763267, rs2229768, rs2306272, rs3430819…
Height	22	334	0.0658683	28.037	4.77636	-1.26392	0.784678	0.896872	1	Null Model CommonSNP OpenChrom SNPmatch	human	rs7980687, rs1659127, rs17450430, rs6763931, rs11783655, rs11880992, rs10874746, rs867529, rs12538407, rs4601530, rs1950500, rs11694842, rs2066807, rs10152591, rs10401193, rs1582931, rs4711336, rs2238300, rs6920372, rs2070776, rs2856321, rs2454206
Hematocrit	5	133	0.037594	7.66533	2.55712	-1.04232	0.652287	0.851368	1	Null Model CommonSNP OpenChrom SNPmatch	human	rs35542019, rs57908212, rs760077, rs74024059, rs75757892
Hematology traits	0	12	0	0.868132	0.852404	0	0	0.5	1	Null Model CommonSNP OpenChrom SNPmatch	human	nan
Hemoglobin concentration	5	118	0.0423729	6.5025	2.30179	-0.652751	0.768935	0.743042	1	Null Model CommonSNP OpenChrom SNPmatch	human	rs184562466, rs35542019, rs57908212, rs2524081, rs760077
Hemoglobin levels	1	16	0.0625	0.989011	0.936418	0.0117352	1.01111	0.495318	1	Null Model CommonSNP OpenChrom SNPmatch	human	rs16926246
Hepatitis B	1	6	0.166667	0.517483	0.669286	0.720943	1.93243	0.235472	1	Null Model CommonSNP OpenChrom SNPmatch	human	rs3130542
High altitude adaptation	1	9	0.111111	0.432567	0.619434	0.91605	2.31178	0.17982	1	Null Model CommonSNP OpenChrom SNPmatch	human	rs71673426
High density lipoprotein cholesterol levels	14	221	0.0633484	15.2607	3.74819	-0.336359	0.917387	0.6317	1	Null Model CommonSNP OpenChrom SNPmatch	human	rs7205804, rs4917014, rs9686661, rs17585887, rs2925979, rs2934956, rs289742, rs2144300, rs79598313, rs10864728, rs235374, rs11216230, rs5880, rs77780456
High grade serous ovarian cancer	1	11	0.0909091	1.51049	1.08358	-0.471115	0.662037	0.681221	1	Null Model CommonSNP OpenChrom SNPmatch	human	rs62274041
High light scatter reticulocyte count	14	174	0.0804598	10.6174	2.97867	1.13561	1.31859	0.128059	1	Null Model CommonSNP OpenChrom SNPmatch	human	rs10716881, rs10828725, rs11587735, rs3896594, rs12454712, rs73181516, rs9535495, rs1650507, rs4789452, rs592423, rs8113613, rs9914988, rs68034047, rs3794738
Highest math class taken	12	335	0.0358209	27.2507	4.80167	-3.17613	0.440355	0.999254	1	Null Model CommonSNP OpenChrom SNPmatch	human	rs10820741, rs10183150, rs1569723, rs28413626, rs34283568, rs11780023, rs13212562, rs56118554, rs6002386, rs606393, rs2071590, rs10275833
Highest math class taken MTAG	36	1108	0.032491	76.6503	8.20071	-4.95693	0.469665	1	1	Null Model CommonSNP OpenChrom SNPmatch	human	rs4792728, rs11780023, rs12828220, rs113016568, rs6046226, rs17784127, rs729437, rs35127411, rs10218999, rs6869910, rs1569723, rs1555021, rs10846491, rs13019313, rs401599, rs1255223, rs7867618, rs1582874, rs12151113, rs40504, rs12997235, rs1506431, rs2309757, rs2843809, rs12761761, rs3098527, rs7175692, rs34737303, rs10268683, rs57976196, rs6922300, rs2117762, rs5001573, rs28394672, rs353490, rs1…
Hip circumference	3	62	0.0483871	5.13087	2.05228	-1.03829	0.584696	0.850433	1	Null Model CommonSNP OpenChrom SNPmatch	human	rs7632381, rs10132280, rs12086130
Hip circumference adjusted for BMI	7	94	0.0744681	9.15584	2.69994	-0.798478	0.764539	0.787703	1	Null Model CommonSNP OpenChrom SNPmatch	human	rs724016, rs10950949, rs12980348, rs1053593, rs7007820, rs12086130, rs1727294
Hip shape DXA scan	0	11	0	0.679321	0.7785	0	0	0.5	1	Null Model CommonSNP OpenChrom SNPmatch	human	nan
Hippocampal tail volume	1	7	0.142857	0.654346	0.761842	0.453709	1.52824	0.325019	1	Null Model CommonSNP OpenChrom SNPmatch	human	rs77956314
Hypertension	0	51	0	3.42957	1.73358	0	0	0.5	1	Null Model CommonSNP OpenChrom SNPmatch	human	nan
Hypospadias	0	18	0	1.34166	1.07942	0	0	0.5	1	Null Model CommonSNP OpenChrom SNPmatch	human	nan
Hypothyroidism	2	20	0.1	1.11988	0.986719	0.891966	1.78591	0.186206	1	Null Model CommonSNP OpenChrom SNPmatch	human	rs2517532, rs9273370
Idiopathic pulmonary fibrosis	1	7	0.142857	1.00799	0.672262	-0.0118882	0.992071	0.504743	1	Null Model CommonSNP OpenChrom SNPmatch	human	rs62025270
IgG galactosylation phenotypes multivariate analysis	1	7	0.142857	0.381618	0.595165	1.03901	2.62042	0.1494	1	Null Model CommonSNP OpenChrom SNPmatch	human	rs11710456
IgG sialylation phenotypes multivariate analysis	1	6	0.166667	0.330669	0.568813	1.17671	3.02417	0.119655	1	Null Model CommonSNP OpenChrom SNPmatch	human	rs11710456
Immature fraction of reticulocytes	10	129	0.0775194	7.43956	2.61698	0.978394	1.34417	0.16394	1	Null Model CommonSNP OpenChrom SNPmatch	human	rs1335540, rs76186171, rs592423, rs34754277, rs73181516, rs6803, rs249394, rs10828725, rs140658666, rs11650665
Immune reponse to smallpox secreted IL 2	1	7	0.142857	0.683317	0.740683	0.427556	1.46345	0.334487	1	Null Model CommonSNP OpenChrom SNPmatch	human	rs908327
Infant length	1	11	0.0909091	1.24476	1.00749	-0.242936	0.803371	0.595972	1	Null Model CommonSNP OpenChrom SNPmatch	human	rs1567865
Inflammatory skin disease	3	42	0.0714286	2.08791	1.37196	0.664808	1.43684	0.253087	1	Null Model CommonSNP OpenChrom SNPmatch	human	rs11575234, rs144098432, rs2546890
Insomnia symptoms never rarely vs sometimes usually	1	28	0.0357143	1.79021	1.23286	-0.640957	0.558594	0.739225	1	Null Model CommonSNP OpenChrom SNPmatch	human	rs3824081
Insomnia symptoms never rarely vs usually	1	44	0.0227273	3.58442	1.79084	-1.44313	0.278986	0.925508	1	Null Model CommonSNP OpenChrom SNPmatch	human	rs3824081
Intelligence	15	248	0.0604839	18.8721	3.99445	-0.969377	0.794823	0.833821	1	Null Model CommonSNP OpenChrom SNPmatch	human	rs2508713, rs7921305, rs34316, rs1057687, rs66954617, rs8051038, rs4463213, rs2309812, rs13024268, rs11932971, rs4660749, rs4793161, rs566237, rs10917152, rs2072490
Intelligence MTAG	16	226	0.0707965	18.3417	3.93232	-0.59549	0.872331	0.724242	1	Null Model CommonSNP OpenChrom SNPmatch	human	rs2486012, rs12900061, rs56233836, rs10992756, rs4788570, rs11555274, rs254781, rs13010010, rs9911578, rs1456297, rs6477493, rs1106241, rs12761761, rs11748023, rs644799, rs620729
Interleukin 10 levels	1	9	0.111111	0.671329	0.751576	0.437309	1.48958	0.330944	1	Null Model CommonSNP OpenChrom SNPmatch	human	rs16877320
Interstitial lung disease	0	11	0	1.25874	0.766802	0	0	0.5	1	Null Model CommonSNP OpenChrom SNPmatch	human	nan
Intracranial aneurysm	1	37	0.027027	2.3966	1.3227	-1.05587	0.417257	0.854486	1	Null Model CommonSNP OpenChrom SNPmatch	human	rs12413409
Intracranial volume	1	5	0.2	0.926074	0.697517	0.105985	1.07983	0.457797	1	Null Model CommonSNP OpenChrom SNPmatch	human	rs199525
Intraocular pressure	8	257	0.0311284	15.3377	3.58885	-2.04457	0.521592	0.979551	1	Null Model CommonSNP OpenChrom SNPmatch	human	rs896847, rs55771809, rs945211, rs10838455, rs11795066, rs4790881, rs10793308, rs4549095
Invasive epithelial ovarian cancer	1	9	0.111111	1.35465	1.05504	-0.336145	0.738201	0.631619	1	Null Model CommonSNP OpenChrom SNPmatch	human	rs62274041
Iron status biomarkers iron levels	0	10	0	0.316683	0.566226	0	0	0.5	1	Null Model CommonSNP OpenChrom SNPmatch	human	nan
Iron status biomarkers transferrin saturation	0	11	0	0.366633	0.583477	0	0	0.5	1	Null Model CommonSNP OpenChrom SNPmatch	human	nan
Irritable mood	0	41	0	4.38262	1.78226	0	0	0.5	1	Null Model CommonSNP OpenChrom SNPmatch	human	nan
Ischemic stroke	1	23	0.0434783	1.60639	1.21199	-0.500329	0.622512	0.691578	1	Null Model CommonSNP OpenChrom SNPmatch	human	rs9526212
Itch intensity from mosquito bite	2	31	0.0645161	1.56344	1.16113	0.375982	1.27923	0.353465	1	Null Model CommonSNP OpenChrom SNPmatch	human	rs13079741, rs3111414
Itch intensity from mosquito bite adjusted by bite size	1	12	0.0833333	0.422577	0.63107	0.914989	2.36643	0.180099	1	Null Model CommonSNP OpenChrom SNPmatch	human	rs5756391
Joint mobility Beighton score	0	14	0	1.46553	0.89054	0	0	0.5	1	Null Model CommonSNP OpenChrom SNPmatch	human	nan
Knee osteoarthritis	2	12	0.166667	1.05495	0.938071	1.00744	1.89583	0.156861	1	Null Model CommonSNP OpenChrom SNPmatch	human	rs1060105, rs56116847
LDL cholesterol	7	174	0.0402299	13.8332	3.48642	-1.95994	0.50603	0.974998	1	Null Model CommonSNP OpenChrom SNPmatch	human	rs14234, rs1981405, rs13205804, rs9357121, rs4560319, rs62259757, rs10275712
LDL cholesterol levels	2	55	0.0363636	5.21279	2.01188	-1.5969	0.383672	0.944857	1	Null Model CommonSNP OpenChrom SNPmatch	human	rs3762637, rs7832643
LDL cholesterol x physical activity interaction 2df test	1	36	0.0277778	3.54745	1.7	-1.4985	0.281892	0.932999	1	Null Model CommonSNP OpenChrom SNPmatch	human	rs116376114
Life satisfaction	6	124	0.0483871	9.51249	2.85414	-1.23067	0.63075	0.890776	1	Null Model CommonSNP OpenChrom SNPmatch	human	rs71301807, rs876308, rs6769821, rs7526171, rs59925771, rs7554469
Light vs dark hair color	0	6	0	0.397602	0.570749	0	0	0.5	1	Null Model CommonSNP OpenChrom SNPmatch	human	nan
Lipid traits pleiotropy HIPO component 1	0	20	0	1.76424	1.19179	0	0	0.5	1	Null Model CommonSNP OpenChrom SNPmatch	human	nan
Lipoprotein a cholesterol levels	1	11	0.0909091	0.404595	0.595935	0.999109	2.4716	0.158871	1	Null Model CommonSNP OpenChrom SNPmatch	human	rs1620921
Lipoprotein associated phospholipase A2 activity and mass	1	11	0.0909091	0.533467	0.695075	0.671199	1.87453	0.251047	1	Null Model CommonSNP OpenChrom SNPmatch	human	rs11650106
Lipoprotein phospholipase A2 activity in cardiovascular disease	0	10	0	0.661339	0.745784	0	0	0.5	1	Null Model CommonSNP OpenChrom SNPmatch	human	nan
Liver enzyme levels alkaline phosphatase	1	14	0.0714286	1.58741	1.03663	-0.566656	0.629956	0.714526	1	Null Model CommonSNP OpenChrom SNPmatch	human	rs7267979
Liver enzyme levels gamma glutamyl transferase	2	26	0.0769231	2.15684	1.35808	-0.115489	0.927281	0.545971	1	Null Model CommonSNP OpenChrom SNPmatch	human	rs2073398, rs1335645
Lobe attachment rater scored or self reported	1	64	0.015625	4.63437	2.02736	-1.79266	0.215779	0.963486	1	Null Model CommonSNP OpenChrom SNPmatch	human	rs9403317
Local histogram emphysema pattern	1	7	0.142857	0.496503	0.658967	0.764069	2.01408	0.222413	1	Null Model CommonSNP OpenChrom SNPmatch	human	rs379123
Loneliness	2	12	0.166667	0.949051	0.899112	1.16888	2.10737	0.121227	1	Null Model CommonSNP OpenChrom SNPmatch	human	rs62085660, rs6430286
Loneliness MTAG	2	16	0.125	1.4016	1.05193	0.56886	1.42694	0.284725	1	Null Model CommonSNP OpenChrom SNPmatch	human	rs62085660, rs6430286
Low density lipoprotein cholesterol levels	7	172	0.0406977	12.3287	3.16715	-1.68248	0.567782	0.953762	1	Null Model CommonSNP OpenChrom SNPmatch	human	rs3786722, rs191448950, rs2522061, rs2912054, rs193084249, rs28709068, rs2247056
Low tan response	0	34	0	1.26673	1.06291	0	0	0.5	1	Null Model CommonSNP OpenChrom SNPmatch	human	nan
Lumbar spine bone mineral density	2	58	0.0344828	5.1009	2.03735	-1.52202	0.392088	0.935998	1	Null Model CommonSNP OpenChrom SNPmatch	human	rs9533090, rs10048745
Lung adenocarcinoma	1	14	0.0714286	0.955045	0.913771	0.0491973	1.04707	0.480381	1	Null Model CommonSNP OpenChrom SNPmatch	human	rs885518
Lung cancer	1	27	0.037037	2.04795	1.35635	-0.772624	0.488293	0.780127	1	Null Model CommonSNP OpenChrom SNPmatch	human	rs2395185
Lung function FEV1 FVC	9	173	0.0520231	10.3746	3.0441	-0.451571	0.867501	0.674211	1	Null Model CommonSNP OpenChrom SNPmatch	human	rs11591179, rs11739847, rs12470864, rs11134766, rs114544105, rs7090277, rs74053129, rs2244592, rs6533183
Lung function FVC	8	157	0.0509554	13.7373	3.37697	-1.69894	0.582358	0.955335	1	Null Model CommonSNP OpenChrom SNPmatch	human	rs7090277, rs71490394, rs1513272, rs12513481, rs252746, rs12917612, rs79412431, rs9472541
Macular thickness	8	125	0.064	9.41459	2.74826	-0.51472	0.849745	0.696626	1	Null Model CommonSNP OpenChrom SNPmatch	human	rs4645630, rs11575222, rs1531638, rs14314, rs4936637, rs113871531, rs4418079, rs62567129
Major depressive disorder	1	29	0.0344828	2.52148	1.5006	-1.01392	0.396593	0.844689	1	Null Model CommonSNP OpenChrom SNPmatch	human	rs454214
Male pattern baldness	17	695	0.0244604	34.2927	5.41084	-3.19594	0.495732	0.999303	1	Null Model CommonSNP OpenChrom SNPmatch	human	rs2057655, rs13257021, rs34433004, rs73030120, rs2641224, rs57402213, rs75126888, rs7048945, rs10479170, rs1704528, rs12902958, rs17834563, rs6416054, rs7650602, rs142756290, rs9636121, rs75511207
Mammographic density dense area	1	8	0.125	0.516484	0.65725	0.735666	1.93617	0.230967	1	Null Model CommonSNP OpenChrom SNPmatch	human	rs17001868
Mean arterial pressure	5	87	0.0574713	6.20679	2.31262	-0.52183	0.805569	0.699106	1	Null Model CommonSNP OpenChrom SNPmatch	human	rs12801636, rs78399431, rs2048765, rs1004467, rs2990220
Mean arterial pressure x alcohol consumption light vs heavy interaction 2df test	1	33	0.030303	2.11389	1.33305	-0.835593	0.473062	0.798308	1	Null Model CommonSNP OpenChrom SNPmatch	human	rs2301249
Mean arterial pressure x alcohol consumption interaction 2df test	2	52	0.0384615	4.10689	1.88297	-1.11892	0.486986	0.868413	1	Null Model CommonSNP OpenChrom SNPmatch	human	rs11636952, rs4371736
Mean corpuscular hemoglobin	22	295	0.0745763	19.036	4.02153	0.737042	1.15571	0.230548	1	Null Model CommonSNP OpenChrom SNPmatch	human	rs34039852, rs67224956, rs9573563, rs7203560, rs6121246, rs1434282, rs3962382, rs9913973, rs185207145, rs34544423, rs10783487, rs7215310, rs11673346, rs1031868, rs144403523, rs496321, rs4848370, rs6819155, rs4669306, rs139711323, rs628751, rs35229050
Mean corpuscular hemoglobin concentration	7	110	0.0636364	6.34865	2.27932	0.285764	1.1026	0.387529	1	Null Model CommonSNP OpenChrom SNPmatch	human	rs113837888, rs7551442, rs57583458, rs28398409, rs921968, rs11085824, rs1031868
Mean corpuscular volume	26	345	0.0753623	22.1199	4.34023	0.893989	1.17541	0.185664	1	Null Model CommonSNP OpenChrom SNPmatch	human	rs1434282, rs35229050, rs17647863, rs4848370, rs115245297, rs206913, rs11581122, rs10929547, rs74346567, rs34117943, rs10783487, rs9892942, rs9821630, rs1790761, rs496321, rs9644031, rs628751, rs9573563, rs681673, rs6060987, rs138572433, rs56397034, rs34544423, rs13011075, rs17012216, rs11964516
Melanoma	0	22	0	1.34466	1.12698	0	0	0.5	1	Null Model CommonSNP OpenChrom SNPmatch	human	nan
Menarche age at onset	6	139	0.0431655	12.012	3.12023	-1.92678	0.499501	0.972996	1	Null Model CommonSNP OpenChrom SNPmatch	human	rs4072705, rs365132, rs1799949, rs7647973, rs11031005, rs142252570
Metabolic syndrome	1	33	0.030303	2.65634	1.49859	-1.10527	0.376457	0.865478	1	Null Model CommonSNP OpenChrom SNPmatch	human	rs4846922
Metabolic traits	0	41	0	3.17383	1.6804	0	0	0.5	1	Null Model CommonSNP OpenChrom SNPmatch	human	nan
Metabolite levels	2	71	0.028169	4.39161	2.0096	-1.19009	0.455414	0.882995	1	Null Model CommonSNP OpenChrom SNPmatch	human	rs117616209, rs10127775
Migraine	2	44	0.0454545	2.86513	1.55138	-0.557653	0.698047	0.711459	1	Null Model CommonSNP OpenChrom SNPmatch	human	rs9486719, rs1925950
Mitral valve prolapse	1	6	0.166667	0.736264	0.743218	0.354857	1.35821	0.361348	1	Null Model CommonSNP OpenChrom SNPmatch	human	rs17767392
Moderate or severe diarrhoea in darapladib treated cardiovascular disease time to event	0	5	0	0.353646	0.550281	0	0	0.5	1	Null Model CommonSNP OpenChrom SNPmatch	human	nan
Moderate to vigorous physical activity levels	0	11	0	0.65035	0.742713	0	0	0.5	1	Null Model CommonSNP OpenChrom SNPmatch	human	nan
Modified Stumvoll Insulin Sensitivity Index BMI interaction	1	8	0.125	0.347652	0.552283	1.18118	2.87644	0.118765	1	Null Model CommonSNP OpenChrom SNPmatch	human	rs12454712
Monobrow	1	47	0.0212766	2.35664	1.41763	-0.956979	0.424332	0.830711	1	Null Model CommonSNP OpenChrom SNPmatch	human	rs4476718
Morning person	4	106	0.0377358	8.14885	2.59207	-1.60059	0.490867	0.945267	1	Null Model CommonSNP OpenChrom SNPmatch	human	rs308521, rs9573980, rs9436119, rs75120545
Morning vs evening chronotype	2	24	0.0833333	1.85514	1.22882	0.117882	1.07808	0.453081	1	Null Model CommonSNP OpenChrom SNPmatch	human	rs10157197, rs9565309
Motion sickness	1	35	0.0285714	2.51249	1.50735	-1.00341	0.398012	0.842169	1	Null Model CommonSNP OpenChrom SNPmatch	human	rs56051278
Myasthenia gravis	1	5	0.2	0.341658	0.533997	1.23286	2.9269	0.108815	1	Null Model CommonSNP OpenChrom SNPmatch	human	rs3130544
Myeloid white cell count	6	144	0.0416667	6.72627	2.50859	-0.289515	0.892024	0.613906	1	Null Model CommonSNP OpenChrom SNPmatch	human	rs2338224, rs7679673, rs9271588, rs6665290, rs12266014, rs12936529
Myocardial infarction	3	31	0.0967742	2.21079	1.3959	0.56538	1.35698	0.285908	1	Null Model CommonSNP OpenChrom SNPmatch	human	rs180803, rs10176176, rs7165042
Myocardial infarction early onset	1	9	0.111111	0.928072	0.838344	0.0857978	1.0775	0.465814	1	Null Model CommonSNP OpenChrom SNPmatch	human	rs1122608
Myopia	2	49	0.0408163	3.08691	1.6815	-0.646395	0.647896	0.740988	1	Null Model CommonSNP OpenChrom SNPmatch	human	rs11145488, rs297589
Myopia age of diagnosis	8	92	0.0869565	5.35564	2.17472	1.21595	1.49375	0.112001	1	Null Model CommonSNP OpenChrom SNPmatch	human	rs297587, rs7253703, rs7286621, rs6875688, rs11202704, rs334354, rs11145461, rs7624084
Myopia pathological	1	37	0.027027	1.92408	1.35729	-0.680825	0.51973	0.752009	1	Null Model CommonSNP OpenChrom SNPmatch	human	rs999556
Nasal polyps	1	12	0.0833333	0.673327	0.766928	0.425951	1.48516	0.335072	1	Null Model CommonSNP OpenChrom SNPmatch	human	rs1391371
Neonatal cytokine chemokine levels fetal genetic effect	2	13	0.153846	1.08591	0.980108	0.932638	1.84177	0.175503	1	Null Model CommonSNP OpenChrom SNPmatch	human	rs3921, rs41272321
Neurociticism	0	119	0	10.9051	2.86147	0	0	0.5	1	Null Model CommonSNP OpenChrom SNPmatch	human	nan
Neuroticism	11	291	0.0378007	24.6703	4.40672	-3.10215	0.44588	0.999039	1	Null Model CommonSNP OpenChrom SNPmatch	human	rs10821129, rs10746509, rs10485622, rs4955417, rs13072536, rs1884352, rs11127043, rs17502858, rs28381344, rs2721811, rs2469903
Neuroticism MTAG	2	37	0.0540541	2.62937	1.47156	-0.427689	0.760638	0.665561	1	Null Model CommonSNP OpenChrom SNPmatch	human	rs4908768, rs149866169
Neutrophil count	5	146	0.0342466	7.64935	2.61724	-1.01227	0.65365	0.844296	1	Null Model CommonSNP OpenChrom SNPmatch	human	rs7679673, rs12266014, rs2040571, rs2338224, rs9271588
Neutrophil percentage of granulocytes	11	160	0.06875	8.72627	2.6659	0.852894	1.26056	0.196859	1	Null Model CommonSNP OpenChrom SNPmatch	human	rs34020101, rs6803848, rs891058, rs60600003, rs9532434, rs10995240, rs28475163, rs1036332, rs1586068, rs3006802, rs2182885
Neutrophil percentage of white cells	5	121	0.0413223	7.07692	2.52648	-0.822064	0.706522	0.79448	1	Null Model CommonSNP OpenChrom SNPmatch	human	rs7210990, rs1250569, rs6426558, rs13190036, rs230501
Nevus count or cutaneous melanoma	1	24	0.0416667	2.17283	1.40823	-0.83284	0.46023	0.797533	1	Null Model CommonSNP OpenChrom SNPmatch	human	rs2357176
Nodular sclerosis Hodgkin lymphoma	1	8	0.125	0.413586	0.608913	0.96305	2.41787	0.167761	1	Null Model CommonSNP OpenChrom SNPmatch	human	rs6928977
Nonsyndromic cleft lip with cleft palate	1	30	0.0333333	2.46853	1.45577	-1.00877	0.405099	0.843457	1	Null Model CommonSNP OpenChrom SNPmatch	human	rs2289187
Nonsyndromic cleft lip with or without cleft palate	0	8	0	0.283716	0.520984	0	0	0.5	1	Null Model CommonSNP OpenChrom SNPmatch	human	nan
Nose morphology	1	7	0.142857	1.22777	0.929553	-0.245034	0.814483	0.596785	1	Null Model CommonSNP OpenChrom SNPmatch	human	rs2193054
Nose size	1	14	0.0714286	0.928072	0.916963	0.0784416	1.0775	0.468738	1	Null Model CommonSNP OpenChrom SNPmatch	human	rs34091987
Number of sexual partners	3	116	0.0258621	9.62338	2.69574	-2.45698	0.311741	0.992994	1	Null Model CommonSNP OpenChrom SNPmatch	human	rs12486601, rs75120545, rs273512
Obesity	1	36	0.0277778	2.43756	1.42771	-1.0069	0.410246	0.843009	1	Null Model CommonSNP OpenChrom SNPmatch	human	rs8028313
Optic cup area	2	29	0.0689655	2.51648	1.41067	-0.366127	0.79476	0.642865	1	Null Model CommonSNP OpenChrom SNPmatch	human	rs1360589, rs2623325
Oral cavity and pharyngeal cancer	1	7	0.142857	0.563437	0.719876	0.606442	1.77482	0.272111	1	Null Model CommonSNP OpenChrom SNPmatch	human	rs3828805
Orofacial clefts	0	22	0	1.85914	1.2873	0	0	0.5	1	Null Model CommonSNP OpenChrom SNPmatch	human	nan
Osteoarthritis	4	32	0.125	2.75524	1.53135	0.812848	1.45178	0.208153	1	Null Model CommonSNP OpenChrom SNPmatch	human	rs798726, rs35206230, rs10654220, rs12982744
Osteoarthritis hip	3	32	0.09375	3.01099	1.36487	-0.0080513	0.99635	0.503212	1	Null Model CommonSNP OpenChrom SNPmatch	human	rs34419890, rs10896015, rs12040949
Osteoarthritis of the hip or knee	1	21	0.047619	1.62837	1.18311	-0.531118	0.61411	0.702331	1	Null Model CommonSNP OpenChrom SNPmatch	human	rs11732213
Ovarian cancer	1	10	0.1	1.13986	0.926509	-0.150954	0.877301	0.559994	1	Null Model CommonSNP OpenChrom SNPmatch	human	rs7651446
P wave duration	1	14	0.0714286	1.25974	0.990186	-0.262315	0.793814	0.603461	1	Null Model CommonSNP OpenChrom SNPmatch	human	rs1467026
Pancreatic cancer	0	25	0	1.15884	1.08155	0	0	0.5	1	Null Model CommonSNP OpenChrom SNPmatch	human	nan
Parental lifespan	1	5	0.2	0.432567	0.621046	0.913672	2.31178	0.180445	1	Null Model CommonSNP OpenChrom SNPmatch	human	rs34831921
Parental longevity combined parental attained age Martingale residuals	1	11	0.0909091	0.591409	0.730675	0.559197	1.69088	0.288014	1	Null Model CommonSNP OpenChrom SNPmatch	human	rs28383322
Parkinson s disease	1	54	0.0185185	4.15085	1.68292	-1.87225	0.240915	0.969414	1	Null Model CommonSNP OpenChrom SNPmatch	human	rs8005172
Peak expiratory flow	5	89	0.0561798	6.90609	2.39858	-0.794677	0.723998	0.786599	1	Null Model CommonSNP OpenChrom SNPmatch	human	rs11134766, rs6533183, rs1513272, rs7090277, rs2244592
Pediatric autoimmune diseases	3	28	0.107143	1.53147	1.20052	1.22324	1.9589	0.110619	1	Null Model CommonSNP OpenChrom SNPmatch	human	rs10822050, rs1250563, rs36001488
Peripheral arterial disease traffic related air pollution interaction	1	10	0.1	1.005	0.872339	-0.00572599	0.99503	0.502284	1	Null Model CommonSNP OpenChrom SNPmatch	human	rs634138
Phospholipid levels plasma	1	23	0.0434783	1.15984	1.03558	-0.154348	0.862188	0.561333	1	Null Model CommonSNP OpenChrom SNPmatch	human	rs11662721
Phosphorus levels	1	13	0.0769231	0.477522	0.673605	0.775643	2.09414	0.21898	1	Null Model CommonSNP OpenChrom SNPmatch	human	rs2275372
Photic sneeze reflex	0	47	0	3.31668	1.65306	0	0	0.5	1	Null Model CommonSNP OpenChrom SNPmatch	human	nan
Platelet count	24	308	0.0779221	19.6094	3.98024	1.1031	1.2239	0.134991	1	Null Model CommonSNP OpenChrom SNPmatch	human	rs8137128, rs10132160, rs1631677, rs8022206, rs1050316, rs8006385, rs79936776, rs11993146, rs4631704, rs34038797, rs67036916, rs10654220, rs12581983, rs10048745, rs216191, rs73109811, rs11995702, rs7811142, rs7529925, rs7833924, rs11471957, rs497453, rs140884840, rs1538970
Polycystic ovary syndrome	2	26	0.0769231	1.1978	1.03674	0.773768	1.66972	0.219534	1	Null Model CommonSNP OpenChrom SNPmatch	human	rs11031005, rs13405728
Positive affect	6	158	0.0379747	12.7363	3.34879	-2.01155	0.471096	0.977866	1	Null Model CommonSNP OpenChrom SNPmatch	human	rs1884352, rs876308, rs2075677, rs2865116, rs6769821, rs59925771
Post bronchodilator FEV1 FVC ratio	1	35	0.0285714	1.82218	1.27057	-0.647094	0.548794	0.741214	1	Null Model CommonSNP OpenChrom SNPmatch	human	rs148064379
Potassium levels	1	15	0.0666667	0.831169	0.838133	0.201437	1.20312	0.420178	1	Null Model CommonSNP OpenChrom SNPmatch	human	rs1290083
PR interval	3	52	0.0576923	3.85015	1.83126	-0.464242	0.77919	0.678763	1	Null Model CommonSNP OpenChrom SNPmatch	human	rs17767398, rs6730558, rs12359272
Primary biliary cirrhosis	3	24	0.125	2.10889	1.15201	0.773524	1.42255	0.219606	1	Null Model CommonSNP OpenChrom SNPmatch	human	rs3807307, rs72678531, rs12708715
Primary sclerosing cholangitis	3	21	0.142857	1.74026	1.22738	1.02636	1.72388	0.15236	1	Null Model CommonSNP OpenChrom SNPmatch	human	rs4143332, rs725613, rs663743
Progressive supranuclear palsy	1	9	0.111111	1.20879	0.73305	-0.284825	0.827273	0.612111	1	Null Model CommonSNP OpenChrom SNPmatch	human	rs57113693
Prostate cancer	12	171	0.0701754	11.5025	3.16737	0.157071	1.04325	0.437594	1	Null Model CommonSNP OpenChrom SNPmatch	human	rs2807031, rs4245739, rs6763931, rs16902104, rs3850699, rs182314334, rs7679673, rs11672691, rs59308963, rs10187424, rs3771570, rs11650494
Prostate specific antigen levels	3	35	0.0857143	1.93706	1.31797	0.806498	1.54874	0.209978	1	Null Model CommonSNP OpenChrom SNPmatch	human	rs6070, rs10855058, rs6627995
Psoriasis vulgaris	2	24	0.0833333	1.71129	1.22783	0.23514	1.16871	0.40705	1	Null Model CommonSNP OpenChrom SNPmatch	human	rs2066819, rs694739
Pulmonary function	1	24	0.0416667	2.12687	1.35384	-0.832352	0.470174	0.797395	1	Null Model CommonSNP OpenChrom SNPmatch	human	rs7068966
Pulmonary function smoking interaction	2	20	0.1	1.88012	1.24323	0.0964265	1.06376	0.461591	1	Null Model CommonSNP OpenChrom SNPmatch	human	rs7068966, rs16909898
Pulse pressure	28	608	0.0460526	50.023	6.48648	-3.39521	0.559743	0.999657	1	Null Model CommonSNP OpenChrom SNPmatch	human	rs6797165, rs17831815, rs76052955, rs649472, rs2325885, rs2899463, rs963920, rs12416331, rs832890, rs7129220, rs2049814, rs11642631, rs67326273, rs76904484, rs79145982, rs3798293, rs33932084, rs147696085, rs8111708, rs113715277, rs6535419, rs917275, rs4690028, rs36078151, rs379862, rs67183972, rs2116941
Pulse pressure x alcohol consumption light vs heavy interaction 2df test	1	13	0.0769231	1.63836	1.14153	-0.559217	0.610366	0.711993	1	Null Model CommonSNP OpenChrom SNPmatch	human	rs794899
Pulse pressure x alcohol consumption interaction 2df test	1	43	0.0232558	4.15385	1.74766	-1.80461	0.240741	0.964432	1	Null Model CommonSNP OpenChrom SNPmatch	human	rs28581706
QRS complex Cornell	1	8	0.125	0.778222	0.735367	0.301588	1.28498	0.381483	1	Null Model CommonSNP OpenChrom SNPmatch	human	rs13195040
QRS duration	2	46	0.0434783	3.68831	1.75692	-0.960952	0.542254	0.831712	1	Null Model CommonSNP OpenChrom SNPmatch	human	rs1662342, rs11848785
QT interval	2	73	0.0273973	4.75325	2.00251	-1.3749	0.420765	0.915418	1	Null Model CommonSNP OpenChrom SNPmatch	human	rs17784882, rs78695585
Reaction time	3	43	0.0697674	4.0979	1.77888	-0.617188	0.732082	0.731445	1	Null Model CommonSNP OpenChrom SNPmatch	human	rs7936413, rs6870103, rs7598246
Red blood cell traits	6	53	0.113208	3.93407	1.7566	1.1761	1.52514	0.119778	1	Null Model CommonSNP OpenChrom SNPmatch	human	rs590856, rs10159477, rs741702, rs3892630, rs857684, rs7529925
Red cell distribution width	12	219	0.0547945	12.0569	3.21959	-0.0176864	0.995277	0.507055	1	Null Model CommonSNP OpenChrom SNPmatch	human	rs3118233, rs2468024, rs35033748, rs1292048, rs6730558, rs5749111, rs4808955, rs12318272, rs79755767, rs11818463, rs2885056, rs11853189
Red vs brown black hair color	1	24	0.0416667	1.55445	1.17698	-0.471075	0.643316	0.681206	1	Null Model CommonSNP OpenChrom SNPmatch	human	rs672948
Refractive error	1	24	0.0416667	1.98402	1.28131	-0.767979	0.504028	0.77875	1	Null Model CommonSNP OpenChrom SNPmatch	human	rs11145465
Regular attendance at a religious group	1	17	0.0588235	0.822178	0.871979	0.203929	1.21628	0.419204	1	Null Model CommonSNP OpenChrom SNPmatch	human	rs1160543
Renal cell carcinoma	0	14	0	0.907093	0.890146	0	0	0.5	1	Null Model CommonSNP OpenChrom SNPmatch	human	nan
Renal function related traits BUN	1	13	0.0769231	0.862138	0.889368	0.155011	1.15991	0.438406	1	Null Model CommonSNP OpenChrom SNPmatch	human	rs2049805
Renal underexcretion gout	1	7	0.142857	0.394605	0.590873	1.02458	2.53418	0.152782	1	Null Model CommonSNP OpenChrom SNPmatch	human	rs1014290
Response to anti retroviral therapy ddI d4T in HIV 1 infection Grade 3 peripheral neuropathy	1	7	0.142857	0.455544	0.652895	0.83391	2.19518	0.202166	1	Null Model CommonSNP OpenChrom SNPmatch	human	rs9501753
Resting heart rate	5	83	0.060241	6.9021	2.47354	-0.768978	0.724417	0.779047	1	Null Model CommonSNP OpenChrom SNPmatch	human	rs140367586, rs236349, rs1171563, rs2076028, rs3749237
Reticulocyte fraction of red cells	12	187	0.0641711	10.7722	3.02854	0.4054	1.11398	0.342592	1	Null Model CommonSNP OpenChrom SNPmatch	human	rs3896594, rs68034047, rs1434282, rs11014296, rs139141690, rs4789452, rs11587735, rs7314031, rs10028187, rs592423, rs9535495, rs2288937
Risk taking tendency 4 domain principal component model	1	105	0.00952381	7.42857	2.41891	-2.65763	0.134615	0.996065	1	Null Model CommonSNP OpenChrom SNPmatch	human	rs13357015
Risky sexual behaviors alcohol dependence interaction	1	7	0.142857	0.532468	0.674681	0.692968	1.87805	0.244165	1	Null Model CommonSNP OpenChrom SNPmatch	human	rs115460205
Sarcoidosis	1	7	0.142857	0.581419	0.699725	0.598209	1.71993	0.27485	1	Null Model CommonSNP OpenChrom SNPmatch	human	rs479777
Schizophrenia	15	265	0.0566038	27.8741	4.77411	-2.69665	0.538133	0.996498	1	Null Model CommonSNP OpenChrom SNPmatch	human	rs12416331, rs10510653, rs17002069, rs2057884, rs10860964, rs7951870, rs12887734, rs61041384, rs4987094, rs12129037, rs4391122, rs2905432, rs4445544, rs4523957
Schizophrenia schizoaffective disorder or bipolar disorder	1	5	0.2	0.548452	0.68695	0.657324	1.82332	0.255486	1	Null Model CommonSNP OpenChrom SNPmatch	human	rs17693963
Schizophrenia or bipolar disorder	1	6	0.166667	0.674326	0.74688	0.436046	1.48296	0.331402	1	Null Model CommonSNP OpenChrom SNPmatch	human	rs17693963
Sedentary behaviour duration	1	6	0.166667	0.549451	0.672162	0.670299	1.82	0.251334	1	Null Model CommonSNP OpenChrom SNPmatch	human	rs26579
Selective IgA deficiency	1	6	0.166667	0.371628	0.581166	1.08123	2.69086	0.139798	1	Null Model CommonSNP OpenChrom SNPmatch	human	rs11299600
Self reported allergy	2	16	0.125	1.22677	1.01859	0.759116	1.63029	0.223892	1	Null Model CommonSNP OpenChrom SNPmatch	human	rs9860547, rs2101521
Self reported math ability	10	544	0.0183824	36.4426	5.7183	-4.6242	0.274404	0.999998	1	Null Model CommonSNP OpenChrom SNPmatch	human	rs13019313, rs2793109, rs12029493, rs6869910, rs4268544, rs6477493, rs6709656, rs61649748, rs4837118, rs737037
Self reported math ability MTAG	18	751	0.023968	51.5465	6.7433	-4.97478	0.3492	1	1	Null Model CommonSNP OpenChrom SNPmatch	human	rs78737365, rs2843800, rs4837118, rs6477493, rs2309757, rs13019313, rs35127411, rs1790105, rs6922300, rs2117762, rs12914495, rs111430023, rs10106406, rs606393, rs6869910, rs75757892, rs28403253, rs11591860
Self reported risk taking behaviour	1	27	0.037037	2.72827	1.41495	-1.22143	0.366532	0.889039	1	Null Model CommonSNP OpenChrom SNPmatch	human	rs283914
Serous invasive ovarian cancer	1	11	0.0909091	1.51049	1.07617	-0.474358	0.662037	0.682378	1	Null Model CommonSNP OpenChrom SNPmatch	human	rs62274041
Serum alkaline phosphatase levels	2	42	0.047619	1.7962	1.29477	0.1574	1.11346	0.437465	1	Null Model CommonSNP OpenChrom SNPmatch	human	rs74614333, rs9533090
Serum metabolite levels	1	50	0.02	4.56743	1.92346	-1.8547	0.218941	0.96818	1	Null Model CommonSNP OpenChrom SNPmatch	human	rs12288023
Serum total cholesterol levels	0	5	0	0.0689311	0.268782	0	0	0.5	1	Null Model CommonSNP OpenChrom SNPmatch	human	nan
Serum uric acid levels	7	75	0.0933333	5.16783	2.09471	0.874665	1.35453	0.190878	1	Null Model CommonSNP OpenChrom SNPmatch	human	rs3775948, rs61112052, rs1035941, rs2307394, rs505802, rs4072037, rs17632159
Severe influenza A H1N1 infection	0	23	0	1.43257	1.12236	0	0	0.5	1	Null Model CommonSNP OpenChrom SNPmatch	human	nan
Skin colour saturation	0	10	0	0.613387	0.746579	0	0	0.5	1	Null Model CommonSNP OpenChrom SNPmatch	human	nan
Sleep duration	0	67	0	6.53546	2.2345	0	0	0.5	1	Null Model CommonSNP OpenChrom SNPmatch	human	nan
Sleep duration long sleep	0	7	0	0.985015	0.648672	0	0	0.5	1	Null Model CommonSNP OpenChrom SNPmatch	human	nan
Sleep duration short sleep	0	27	0	1.90709	1.24111	0	0	0.5	1	Null Model CommonSNP OpenChrom SNPmatch	human	nan
Smoking behaviour cigarettes smoked per day	2	49	0.0408163	3.44456	1.73585	-0.832189	0.580626	0.797349	1	Null Model CommonSNP OpenChrom SNPmatch	human	rs2960306, rs11846838
Smoking cessation	1	23	0.0434783	1.61838	1.11275	-0.555722	0.617901	0.710799	1	Null Model CommonSNP OpenChrom SNPmatch	human	rs7617480
Smoking cessation MTAG	3	80	0.0375	7.18781	2.49012	-1.68177	0.417373	0.953693	1	Null Model CommonSNP OpenChrom SNPmatch	human	rs73178638, rs35011804, rs7638750
Smoking initiation	2	40	0.05	4.95105	2.06461	-1.42935	0.403955	0.923548	1	Null Model CommonSNP OpenChrom SNPmatch	human	rs4908760, rs216195
Smoking initiation ever regular vs never regular	14	361	0.0387812	28.3846	4.97945	-2.8888	0.493225	0.998066	1	Null Model CommonSNP OpenChrom SNPmatch	human	rs13437771, rs3764351, rs1863161, rs3740977, rs2063976, rs11651955, rs2276825, rs7809303, rs61884449, rs8103660, rs1944689, rs9331343, rs290601, rs2289791
Smoking initiation ever regular vs never regular MTAG	20	641	0.0312012	46.2967	6.43793	-4.08466	0.431996	0.999978	1	Null Model CommonSNP OpenChrom SNPmatch	human	rs13357015, rs2164360, rs1879250, rs7809303, rs9347720, rs66531832, rs6592775, rs2276825, rs6545765, rs77534600, rs11651955, rs10254729, rs34647936, rs4783675, rs3822241, rs290601, rs8074498, rs13402, rs2168368, rs35324223
Smoking status ever vs never smokers	5	222	0.0225225	17.1968	3.95199	-3.08624	0.290752	0.998986	1	Null Model CommonSNP OpenChrom SNPmatch	human	rs4814884, rs1863161, rs883403, rs13357015, rs1944688
Sodium levels	1	14	0.0714286	1.92008	1.204	-0.764189	0.520812	0.777623	1	Null Model CommonSNP OpenChrom SNPmatch	human	rs2273640
Spherical equivalent	2	27	0.0740741	2.43357	1.41415	-0.306591	0.821839	0.620423	1	Null Model CommonSNP OpenChrom SNPmatch	human	rs2017760, rs11145465
Spherical equivalent joint analysis main effects and education interaction	2	24	0.0833333	2.44356	1.43215	-0.309713	0.818479	0.62161	1	Null Model CommonSNP OpenChrom SNPmatch	human	rs891378, rs11145488
Spherical equivalent or myopia age of diagnosis	7	135	0.0518519	11.9151	3.25665	-1.50924	0.587491	0.934382	1	Null Model CommonSNP OpenChrom SNPmatch	human	rs10760673, rs297593, rs11145465, rs7624084, rs11202736, rs1858001, rs2166181
Strenuous sports or other exercises	0	8	0	0.633367	0.733788	0	0	0.5	1	Null Model CommonSNP OpenChrom SNPmatch	human	nan
Stroke	2	23	0.0869565	1.61838	1.20176	0.31755	1.2358	0.375413	1	Null Model CommonSNP OpenChrom SNPmatch	human	rs9526212, rs12425791
Subcortical brain region volumes	1	8	0.125	1.51249	0.916566	-0.559138	0.661162	0.711966	1	Null Model CommonSNP OpenChrom SNPmatch	human	rs77956314
Subjective well being	1	15	0.0666667	1.61838	1.10373	-0.560265	0.617901	0.712351	1	Null Model CommonSNP OpenChrom SNPmatch	human	rs2075677
Subjective well being MTAG	3	49	0.0612245	4.05794	1.94593	-0.543669	0.739291	0.706666	1	Null Model CommonSNP OpenChrom SNPmatch	human	rs4908768, rs149866169, rs7617480
Sum basophil neutrophil counts	4	131	0.0305344	6.27572	2.36218	-0.9634	0.637377	0.832326	1	Null Model CommonSNP OpenChrom SNPmatch	human	rs12266014, rs2338224, rs7679673, rs9271588
Sum neutrophil eosinophil counts	8	136	0.0588235	6.95704	2.46681	0.422796	1.14991	0.336222	1	Null Model CommonSNP OpenChrom SNPmatch	human	rs305082, rs9271588, rs11920354, rs2338224, rs212409, rs12266014, rs7679673, rs12936529
Systemic lupus erythematosus or rheumatoid arthritis	1	7	0.142857	0.480519	0.640211	0.811421	2.08108	0.208562	1	Null Model CommonSNP OpenChrom SNPmatch	human	rs9603612
Systolic blood pressure	38	660	0.0575758	52.0809	6.58927	-2.13695	0.729634	0.983699	1	Null Model CommonSNP OpenChrom SNPmatch	human	rs3733215, rs3218248, rs112912733, rs1378942, rs4728142, rs11153018, rs75460349, rs2014912, rs73744859, rs4572866, rs3802228, rs7042283, rs8078112, rs2990220, rs6540125, rs34877991, rs34556895, rs10182307, rs2504776, rs11622562, rs10274928, rs4965529, rs2012071, rs59652089, rs1009017, rs12649662, rs34887403, rs140473396, rs246973, rs2059352, rs12454712, rs34797797, rs4875958, rs912434, rs8016306,…
Systolic blood pressure cigarette smoking interaction	3	45	0.0666667	3.98501	1.84953	-0.532575	0.75282	0.702836	1	Null Model CommonSNP OpenChrom SNPmatch	human	rs3741378, rs11191548, rs1378942
Systolic blood pressure x alcohol consumption light vs heavy interaction 2df test	2	36	0.0555556	2.27273	1.45484	-0.187463	0.88	0.574351	1	Null Model CommonSNP OpenChrom SNPmatch	human	rs2301249, rs11636952
Systolic blood pressure x alcohol consumption interaction 2df test	2	88	0.0227273	6.02298	2.28089	-1.76377	0.332062	0.961115	1	Null Model CommonSNP OpenChrom SNPmatch	human	rs11636952, rs72640287
Systolic blood pressure x smoking status current vs non current interaction 2df test	1	53	0.0188679	4.36264	1.91085	-1.75976	0.229219	0.960775	1	Null Model CommonSNP OpenChrom SNPmatch	human	rs72640287
Systolic blood pressure x smoking status ever vs never interaction 2df test	1	48	0.0208333	3.68332	1.75175	-1.5318	0.271494	0.937214	1	Null Model CommonSNP OpenChrom SNPmatch	human	rs72640287
Tanning	0	9	0	0.706294	0.741384	0	0	0.5	1	Null Model CommonSNP OpenChrom SNPmatch	human	nan
TB LM or TBLH BMD pleiotropy	0	11	0	0.997003	0.928973	0	0	0.5	1	Null Model CommonSNP OpenChrom SNPmatch	human	nan
Thyroid cancer	1	11	0.0909091	0.65035	0.782063	0.447087	1.53763	0.327406	1	Null Model CommonSNP OpenChrom SNPmatch	human	rs73227498
Thyroid stimulating hormone levels	1	21	0.047619	0.988012	0.967397	0.012392	1.01213	0.495056	1	Null Model CommonSNP OpenChrom SNPmatch	human	rs30227
Total body bone mineral density	8	131	0.0610687	7.92108	2.64325	0.0298576	1.00996	0.48809	1	Null Model CommonSNP OpenChrom SNPmatch	human	rs2873195, rs838721, rs3743347, rs9594738, rs73719807, rs41357746, rs10048745
Total body bone mineral density age 0 15	0	7	0	0.7003	0.783639	0	0	0.5	1	Null Model CommonSNP OpenChrom SNPmatch	human	nan
Total body bone mineral density age 30 45	1	8	0.125	0.822178	0.829667	0.21433	1.21628	0.415145	1	Null Model CommonSNP OpenChrom SNPmatch	human	rs8001611
Total body bone mineral density age 45 60	1	18	0.0555556	1.27972	1.02356	-0.273281	0.781421	0.607682	1	Null Model CommonSNP OpenChrom SNPmatch	human	rs9533095
Total body bone mineral density age over 60	1	19	0.0526316	1.76424	1.21423	-0.629398	0.566818	0.735456	1	Null Model CommonSNP OpenChrom SNPmatch	human	rs9533090
Total cholesterol levels	23	322	0.0714286	23.3886	4.43529	-0.087618	0.983385	0.53491	1	Null Model CommonSNP OpenChrom SNPmatch	human	rs2522061, rs7205804, rs5880, rs2511158, rs146471968, rs9985315, rs7832643, rs2912054, rs140402167, rs2247056, rs4651135, rs838880, rs3786722, rs1805248, rs2706770, rs191448950, rs2362529, rs289742, rs55935382, rs138777, rs77974343, rs35062987
Total cholesterol levels in LDL	0	5	0	0.0639361	0.244761	0	0	0.5	1	Null Model CommonSNP OpenChrom SNPmatch	human	nan
Total hippocampal volume	1	8	0.125	0.629371	0.766483	0.483545	1.58889	0.314354	1	Null Model CommonSNP OpenChrom SNPmatch	human	rs77956314
Triglyceride levels	5	74	0.0675676	5.98601	2.18307	-0.451663	0.83528	0.674244	1	Null Model CommonSNP OpenChrom SNPmatch	human	rs9686661, rs5757133, rs2679617, rs4846914, rs2934952
Triglycerides	19	305	0.0622951	22.7922	4.40463	-0.860959	0.833618	0.80537	1	Null Model CommonSNP OpenChrom SNPmatch	human	rs2914228, rs2144300, rs6088793, rs2925979, rs7205804, rs144432213, rs59168178, rs10793310, rs5880, rs193220, rs12454712, rs79598313, rs605066, rs114139997, rs9686661, rs10864728, rs55829990, rs2247056
Triglycerides x physical activity interaction 2df test	2	23	0.0869565	2.36164	1.33007	-0.271894	0.84687	0.607148	1	Null Model CommonSNP OpenChrom SNPmatch	human	rs2908522, rs11743303
Tuberculosis	1	12	0.0833333	0.72028	0.770505	0.363035	1.38835	0.358289	1	Null Model CommonSNP OpenChrom SNPmatch	human	rs2894257
Type 2 diabetes	18	289	0.0622837	21.4755	4.14459	-0.838568	0.838163	0.799144	1	Null Model CommonSNP OpenChrom SNPmatch	human	rs1063192, rs9271774, rs849135, rs665268, rs77300780, rs516946, rs41278853, rs17106184, rs781831, rs7578597, rs1063355, rs1825307, rs12454712, rs2925979, rs1061813, rs838720, rs7178572, rs9687833
Type 2 diabetes adjusted for BMI	3	26	0.115385	2.88811	1.4918	0.0750021	1.03874	0.470107	1	Null Model CommonSNP OpenChrom SNPmatch	human	rs2276853, rs781852, rs28265
Urate levels	1	36	0.0277778	2.25874	1.47783	-0.851749	0.442724	0.802823	1	Null Model CommonSNP OpenChrom SNPmatch	human	rs478607
Urate levels in overweight individuals	1	7	0.142857	0.3996	0.616571	0.973772	2.5025	0.165085	1	Null Model CommonSNP OpenChrom SNPmatch	human	rs10897518
Urinary albumin excretion	1	45	0.0222222	2.11389	1.33829	-0.832321	0.473062	0.797386	1	Null Model CommonSNP OpenChrom SNPmatch	human	rs13394343
Urinary metabolites	0	17	0	1.49351	1.10915	0	0	0.5	1	Null Model CommonSNP OpenChrom SNPmatch	human	nan
Urinary metabolites H NMR features	0	13	0	1.01199	0.948607	0	0	0.5	1	Null Model CommonSNP OpenChrom SNPmatch	human	nan
Uterine fibroids	1	32	0.03125	1.32468	1.1417	-0.284379	0.754902	0.61194	1	Null Model CommonSNP OpenChrom SNPmatch	human	rs58400555
Venous thromboembolism	0	13	0	0.869131	0.909866	0	0	0.5	1	Null Model CommonSNP OpenChrom SNPmatch	human	nan
Vertical cup disc ratio	1	31	0.0322581	2.12587	1.35061	-0.833606	0.470395	0.797748	1	Null Model CommonSNP OpenChrom SNPmatch	human	rs2157719
Vincristine induced peripheral neuropathy in acute lymphoblastic leukemia	1	5	0.2	0.529471	0.661348	0.711471	1.88868	0.238396	1	Null Model CommonSNP OpenChrom SNPmatch	human	rs924607
vWF levels	1	34	0.0294118	2.22078	1.41711	-0.861455	0.450292	0.805506	1	Null Model CommonSNP OpenChrom SNPmatch	human	rs9263861
Waist circumference	3	47	0.0638298	3.57443	1.73917	-0.330288	0.839296	0.629409	1	Null Model CommonSNP OpenChrom SNPmatch	human	rs6440003, rs3849570, rs10132280
Waist circumference adjusted for BMI adjusted for smoking behaviour	7	53	0.132075	6.998	2.32465	0.000859485	1.00029	0.499657	1	Null Model CommonSNP OpenChrom SNPmatch	human	rs16957304, rs1344674, rs6743226, rs12991495, rs1776897, rs849140, rs7166081
Waist circumference adjusted for BMI joint analysis main effects and physical activity interaction	8	65	0.123077	6.49051	2.30655	0.654437	1.23257	0.256415	1	Null Model CommonSNP OpenChrom SNPmatch	human	rs11694842, rs1894633, rs2780226, rs3936510, rs849140, rs7632381, rs7184253
Waist circumference adjusted for BMI joint analysis main effects and smoking interaction	7	50	0.14	6.93506	2.26247	0.0287009	1.00936	0.488552	1	Null Model CommonSNP OpenChrom SNPmatch	human	rs12991495, rs16957304, rs6743226, rs1776897, rs1344674, rs7166081, rs849140
Waist circumference adjusted for BMI in active individuals	7	50	0.14	4.79221	1.92478	1.14704	1.4607	0.125683	1	Null Model CommonSNP OpenChrom SNPmatch	human	rs11694842, rs7632381, rs3936510, rs2780226, rs849140, rs1894633
Waist circumference adjusted for BMI in non smokers	5	38	0.131579	5.23676	1.94445	-0.121764	0.954788	0.548457	1	Null Model CommonSNP OpenChrom SNPmatch	human	rs6743226, rs16957304, rs1344674, rs1776897, rs849140
Waist circumference adjusted for body mass index	10	112	0.0892857	10.9191	2.79508	-0.328822	0.915828	0.628855	1	Null Model CommonSNP OpenChrom SNPmatch	human	rs1144, rs7632381, rs3936510, rs7166081, rs2780226, rs11694842, rs849140, rs1894633, rs8055190
Waist hip ratio	1	44	0.0227273	2.78921	1.59891	-1.11902	0.358524	0.868434	1	Null Model CommonSNP OpenChrom SNPmatch	human	rs1011731
Waist to hip ratio adjusted for BMI	4	49	0.0816327	3.21978	1.62408	0.480406	1.24232	0.315469	1	Null Model CommonSNP OpenChrom SNPmatch	human	rs668459, rs12443634, rs714515, rs1061093
Waist to hip ratio adjusted for BMI additive genetic model	2	48	0.0416667	4.80919	1.98155	-1.41767	0.41587	0.921857	1	Null Model CommonSNP OpenChrom SNPmatch	human	rs2255703, rs9922085
Waist to hip ratio adjusted for BMI adjusted for smoking behaviour	3	43	0.0697674	3.44855	1.76963	-0.253471	0.86993	0.600048	1	Null Model CommonSNP OpenChrom SNPmatch	human	rs714515, rs2925979, rs1049281
Waist to hip ratio adjusted for BMI age 50	0	11	0	0.682318	0.756952	0	0	0.5	1	Null Model CommonSNP OpenChrom SNPmatch	human	nan
Waist to hip ratio adjusted for BMI joint analysis for main effect and physical activity interaction	3	41	0.0731707	3.66434	1.79867	-0.369348	0.818702	0.644066	1	Null Model CommonSNP OpenChrom SNPmatch	human	rs3936510, rs2001129, rs2925979
Waist to hip ratio adjusted for BMI joint analysis main effects and smoking interaction	1	15	0.0666667	1.06693	0.965668	-0.0693127	0.937266	0.52763	1	Null Model CommonSNP OpenChrom SNPmatch	human	rs1049281
Waist to hip ratio adjusted for BMI in active individuals	1	29	0.0344828	2.8032	1.49139	-1.20908	0.356736	0.886683	1	Null Model CommonSNP OpenChrom SNPmatch	human	rs2001129
Waist to hip ratio adjusted for BMI in non smokers	1	16	0.0625	1.31668	1.09298	-0.289742	0.759484	0.613993	1	Null Model CommonSNP OpenChrom SNPmatch	human	rs1049281
Waist to hip ratio adjusted for BMI x sex interaction	0	6	0	0.375624	0.6023	0	0	0.5	1	Null Model CommonSNP OpenChrom SNPmatch	human	nan
Waist to hip ratio adjusted for BMI x sex x age interaction 4df test	3	41	0.0731707	2.82917	1.59179	0.107319	1.06038	0.457268	1	Null Model CommonSNP OpenChrom SNPmatch	human	rs2925979, rs714515, rs3936510
Waist to hip ratio adjusted for body mass index	6	87	0.0689655	6.55345	2.27011	-0.243797	0.915549	0.596306	1	Null Model CommonSNP OpenChrom SNPmatch	human	rs9687846, rs7943191, rs9378213, rs2925979, rs1894633, rs12454712
Well being spectrum multivariate analysis	8	217	0.0368664	17.96	4.02224	-2.47624	0.445433	0.993361	1	Null Model CommonSNP OpenChrom SNPmatch	human	rs10746509, rs2721811, rs4409766, rs10485622, rs2469903, rs72932350, rs4955417, rs2276825
White blood cell count	13	196	0.0663265	10.3067	3.0778	0.875076	1.26132	0.190766	1	Null Model CommonSNP OpenChrom SNPmatch	human	rs212409, rs6684709, rs12266014, rs79716587, rs58106596, rs2338224, rs3915470, rs10772108, rs5020946, rs2040571, rs142472947, rs8081395, rs7628747
White blood cell count basophil	6	90	0.0666667	4.21978	1.93071	0.922054	1.42188	0.17825	1	Null Model CommonSNP OpenChrom SNPmatch	human	rs1292061, rs2992262, rs10165200, rs56390363, rs2285627, rs4951254
Worry	1	71	0.0140845	6.13986	2.30053	-2.23421	0.16287	0.987265	1	Null Model CommonSNP OpenChrom SNPmatch	human	rs1296171
Worry too long after an embarrassing experience	1	23	0.0434783	2.57642	1.30706	-1.20608	0.388135	0.886108	1	Null Model CommonSNP OpenChrom SNPmatch	human	rs3777095
Worry vulnerability special factor of neuroticism	1	10	0.1	0.84016	0.862801	0.185257	1.19025	0.426514	1	Null Model CommonSNP OpenChrom SNPmatch	human	rs6893949

## Sheet: All EBNA2 Type 2 Peaks
Phenotype	Overlap	Total	Ratio	Mean	STD	Z-score	Enrichment	P-val	Corrected P-val	Null Model	Species	Taggged SNPs
IgG digalactosylation phenotypes multivariate analysis	3	5	0.6	0.162837	0.398067	7.12735	18.4233	5.11616e-13	5.11616e-12	Null Model CommonSNP OpenChrom SNPmatch	human	rs11847263, rs909674, rs11710456
Systemic lupus erythematosus	23	128	0.179688	6.24975	2.3566	7.1078	3.68015	5.89518e-13	5.89518e-12	Null Model CommonSNP OpenChrom SNPmatch	human	rs11697848, rs13332649, rs2953898, rs7812879, rs564976, rs3024493, rs6568431, rs10036748, rs1385374, rs8054198, rs4252665, rs12736195, rs911263, rs2327832, rs1059312, rs9270984, rs1143679, rs3768792, rs2289583, rs34889541, rs3734266, rs6932056
IgG sialylation phenotypes multivariate analysis	3	6	0.5	0.238761	0.483669	5.70894	12.5649	5.68414e-09	5.68414e-08	Null Model CommonSNP OpenChrom SNPmatch	human	rs11710456, rs11847263, rs909674
Chronic inflammatory diseases ankylosing spondylitis Crohn s disease psoriasis primary sclerosing cholangitis ulcerative colitis pleiotropy	26	215	0.12093	9.7023	3.01252	5.40999	2.67978	3.15146e-08	3.15146e-07	Null Model CommonSNP OpenChrom SNPmatch	human	rs1250573, rs2234161, rs9554587, rs7404095, rs17622378, rs16967103, rs4917129, rs3024493, rs9687958, rs4243971, rs928722, rs71624119, rs2050392, rs2910686, rs2227551, rs196941, rs7115956, rs3776414, rs34779708, rs35736272, rs1870293, rs4802307, rs12718244, rs11229555, rs12942547, rs3766606
IgG galactosylation phenotypes multivariate analysis	3	7	0.428571	0.263736	0.510268	5.3624	11.375	4.1061e-08	4.1061e-07	Null Model CommonSNP OpenChrom SNPmatch	human	rs11847263, rs11710456, rs909674
IgG fucosylation phenotypes multivariate analysis	3	7	0.428571	0.278721	0.522721	5.20599	10.7634	9.64817e-08	9.64817e-07	Null Model CommonSNP OpenChrom SNPmatch	human	rs11710456, rs909674, rs11847263
Primary biliary cholangitis	9	51	0.176471	1.91409	1.36258	5.20038	4.70198	9.94388e-08	9.94388e-07	Null Model CommonSNP OpenChrom SNPmatch	human	rs9303277, rs10931468, rs4938534, rs7774434, rs10415976, rs485499, rs911263, rs9268644, rs6933404
IgG N glycosylation phenotypes multivariate analysis	3	8	0.375	0.297702	0.522766	5.16923	10.0772	1.17533e-07	1.17533e-06	Null Model CommonSNP OpenChrom SNPmatch	human	rs11847263, rs909674, rs11710456
IgG glycosylation patterns	3	8	0.375	0.285714	0.535057	5.07289	10.5	1.95906e-07	1.95906e-06	Null Model CommonSNP OpenChrom SNPmatch	human	rs73167342, rs11710456, rs11847263
Celiac disease	9	44	0.204545	2.10989	1.40068	4.91911	4.26562	4.34697e-07	4.34697e-06	Null Model CommonSNP OpenChrom SNPmatch	human	rs1250552, rs2030519, rs6498114, rs17035378, rs182429, rs12928822, rs1359062, rs2187668, rs17264332
Asthma	16	138	0.115942	5.45554	2.24595	4.69488	2.9328	1.33379e-06	1.33379e-05	Null Model CommonSNP OpenChrom SNPmatch	human	rs1885013, rs12543811, rs115468973, rs62557312, rs5743618, rs6927172, rs1887704, rs11655198, rs1684466, rs9893132, rs9272346, rs9860547, rs7775228, rs7625643, rs850637
Asthma childhood onset	13	105	0.12381	4.12587	1.91106	4.64357	3.15085	1.71221e-06	1.71221e-05	Null Model CommonSNP OpenChrom SNPmatch	human	rs5743618, rs7625643, rs8069176, rs2221641, rs12570188, rs9860547, rs6927172, rs850637, rs1887704, rs9893132, rs111789468, rs340934, rs1885013
Nasopharyngeal carcinoma	3	9	0.333333	0.353646	0.573419	4.61504	8.48305	1.96505e-06	1.96505e-05	Null Model CommonSNP OpenChrom SNPmatch	human	rs1412829, rs6498114, rs28421666
Systemic lupus erythematosus and Systemic sclerosis	4	11	0.363636	0.637363	0.761159	4.41779	6.27586	4.98583e-06	4.98583e-05	Null Model CommonSNP OpenChrom SNPmatch	human	rs960709, rs11860650, rs12711490, rs10499197
Rheumatoid arthritis ACPA positive	8	46	0.173913	1.96503	1.37178	4.39937	4.07117	5.42821e-06	5.42821e-05	Null Model CommonSNP OpenChrom SNPmatch	human	rs71624119, rs6920220, rs34695944, rs8032939, rs12936409, rs911263, rs660895, rs3761959
Systemic sclerosis	4	19	0.210526	0.683317	0.774991	4.27964	5.8538	9.3598e-06	9.3598e-05	Null Model CommonSNP OpenChrom SNPmatch	human	rs3894194, rs987870, rs4134466, rs3129763
Asthma or allergic disease pleiotropy	7	35	0.2	1.74925	1.26888	4.13809	4.00171	1.75104e-05	0.000175104	Null Model CommonSNP OpenChrom SNPmatch	human	rs2136016, rs9273374, rs3208007, rs9911533, rs10074523, rs28393318, rs8008961
Ulcerative colitis	14	113	0.123894	5.28272	2.17002	4.01714	2.65015	2.94541e-05	0.000294541	Null Model CommonSNP OpenChrom SNPmatch	human	rs11229555, rs5771069, rs10797432, rs2395185, rs12942547, rs3194051, rs12946510, rs12718244, rs3024505, rs17622378, rs6920220, rs1077773, rs7404095, rs3766606
Crohn s disease	21	180	0.116667	9.50649	2.90761	3.9529	2.20902	3.86045e-05	0.000386045	Null Model CommonSNP OpenChrom SNPmatch	human	rs3742130, rs2227551, rs9271060, rs2930047, rs3766606, rs114985235, rs1292053, rs4802307, rs423674, rs1042058, rs7765379, rs12663356, rs12718244, rs17622378, rs9891119, rs1363907, rs12946510, rs7236492, rs10065637, rs11010067, rs3024505
Asthma and hay fever	3	9	0.333333	0.461538	0.648667	3.91335	6.5	4.55124e-05	0.000455124	Null Model CommonSNP OpenChrom SNPmatch	human	rs4833095, rs7009110, rs9273373
Serum total cholesterol levels	1	5	0.2	0.0629371	0.242971	3.85668	15.8889	5.74677e-05	0.000574677	Null Model CommonSNP OpenChrom SNPmatch	human	rs190671241
Rheumatoid arthritis	15	140	0.107143	5.83217	2.39119	3.834	2.57194	6.30383e-05	0.000630383	Null Model CommonSNP OpenChrom SNPmatch	human	rs2736337, rs595158, rs1950897, rs7752903, rs4452313, rs9268839, rs660895, rs2317230, rs1877030, rs3783782, rs17264332, rs8083786, rs8032939, rs34695944, rs59716545
IgG glycosylation	3	18	0.166667	0.475524	0.669067	3.77313	6.30882	8.06063e-05	0.000806063	Null Model CommonSNP OpenChrom SNPmatch	human	rs11847263, rs11710456, rs909674
Total cholesterol levels in LDL	1	5	0.2	0.0599401	0.249807	3.76314	16.6833	8.38956e-05	0.000838956	Null Model CommonSNP OpenChrom SNPmatch	human	rs190671241
Inflammatory bowel disease	21	202	0.10396	9.66933	3.03538	3.73286	2.17182	9.46576e-05	0.000946576	Null Model CommonSNP OpenChrom SNPmatch	human	rs1250566, rs3024493, rs194749, rs4795397, rs1363907, rs11010067, rs4802307, rs1292053, rs12718244, rs2188962, rs3776414, rs1042058, rs9557195, rs529866, rs7236492, rs11229555, rs7404095, rs6142618, rs6920220, rs1505992, rs12942547
Renal underexcretion gout	2	7	0.285714	0.230769	0.485482	3.64428	8.66667	0.000134071	0.00134071	Null Model CommonSNP OpenChrom SNPmatch	human	rs1014290, rs11733284
Multiple sclerosis	14	119	0.117647	5.65834	2.30329	3.62162	2.47422	0.000146379	0.00146379	Null Model CommonSNP OpenChrom SNPmatch	human	rs8107548, rs6498184, rs1782645, rs1359062, rs8070345, rs12946510, rs2456449, rs7595717, rs2523393, rs2300603, rs4925166, rs4796791, rs17066096, rs71624119
Total body bone mineral density age 30 45	3	8	0.375	0.529471	0.690927	3.57567	5.66604	0.000174665	0.00174665	Null Model CommonSNP OpenChrom SNPmatch	human	rs62259232, rs8001611, rs10242100
Mouth ulcers	8	90	0.0888889	2.44755	1.55612	3.56815	3.26857	0.000179759	0.00179759	Null Model CommonSNP OpenChrom SNPmatch	human	rs2516392, rs11757201, rs12232497, rs2305742, rs3746181, rs35268627, rs11204668, rs17552787
Self reported allergy	4	16	0.25	0.855145	0.901108	3.48999	4.67757	0.000241523	0.00241523	Null Model CommonSNP OpenChrom SNPmatch	human	rs9860547, rs6021270, rs7720838, rs2101521
Lymphocyte counts	15	178	0.0842697	6.51249	2.47429	3.43029	2.30327	0.000301472	0.00301472	Null Model CommonSNP OpenChrom SNPmatch	human	rs658349, rs112158604, rs6735656, rs62355272, rs10844639, rs175714, rs1285886, rs79716587, rs116438126, rs7650602, rs66561220, rs149290349, rs10828723, rs12139775, rs9303277
Primary biliary cirrhosis	5	24	0.208333	1.58641	1.0192	3.34927	3.15176	0.000405125	0.00405125	Null Model CommonSNP OpenChrom SNPmatch	human	rs2366643, rs8067378, rs911263, rs7774434, rs17564829
Granulocyte percentage of myeloid white cells	15	193	0.0777202	6.75824	2.51625	3.27542	2.21951	0.000527528	0.00527528	Null Model CommonSNP OpenChrom SNPmatch	human	rs2275652, rs4690295, rs35786299, rs17382303, rs13122305, rs1663626, rs55793580, rs34097845, rs2213290, rs11641153, rs4970966, rs62049817, rs7212590, rs77972916, rs1800024
Hodgkin s lymphoma	3	18	0.166667	0.602398	0.745489	3.21615	4.9801	0.000649623	0.00649623	Null Model CommonSNP OpenChrom SNPmatch	human	rs2069757, rs1002658, rs1432295
Esophageal cancer squamous cell	2	6	0.333333	0.317682	0.531956	3.16251	6.2956	0.000782067	0.00782067	Null Model CommonSNP OpenChrom SNPmatch	human	rs2847281, rs17761864
Vitiligo	8	59	0.135593	2.81618	1.66439	3.11455	2.84072	0.000921118	0.00921118	Null Model CommonSNP OpenChrom SNPmatch	human	rs148136154, rs638893, rs13136820, rs11966200, rs12482904, rs1043101, rs6583331, rs9271597
Asthma onset childhood vs adult	4	26	0.153846	1.04496	0.950251	3.10975	3.82792	0.000936223	0.00936223	Null Model CommonSNP OpenChrom SNPmatch	human	rs4795399, rs340934, rs9860547, rs5743618
Monocyte count	17	236	0.0720339	8.29271	2.86448	3.03975	2.04999	0.00118388	0.0118388	Null Model CommonSNP OpenChrom SNPmatch	human	rs117424492, rs4566648, rs62396356, rs557074, rs28375303, rs34097845, rs7212590, rs80271829, rs12266014, rs62242983, rs55793580, rs28749551, rs4474742, rs4970966, rs13022141, rs55986493, rs4843869
Atopic march	2	7	0.285714	0.332667	0.567646	2.93728	6.01201	0.00165554	0.0165554	Null Model CommonSNP OpenChrom SNPmatch	human	rs17690965, rs10445308
Glioma	2	11	0.181818	0.355644	0.57043	2.88266	5.6236	0.00197167	0.0197167	Null Model CommonSNP OpenChrom SNPmatch	human	rs634537, rs2297440
IgA nephropathy	3	23	0.130435	0.69031	0.82219	2.80919	4.34588	0.00248329	0.0248329	Null Model CommonSNP OpenChrom SNPmatch	human	rs2033562, rs660895, rs7634389
Hepatitis B	2	6	0.333333	0.350649	0.59323	2.78029	5.7037	0.00271554	0.0271554	Null Model CommonSNP OpenChrom SNPmatch	human	rs3130542, rs3077
Follicular lymphoma	2	9	0.222222	0.428571	0.590883	2.65946	4.66667	0.00391333	0.0391333	Null Model CommonSNP OpenChrom SNPmatch	human	rs10484561, rs6457327
Glioblastoma	2	12	0.166667	0.410589	0.619877	2.56407	4.87105	0.00517258	0.0517258	Null Model CommonSNP OpenChrom SNPmatch	human	rs2297440, rs634537
Psoriasis	8	73	0.109589	3.47353	1.77976	2.5433	2.30313	0.00549048	0.0549048	Null Model CommonSNP OpenChrom SNPmatch	human	rs9513593, rs3134792, rs2910686, rs545979, rs7637230, rs11059675, rs12445568, rs2066819
Acute lymphoblastic leukemia B cell precursor	1	5	0.2	0.120879	0.346949	2.53386	8.27273	0.00564066	0.0564066	Null Model CommonSNP OpenChrom SNPmatch	human	rs3731217
Hemoglobin	3	22	0.136364	0.831169	0.858177	2.52725	3.60937	0.00574791	0.0574791	Null Model CommonSNP OpenChrom SNPmatch	human	rs198846, rs4257266, rs12610645
Dehydroepiandrosterone sulphate levels	2	9	0.222222	0.425574	0.626662	2.5124	4.69953	0.00599566	0.0599566	Null Model CommonSNP OpenChrom SNPmatch	human	rs11761528, rs7181230
Blood and toenail selenium levels	1	8	0.125	0.126873	0.359009	2.43205	7.88189	0.0075068	0.075068	Null Model CommonSNP OpenChrom SNPmatch	human	rs6859667
Pulmonary function smoking interaction	4	20	0.2	1.32368	1.11226	2.4062	3.02189	0.00805979	0.0805979	Null Model CommonSNP OpenChrom SNPmatch	human	rs7068966, rs17331332, rs7764819, rs16909898
Allergy	4	23	0.173913	1.37463	1.09111	2.40616	2.90988	0.00806069	0.0806069	Null Model CommonSNP OpenChrom SNPmatch	human	rs2030519, rs11727978, rs4795400, rs7824394
Myopia age of diagnosis	8	92	0.0869565	3.64136	1.8139	2.40291	2.19698	0.00813268	0.0813268	Null Model CommonSNP OpenChrom SNPmatch	human	rs297587, rs7253703, rs9508026, rs7286621, rs5022942, rs334354, rs11145461, rs7624084
Waist to hip ratio adjusted for BMI age 50	2	11	0.181818	0.455544	0.646739	2.38807	4.39035	0.00846867	0.0846867	Null Model CommonSNP OpenChrom SNPmatch	human	rs2811434, rs10743579
Hip shape DXA scan	2	11	0.181818	0.462537	0.653334	2.35326	4.32397	0.00930488	0.0930488	Null Model CommonSNP OpenChrom SNPmatch	human	rs2158915, rs6458443
Mitral valve prolapse	2	6	0.333333	0.48951	0.641981	2.35286	4.08571	0.00931492	0.0931492	Null Model CommonSNP OpenChrom SNPmatch	human	rs216205, rs17767392
Frontal fibrosing alopecia	2	6	0.333333	0.539461	0.621845	2.34872	3.70741	0.00941905	0.0941905	Null Model CommonSNP OpenChrom SNPmatch	human	rs7749944, rs62388754
Type 1 diabetes	6	58	0.103448	2.4975	1.52717	2.29346	2.4024	0.0109108	0.109108	Null Model CommonSNP OpenChrom SNPmatch	human	rs1465788, rs7221109, rs2647044, rs3024505, rs9272346, rs9268645
Branched chain amino acid levels Isoleucine	1	5	0.2	0.146853	0.38133	2.23729	6.80952	0.0126336	0.126336	Null Model CommonSNP OpenChrom SNPmatch	human	rs75950518
Allergic disease asthma hay fever or eczema	11	138	0.0797101	5.82917	2.32374	2.22521	1.88706	0.0130334	0.130334	Null Model CommonSNP OpenChrom SNPmatch	human	rs7824394, rs343478, rs5743618, rs2104047, rs74847330, rs146668528, rs60946162, rs2854001, rs13384448, rs7714574, rs11464691
Nasal polyps	2	12	0.166667	0.486513	0.687072	2.20281	4.11088	0.0138042	0.138042	Null Model CommonSNP OpenChrom SNPmatch	human	rs1050152, rs1391371
Total body bone mineral density age 45 60	3	18	0.166667	0.943057	0.934748	2.20053	3.18114	0.0138846	0.138846	Null Model CommonSNP OpenChrom SNPmatch	human	rs3801387, rs9533095, rs444561
Serum total protein level	4	40	0.1	1.48352	1.16361	2.16266	2.6963	0.0152837	0.152837	Null Model CommonSNP OpenChrom SNPmatch	human	rs6921029, rs73358088, rs6665912, rs4598207
Melanoma	3	22	0.136364	0.93007	0.963901	2.14745	3.22556	0.0158787	0.158787	Null Model CommonSNP OpenChrom SNPmatch	human	rs1805007, rs2284063, rs7412746
Atopic dermatitis	5	38	0.131579	2.15285	1.35559	2.10031	2.32251	0.0178507	0.178507	Null Model CommonSNP OpenChrom SNPmatch	human	rs2143950, rs6473227, rs12634229, rs4705962, rs9368677
Pediatric autoimmune diseases	3	28	0.107143	1.02098	0.942634	2.09946	2.93836	0.0178883	0.178883	Null Model CommonSNP OpenChrom SNPmatch	human	rs1250563, rs7725052, rs11741255
Non glioblastoma glioma	2	19	0.105263	0.539461	0.696198	2.09788	3.70741	0.0179579	0.179579	Null Model CommonSNP OpenChrom SNPmatch	human	rs2297440, rs634537
Leprosy	3	22	0.136364	1.01898	0.955322	2.07367	2.94412	0.0190551	0.190551	Null Model CommonSNP OpenChrom SNPmatch	human	rs2270368, rs9271100, rs383592
Systolic blood pressure x alcohol consumption light vs heavy interaction 2df test	4	36	0.111111	1.53347	1.19127	2.0705	2.60847	0.0192026	0.192026	Null Model CommonSNP OpenChrom SNPmatch	human	rs1952652, rs11636952, rs17037452, rs4841465
Granulocyte count	9	136	0.0661765	4.81019	2.10427	1.9911	1.87103	0.0232348	0.232348	Null Model CommonSNP OpenChrom SNPmatch	human	rs5747327, rs9271588, rs212409, rs11734460, rs11920354, rs2436845, rs12266014, rs2802372, rs305082
Bone mineral density spine	2	22	0.0909091	0.58042	0.718176	1.97665	3.44578	0.0240407	0.240407	Null Model CommonSNP OpenChrom SNPmatch	human	rs28377268, rs9533090
Juvenile idiopathic arthritis oligoarticular or rheumatoid factor negative polyarticular	3	21	0.142857	1.05195	0.986559	1.97459	2.85185	0.0241572	0.241572	Null Model CommonSNP OpenChrom SNPmatch	human	rs10213692, rs7775055, rs27293
Allergic rhinitis	5	44	0.113636	2.24775	1.42146	1.93621	2.22444	0.0264211	0.264211	Null Model CommonSNP OpenChrom SNPmatch	human	rs5743618, rs7824993, rs12939457, rs2030519, rs6738964
Plantar warts	1	7	0.142857	0.197802	0.425247	1.88643	5.05556	0.0296187	0.296187	Null Model CommonSNP OpenChrom SNPmatch	human	rs6415133
Itch intensity from mosquito bite	3	31	0.0967742	1.07293	1.02454	1.88092	2.79609	0.0299914	0.299914	Null Model CommonSNP OpenChrom SNPmatch	human	rs13079741, rs2248116, rs12949918
Chronic lymphocytic leukemia	4	48	0.0833333	1.67333	1.25546	1.85324	2.39045	0.0319236	0.319236	Null Model CommonSNP OpenChrom SNPmatch	human	rs2466029, rs57214277, rs9271176, rs674313
Nonsyndromic cleft lip with or without cleft palate	1	8	0.125	0.194805	0.439332	1.83277	5.13333	0.0334185	0.334185	Null Model CommonSNP OpenChrom SNPmatch	human	rs2235371
Idiopathic pulmonary fibrosis	2	7	0.285714	0.844156	0.635365	1.81918	2.36923	0.0344418	0.344418	Null Model CommonSNP OpenChrom SNPmatch	human	rs62025270, rs17690703
Psoriasis vulgaris	3	24	0.125	1.14885	1.05869	1.74853	2.6113	0.0401861	0.401861	Null Model CommonSNP OpenChrom SNPmatch	human	rs2066819, rs7637230, rs12445568
Esophageal squamous cell carcinoma	1	5	0.2	0.207792	0.456924	1.73379	4.8125	0.041478	0.41478	Null Model CommonSNP OpenChrom SNPmatch	human	rs13016963
Total body bone mineral density age over 60	3	19	0.157895	1.25475	1.02178	1.70805	2.39092	0.0438136	0.438136	Null Model CommonSNP OpenChrom SNPmatch	human	rs3801387, rs2371447, rs9533090
Glioma high grade	1	5	0.2	0.223776	0.460298	1.68635	4.46875	0.0458641	0.458641	Null Model CommonSNP OpenChrom SNPmatch	human	rs1412829
Knee osteoarthritis	2	12	0.166667	0.708292	0.771247	1.67483	2.8237	0.0469836	0.469836	Null Model CommonSNP OpenChrom SNPmatch	human	rs8067763, rs56116847
Blond vs brown hair color	1	5	0.2	0.222777	0.466177	1.66723	4.48879	0.0477345	0.477345	Null Model CommonSNP OpenChrom SNPmatch	human	rs1805007
Mean corpuscular hemoglobin	19	295	0.0644068	13.3397	3.42265	1.65379	1.42432	0.0490851	0.490851	Null Model CommonSNP OpenChrom SNPmatch	human	rs67517081, rs4848370, rs7482541, rs34544423, rs7215310, rs7775698, rs28699126, rs113542380, rs9483788, rs28429906, rs6819155, rs1434282, rs1031868, rs73381355, rs144991697, rs1799945, rs139711323, rs9850274, rs185207145
Waist to hip ratio adjusted for BMI joint analysis main effects and smoking interaction	2	15	0.133333	0.691309	0.793482	1.6493	2.89306	0.049543	0.49543	Null Model CommonSNP OpenChrom SNPmatch	human	rs765751, rs1049281
Bone mineral density hip	2	21	0.0952381	0.694306	0.792753	1.64704	2.88058	0.0497751	0.497751	Null Model CommonSNP OpenChrom SNPmatch	human	rs87938, rs9594738
Iron status biomarkers iron levels	1	10	0.1	0.21978	0.481299	1.62107	4.55	0.0525011	0.525011	Null Model CommonSNP OpenChrom SNPmatch	human	rs1799945
Ewing sarcoma	1	6	0.166667	0.233766	0.474656	1.61429	4.27778	0.0532321	0.532321	Null Model CommonSNP OpenChrom SNPmatch	human	rs4924410
Fractional exhaled nitric oxide childhood	1	5	0.2	0.246753	0.469097	1.60574	4.05263	0.0541658	0.541658	Null Model CommonSNP OpenChrom SNPmatch	human	rs8069176
Hemoglobin levels	2	16	0.125	0.676324	0.825305	1.60386	2.95716	0.0543722	0.543722	Null Model CommonSNP OpenChrom SNPmatch	human	rs67385638, rs198846
Myasthenia gravis	1	5	0.2	0.243756	0.471724	1.60315	4.10246	0.0544509	0.544509	Null Model CommonSNP OpenChrom SNPmatch	human	rs3130544
Orofacial clefts	3	22	0.136364	1.27373	1.08028	1.59799	2.35529	0.0550225	0.550225	Null Model CommonSNP OpenChrom SNPmatch	human	rs861020, rs1109430
Sum neutrophil eosinophil counts	8	136	0.0588235	4.83417	1.9921	1.58919	1.65489	0.0560085	0.560085	Null Model CommonSNP OpenChrom SNPmatch	human	rs305082, rs34891900, rs9271588, rs11920354, rs212409, rs2436845, rs12266014, rs11734460
Basal cell carcinoma	3	36	0.0833333	1.27672	1.0892	1.58216	2.34977	0.0568071	0.568071	Null Model CommonSNP OpenChrom SNPmatch	human	rs1805007, rs191177147, rs7874604
Lipoprotein a cholesterol levels	1	11	0.0909091	0.242757	0.485809	1.55873	4.11934	0.0595306	0.595306	Null Model CommonSNP OpenChrom SNPmatch	human	rs1620921
Hypothyroidism	2	20	0.1	0.723277	0.821187	1.55473	2.76519	0.0600052	0.600052	Null Model CommonSNP OpenChrom SNPmatch	human	rs2517532, rs9273370
Monocyte percentage of white cells	11	200	0.055	7.05095	2.60392	1.51658	1.56007	0.0646865	0.646865	Null Model CommonSNP OpenChrom SNPmatch	human	rs1818690, rs4970966, rs7212590, rs34097845, rs55793580, rs1663626, rs3760960, rs4690295, rs2213290, rs6141668, rs11641153
Response to anti retroviral therapy ddI d4T in HIV 1 infection Grade 3 peripheral neuropathy	1	7	0.142857	0.246753	0.500052	1.50634	4.05263	0.0659903	0.659903	Null Model CommonSNP OpenChrom SNPmatch	human	rs9501753
Iron status biomarkers transferrin saturation	1	11	0.0909091	0.248751	0.50106	1.49932	4.02008	0.0668954	0.668954	Null Model CommonSNP OpenChrom SNPmatch	human	rs1799945
Moderate or severe diarrhoea in darapladib treated cardiovascular disease time to event	1	5	0.2	0.260739	0.500946	1.47573	3.83525	0.0700083	0.700083	Null Model CommonSNP OpenChrom SNPmatch	human	rs11915606
Systolic blood pressure x alcohol consumption interaction 2df test	7	88	0.0795455	4.22478	1.93195	1.43649	1.65689	0.0754315	0.754315	Null Model CommonSNP OpenChrom SNPmatch	human	rs11636952, rs71647019, rs11960210, rs4841465, rs12561919, rs664382, rs448671
Light vs dark hair color	1	6	0.166667	0.283716	0.499424	1.43422	3.52465	0.0757549	0.757549	Null Model CommonSNP OpenChrom SNPmatch	human	rs8063160
Mean corpuscular hemoglobin concentration	7	110	0.0636364	4.24276	1.93701	1.42345	1.64987	0.0773025	0.773025	Null Model CommonSNP OpenChrom SNPmatch	human	rs113837888, rs7551442, rs9325434, rs28398409, rs1901282, rs1799945, rs1031868
Type 2 diabetes adjusted for BMI	4	26	0.153846	2.12687	1.34718	1.39041	1.8807	0.0822024	0.822024	Null Model CommonSNP OpenChrom SNPmatch	human	rs4077129, rs2276853, rs781852, rs28265
Waist to hip ratio adjusted for BMI x sex interaction	1	6	0.166667	0.280719	0.517801	1.38911	3.56228	0.0824002	0.824002	Null Model CommonSNP OpenChrom SNPmatch	human	rs2811434
Brown vs non brown hair color	1	6	0.166667	0.288711	0.515328	1.38027	3.46367	0.0837525	0.837525	Null Model CommonSNP OpenChrom SNPmatch	human	rs8063160
Parental lifespan	1	5	0.2	0.297702	0.52085	1.34837	3.35906	0.08877	0.8877	Null Model CommonSNP OpenChrom SNPmatch	human	rs34831921
Hedonic well being	1	6	0.166667	0.2997	0.519702	1.3475	3.33667	0.0889091	0.889091	Null Model CommonSNP OpenChrom SNPmatch	human	rs34841991
Plateletcrit	12	230	0.0521739	8.28671	2.77141	1.33985	1.4481	0.0901463	0.901463	Null Model CommonSNP OpenChrom SNPmatch	human	rs140884840, rs1050316, rs68116612, rs139141690, rs198833, rs73076966, rs62027291, rs12943566, rs587080, rs9923283, rs113542380, rs66530629
Cutaneous squamous cell carcinoma	1	10	0.1	0.276723	0.540692	1.33769	3.61372	0.0904992	0.904992	Null Model CommonSNP OpenChrom SNPmatch	human	rs1805007
Kawasaki disease	1	5	0.2	0.298701	0.528856	1.32607	3.34783	0.0924085	0.924085	Null Model CommonSNP OpenChrom SNPmatch	human	rs2254546
Acute lymphoblastic leukemia in childhood B cell precursor	1	9	0.111111	0.290709	0.546263	1.29844	3.43986	0.0970679	0.970679	Null Model CommonSNP OpenChrom SNPmatch	human	rs3731217
Non melanoma skin cancer	2	24	0.0833333	0.86014	0.878874	1.29696	2.3252	0.0973233	0.973233	Null Model CommonSNP OpenChrom SNPmatch	human	rs10738605, rs3769823
3 hydroxy 1 methylpropylmercapturic acid levels in smokers	0	27	0	1.27373	1.0959	0	0	0.5	1	Null Model CommonSNP OpenChrom SNPmatch	human	nan
3 hydroxypropylmercapturic acid levels in smokers	0	29	0	1.3956	1.09606	0	0	0.5	1	Null Model CommonSNP OpenChrom SNPmatch	human	nan
Accelerometer based physical activity measurement average acceleration	1	5	0.2	0.903097	0.685274	0.141408	1.1073	0.443774	1	Null Model CommonSNP OpenChrom SNPmatch	human	rs55657917
Acne severe	0	17	0	0.915085	0.92292	0	0	0.5	1	Null Model CommonSNP OpenChrom SNPmatch	human	nan
Acute lymphoblastic leukemia childhood	0	13	0	0.588412	0.715839	0	0	0.5	1	Null Model CommonSNP OpenChrom SNPmatch	human	nan
Adiponectin levels	0	20	0	0.946054	0.940791	0	0	0.5	1	Null Model CommonSNP OpenChrom SNPmatch	human	nan
Adolescent idiopathic scoliosis	2	12	0.166667	0.974026	0.930228	1.10293	2.05333	0.135029	1	Null Model CommonSNP OpenChrom SNPmatch	human	rs4513093, rs4940576
Advanced age related macular degeneration	2	39	0.0512821	1.29271	1.05699	0.669155	1.54714	0.251698	1	Null Model CommonSNP OpenChrom SNPmatch	human	rs1626340, rs61985136
Adventurousness	1	164	0.00609756	7.98601	2.5826	-2.70504	0.125219	0.996585	1	Null Model CommonSNP OpenChrom SNPmatch	human	rs13090941
Age of smoking initiation MTAG	3	168	0.0178571	9.37063	2.97044	-2.14468	0.320149	0.984011	1	Null Model CommonSNP OpenChrom SNPmatch	human	rs6542930, rs9811047, rs10254729
Age related diseases mortality and associated endophenotypes	1	23	0.0434783	1.09291	1.019	-0.0911748	0.914991	0.536323	1	Null Model CommonSNP OpenChrom SNPmatch	human	rs4905014
Age related diseases and mortality	1	9	0.111111	0.531469	0.683563	0.685425	1.88158	0.246538	1	Null Model CommonSNP OpenChrom SNPmatch	human	rs4905014
Age related macular degeneration	2	24	0.0833333	0.945055	0.973642	1.0835	2.11628	0.139292	1	Null Model CommonSNP OpenChrom SNPmatch	human	rs334353, rs8017304
Alanine transaminase levels	2	26	0.0769231	1.19381	1.06414	0.757599	1.67531	0.224346	1	Null Model CommonSNP OpenChrom SNPmatch	human	rs2109505, rs8108722
Albumin globulin ratio	2	45	0.0444444	1.56543	1.16532	0.372916	1.2776	0.354605	1	Null Model CommonSNP OpenChrom SNPmatch	human	rs967367, rs4598207
Alcohol consumption drinks per week	4	141	0.0283688	7.13686	2.44872	-1.28102	0.56047	0.899907	1	Null Model CommonSNP OpenChrom SNPmatch	human	rs303753, rs62055546, rs10236149, rs4548913
Alcohol consumption drinks per week MTAG	3	144	0.0208333	8.0959	2.60207	-1.9584	0.370558	0.974908	1	Null Model CommonSNP OpenChrom SNPmatch	human	rs10236149, rs3117334, rs3761422
Alcohol use disorder consumption score	1	8	0.125	0.928072	0.675885	0.106421	1.0775	0.457624	1	Null Model CommonSNP OpenChrom SNPmatch	human	rs62062288
Alcohol use disorder total score	1	15	0.0666667	1.03097	0.751026	-0.0412356	0.969961	0.516446	1	Null Model CommonSNP OpenChrom SNPmatch	human	rs62062288
Allergic sensitization	1	13	0.0769231	0.486513	0.657319	0.781183	2.05544	0.217347	1	Null Model CommonSNP OpenChrom SNPmatch	human	rs17616434
Alopecia areata	0	10	0	0.313686	0.538054	0	0	0.5	1	Null Model CommonSNP OpenChrom SNPmatch	human	nan
Alzheimer disease and age of onset	1	35	0.0285714	1.21279	1.02454	-0.207691	0.824547	0.582265	1	Null Model CommonSNP OpenChrom SNPmatch	human	rs115291397
Alzheimer s disease	0	20	0	0.362637	0.596123	0	0	0.5	1	Null Model CommonSNP OpenChrom SNPmatch	human	nan
Alzheimer s disease late onset	2	37	0.0540541	1.32368	1.10505	0.612032	1.51094	0.270258	1	Null Model CommonSNP OpenChrom SNPmatch	human	rs7920721, rs9271192
Alzheimer s disease or family history of Alzheimer s disease	4	103	0.038835	2.43656	1.50739	1.03718	1.64166	0.149826	1	Null Model CommonSNP OpenChrom SNPmatch	human	rs9271192, rs6931277, rs7225151, rs7920721
Alzheimer s disease or HDL levels pleiotropy	0	20	0	0.526474	0.715226	0	0	0.5	1	Null Model CommonSNP OpenChrom SNPmatch	human	nan
Ankylosing spondylitis	1	32	0.03125	2.08691	1.34664	-0.80713	0.479177	0.790204	1	Null Model CommonSNP OpenChrom SNPmatch	human	rs2910686
Anthropometric traits	0	11	0	0.365634	0.576349	0	0	0.5	1	Null Model CommonSNP OpenChrom SNPmatch	human	nan
Anthropometric traits multi trait analysis	0	27	0	0.823177	0.884139	0	0	0.5	1	Null Model CommonSNP OpenChrom SNPmatch	human	nan
Aortic root size	1	13	0.0769231	0.708292	0.798011	0.365544	1.41185	0.357353	1	Null Model CommonSNP OpenChrom SNPmatch	human	rs10852932
Aspartate aminotransferase levels	1	26	0.0384615	0.637363	0.781897	0.463792	1.56897	0.321398	1	Null Model CommonSNP OpenChrom SNPmatch	human	rs4598207
Asthma adult onset	3	39	0.0769231	2.01598	1.30221	0.755652	1.48811	0.224929	1	Null Model CommonSNP OpenChrom SNPmatch	human	rs6866614, rs62557312, rs35204956
Asthma moderate or severe	1	23	0.0434783	0.803197	0.881039	0.223376	1.24502	0.411621	1	Null Model CommonSNP OpenChrom SNPmatch	human	rs2941522
Atrial fibrillation	15	212	0.0707547	11.6024	3.17171	1.07122	1.29284	0.142035	1	Null Model CommonSNP OpenChrom SNPmatch	human	rs337705, rs3960788, rs716845, rs2860482, rs2306272, rs12992412, rs11768850, rs11264280, rs2286466, rs11658278, rs12604076, rs210632, rs7096385
Autism spectrum disorder attention deficit hyperactivity disorder bipolar disorder major depressive disorder and schizophrenia combined	0	14	0	0.789211	0.841738	0	0	0.5	1	Null Model CommonSNP OpenChrom SNPmatch	human	nan
Autism spectrum disorder or schizophrenia	3	103	0.0291262	5.68731	2.17971	-1.23288	0.52749	0.891189	1	Null Model CommonSNP OpenChrom SNPmatch	human	rs4523957, rs73416724, rs9274657
Automobile speeding propensity	3	39	0.0769231	2.38861	1.30147	0.469767	1.25596	0.319261	1	Null Model CommonSNP OpenChrom SNPmatch	human	rs761277, rs12325727, rs62062288
B cell malignancies chronic lymphocytic leukemia Hodgkin lymphoma or multiple myeloma pleiotropy	0	9	0	0.507493	0.634188	0	0	0.5	1	Null Model CommonSNP OpenChrom SNPmatch	human	nan
Basophil percentage of granulocytes	0	53	0	1.35465	1.1546	0	0	0.5	1	Null Model CommonSNP OpenChrom SNPmatch	human	nan
Basophil percentage of white cells	0	57	0	1.6034	1.23675	0	0	0.5	1	Null Model CommonSNP OpenChrom SNPmatch	human	nan
Behcet s disease	0	7	0	0.194805	0.425456	0	0	0.5	1	Null Model CommonSNP OpenChrom SNPmatch	human	nan
Benign prostatic hyperplasia and lower urinary tract symptoms	0	20	0	0.796204	0.865116	0	0	0.5	1	Null Model CommonSNP OpenChrom SNPmatch	human	nan
Benign prostatic hyperplasia and lower urinary tract symptoms prostate cancer excluded	0	19	0	0.782218	0.877795	0	0	0.5	1	Null Model CommonSNP OpenChrom SNPmatch	human	nan
Beta 2 microglubulin plasma levels	0	7	0	0.283716	0.505395	0	0	0.5	1	Null Model CommonSNP OpenChrom SNPmatch	human	nan
Bipolar disorder	0	26	0	1.31668	1.09115	0	0	0.5	1	Null Model CommonSNP OpenChrom SNPmatch	human	nan
Bipolar disorder lithium response continuous or schizophrenia	1	8	0.125	0.564436	0.682711	0.637993	1.77168	0.261739	1	Null Model CommonSNP OpenChrom SNPmatch	human	rs79403677
Birth weight	6	59	0.101695	3.68232	1.87216	1.23797	1.62941	0.107863	1	Null Model CommonSNP OpenChrom SNPmatch	human	rs62466330, rs11055034, rs28510415, rs72851023, rs1819436, rs12823128
Bladder cancer	1	12	0.0833333	1.05495	0.840225	-0.0653933	0.947917	0.52607	1	Null Model CommonSNP OpenChrom SNPmatch	human	rs798766
Blond vs brown black hair color	10	189	0.0529101	7.93906	2.79021	0.738632	1.25959	0.230065	1	Null Model CommonSNP OpenChrom SNPmatch	human	rs147458259, rs6739706, rs1805007, rs672948, rs12738340, rs8033380, rs7075993, rs13288130, rs4683605, rs2829786
Blood metabolite levels	4	135	0.0296296	6.31469	2.33792	-0.990061	0.633444	0.838928	1	Null Model CommonSNP OpenChrom SNPmatch	human	rs4808136, rs493519, rs2403254, rs12550729
Blood metabolite ratios	2	50	0.04	2.50749	1.52912	-0.331886	0.79761	0.630012	1	Null Model CommonSNP OpenChrom SNPmatch	human	rs4150581, rs7809615
Blood pressure	3	43	0.0697674	2.9031	1.57721	0.0614395	1.03338	0.475505	1	Null Model CommonSNP OpenChrom SNPmatch	human	rs198846, rs9313772, rs1378942
Blood protein levels	43	1483	0.0289953	51.5874	6.91857	-1.24121	0.833537	0.892736	1	Null Model CommonSNP OpenChrom SNPmatch	human	rs144538541, rs10139058, rs11574765, rs115511641, rs16923189, rs28526086, rs77944668, rs63658260, rs11636952, rs2403274, rs1411262, rs4814391, rs62087214, rs6874178, rs28928597, rs11810108, rs13207171, rs7549029, rs2565722, rs3819946, rs3735167, rs7854413, rs3110081, rs2227564, rs1336900, rs738469, rs808919, rs28732213, rs72666886, rs2687507, rs11595697, rs7140705, rs116763083, rs214099, rs287321…
BMI adjusted for smoking behaviour	3	47	0.0638298	4.32567	1.95904	-0.676697	0.693533	0.750701	1	Null Model CommonSNP OpenChrom SNPmatch	human	rs205262, rs9925964, rs2173039
BMI in non smokers	1	32	0.03125	2.81718	1.58479	-1.14664	0.354965	0.874235	1	Null Model CommonSNP OpenChrom SNPmatch	human	rs205262
BMI in smokers	0	10	0	1.003	0.996489	0	0	0.5	1	Null Model CommonSNP OpenChrom SNPmatch	human	nan
Body fat distribution arm fat ratio	1	44	0.0227273	2.28671	1.42292	-0.904274	0.437309	0.817075	1	Null Model CommonSNP OpenChrom SNPmatch	human	rs9853018
Body fat distribution leg fat ratio	5	69	0.0724638	3.80919	1.85379	0.642363	1.31261	0.260319	1	Null Model CommonSNP OpenChrom SNPmatch	human	rs10584116, rs10402308, rs9853018, rs34821335, rs4521268
Body fat distribution trunk fat ratio	5	76	0.0657895	4.46454	1.89499	0.282568	1.11994	0.388754	1	Null Model CommonSNP OpenChrom SNPmatch	human	rs34821335, rs10584116, rs9853018, rs4521268, rs10402308
Body fat percentage	3	77	0.038961	4.06993	1.89766	-0.563816	0.737113	0.71356	1	Null Model CommonSNP OpenChrom SNPmatch	human	rs3761445, rs12253527, rs10999439
Body mass index	12	385	0.0311688	28.3037	4.90344	-3.32495	0.423973	0.999558	1	Null Model CommonSNP OpenChrom SNPmatch	human	rs17630235, rs9786986, rs2281727, rs4988235, rs3783890, rs6864049, rs9845966, rs9925964, rs1788820, rs3849570, rs11847697, rs729062
Body mass index joint analysis main effects and physical activity interaction	1	60	0.0166667	4.64635	1.9992	-1.8239	0.215223	0.965917	1	Null Model CommonSNP OpenChrom SNPmatch	human	rs6864049
Body mass index joint analysis main effects and smoking interaction	1	43	0.0232558	3.94306	1.89308	-1.55464	0.25361	0.939984	1	Null Model CommonSNP OpenChrom SNPmatch	human	rs205262
Body mass index in physically active individuals	1	38	0.0263158	2.46154	1.47403	-0.991524	0.40625	0.839285	1	Null Model CommonSNP OpenChrom SNPmatch	human	rs6864049
Bone mineral density	2	26	0.0769231	1.00799	0.964332	1.0287	1.98414	0.15181	1	Null Model CommonSNP OpenChrom SNPmatch	human	rs10242100, rs9533095
Bone mineral density paediatric total body less head	1	10	0.1	0.566434	0.727896	0.595644	1.76543	0.275707	1	Null Model CommonSNP OpenChrom SNPmatch	human	rs7776725
Breast cancer	9	218	0.0412844	8.61039	2.81568	0.138372	1.04525	0.444973	1	Null Model CommonSNP OpenChrom SNPmatch	human	rs34207738, rs6815814, rs2965183, rs62061734, rs4820318, rs1744947, rs12519859, rs7258465, rs3769821
Breast cancer estrogen receptor negative	0	33	0	1.35465	1.09321	0	0	0.5	1	Null Model CommonSNP OpenChrom SNPmatch	human	nan
Broad depression or schizophrenia	2	16	0.125	1.36164	0.973184	0.655952	1.46882	0.255928	1	Null Model CommonSNP OpenChrom SNPmatch	human	rs2318763, rs4906335
Brown vs black hair color	2	51	0.0392157	1.72727	1.27771	0.21345	1.15789	0.415488	1	Null Model CommonSNP OpenChrom SNPmatch	human	rs1805007, rs147458259
C reactive protein levels	2	74	0.027027	3.64336	1.85841	-0.884282	0.548944	0.811728	1	Null Model CommonSNP OpenChrom SNPmatch	human	rs2852151, rs9271608
Calcium levels	1	23	0.0434783	1.02697	0.947772	-0.0284594	0.973735	0.511352	1	Null Model CommonSNP OpenChrom SNPmatch	human	rs17711722
Cancer pleiotropy	0	13	0	0.497502	0.694438	0	0	0.5	1	Null Model CommonSNP OpenChrom SNPmatch	human	nan
Cannabis use	1	7	0.142857	0.793207	0.831982	0.248555	1.26071	0.401853	1	Null Model CommonSNP OpenChrom SNPmatch	human	rs17761723
Cardiometabolic and hematological traits	1	14	0.0714286	0.468531	0.667277	0.796473	2.13433	0.212878	1	Null Model CommonSNP OpenChrom SNPmatch	human	rs2442735
Carotid intima media thickness	1	11	0.0909091	0.503497	0.658967	0.753457	1.98611	0.225588	1	Null Model CommonSNP OpenChrom SNPmatch	human	rs11785239
Celiac disease or Rheumatoid arthritis	1	12	0.0833333	0.702298	0.795792	0.374096	1.4239	0.354167	1	Null Model CommonSNP OpenChrom SNPmatch	human	rs11203203
Central corneal thickness	2	48	0.0416667	1.999	1.36272	0.000733095	1.0005	0.499708	1	Null Model CommonSNP OpenChrom SNPmatch	human	rs4843040, rs10429294
Cerebrospinal fluid biomarker levels	1	62	0.016129	2.67532	1.57082	-1.06653	0.373786	0.856907	1	Null Model CommonSNP OpenChrom SNPmatch	human	rs3754214
Cerebrospinal fluid t tau AB1 42 ratio	0	21	0	0.998002	0.960206	0	0	0.5	1	Null Model CommonSNP OpenChrom SNPmatch	human	nan
Cervical cancer	1	6	0.166667	0.364635	0.558487	1.13765	2.74247	0.127633	1	Null Model CommonSNP OpenChrom SNPmatch	human	rs8067378
Childhood ear infection	1	13	0.0769231	0.678322	0.767085	0.419352	1.47423	0.33748	1	Null Model CommonSNP OpenChrom SNPmatch	human	rs4329147
Chin dimples	0	45	0	2.26374	1.50611	0	0	0.5	1	Null Model CommonSNP OpenChrom SNPmatch	human	nan
Chloride levels	1	17	0.0588235	0.724276	0.814801	0.338395	1.38069	0.367533	1	Null Model CommonSNP OpenChrom SNPmatch	human	rs12910301
Cholesterol total	2	102	0.0196078	4.82817	2.03383	-1.39057	0.414235	0.917822	1	Null Model CommonSNP OpenChrom SNPmatch	human	rs9357121, rs138777
Chronic hepatitis B infection	0	10	0	0.287712	0.543267	0	0	0.5	1	Null Model CommonSNP OpenChrom SNPmatch	human	nan
Chronic obstructive pulmonary disease	1	24	0.0416667	1.93107	1.33201	-0.698997	0.517848	0.757723	1	Null Model CommonSNP OpenChrom SNPmatch	human	rs11727735
Chronic obstructive pulmonary disease or resting heart rate pleiotropy	0	21	0	1.47952	1.09537	0	0	0.5	1	Null Model CommonSNP OpenChrom SNPmatch	human	nan
Chronic obstructive pulmonary disease related biomarkers	1	13	0.0769231	0.783217	0.812378	0.26685	1.27679	0.394792	1	Null Model CommonSNP OpenChrom SNPmatch	human	rs2074488
Chronotype	11	397	0.0277078	19.2458	4.22369	-1.95226	0.571555	0.974547	1	Null Model CommonSNP OpenChrom SNPmatch	human	rs4878734, rs58681483, rs6960360, rs612720, rs1061032, rs12808544, rs7248205, rs11681299, rs17712705, rs1788784, rs4269995
Cigarettes smoked per day MTAG	1	83	0.0120482	4.65634	1.98438	-1.84256	0.214761	0.967303	1	Null Model CommonSNP OpenChrom SNPmatch	human	rs11846838
Cleft lip with or without cleft palate	2	20	0.1	1.33766	1.13131	0.585459	1.49515	0.27912	1	Null Model CommonSNP OpenChrom SNPmatch	human	rs75477785
Coffee consumption cups per day	1	5	0.2	0.44955	0.591356	0.930826	2.22444	0.175972	1	Null Model CommonSNP OpenChrom SNPmatch	human	rs9902453
Cognitive ability	3	30	0.1	2.47053	1.35107	0.391891	1.21431	0.347569	1	Null Model CommonSNP OpenChrom SNPmatch	human	rs8080583, rs11138902, rs13010010
Cognitive ability MTAG	5	82	0.0609756	6.23976	2.22406	-0.55743	0.801313	0.711383	1	Null Model CommonSNP OpenChrom SNPmatch	human	rs13018640, rs1783803, rs6477493, rs254779, rs17563986
Cognitive decline rate in late mild cognitive impairment	0	22	0	0.231768	0.454125	0	0	0.5	1	Null Model CommonSNP OpenChrom SNPmatch	human	nan
Cognitive performance	5	217	0.0230415	11.8322	3.16446	-2.15903	0.422577	0.984576	1	Null Model CommonSNP OpenChrom SNPmatch	human	rs73167342, rs2072895, rs10990610, rs11123820, rs9921412
Cognitive performance MTAG	9	591	0.0152284	27.9291	4.9996	-3.78612	0.322245	0.999923	1	Null Model CommonSNP OpenChrom SNPmatch	human	rs61853587, rs75751670, rs7867618, rs75853460, rs11123820, rs73167342, rs12208192, rs4964273, rs254781
Colorectal cancer	0	76	0	2.93706	1.64287	0	0	0.5	1	Null Model CommonSNP OpenChrom SNPmatch	human	nan
Colorectal cancer or advanced adenoma	4	94	0.0425532	4.72028	2.1118	-0.341075	0.847407	0.633476	1	Null Model CommonSNP OpenChrom SNPmatch	human	rs56324967, rs1250567, rs9271695, rs6063514
Corneal structure	1	26	0.0384615	1.41259	1.10027	-0.374986	0.707921	0.646165	1	Null Model CommonSNP OpenChrom SNPmatch	human	rs6496932
Coronary artery disease	0	51	0	2.79321	1.56403	0	0	0.5	1	Null Model CommonSNP OpenChrom SNPmatch	human	nan
Coronary artery disease myocardial infarction percutaneous transluminal coronary angioplasty coronary artery bypass grafting angina or chromic ischemic heart disease	0	54	0	2.6024	1.57726	0	0	0.5	1	Null Model CommonSNP OpenChrom SNPmatch	human	nan
Coronary heart disease	2	36	0.0555556	2.18082	1.32298	-0.136676	0.917087	0.554356	1	Null Model CommonSNP OpenChrom SNPmatch	human	rs1231206, rs46522
Cotinine glucuronidation	2	11	0.181818	1.40859	0.975647	0.606171	1.41986	0.272201	1	Null Model CommonSNP OpenChrom SNPmatch	human	rs6952407, rs4750535
Craniofacial microsomia	0	8	0	0.476523	0.622654	0	0	0.5	1	Null Model CommonSNP OpenChrom SNPmatch	human	nan
Creatine kinase levels	1	42	0.0238095	1.80819	1.33685	-0.604549	0.553039	0.72726	1	Null Model CommonSNP OpenChrom SNPmatch	human	rs10007186
Creatinine levels	3	69	0.0434783	3.52547	1.68985	-0.310959	0.850949	0.622084	1	Null Model CommonSNP OpenChrom SNPmatch	human	rs35985639, rs7212715, rs8023655
Dentate gyrus granule cell layer volume	0	5	0	0.152847	0.378965	0	0	0.5	1	Null Model CommonSNP OpenChrom SNPmatch	human	nan
Dentate gyrus molecular layer volume	0	5	0	0.174825	0.407928	0	0	0.5	1	Null Model CommonSNP OpenChrom SNPmatch	human	nan
Depressed affect	4	79	0.0506329	5.48851	2.15595	-0.69042	0.728795	0.755035	1	Null Model CommonSNP OpenChrom SNPmatch	human	rs913687, rs62057061, rs9586, rs2396133
Depression	3	130	0.0230769	7.50749	2.62149	-1.71944	0.399601	0.957233	1	Null Model CommonSNP OpenChrom SNPmatch	human	rs2721811, rs13084037, rs997934
Depressive symptoms	9	207	0.0434783	12.954	3.47101	-1.13916	0.694764	0.872683	1	Null Model CommonSNP OpenChrom SNPmatch	human	rs10512249, rs10746509, rs2273653, rs2082923, rs28381344, rs116537337, rs4968736, rs2721811, rs1884352
Depressive symptoms MTAG	6	64	0.09375	3.88611	1.83331	1.15304	1.54396	0.124446	1	Null Model CommonSNP OpenChrom SNPmatch	human	rs2721811, rs4955417, rs4553560, rs2273653, rs13177755, rs149543464
Diastolic blood pressure	21	526	0.039924	29.8681	5.15758	-1.71944	0.703091	0.957233	1	Null Model CommonSNP OpenChrom SNPmatch	human	rs1152958, rs12787709, rs6686889, rs34846688, rs6428947, rs941454, rs6019378, rs17367504, rs11145807, rs12716337, rs13382259, rs1565716, rs2034618, rs7137749, rs1799945, rs11628933, rs62004794, rs4475250, rs12990959, rs12521868, rs11665020
Diastolic blood pressure cigarette smoking interaction	4	43	0.0930233	2.77223	1.53169	0.801581	1.44288	0.211398	1	Null Model CommonSNP OpenChrom SNPmatch	human	rs1378942, rs17367504, rs1799945, rs3741378
Diastolic blood pressure x alcohol consumption light vs heavy interaction 2df test	3	33	0.0909091	2.31868	1.39188	0.489494	1.29384	0.312246	1	Null Model CommonSNP OpenChrom SNPmatch	human	rs198851, rs3753584, rs79211428
Diastolic blood pressure x alcohol consumption interaction 2df test	4	77	0.0519481	4.11289	1.79283	-0.0629658	0.972553	0.525103	1	Null Model CommonSNP OpenChrom SNPmatch	human	rs198851, rs71647020, rs10051330, rs6669371
Diastolic blood pressure x smoking status current vs non current interaction 2df test	3	53	0.0566038	2.71828	1.58826	0.177376	1.10364	0.429607	1	Null Model CommonSNP OpenChrom SNPmatch	human	rs72656645, rs116008367, rs6541006
Diastolic blood pressure x smoking status ever vs never interaction 2df test	2	47	0.0425532	2.03896	1.36656	-0.0285103	0.980892	0.511372	1	Null Model CommonSNP OpenChrom SNPmatch	human	rs72656645, rs6541006
Diverticular disease	1	39	0.025641	1.995	1.38455	-0.718649	0.501252	0.763821	1	Null Model CommonSNP OpenChrom SNPmatch	human	rs9856118
Dupuytren s disease	1	27	0.037037	1.05994	1.0375	-0.0577736	0.94345	0.523036	1	Null Model CommonSNP OpenChrom SNPmatch	human	rs394563
Educational attainment	2	19	0.105263	1.44855	1.15568	0.477163	1.38069	0.316623	1	Null Model CommonSNP OpenChrom SNPmatch	human	rs4318611, rs4851266
Educational attainment college completion	1	32	0.03125	1.58741	1.20524	-0.487383	0.629956	0.687006	1	Null Model CommonSNP OpenChrom SNPmatch	human	rs2309757
Educational attainment MTAG	27	1343	0.0201042	61.3576	7.54254	-4.55518	0.440043	0.999997	1	Null Model CommonSNP OpenChrom SNPmatch	human	rs62078384, rs6922300, rs7640424, rs1047586, rs13018640, rs10990975, rs9864672, rs7650602, rs34316, rs6046226, rs5750830, rs7725078, rs144965899, rs7299523, rs9927049, rs12051987, rs9643888, rs75751670, rs4491180, rs62057107, rs12900430, rs17536059, rs883625, rs2306866, rs7972246, rs71351958, rs11058322
Educational attainment years of education	18	1317	0.0136674	58.9451	7.47877	-5.47484	0.305369	1	1	Null Model CommonSNP OpenChrom SNPmatch	human	rs12375999, rs9927049, rs7158218, rs2923424, rs13018640, rs12325727, rs7640424, rs12693403, rs10949263, rs12981405, rs1783978, rs7972246, rs56319902, rs1792602, rs150537577, rs11130380, rs17536059, rs80257979
End stage coagulation	0	11	0	0.342657	0.589465	0	0	0.5	1	Null Model CommonSNP OpenChrom SNPmatch	human	nan
Endometriosis	2	21	0.0952381	1.11189	1.02736	0.86446	1.79874	0.193668	1	Null Model CommonSNP OpenChrom SNPmatch	human	rs4966038, rs10167914
Eosinophil counts	11	195	0.0564103	8.08891	2.82189	1.03161	1.35989	0.151128	1	Null Model CommonSNP OpenChrom SNPmatch	human	rs1036332, rs6803848, rs960709, rs7332672, rs34645101, rs2248116, rs11204682, rs10062687, rs13313564, rs4645881, rs117072053
Eosinophil percentage of granulocytes	6	171	0.0350877	6.72527	2.4412	-0.297098	0.892157	0.616804	1	Null Model CommonSNP OpenChrom SNPmatch	human	rs11204682, rs2182885, rs2248116, rs1026914, rs1036332, rs960709
Eosinophil percentage of white cells	8	175	0.0457143	7.02198	2.54902	0.383685	1.13928	0.350606	1	Null Model CommonSNP OpenChrom SNPmatch	human	rs6021268, rs1036332, rs960709, rs10062687, rs202126107, rs11204682, rs2182885, rs2248116
Epilepsy	1	8	0.125	0.48951	0.658893	0.774769	2.04286	0.219238	1	Null Model CommonSNP OpenChrom SNPmatch	human	rs2292096
Epithelial ovarian cancer	1	18	0.0555556	1.2048	1.02909	-0.199007	0.830017	0.578871	1	Null Model CommonSNP OpenChrom SNPmatch	human	rs2165109
Estimated glomerular filtration rate	9	113	0.079646	7.75125	2.5324	0.493109	1.1611	0.310968	1	Null Model CommonSNP OpenChrom SNPmatch	human	rs117463603, rs13026220, rs1758206, rs113246091, rs4795384, rs6440003, rs17046036, rs11641050, rs77335736
Experiencing mood swings	2	45	0.0444444	3.54645	1.58811	-0.97377	0.563944	0.834915	1	Null Model CommonSNP OpenChrom SNPmatch	human	rs4651205, rs55657917
Extremely high intelligence	2	26	0.0769231	1.7013	1.26558	0.23602	1.17557	0.406709	1	Null Model CommonSNP OpenChrom SNPmatch	human	rs13010010, rs11138902
Eye color	1	10	0.1	0.437562	0.624778	0.90022	2.28539	0.184002	1	Null Model CommonSNP OpenChrom SNPmatch	human	rs10809826
Eye color brightness	1	10	0.1	0.402597	0.605602	0.986461	2.48387	0.161953	1	Null Model CommonSNP OpenChrom SNPmatch	human	rs10809826
Eye color saturation	1	5	0.2	0.337662	0.553055	1.1976	2.96154	0.115537	1	Null Model CommonSNP OpenChrom SNPmatch	human	rs10809826
Factor VIII levels	2	34	0.0588235	1.66334	1.20646	0.279051	1.2024	0.390103	1	Null Model CommonSNP OpenChrom SNPmatch	human	rs150926226, rs9271597
Family history of Alzheimer s disease	0	47	0	1.0959	0.948047	0	0	0.5	1	Null Model CommonSNP OpenChrom SNPmatch	human	nan
Fat free mass	6	154	0.038961	7.25275	2.60481	-0.480935	0.827273	0.684719	1	Null Model CommonSNP OpenChrom SNPmatch	human	rs5750823, rs7952436, rs2163832, rs724016, rs7249081, rs2900208
Febrile seizures	0	6	0	0.370629	0.579221	0	0	0.5	1	Null Model CommonSNP OpenChrom SNPmatch	human	nan
Feeling fed up	1	32	0.03125	2.84815	1.41595	-1.30524	0.351105	0.904094	1	Null Model CommonSNP OpenChrom SNPmatch	human	rs4630591
Feeling guilty	1	17	0.0588235	1.42358	0.971804	-0.435866	0.702456	0.668533	1	Null Model CommonSNP OpenChrom SNPmatch	human	rs77804065
Feeling hurt	1	29	0.0344828	1.85614	1.1195	-0.764754	0.538751	0.777791	1	Null Model CommonSNP OpenChrom SNPmatch	human	rs55657917
Feeling miserable	2	40	0.05	2.94805	1.56885	-0.604296	0.678414	0.727177	1	Null Model CommonSNP OpenChrom SNPmatch	human	rs9586, rs56280951
Feeling nervous	1	37	0.027027	2.44056	1.3974	-1.03089	0.409742	0.848704	1	Null Model CommonSNP OpenChrom SNPmatch	human	rs62055935
Feeling tense	2	23	0.0869565	1.63037	1.20218	0.307467	1.22672	0.379244	1	Null Model CommonSNP OpenChrom SNPmatch	human	rs2100888, rs3751855
Feeling worry	4	41	0.097561	2.80719	1.49659	0.797016	1.42491	0.212721	1	Null Model CommonSNP OpenChrom SNPmatch	human	rs9462364, rs17688916, rs28510415, rs10765762
Femoral neck bone mineral density	4	45	0.0888889	3.07093	1.61801	0.574205	1.30254	0.282915	1	Null Model CommonSNP OpenChrom SNPmatch	human	rs3779381, rs13336428, rs4790881, rs430727
FEV1	6	177	0.0338983	10.5534	3.07334	-1.4816	0.568535	0.930776	1	Null Model CommonSNP OpenChrom SNPmatch	human	rs2027761, rs878471, rs11722225, rs79412431, rs11134766, rs7090277
Fibrinogen	2	23	0.0869565	1.63237	1.14574	0.32087	1.22521	0.374154	1	Null Model CommonSNP OpenChrom SNPmatch	human	rs7204230, rs7464572
Fibrinogen levels	3	46	0.0652174	2.57443	1.47469	0.288586	1.16531	0.386449	1	Null Model CommonSNP OpenChrom SNPmatch	human	rs11859517, rs194741, rs11780978
Fractures	2	24	0.0833333	1.18781	1.07457	0.755829	1.68377	0.224876	1	Null Model CommonSNP OpenChrom SNPmatch	human	rs430727, rs3736228
Gallstone disease	1	29	0.0344828	1.46454	1.18448	-0.392185	0.68281	0.652539	1	Null Model CommonSNP OpenChrom SNPmatch	human	rs11012737
Gamma glutamyl transferase levels	2	48	0.0416667	1.68132	1.23018	0.259053	1.18954	0.397797	1	Null Model CommonSNP OpenChrom SNPmatch	human	rs7780562, rs56686215
Gastric cancer	0	7	0	0.545455	0.675412	0	0	0.5	1	Null Model CommonSNP OpenChrom SNPmatch	human	nan
General cognitive ability	4	169	0.0236686	9.4006	2.95844	-1.82549	0.425505	0.966036	1	Null Model CommonSNP OpenChrom SNPmatch	human	rs242559, rs909674, rs9921412, rs2906455
General factor of neuroticism	1	64	0.015625	2.96104	1.63508	-1.19935	0.337719	0.884805	1	Null Model CommonSNP OpenChrom SNPmatch	human	rs1109027
General risk tolerance MTAG	6	308	0.0194805	14.4186	3.58519	-2.34815	0.41613	0.990567	1	Null Model CommonSNP OpenChrom SNPmatch	human	rs13196360, rs2415725, rs1233508, rs59626664, rs1374197, rs198801
Generalized epilepsy	1	13	0.0769231	0.59041	0.741666	0.552257	1.69374	0.290386	1	Null Model CommonSNP OpenChrom SNPmatch	human	rs887696
Gestational age at birth maternal effect	0	5	0	0.305694	0.538941	0	0	0.5	1	Null Model CommonSNP OpenChrom SNPmatch	human	nan
GIP levels in response to oral glucose tolerance test 120 minutes	1	5	0.2	0.364635	0.543974	1.168	2.74247	0.121402	1	Null Model CommonSNP OpenChrom SNPmatch	human	rs927332
Glaucoma	1	29	0.0344828	1.34266	1.09063	-0.314184	0.744792	0.623309	1	Null Model CommonSNP OpenChrom SNPmatch	human	rs944801
Glaucoma primary open angle	2	56	0.0357143	3.52547	1.82691	-0.835003	0.5673	0.798142	1	Null Model CommonSNP OpenChrom SNPmatch	human	rs944801, rs10811645
Global electrical heterogeneity phenotypes	0	10	0	0.281718	0.502549	0	0	0.5	1	Null Model CommonSNP OpenChrom SNPmatch	human	nan
Glomerular filtration rate	4	76	0.0526316	4.13187	1.84353	-0.0715303	0.968085	0.528512	1	Null Model CommonSNP OpenChrom SNPmatch	human	rs8023655, rs117463603, rs7212715, rs848302
Glomerular filtration rate creatinine	1	62	0.016129	3.47353	1.72208	-1.43636	0.287892	0.92455	1	Null Model CommonSNP OpenChrom SNPmatch	human	rs113246091
Glomerular filtration rate in non diabetics creatinine	1	33	0.030303	1.93906	1.31045	-0.716594	0.515714	0.763188	1	Null Model CommonSNP OpenChrom SNPmatch	human	rs7208487
Glycated hemoglobin levels	2	57	0.0350877	3.02997	1.6319	-0.631147	0.660073	0.736028	1	Null Model CommonSNP OpenChrom SNPmatch	human	rs198846, rs6980507
Glycine levels	0	41	0	1.73526	1.26998	0	0	0.5	1	Null Model CommonSNP OpenChrom SNPmatch	human	nan
Gout	1	13	0.0769231	0.541459	0.735207	0.62369	1.84686	0.266416	1	Null Model CommonSNP OpenChrom SNPmatch	human	rs3775948
Graves disease	2	21	0.0952381	1.04296	0.979363	0.977209	1.91762	0.164233	1	Null Model CommonSNP OpenChrom SNPmatch	human	rs6832151, rs3761959
Gut microbiota bacterial taxa	0	49	0	2.2987	1.42186	0	0	0.5	1	Null Model CommonSNP OpenChrom SNPmatch	human	nan
Hair color	2	25	0.08	1.16484	0.992876	0.841157	1.71698	0.20013	1	Null Model CommonSNP OpenChrom SNPmatch	human	rs10960765, rs1805007
Hand grip strength	11	143	0.0769231	8.17682	2.58838	1.09071	1.34527	0.1377	1	Null Model CommonSNP OpenChrom SNPmatch	human	rs80103986, rs73728611, rs7955910, rs6565586, rs2206929, rs3134986, rs3843540, rs113315602, rs11689199, rs303760, rs117108573
HDL cholesterol	6	210	0.0285714	12.3357	3.17887	-1.99306	0.486395	0.976872	1	Null Model CommonSNP OpenChrom SNPmatch	human	rs7188861, rs10494363, rs56121005, rs838880, rs2066152, rs10842708
HDL cholesterol levels	4	71	0.056338	5.55844	2.17321	-0.717116	0.719626	0.763349	1	Null Model CommonSNP OpenChrom SNPmatch	human	rs12801636, rs10773003, rs2293889, rs838880
HDL cholesterol x physical activity interaction 2df test	0	37	0	3.03596	1.57376	0	0	0.5	1	Null Model CommonSNP OpenChrom SNPmatch	human	nan
Headache	4	28	0.142857	2.55145	1.36953	1.0577	1.56774	0.145095	1	Null Model CommonSNP OpenChrom SNPmatch	human	rs1050316, rs77804065, rs2072806, rs7300001
Heart rate increase in response to exercise	1	11	0.0909091	0.71029	0.77845	0.372163	1.40788	0.354886	1	Null Model CommonSNP OpenChrom SNPmatch	human	rs17180489
Heart rate response to recovery post exercise 30 sec	1	14	0.0714286	1	0.954987	0	1	0.5	1	Null Model CommonSNP OpenChrom SNPmatch	human	rs17180489
Heart rate response to recovery post exercise 40 sec	1	14	0.0714286	0.763237	0.829992	0.28526	1.31021	0.387723	1	Null Model CommonSNP OpenChrom SNPmatch	human	rs17180489
Heart rate response to recovery post exercise 50 sec	1	18	0.0555556	0.882118	0.887744	0.132788	1.13364	0.44718	1	Null Model CommonSNP OpenChrom SNPmatch	human	rs17180489
Heart rate variability traits RMSSD	0	11	0	0.496503	0.6901	0	0	0.5	1	Null Model CommonSNP OpenChrom SNPmatch	human	nan
Heel bone mineral density	39	1297	0.0300694	50.1379	6.70052	-1.66224	0.777855	0.951768	1	Null Model CommonSNP OpenChrom SNPmatch	human	rs4909323, rs2324873, rs9594738, rs12933070, rs77216612, rs73388841, rs10491140, rs12855887, rs2246221, rs764982, rs865438, rs17457340, rs370387, rs34138479, rs2849225, rs4858894, rs112360218, rs525678, rs17030818, rs11466587, rs848216, rs11763267, rs2229768, rs2306272, rs9513510, rs11259979, rs1872992, rs68185000, rs1777277, rs1991431, rs2074636, rs11422116, rs75230517, rs16976004, rs113477878, …
Height	14	334	0.0419162	19.6084	4.10299	-1.36691	0.71398	0.914172	1	Null Model CommonSNP OpenChrom SNPmatch	human	rs318095, rs2066807, rs2238300, rs8102380, rs6920372, rs867529, rs9285425, rs17450430, rs6763931, rs10152591, rs10401193, rs4601530, rs2856321, rs11783655
Hematocrit	4	133	0.0300752	5.33467	2.11634	-0.630648	0.749813	0.735865	1	Null Model CommonSNP OpenChrom SNPmatch	human	rs35542019, rs17563683, rs1799945, rs57908212
Hematology traits	1	12	0.0833333	0.594406	0.71647	0.566101	1.68235	0.285662	1	Null Model CommonSNP OpenChrom SNPmatch	human	rs7775698
Hemoglobin concentration	5	118	0.0423729	4.67732	1.90546	0.169344	1.06899	0.432763	1	Null Model CommonSNP OpenChrom SNPmatch	human	rs2923411, rs35542019, rs57908212, rs17563683, rs1799945
High altitude adaptation	1	9	0.111111	0.310689	0.546238	1.26192	3.21865	0.103488	1	Null Model CommonSNP OpenChrom SNPmatch	human	rs71673426
High density lipoprotein cholesterol levels	7	221	0.0316742	10.6114	3.0512	-1.1836	0.659669	0.881713	1	Null Model CommonSNP OpenChrom SNPmatch	human	rs4917014, rs9686661, rs28366301, rs2737203, rs11048456, rs79598313, rs133027
High grade serous ovarian cancer	0	11	0	1.09391	0.964973	0	0	0.5	1	Null Model CommonSNP OpenChrom SNPmatch	human	nan
High light scatter reticulocyte count	7	174	0.0402299	7.38262	2.51405	-0.152192	0.948173	0.560482	1	Null Model CommonSNP OpenChrom SNPmatch	human	rs10716881, rs10828725, rs1573296, rs8113613, rs4606752, rs68034047, rs6141743
High light scatter reticulocyte percentage of red cells	9	175	0.0514286	7.19381	2.55781	0.706148	1.25108	0.240048	1	Null Model CommonSNP OpenChrom SNPmatch	human	rs1573296, rs1434282, rs68034047, rs2290893, rs198851, rs11429307, rs10828725, rs8113613, rs6141743
Highest math class taken	7	335	0.0208955	19.1538	4.05466	-2.9975	0.365462	0.998639	1	Null Model CommonSNP OpenChrom SNPmatch	human	rs10820741, rs10183150, rs4327090, rs7127743, rs606393, rs2521765, rs2071590
Highest math class taken MTAG	22	1108	0.0198556	53.2797	6.87326	-4.55093	0.412915	0.999997	1	Null Model CommonSNP OpenChrom SNPmatch	human	rs62057107, rs7554367, rs5757673, rs12828220, rs2306866, rs6046226, rs77855457, rs729437, rs62383977, rs75751670, rs6953395, rs9906951, rs6503513, rs7867618, rs1582874, rs40504, rs11019128, rs1506431, rs2309757, rs6922300, rs2117762, rs17125457
Hip circumference	3	62	0.0483871	3.7952	1.77286	-0.448545	0.790471	0.67312	1	Null Model CommonSNP OpenChrom SNPmatch	human	rs7632381, rs2301573, rs12086130
Hip circumference adjusted for BMI	5	94	0.0531915	6.48452	2.25211	-0.659166	0.771068	0.745105	1	Null Model CommonSNP OpenChrom SNPmatch	human	rs724016, rs10804591, rs1053593, rs7007820, rs12086130
Hip minimal joint space width	0	5	0	0.245754	0.507488	0	0	0.5	1	Null Model CommonSNP OpenChrom SNPmatch	human	nan
Hippocampal subfield CA4 volume	0	5	0	0.162837	0.390458	0	0	0.5	1	Null Model CommonSNP OpenChrom SNPmatch	human	nan
Hippocampal tail volume	0	7	0	0.458541	0.654622	0	0	0.5	1	Null Model CommonSNP OpenChrom SNPmatch	human	nan
Hippocampal volume	0	6	0	0.146853	0.378699	0	0	0.5	1	Null Model CommonSNP OpenChrom SNPmatch	human	nan
Hypertension	1	51	0.0196078	2.3037	1.45041	-0.898849	0.434085	0.815634	1	Null Model CommonSNP OpenChrom SNPmatch	human	rs1799945
Hypospadias	1	18	0.0555556	0.902098	0.901335	0.108619	1.10853	0.456752	1	Null Model CommonSNP OpenChrom SNPmatch	human	rs3816183
Immature fraction of reticulocytes	5	129	0.0387597	5.13586	2.08219	-0.0652505	0.973546	0.526013	1	Null Model CommonSNP OpenChrom SNPmatch	human	rs113542380, rs76186171, rs8073060, rs10828725, rs140658666
Immune reponse to smallpox secreted IL 2	1	7	0.142857	0.512488	0.678302	0.718725	1.95127	0.236155	1	Null Model CommonSNP OpenChrom SNPmatch	human	rs908327
Infant length	1	11	0.0909091	0.813187	0.823448	0.226867	1.22973	0.410264	1	Null Model CommonSNP OpenChrom SNPmatch	human	rs1567865
Inflammatory skin disease	2	42	0.047619	1.49051	1.15246	0.44209	1.34182	0.329212	1	Null Model CommonSNP OpenChrom SNPmatch	human	rs11575234, rs144098432
Insomnia symptoms never rarely vs sometimes usually	1	28	0.0357143	1.2048	1.02519	-0.199763	0.830017	0.579167	1	Null Model CommonSNP OpenChrom SNPmatch	human	rs10865954
Insomnia symptoms never rarely vs usually	1	44	0.0227273	2.44156	1.5514	-0.929201	0.409574	0.823607	1	Null Model CommonSNP OpenChrom SNPmatch	human	rs10865954
Intelligence	10	248	0.0403226	13.002	3.53299	-0.849705	0.769113	0.802256	1	Null Model CommonSNP OpenChrom SNPmatch	human	rs9888986, rs34316, rs1057687, rs5750830, rs8051038, rs2309812, rs13024268, rs146865992, rs4660749, rs11138902
Intelligence MTAG	11	226	0.0486726	12.961	3.38843	-0.578745	0.848697	0.718619	1	Null Model CommonSNP OpenChrom SNPmatch	human	rs2486012, rs4788570, rs5750830, rs9862291, rs254781, rs13010010, rs6477493, rs17426174, rs4130344, rs79839061, rs6979354
Interleukin 10 levels	0	9	0	0.448551	0.64	0	0	0.5	1	Null Model CommonSNP OpenChrom SNPmatch	human	nan
Interstitial lung disease	1	11	0.0909091	1.04396	0.725304	-0.0606036	0.957895	0.524163	1	Null Model CommonSNP OpenChrom SNPmatch	human	rs1981997
Intracranial aneurysm	1	37	0.027027	1.69231	1.21047	-0.571934	0.590909	0.716317	1	Null Model CommonSNP OpenChrom SNPmatch	human	rs79461840
Intracranial volume	1	5	0.2	0.734266	0.636643	0.417399	1.3619	0.338193	1	Null Model CommonSNP OpenChrom SNPmatch	human	rs199525
Intraocular pressure	10	257	0.0389105	10.3467	3.08945	-0.112205	0.966496	0.54467	1	Null Model CommonSNP OpenChrom SNPmatch	human	rs185616, rs896847, rs55771809, rs62283814, rs55828716, rs10838455, rs11795066, rs6095946, rs4790881, rs113542380
Invasive epithelial ovarian cancer	0	9	0	0.965035	0.868203	0	0	0.5	1	Null Model CommonSNP OpenChrom SNPmatch	human	nan
Irritable mood	3	41	0.0731707	3.20679	1.61065	-0.128391	0.935514	0.55108	1	Null Model CommonSNP OpenChrom SNPmatch	human	rs9938550, rs2106785, rs3774800
Ischemic stroke	1	23	0.0434783	1.02697	1.01305	-0.0266255	0.973735	0.510621	1	Null Model CommonSNP OpenChrom SNPmatch	human	rs2229383
Itch intensity from mosquito bite adjusted by bite size	1	12	0.0833333	0.326673	0.556936	1.20898	3.06116	0.113335	1	Null Model CommonSNP OpenChrom SNPmatch	human	rs11741255
Joint mobility Beighton score	1	14	0.0714286	1.17283	0.815537	-0.211918	0.852641	0.583915	1	Null Model CommonSNP OpenChrom SNPmatch	human	rs113518470
LDL cholesterol	5	174	0.0287356	9.66434	2.94503	-1.5838	0.517366	0.94338	1	Null Model CommonSNP OpenChrom SNPmatch	human	rs2992753, rs13205804, rs17580, rs1014283, rs9357121
LDL cholesterol levels	1	55	0.0181818	3.60939	1.73617	-1.50296	0.277055	0.933576	1	Null Model CommonSNP OpenChrom SNPmatch	human	rs7832643
LDL cholesterol x physical activity interaction 2df test	2	36	0.0555556	2.4985	1.45954	-0.341548	0.80048	0.633654	1	Null Model CommonSNP OpenChrom SNPmatch	human	rs925966, rs116376114
Length of menstrual cycle	0	6	0	0.13986	0.358357	0	0	0.5	1	Null Model CommonSNP OpenChrom SNPmatch	human	nan
Life satisfaction	4	124	0.0322581	6.68132	2.37641	-1.1283	0.598684	0.870404	1	Null Model CommonSNP OpenChrom SNPmatch	human	rs59925771, rs6769821, rs7526171, rs876308
Lipid traits pleiotropy HIPO component 1	1	20	0.05	1.21179	1.00653	-0.210414	0.825227	0.583328	1	Null Model CommonSNP OpenChrom SNPmatch	human	rs11048456
Lipoprotein associated phospholipase A2 activity and mass	1	11	0.0909091	0.353646	0.583789	1.10717	2.82768	0.13411	1	Null Model CommonSNP OpenChrom SNPmatch	human	rs11650106
Lipoprotein phospholipase A2 activity in cardiovascular disease	1	10	0.1	0.450549	0.647921	0.84802	2.21951	0.198213	1	Null Model CommonSNP OpenChrom SNPmatch	human	rs144972973
Liver enzyme levels alkaline phosphatase	0	14	0	1.13986	0.972841	0	0	0.5	1	Null Model CommonSNP OpenChrom SNPmatch	human	nan
Liver enzyme levels gamma glutamyl transferase	0	26	0	1.36464	1.08162	0	0	0.5	1	Null Model CommonSNP OpenChrom SNPmatch	human	nan
Lobe attachment rater scored or self reported	1	64	0.015625	3.17982	1.68334	-1.29494	0.314483	0.902329	1	Null Model CommonSNP OpenChrom SNPmatch	human	rs9403317
Local histogram emphysema pattern	1	7	0.142857	0.336663	0.554567	1.19613	2.97033	0.115822	1	Null Model CommonSNP OpenChrom SNPmatch	human	rs379123
Loneliness	1	12	0.0833333	0.624376	0.738082	0.508919	1.6016	0.305404	1	Null Model CommonSNP OpenChrom SNPmatch	human	rs6430286
Loneliness MTAG	1	16	0.0625	0.973027	0.91993	0.0293207	1.02772	0.488304	1	Null Model CommonSNP OpenChrom SNPmatch	human	rs6430286
Low density lipoprotein cholesterol levels	6	172	0.0348837	8.64136	2.85416	-0.925441	0.694335	0.822632	1	Null Model CommonSNP OpenChrom SNPmatch	human	rs7968419, rs2912054, rs193084249, rs2247056, rs7225700, rs17580
Low tan response	1	34	0.0294118	0.878122	0.896176	0.135998	1.13879	0.445911	1	Null Model CommonSNP OpenChrom SNPmatch	human	rs1326797
Lumbar spine bone mineral density	6	58	0.103448	3.75524	1.75757	1.2772	1.59777	0.100767	1	Null Model CommonSNP OpenChrom SNPmatch	human	rs3736228, rs1864325, rs3779381, rs7071206, rs9533090, rs2024219
Lung adenocarcinoma	1	14	0.0714286	0.651349	0.758499	0.45966	1.53528	0.32288	1	Null Model CommonSNP OpenChrom SNPmatch	human	rs885518
Lung cancer	1	27	0.037037	1.43556	1.12076	-0.388635	0.69659	0.651227	1	Null Model CommonSNP OpenChrom SNPmatch	human	rs2395185
Lung function FEV1	5	41	0.121951	3.78921	1.73739	0.696901	1.31954	0.242932	1	Null Model CommonSNP OpenChrom SNPmatch	human	rs7090277, rs35524223, rs10516526, rs114544105, rs7899503
Lung function FEV1 FVC	9	173	0.0520231	7.36763	2.54533	0.641318	1.22156	0.260658	1	Null Model CommonSNP OpenChrom SNPmatch	human	rs11722225, rs56383987, rs12627254, rs2027761, rs1244869, rs11134766, rs114544105, rs7090277, rs2244592
Lung function FVC	6	157	0.0382166	9.8961	2.96971	-1.31195	0.606299	0.905231	1	Null Model CommonSNP OpenChrom SNPmatch	human	rs7090277, rs8067511, rs878471, rs79412431, rs9472541, rs11722225
Lymphocyte percentage of white cells	7	124	0.0564516	6.29271	2.3595	0.299764	1.1124	0.382179	1	Null Model CommonSNP OpenChrom SNPmatch	human	rs7650602, rs149290349, rs151286246, rs1250569, rs633059, rs13390610, rs76640332
Macular thickness	5	125	0.04	6.5045	2.32728	-0.646461	0.768699	0.74101	1	Null Model CommonSNP OpenChrom SNPmatch	human	rs4645630, rs2732631, rs4936637, rs8008961, rs62567129
Magnesium levels	0	6	0	0.217782	0.43649	0	0	0.5	1	Null Model CommonSNP OpenChrom SNPmatch	human	nan
Major depressive disorder	2	29	0.0689655	1.77922	1.25706	0.175631	1.12409	0.430292	1	Null Model CommonSNP OpenChrom SNPmatch	human	rs454214, rs10514299
Male pattern baldness	13	695	0.018705	23.8122	4.51339	-2.39558	0.545939	0.991703	1	Null Model CommonSNP OpenChrom SNPmatch	human	rs225847, rs13257021, rs112385572, rs111763724, rs75126888, rs7518186, rs12902958, rs12737245, rs61769779, rs62433864, rs7650602, rs17834563, rs61640416
Mammographic density dense area	1	8	0.125	0.376623	0.583963	1.06749	2.65517	0.142875	1	Null Model CommonSNP OpenChrom SNPmatch	human	rs17001868
Mean arterial pressure	4	87	0.045977	4.38761	2.02722	-0.191204	0.911658	0.575817	1	Null Model CommonSNP OpenChrom SNPmatch	human	rs1020992, rs12801636, rs2048765, rs1799945
Mean arterial pressure x alcohol consumption light vs heavy interaction 2df test	3	33	0.0909091	1.51948	1.17553	1.25945	1.97436	0.103934	1	Null Model CommonSNP OpenChrom SNPmatch	human	rs198851, rs1952652, rs17037452
Mean arterial pressure x alcohol consumption interaction 2df test	4	52	0.0769231	2.84615	1.56087	0.739234	1.40541	0.229883	1	Null Model CommonSNP OpenChrom SNPmatch	human	rs149764880, rs4371736, rs198812, rs11636952
Mean corpuscular volume	19	345	0.0550725	15.0949	3.57966	1.09091	1.2587	0.137656	1	Null Model CommonSNP OpenChrom SNPmatch	human	rs1434282, rs2015708, rs73381355, rs1790761, rs12928852, rs4848370, rs17647863, rs34544423, rs113542380, rs2243834, rs13011075, rs17012216, rs7482541, rs2923427, rs12471768, rs198846, rs7954584, rs7775698, rs9821630
Mean platelet volume	14	271	0.0516605	10.3686	2.98914	1.21485	1.35023	0.112211	1	Null Model CommonSNP OpenChrom SNPmatch	human	rs56032325, rs57112968, rs74847330, rs9494145, rs139141690, rs972578, rs7973618, rs11043280, rs185898, rs11471957, rs8106212, rs11123694, rs1434282, rs332426
Menarche age at onset	2	139	0.0143885	8.58042	2.63928	-2.49327	0.233089	0.993671	1	Null Model CommonSNP OpenChrom SNPmatch	human	rs1799949, rs7647973
Menarche and menopause age at onset	0	6	0	0.176823	0.407065	0	0	0.5	1	Null Model CommonSNP OpenChrom SNPmatch	human	nan
Menopause age at onset	5	70	0.0714286	4.88911	2.06511	0.0536964	1.02268	0.478589	1	Null Model CommonSNP OpenChrom SNPmatch	human	rs6856693, rs349306, rs12142240, rs8176071, rs1054875
Metabolic syndrome	1	33	0.030303	1.9031	1.23191	-0.733087	0.525459	0.768247	1	Null Model CommonSNP OpenChrom SNPmatch	human	rs11066194
Metabolic traits	2	41	0.0487805	2.20579	1.40841	-0.146119	0.906703	0.558086	1	Null Model CommonSNP OpenChrom SNPmatch	human	rs2403254, rs6558295
Metabolite levels	0	71	0	2.998	1.6775	0	0	0.5	1	Null Model CommonSNP OpenChrom SNPmatch	human	nan
Migraine	1	44	0.0227273	2.01698	1.33668	-0.760828	0.49579	0.77662	1	Null Model CommonSNP OpenChrom SNPmatch	human	rs1925950
Moderate to vigorous physical activity levels	1	11	0.0909091	0.43956	0.624975	0.89674	2.275	0.184929	1	Null Model CommonSNP OpenChrom SNPmatch	human	rs3094622
Modified Stumvoll Insulin Sensitivity Index BMI interaction	0	8	0	0.1998	0.4405	0	0	0.5	1	Null Model CommonSNP OpenChrom SNPmatch	human	nan
Monobrow	1	47	0.0212766	1.64535	1.25583	-0.513888	0.607772	0.696335	1	Null Model CommonSNP OpenChrom SNPmatch	human	rs227833
Morning person	3	106	0.0283019	5.79021	2.28778	-1.21961	0.518116	0.888694	1	Null Model CommonSNP OpenChrom SNPmatch	human	rs12808544, rs4269995, rs1061032
Morning vs evening chronotype	1	24	0.0416667	1.21578	0.988631	-0.218266	0.822514	0.586389	1	Null Model CommonSNP OpenChrom SNPmatch	human	rs10157197
Mosquito bite size	1	16	0.0625	0.575425	0.720108	0.5896	1.73785	0.27773	1	Null Model CommonSNP OpenChrom SNPmatch	human	rs3134995
Motion sickness	2	35	0.0571429	1.68132	1.21546	0.26219	1.18954	0.396587	1	Null Model CommonSNP OpenChrom SNPmatch	human	rs56051278, rs6833641
Multiple myeloma	3	23	0.130435	1.68931	1.18591	1.10522	1.77587	0.134532	1	Null Model CommonSNP OpenChrom SNPmatch	human	rs34229995, rs1948915, rs138747
Myeloid white cell count	5	144	0.0347222	4.60539	2.01721	0.19562	1.08568	0.422454	1	Null Model CommonSNP OpenChrom SNPmatch	human	rs5747327, rs11734460, rs9271588, rs55986493, rs12266014
Myocardial infarction	0	31	0	1.5035	1.21088	0	0	0.5	1	Null Model CommonSNP OpenChrom SNPmatch	human	nan
Myocardial infarction early onset	0	9	0	0.631369	0.738224	0	0	0.5	1	Null Model CommonSNP OpenChrom SNPmatch	human	nan
Myopia	3	49	0.0612245	2.08192	1.40829	0.651912	1.44098	0.257229	1	Null Model CommonSNP OpenChrom SNPmatch	human	rs5022942, rs11145488, rs297589
Myopia pathological	2	37	0.0540541	1.26274	1.05825	0.696679	1.58386	0.243002	1	Null Model CommonSNP OpenChrom SNPmatch	human	rs12032643, rs7077335
Narcolepsy	0	5	0	0.130869	0.351932	0	0	0.5	1	Null Model CommonSNP OpenChrom SNPmatch	human	nan
Neonatal cytokine chemokine levels fetal genetic effect	1	13	0.0769231	0.804196	0.820745	0.238569	1.24348	0.40572	1	Null Model CommonSNP OpenChrom SNPmatch	human	rs3921
Neurociticism	4	119	0.0336134	7.94705	2.51559	-1.56904	0.503331	0.94168	1	Null Model CommonSNP OpenChrom SNPmatch	human	rs12092768, rs62062288, rs62055866, rs17619012
Neuroticism	10	291	0.0343643	17.7043	4.02225	-1.91542	0.564835	0.972281	1	Null Model CommonSNP OpenChrom SNPmatch	human	rs4968736, rs3751855, rs7536102, rs10746509, rs4955417, rs116537337, rs1884352, rs28381344, rs2721811, rs77804065
Neuroticism MTAG	1	37	0.027027	1.85714	1.30865	-0.654981	0.538462	0.74376	1	Null Model CommonSNP OpenChrom SNPmatch	human	rs4908768
Neutrophil count	7	146	0.0479452	5.15085	2.21319	0.835513	1.359	0.201715	1	Null Model CommonSNP OpenChrom SNPmatch	human	rs11734460, rs113542380, rs201399927, rs12266014, rs2436845, rs5013026, rs9271588
Neutrophil percentage of granulocytes	7	160	0.04375	6.03197	2.38012	0.406715	1.16048	0.342109	1	Null Model CommonSNP OpenChrom SNPmatch	human	rs6803848, rs149290349, rs4645881, rs1036332, rs2182885, rs2248116, rs11204682
Neutrophil percentage of white cells	5	121	0.0413223	4.86813	2.1191	0.0622283	1.02709	0.475191	1	Null Model CommonSNP OpenChrom SNPmatch	human	rs151286246, rs11800059, rs1250569, rs200436316, rs149290349
Nevus count or cutaneous melanoma	1	24	0.0416667	1.45754	1.15432	-0.396375	0.686086	0.654086	1	Null Model CommonSNP OpenChrom SNPmatch	human	rs72704658
Nodular sclerosis Hodgkin lymphoma	0	8	0	0.290709	0.529531	0	0	0.5	1	Null Model CommonSNP OpenChrom SNPmatch	human	nan
Non albumin protein levels	3	54	0.0555556	2.2018	1.3606	0.586654	1.36252	0.278718	1	Null Model CommonSNP OpenChrom SNPmatch	human	rs17137805, rs77695390, rs4598207
Nonsyndromic cleft lip with cleft palate	0	30	0	1.73027	1.27247	0	0	0.5	1	Null Model CommonSNP OpenChrom SNPmatch	human	nan
Nose morphology	1	7	0.142857	0.905095	0.823398	0.11526	1.10486	0.454119	1	Null Model CommonSNP OpenChrom SNPmatch	human	rs1859979
Nose size	0	14	0	0.576424	0.71162	0	0	0.5	1	Null Model CommonSNP OpenChrom SNPmatch	human	nan
Number of sexual partners	1	116	0.00862069	7.07992	2.39908	-2.53427	0.141245	0.994366	1	Null Model CommonSNP OpenChrom SNPmatch	human	rs62063281
Obesity	0	36	0	1.68531	1.23526	0	0	0.5	1	Null Model CommonSNP OpenChrom SNPmatch	human	nan
Obesity related traits	1	13	0.0769231	0.487512	0.676826	0.757192	2.05123	0.224467	1	Null Model CommonSNP OpenChrom SNPmatch	human	rs79509430
Optic cup area	2	29	0.0689655	1.65934	1.17934	0.288857	1.2053	0.386346	1	Null Model CommonSNP OpenChrom SNPmatch	human	rs1360589, rs2623325
Oral cavity and pharyngeal cancer	1	7	0.142857	0.370629	0.589488	1.06766	2.69811	0.142838	1	Null Model CommonSNP OpenChrom SNPmatch	human	rs3828805
Osteoarthritis	3	32	0.09375	1.97103	1.29929	0.791947	1.52205	0.214196	1	Null Model CommonSNP OpenChrom SNPmatch	human	rs798726, rs35206230, rs1560707
Osteoarthritis hip	1	32	0.03125	2.17782	1.2314	-0.95649	0.459174	0.830588	1	Null Model CommonSNP OpenChrom SNPmatch	human	rs62063281
Osteoarthritis of the hip or knee	1	21	0.047619	1.13187	0.977033	-0.134968	0.883495	0.553681	1	Null Model CommonSNP OpenChrom SNPmatch	human	rs11732213
Ovarian cancer	0	10	0	0.773227	0.824332	0	0	0.5	1	Null Model CommonSNP OpenChrom SNPmatch	human	nan
P wave duration	0	14	0	0.874126	0.837938	0	0	0.5	1	Null Model CommonSNP OpenChrom SNPmatch	human	nan
Pancreatic cancer	1	25	0.04	0.822178	0.87427	0.203395	1.21628	0.419413	1	Null Model CommonSNP OpenChrom SNPmatch	human	rs16986825
Parental longevity combined parental attained age Martingale residuals	0	11	0	0.395604	0.604434	0	0	0.5	1	Null Model CommonSNP OpenChrom SNPmatch	human	nan
Parental longevity mother s attained age	0	5	0	0.265734	0.470441	0	0	0.5	1	Null Model CommonSNP OpenChrom SNPmatch	human	nan
Parkinson s disease	1	54	0.0185185	3.05095	1.53961	-1.33212	0.327767	0.90859	1	Null Model CommonSNP OpenChrom SNPmatch	human	rs17649553
Peak expiratory flow	6	89	0.0674157	5.08292	2.011	0.456033	1.18042	0.324183	1	Null Model CommonSNP OpenChrom SNPmatch	human	rs11134766, rs12627254, rs7090277, rs2244592, rs79412431, rs11722225
Peripheral arterial disease traffic related air pollution interaction	0	10	0	0.74026	0.792759	0	0	0.5	1	Null Model CommonSNP OpenChrom SNPmatch	human	nan
Phospholipid levels plasma	0	23	0	0.849151	0.882169	0	0	0.5	1	Null Model CommonSNP OpenChrom SNPmatch	human	nan
Phosphorus levels	0	13	0	0.328671	0.571723	0	0	0.5	1	Null Model CommonSNP OpenChrom SNPmatch	human	nan
Photic sneeze reflex	1	47	0.0212766	2.22378	1.48117	-0.826221	0.449686	0.795661	1	Null Model CommonSNP OpenChrom SNPmatch	human	rs1541995
Platelet count	14	308	0.0454545	13.4995	3.45952	0.144673	1.03708	0.442484	1	Null Model CommonSNP OpenChrom SNPmatch	human	rs8137128, rs35398779, rs10132160, rs7833924, rs11471957, rs216191, rs1050316, rs1799945, rs73109811, rs9494145, rs140884840, rs7529925, rs3784138, rs149290349
Platelet distribution width	9	173	0.0520231	7.00799	2.61303	0.762336	1.28425	0.22293	1	Null Model CommonSNP OpenChrom SNPmatch	human	rs74847330, rs2256040, rs8106212, rs201831100, rs11332131, rs7271240, rs185898, rs2950393, rs139141690
Polycystic ovary syndrome	0	26	0	0.849151	0.923159	0	0	0.5	1	Null Model CommonSNP OpenChrom SNPmatch	human	nan
Positive affect	6	158	0.0379747	8.85115	2.87521	-0.991632	0.677878	0.839312	1	Null Model CommonSNP OpenChrom SNPmatch	human	rs1884352, rs876308, rs2075677, rs6769821, rs59925771, rs116537337
Post bronchodilator FEV1 FVC ratio	0	35	0	1.17582	1.04836	0	0	0.5	1	Null Model CommonSNP OpenChrom SNPmatch	human	nan
Potassium levels	1	15	0.0666667	0.568432	0.686704	0.628464	1.75923	0.26485	1	Null Model CommonSNP OpenChrom SNPmatch	human	rs1290083
PR interval	2	52	0.0384615	2.65135	1.5885	-0.410041	0.754333	0.659112	1	Null Model CommonSNP OpenChrom SNPmatch	human	rs17767398, rs7538988
Prevalent atrial fibrillation	0	9	0	0.451548	0.627615	0	0	0.5	1	Null Model CommonSNP OpenChrom SNPmatch	human	nan
Primary sclerosing cholangitis	1	21	0.047619	1.2008	1.06801	-0.188013	0.832779	0.574567	1	Null Model CommonSNP OpenChrom SNPmatch	human	rs4143332
Primary tooth development number of teeth	1	12	0.0833333	0.582418	0.738546	0.565411	1.71698	0.285897	1	Null Model CommonSNP OpenChrom SNPmatch	human	rs1956529
Progressive supranuclear palsy	1	9	0.111111	0.974026	0.702371	0.0369805	1.02667	0.48525	1	Null Model CommonSNP OpenChrom SNPmatch	human	rs8070723
Prostate cancer	6	171	0.0350877	7.92607	2.64547	-0.728064	0.756995	0.766713	1	Null Model CommonSNP OpenChrom SNPmatch	human	rs6763931, rs16902104, rs7210100, rs3129859, rs7968403, rs59308963
Prostate specific antigen levels	2	35	0.0571429	1.32068	1.09182	0.622193	1.51437	0.266907	1	Null Model CommonSNP OpenChrom SNPmatch	human	rs10855058, rs6627995
Prostate specific antigen levels conditioned on lead SNPs	1	14	0.0714286	0.564436	0.734911	0.592677	1.77168	0.276699	1	Null Model CommonSNP OpenChrom SNPmatch	human	rs1991431
Pulmonary function	2	24	0.0833333	1.48851	1.11001	0.460797	1.34362	0.322472	1	Null Model CommonSNP OpenChrom SNPmatch	human	rs10516526, rs7068966
Pulse pressure	22	608	0.0361842	35.0739	5.47143	-2.38949	0.627247	0.991564	1	Null Model CommonSNP OpenChrom SNPmatch	human	rs17831815, rs11082394, rs4656180, rs12050260, rs76052955, rs2325885, rs2899463, rs10958717, rs1938598, rs11585169, rs147696085, rs17367504, rs12325702, rs8111708, rs6535419, rs7166269, rs143082869, rs13024657, rs917275, rs4690028, rs2116941, rs11641374
Pulse pressure x alcohol consumption light vs heavy interaction 2df test	0	13	0	1.11289	0.962416	0	0	0.5	1	Null Model CommonSNP OpenChrom SNPmatch	human	nan
Pulse pressure x alcohol consumption interaction 2df test	2	43	0.0465116	2.95604	1.59062	-0.601052	0.67658	0.726097	1	Null Model CommonSNP OpenChrom SNPmatch	human	rs11960210, rs13306561
QRS complex Cornell	0	8	0	0.559441	0.645533	0	0	0.5	1	Null Model CommonSNP OpenChrom SNPmatch	human	nan
QRS duration	2	46	0.0434783	2.59241	1.48651	-0.398523	0.771484	0.654878	1	Null Model CommonSNP OpenChrom SNPmatch	human	rs11848785, rs879568
QT interval	1	73	0.0136986	3.17682	1.69047	-1.2877	0.31478	0.901075	1	Null Model CommonSNP OpenChrom SNPmatch	human	rs17784882
Reaction time	1	43	0.0232558	2.98102	1.60332	-1.23557	0.335456	0.891691	1	Null Model CommonSNP OpenChrom SNPmatch	human	rs2040879
Red blood cell count	12	224	0.0535714	10.5375	2.98343	0.49022	1.13879	0.311989	1	Null Model CommonSNP OpenChrom SNPmatch	human	rs7625643, rs1434282, rs12903896, rs13103322, rs2923411, rs35542019, rs131780, rs4807205, rs11428167, rs35014657, rs79112896, rs12150672
Red blood cell traits	3	53	0.0566038	2.65035	1.52827	0.228788	1.13193	0.409517	1	Null Model CommonSNP OpenChrom SNPmatch	human	rs7775698, rs3892630, rs7529925
Red cell distribution width	9	219	0.0410959	8.29071	2.74634	0.258267	1.08555	0.3981	1	Null Model CommonSNP OpenChrom SNPmatch	human	rs7775698, rs198851, rs1292048, rs7716229, rs4808955, rs12318272, rs62410535, rs11818463, rs11853189
Red vs brown black hair color	2	24	0.0833333	1.12088	1.00517	0.874596	1.78431	0.190897	1	Null Model CommonSNP OpenChrom SNPmatch	human	rs672948, rs1805007
Refractive error	1	24	0.0416667	1.37662	1.06912	-0.352275	0.726415	0.637684	1	Null Model CommonSNP OpenChrom SNPmatch	human	rs11145465
Regular attendance at a religious group	1	17	0.0588235	0.589411	0.737731	0.556557	1.69661	0.288915	1	Null Model CommonSNP OpenChrom SNPmatch	human	rs1160543
Renal cell carcinoma	1	14	0.0714286	0.572428	0.721803	0.592368	1.74695	0.276802	1	Null Model CommonSNP OpenChrom SNPmatch	human	rs718314
Renal function related traits BUN	0	13	0	0.563437	0.743116	0	0	0.5	1	Null Model CommonSNP OpenChrom SNPmatch	human	nan
Resting heart rate	2	83	0.0240964	4.89011	1.91466	-1.50947	0.408989	0.93441	1	Null Model CommonSNP OpenChrom SNPmatch	human	rs1171563, rs17180489
Reticulocyte count	11	183	0.0601093	8.28472	2.69553	1.00733	1.32775	0.156888	1	Null Model CommonSNP OpenChrom SNPmatch	human	rs68034047, rs7314031, rs139141690, rs1799945, rs9270493, rs5868014, rs11048456, rs4606752, rs11014296, rs28693921, rs35817974
Reticulocyte fraction of red cells	10	187	0.0534759	7.35764	2.6138	1.01092	1.35913	0.156026	1	Null Model CommonSNP OpenChrom SNPmatch	human	rs68034047, rs1434282, rs4916478, rs11014296, rs4781072, rs1799945, rs7314031, rs35817974, rs139141690, rs2288937
Risk taking tendency 4 domain principal component model	1	105	0.00952381	5.30969	2.13354	-2.01997	0.188335	0.978307	1	Null Model CommonSNP OpenChrom SNPmatch	human	rs62062288
Risky sexual behaviors alcohol dependence interaction	0	7	0	0.367632	0.573333	0	0	0.5	1	Null Model CommonSNP OpenChrom SNPmatch	human	nan
Sarcoidosis	1	7	0.142857	0.416583	0.602731	0.967955	2.40048	0.166533	1	Null Model CommonSNP OpenChrom SNPmatch	human	rs223498
Schizophrenia	12	265	0.045283	19.7143	4.12556	-1.86987	0.608696	0.969249	1	Null Model CommonSNP OpenChrom SNPmatch	human	rs187696124, rs11722779, rs112509803, rs56007784, rs715170, rs12887734, rs61041384, rs2905432, rs9330316, rs4445544, rs4523957, rs140505938
Schizophrenia schizoaffective disorder or bipolar disorder	0	5	0	0.40959	0.595036	0	0	0.5	1	Null Model CommonSNP OpenChrom SNPmatch	human	nan
Schizophrenia or bipolar disorder	0	6	0	0.472527	0.647684	0	0	0.5	1	Null Model CommonSNP OpenChrom SNPmatch	human	nan
Sedentary behaviour duration	1	6	0.166667	0.380619	0.581364	1.06539	2.6273	0.143349	1	Null Model CommonSNP OpenChrom SNPmatch	human	rs26579
Selective IgA deficiency	0	6	0	0.263736	0.512224	0	0	0.5	1	Null Model CommonSNP OpenChrom SNPmatch	human	nan
Self reported math ability	9	544	0.0165441	25.6314	4.91111	-3.38648	0.351132	0.999646	1	Null Model CommonSNP OpenChrom SNPmatch	human	rs112367533, rs11864839, rs112010353, rs6477493, rs6709656, rs55802315, rs7127743, rs2287002, rs5757673
Self reported math ability MTAG	13	751	0.0173103	35.5624	5.57426	-4.04761	0.365554	0.999974	1	Null Model CommonSNP OpenChrom SNPmatch	human	rs6477493, rs2309757, rs79713586, rs10040865, rs5757673, rs6922300, rs13184643, rs2117762, rs2908425, rs55802315, rs606393, rs2199036, rs34226552
Self reported risk taking behaviour	1	27	0.037037	1.98102	1.24122	-0.790364	0.504791	0.785342	1	Null Model CommonSNP OpenChrom SNPmatch	human	rs283914
Serous invasive ovarian cancer	0	11	0	1.07093	0.948664	0	0	0.5	1	Null Model CommonSNP OpenChrom SNPmatch	human	nan
Serum albumin level	0	21	0	0.818182	0.847885	0	0	0.5	1	Null Model CommonSNP OpenChrom SNPmatch	human	nan
Serum alkaline phosphatase levels	1	42	0.0238095	1.2038	1.04901	-0.194274	0.830705	0.57702	1	Null Model CommonSNP OpenChrom SNPmatch	human	rs9533090
Serum metabolite levels	2	50	0.04	3.21279	1.67023	-0.726119	0.622512	0.766117	1	Null Model CommonSNP OpenChrom SNPmatch	human	rs2403254, rs6558295
Serum uric acid levels	3	75	0.04	3.6953	1.9037	-0.365239	0.811841	0.642533	1	Null Model CommonSNP OpenChrom SNPmatch	human	rs3775948, rs2307394, rs61112052
Severe influenza A H1N1 infection	1	23	0.0434783	0.983017	0.925587	0.0183484	1.01728	0.49268	1	Null Model CommonSNP OpenChrom SNPmatch	human	rs1632862
Sjogren's Syndrome	1	12	0.0833333	0.475524	0.643157	0.815471	2.10294	0.207401	1	Null Model CommonSNP OpenChrom SNPmatch	human	rs9271573
Skin colour saturation	1	10	0.1	0.450549	0.635454	0.864658	2.21951	0.193613	1	Null Model CommonSNP OpenChrom SNPmatch	human	rs1805007
Sleep duration	2	67	0.0298507	4.66933	1.91561	-1.39346	0.428327	0.91826	1	Null Model CommonSNP OpenChrom SNPmatch	human	rs1991556, rs7616632
Sleep duration long sleep	1	7	0.142857	0.767233	0.617062	0.377219	1.30339	0.353006	1	Null Model CommonSNP OpenChrom SNPmatch	human	rs17688916
Sleep duration short sleep	1	27	0.037037	1.37163	1.10714	-0.335666	0.72906	0.631439	1	Null Model CommonSNP OpenChrom SNPmatch	human	rs5757675
Smoking behaviour cigarettes smoked per day	1	49	0.0204082	2.31968	1.42748	-0.924482	0.431094	0.822382	1	Null Model CommonSNP OpenChrom SNPmatch	human	rs11846838
Smoking cessation	1	23	0.0434783	1.14885	1.00937	-0.14747	0.870435	0.558619	1	Null Model CommonSNP OpenChrom SNPmatch	human	rs7617480
Smoking cessation MTAG	3	80	0.0375	5.11888	2.06564	-1.02578	0.586066	0.847502	1	Null Model CommonSNP OpenChrom SNPmatch	human	rs2424880, rs35011804, rs7638750
Smoking initiation	3	40	0.075	3.55844	1.77956	-0.313809	0.843066	0.623167	1	Null Model CommonSNP OpenChrom SNPmatch	human	rs4908760, rs216195, rs4911241
Smoking initiation ever regular vs never regular	4	361	0.0110803	19.8122	4.28914	-3.68657	0.201896	0.999886	1	Null Model CommonSNP OpenChrom SNPmatch	human	rs13437771, rs6750107, rs8103660, rs2306866
Smoking initiation ever regular vs never regular MTAG	9	641	0.0140406	32.1958	5.31052	-4.3679	0.27954	0.999994	1	Null Model CommonSNP OpenChrom SNPmatch	human	rs2164360, rs78134612, rs66531832, rs10254729, rs34647936, rs12202055, rs3822241, rs6727872, rs2168368
Smoking status ever vs never smokers	3	222	0.0135135	11.9361	3.28936	-2.71665	0.251339	0.996703	1	Null Model CommonSNP OpenChrom SNPmatch	human	rs883403, rs6119897, rs3818987
Sodium levels	1	14	0.0714286	1.32368	1.0541	-0.307064	0.755472	0.620603	1	Null Model CommonSNP OpenChrom SNPmatch	human	rs2273640
Spherical equivalent	2	27	0.0740741	1.68032	1.21643	0.262802	1.19025	0.396352	1	Null Model CommonSNP OpenChrom SNPmatch	human	rs2017760, rs11145465
Spherical equivalent joint analysis main effects and education interaction	2	24	0.0833333	1.62238	1.19552	0.315866	1.23276	0.376052	1	Null Model CommonSNP OpenChrom SNPmatch	human	rs891378, rs11145488
Spherical equivalent or myopia age of diagnosis	7	135	0.0518519	8.35864	2.7104	-0.50127	0.837457	0.69191	1	Null Model CommonSNP OpenChrom SNPmatch	human	rs4795364, rs297593, rs10760673, rs11145465, rs7624084, rs7337610, rs1858001
Strenuous sports or other exercises	1	8	0.125	0.41958	0.603139	0.962332	2.38333	0.167941	1	Null Model CommonSNP OpenChrom SNPmatch	human	rs166840
Stroke	1	23	0.0434783	1.14785	1.03929	-0.142263	0.871192	0.556564	1	Null Model CommonSNP OpenChrom SNPmatch	human	rs12425791
Subcortical brain region volumes	1	8	0.125	1.17682	0.828071	-0.213536	0.849745	0.584546	1	Null Model CommonSNP OpenChrom SNPmatch	human	rs17689882
Subcutaneous adipose tissue	1	5	0.2	0.577423	0.691556	0.611053	1.73183	0.270582	1	Null Model CommonSNP OpenChrom SNPmatch	human	rs2123685
Subjective well being	2	15	0.133333	1.15584	1.00483	0.840096	1.73034	0.200427	1	Null Model CommonSNP OpenChrom SNPmatch	human	rs2075677, rs10947543
Subjective well being MTAG	3	49	0.0612245	2.87013	1.5991	0.0812146	1.04525	0.467636	1	Null Model CommonSNP OpenChrom SNPmatch	human	rs10953620, rs4908768, rs7617480
Sum basophil neutrophil counts	5	131	0.0381679	4.19281	1.97934	0.407809	1.19252	0.341707	1	Null Model CommonSNP OpenChrom SNPmatch	human	rs9271588, rs11734460, rs12266014, rs201399927, rs2436845
Sum eosinophil basophil counts	10	186	0.0537634	7.17383	2.50115	1.12995	1.39396	0.129249	1	Null Model CommonSNP OpenChrom SNPmatch	human	rs2182885, rs34645101, rs2248116, rs1036332, rs6021268, rs6803848, rs3822411, rs11204682, rs960709, rs4645881
Systemic lupus erythematosus or rheumatoid arthritis	0	7	0	0.352647	0.562597	0	0	0.5	1	Null Model CommonSNP OpenChrom SNPmatch	human	nan
Systemic seropositive rheumatic diseases Systemic sclerosis or systemic lupus erythematosus or rheumatoid arthritis or idiopathic inflammatory myopathies	1	24	0.0416667	0.798202	0.858625	0.235025	1.25282	0.407095	1	Null Model CommonSNP OpenChrom SNPmatch	human	rs2422345
Systolic blood pressure	26	660	0.0393939	36.4016	5.78779	-1.79716	0.714254	0.963845	1	Null Model CommonSNP OpenChrom SNPmatch	human	rs3733215, rs112912733, rs13024657, rs12606620, rs1378942, rs736107, rs7719885, rs8073626, rs75460349, rs7555285, rs1938598, rs414992, rs147202915, rs2012071, rs10477176, rs12649662, rs34887403, rs6669371, rs11248866, rs821317, rs8016306, rs198851, rs9401025, rs10849594, rs7763294
Systolic blood pressure cigarette smoking interaction	4	45	0.0888889	2.71628	1.51968	0.844729	1.4726	0.199131	1	Null Model CommonSNP OpenChrom SNPmatch	human	rs1799945, rs3741378, rs17367504, rs1378942
Systolic blood pressure x smoking status current vs non current interaction 2df test	3	53	0.0566038	3.03896	1.5606	-0.0249654	0.987179	0.509959	1	Null Model CommonSNP OpenChrom SNPmatch	human	rs11809589, rs72656645, rs6541006
Systolic blood pressure x smoking status ever vs never interaction 2df test	2	48	0.0416667	2.58442	1.46939	-0.397726	0.773869	0.654584	1	Null Model CommonSNP OpenChrom SNPmatch	human	rs72656645, rs6541006
Takayasu arteritis	1	13	0.0769231	0.41958	0.619497	0.936921	2.38333	0.1744	1	Null Model CommonSNP OpenChrom SNPmatch	human	rs2322599
Tanning	1	9	0.111111	0.485514	0.676786	0.760189	2.05967	0.223571	1	Null Model CommonSNP OpenChrom SNPmatch	human	rs1805007
TB LM or TBLH BMD pleiotropy	1	11	0.0909091	0.756244	0.810261	0.300837	1.32232	0.38177	1	Null Model CommonSNP OpenChrom SNPmatch	human	rs917727
Testicular germ cell tumor	0	54	0	3.03397	1.63244	0	0	0.5	1	Null Model CommonSNP OpenChrom SNPmatch	human	nan
Thyroid cancer	0	11	0	0.467532	0.67022	0	0	0.5	1	Null Model CommonSNP OpenChrom SNPmatch	human	nan
Thyroid stimulating hormone levels	0	21	0	0.656344	0.792327	0	0	0.5	1	Null Model CommonSNP OpenChrom SNPmatch	human	nan
Tonsillectomy	2	37	0.0540541	1.46454	1.18194	0.453037	1.36562	0.325261	1	Null Model CommonSNP OpenChrom SNPmatch	human	rs11757201, rs35957722
Total body bone mineral density	4	131	0.0305344	5.44056	2.14213	-0.67249	0.735219	0.749364	1	Null Model CommonSNP OpenChrom SNPmatch	human	rs73719807, rs447911, rs3801387, rs9594738
Total body bone mineral density age 0 15	1	7	0.142857	0.488511	0.654307	0.781725	2.04703	0.217188	1	Null Model CommonSNP OpenChrom SNPmatch	human	rs917726
Total cholesterol levels	16	322	0.0496894	16.3926	3.8365	-0.102335	0.97605	0.540755	1	Null Model CommonSNP OpenChrom SNPmatch	human	rs1014283, rs7832643, rs4759375, rs838880, rs55935382, rs1805248, rs2912054, rs138777, rs17580, rs9275052, rs12588415, rs77974343, rs35062987, rs2247056, rs7775698, rs7968419
Total hippocampal volume	0	8	0	0.397602	0.598126	0	0	0.5	1	Null Model CommonSNP OpenChrom SNPmatch	human	nan
Triglyceride levels	3	74	0.0405405	4.26973	1.91916	-0.661608	0.70262	0.745889	1	Null Model CommonSNP OpenChrom SNPmatch	human	rs3761445, rs2032915, rs9686661
Triglycerides	13	305	0.042623	16.006	3.81732	-0.787461	0.812196	0.784494	1	Null Model CommonSNP OpenChrom SNPmatch	human	rs133027, rs11673139, rs718314, rs193220, rs1531140, rs2791547, rs79598313, rs144432213, rs114139997, rs9686661, rs2247056, rs13399758
Triglycerides x physical activity interaction 2df test	1	23	0.0434783	1.73227	1.22239	-0.599044	0.577278	0.725428	1	Null Model CommonSNP OpenChrom SNPmatch	human	rs11743303
Tuberculosis	1	12	0.0833333	0.474525	0.641561	0.819056	2.10737	0.206377	1	Null Model CommonSNP OpenChrom SNPmatch	human	rs2894257
Type 2 diabetes	12	289	0.0415225	14.9361	3.56145	-0.824402	0.803425	0.795144	1	Null Model CommonSNP OpenChrom SNPmatch	human	rs2820426, rs1063192, rs9271774, rs12453394, rs41278853, rs17106184, rs781831, rs7578597, rs1063355, rs1825307, rs11048456, rs9687833
Urate levels	1	36	0.0277778	1.59141	1.21074	-0.48847	0.628374	0.687391	1	Null Model CommonSNP OpenChrom SNPmatch	human	rs2307394
Urate levels in overweight individuals	0	7	0	0.315684	0.547945	0	0	0.5	1	Null Model CommonSNP OpenChrom SNPmatch	human	nan
Urea levels	0	5	0	0.105894	0.329811	0	0	0.5	1	Null Model CommonSNP OpenChrom SNPmatch	human	nan
Uric acid levels	1	10	0.1	0.592408	0.715334	0.569793	1.68803	0.284409	1	Null Model CommonSNP OpenChrom SNPmatch	human	rs877282
Urinary albumin excretion	1	45	0.0222222	1.45954	1.20607	-0.381022	0.685147	0.648407	1	Null Model CommonSNP OpenChrom SNPmatch	human	rs8035855
Urinary metabolites	1	17	0.0588235	1.16983	0.950331	-0.178706	0.854825	0.570916	1	Null Model CommonSNP OpenChrom SNPmatch	human	rs4760099
Urinary metabolites H NMR features	1	13	0.0769231	0.726274	0.795612	0.344045	1.37689	0.365406	1	Null Model CommonSNP OpenChrom SNPmatch	human	rs7314056
Uterine fibroids	1	32	0.03125	0.938062	0.916602	0.0675735	1.06603	0.473063	1	Null Model CommonSNP OpenChrom SNPmatch	human	rs10929757
Venous thromboembolism	1	13	0.0769231	0.568432	0.722193	0.597581	1.75923	0.27506	1	Null Model CommonSNP OpenChrom SNPmatch	human	rs73692310
Vertical cup disc ratio	1	31	0.0322581	1.54146	1.15522	-0.468707	0.648736	0.68036	1	Null Model CommonSNP OpenChrom SNPmatch	human	rs2157719
Vincristine induced peripheral neuropathy in acute lymphoblastic leukemia	1	5	0.2	0.32967	0.559651	1.19776	3.03333	0.115504	1	Null Model CommonSNP OpenChrom SNPmatch	human	rs7818688
vWF levels	2	34	0.0588235	1.50949	1.17735	0.416621	1.32495	0.338478	1	Null Model CommonSNP OpenChrom SNPmatch	human	rs5750823
Waist circumference	2	47	0.0425532	2.4985	1.4691	-0.339325	0.80048	0.632818	1	Null Model CommonSNP OpenChrom SNPmatch	human	rs6440003, rs3849570
Waist circumference adjusted for BMI adjusted for smoking behaviour	2	53	0.0377358	5.1049	2.07316	-1.49766	0.391781	0.93289	1	Null Model CommonSNP OpenChrom SNPmatch	human	rs16957304, rs1344674
Waist circumference adjusted for BMI joint analysis main effects and physical activity interaction	5	65	0.0769231	4.43057	1.97824	0.287847	1.12852	0.386732	1	Null Model CommonSNP OpenChrom SNPmatch	human	rs3936510, rs718314, rs806794, rs7632381, rs7184253
Waist circumference adjusted for BMI joint analysis main effects and smoking interaction	2	50	0.04	4.96404	1.97603	-1.49999	0.402898	0.933192	1	Null Model CommonSNP OpenChrom SNPmatch	human	rs16957304, rs1344674
Waist circumference adjusted for BMI in active individuals	3	50	0.06	3.1978	1.67417	-0.11815	0.938144	0.547025	1	Null Model CommonSNP OpenChrom SNPmatch	human	rs7632381, rs3936510, rs806794
Waist circumference adjusted for BMI in non smokers	2	38	0.0526316	3.67932	1.71291	-0.98039	0.543579	0.836553	1	Null Model CommonSNP OpenChrom SNPmatch	human	rs1344674, rs16957304
Waist circumference adjusted for body mass index	6	112	0.0535714	7.83217	2.58608	-0.708473	0.766071	0.760674	1	Null Model CommonSNP OpenChrom SNPmatch	human	rs7632381, rs3936510, rs615672, rs806794, rs718314, rs8055190
Waist hip ratio	2	44	0.0454545	1.85514	1.31225	0.110387	1.07808	0.456051	1	Null Model CommonSNP OpenChrom SNPmatch	human	rs718314, rs10804591
Waist to hip ratio adjusted for BMI	2	49	0.0408163	2.21978	1.4559	-0.150958	0.90099	0.559996	1	Null Model CommonSNP OpenChrom SNPmatch	human	rs10804591, rs10842707
Waist to hip ratio adjusted for BMI additive genetic model	2	48	0.0416667	3.55145	1.69104	-0.917455	0.56315	0.820548	1	Null Model CommonSNP OpenChrom SNPmatch	human	rs17677991, rs9922085
Waist to hip ratio adjusted for BMI adjusted for smoking behaviour	4	43	0.0930233	2.47652	1.47841	1.03048	1.61517	0.151392	1	Null Model CommonSNP OpenChrom SNPmatch	human	rs10804591, rs1049281, rs10842707, rs765751
Waist to hip ratio adjusted for BMI joint analysis for main effect and physical activity interaction	3	41	0.0731707	2.52048	1.4771	0.324636	1.19025	0.372728	1	Null Model CommonSNP OpenChrom SNPmatch	human	rs718314, rs3936510, rs10804591
Waist to hip ratio adjusted for BMI in active individuals	2	29	0.0689655	1.96503	1.29606	0.0269779	1.01779	0.489239	1	Null Model CommonSNP OpenChrom SNPmatch	human	rs718314, rs10804591
Waist to hip ratio adjusted for BMI in non smokers	2	16	0.125	0.954046	0.942277	1.11003	2.09634	0.133493	1	Null Model CommonSNP OpenChrom SNPmatch	human	rs1049281, rs765751
Waist to hip ratio adjusted for BMI x sex x age interaction 4df test	3	41	0.0731707	2.01499	1.37651	0.71559	1.48884	0.237122	1	Null Model CommonSNP OpenChrom SNPmatch	human	rs10804591, rs3936510, rs10842707
Waist to hip ratio adjusted for body mass index	4	87	0.045977	4.48252	1.9131	-0.252218	0.892356	0.599564	1	Null Model CommonSNP OpenChrom SNPmatch	human	rs9687846, rs10842707, rs9378213, rs10804591
Well being spectrum multivariate analysis	5	217	0.0230415	12.5744	3.38064	-2.24053	0.397632	0.987472	1	Null Model CommonSNP OpenChrom SNPmatch	human	rs2273653, rs10746509, rs2721811, rs4955417, rs4968736
White blood cell count	8	196	0.0408163	7.10789	2.54997	0.34985	1.12551	0.363226	1	Null Model CommonSNP OpenChrom SNPmatch	human	rs212409, rs12266014, rs79716587, rs3915470, rs56011263, rs5020946, rs142472947, rs8081395
White blood cell count basophil	2	90	0.0222222	2.85614	1.72606	-0.49601	0.700245	0.690056	1	Null Model CommonSNP OpenChrom SNPmatch	human	rs1292061, rs2285627
Worry	3	71	0.0422535	4.3986	1.95345	-0.715966	0.682035	0.762994	1	Null Model CommonSNP OpenChrom SNPmatch	human	rs1296171, rs3751855, rs11204421
Worry too long after an embarrassing experience	1	23	0.0434783	1.83317	1.14592	-0.727071	0.545504	0.766409	1	Null Model CommonSNP OpenChrom SNPmatch	human	rs75022332
Worry vulnerability special factor of neuroticism	0	10	0	0.598402	0.748704	0	0	0.5	1	Null Model CommonSNP OpenChrom SNPmatch	human	nan
