# Supplementary material for: Shared and distinct interactions of type 1 and type 2 Epstein-Barr Nuclear Antigen 2 with the human genome
Source: BMC Genomics. 2024 Mar 12;25:273. doi: 10.1186/s12864-024-10183-8 (PMC10935964; doi:10.1186/s12864-024-10183-8)
Supplement: Supplementary file 19 — Supplementary Material 19. [file 12864_2024_10183_MOESM19_ESM.zip]

Archive with 28 entries (28 files):
- GM12878.EBF1.QC.html
- RNA_MultiQC_Report.html
- AG876.BATF.QC.html
- GM12878.EBNA2.QC.html
- GM12878.SPI1.QC.html
- AG876.RBPJ.QC.html
- Jiyoye.JUNB.QC.html
- README.md
- Jiyoye.BATF.QC.html
- index.html
- GM12878.BATF.QC.html
- AG876.EBNA2.QC.html
- MutuIII.EBNA2.QC.html
- GM12878.ATAC.QC.html
- AG876.EBF1.QC.html
- Jiyoye.SPI1.QC.html
- Jiyoye.RBPJ.QC.html
- MutuIII.ATAC.QC.html
- GM12878.RBPJ.QC.html
- AG876.SPI1.QC.html
- Jiyoye.EBNA2.QC.html
- AG876.ATAC.QC.html
- GM12878.JUNB.QC.html
- AG876.JUNB.QC.html
- Jiyoye.ATAC.QC.html
- .Makefile.swp
- .README.md.swp
- LCL.EBF1.QC.html
