# Supplementary material for: Shared and distinct interactions of type 1 and type 2 Epstein-Barr Nuclear Antigen 2 with the human genome
Source: BMC Genomics. 2024 Mar 12;25:273. doi: 10.1186/s12864-024-10183-8 (PMC10935964; doi:10.1186/s12864-024-10183-8)
Supplement: Supplementary file 19 — Supplementary Material 19. [file 12864_2024_10183_MOESM19_ESM.zip › README.md]

Shared and Distinct Interactions of Type 1 and Type 2 Epstein-Barr Nuclear Antigen 2 with the Human Genome
==========================================================================================================

This document contains the QC Summary Report for all ChIP, ATAC, and RNA-Seq
dataset used.

Comments, additions, or subtractions should be addressed to the corresponding
authors:

  * [Leah Kottyan](mailto:Leah.Kottyan@cchmc.org)
  * [Matt Weirauch](Matthew.Weirauch@cchmc.org)

The `.html` files in this directory correspond with the tabs of the spreadsheet
`Additional_File_10.xlsx`, included with the manuscript. A [ZIP
archive](QC_Reports.zip) is containing all the reports is available. They can be
viewed with any web browser.

The [summary QC report](#qc-rna-summary) for RNA-Seq data was created with
[MultiQC][1].

The [`index.html`][2] in this directory is a clickable index of the files below. 


QC-ChIP-Summary
---------------

  * [AG876.BATF.QC.html][3]
  * [AG876.EBF1.QC.html][4]
  * [AG876.EBNA2.QC.html][5]
  * [AG876.JUNB.QC.html][6]
  * [AG876.RBPJ.QC.html][7]
  * [AG876.SPI1.QC.html][8]
  * [GM12878.BATF.QC.html][9]
  * [GM12878.EBF1.QC.html][10]
  * [GM12878.EBNA2.QC.html][11]
  * [GM12878.JUNB.QC.html][12]
  * [GM12878.RBPJ.QC.html][13]
  * [GM12878.SPI1.QC.html][14]
  * [Jiyoye.BATF.QC.html][15]
  * [Jiyoye.EBNA2.QC.html][16]
  * [Jiyoye.JUNB.QC.html][17]
  * [Jiyoye.RBPJ.QC.html][18]
  * [Jiyoye.SPI1.QC.html][19]
  * [LCL.EBF1.QC.html][26]
  * [MutuIII.EBNA2.QC.html][20]


QC-ATAC-Summary
---------------

  * [AG876.ATAC.QC.html][21]
  * [GM12878.ATAC.QC.html][22]
  * [Jiyoye.ATAC.QC.html][23]
  * [MutuIII.ATAC.QC.html][24]


QC-RNA-Summary
--------------

  * [RNA_MultiQC_Report.html][25]


[1]: https://multiqc.info
[2]: index.html
[3]: AG876.BATF.QC.html
[4]: AG876.EBF1.QC.html
[5]: AG876.EBNA2.QC.html
[6]: AG876.JUNB.QC.html
[7]: AG876.RBPJ.QC.html
[8]: AG876.SPI1.QC.html
[9]: GM12878.BATF.QC.html
[10]: GM12878.EBF1.QC.html
[11]: GM12878.EBNA2.QC.html
[12]: GM12878.JUNB.QC.html
[13]: GM12878.RBPJ.QC.html
[14]: GM12878.SPI1.QC.html
[15]: Jiyoye.BATF.QC.html
[16]: Jiyoye.EBNA2.QC.html
[17]: Jiyoye.JUNB.QC.html
[18]: Jiyoye.RBPJ.QC.html
[19]: Jiyoye.SPI1.QC.html
[20]: MutuIII.EBNA2.QC.html
[21]: AG876.ATAC.QC.html
[22]: GM12878.ATAC.QC.html
[23]: Jiyoye.ATAC.QC.html
[24]: MutuIII.ATAC.QC.html
[25]: RNA_MultiQC_Report.html
[26]: LCL.EBF1.QC.html
